# Supplementary material for: Comparative proteomics of Rhizopus delemar ATCC 20344 unravels the role of amino acid catabolism in fumarate accumulation
Source: PeerJ. 2017 Mar 30;5:e3133. doi: 10.7717/peerj.3133 (PMC5376114; doi:10.7717/peerj.3133)
Supplement: File S2 — Fasta file of all de novo assembled transcripts obtained from the R. delemar ATCC 20344 transcriptomics experiment. [file peerj-05-3133-s002.fasta]

>contig-100_0 length_8567 read_count_0
ATTGCTTGTTGTCGCTGAAACAACCAAGTCCGTTTCTACTCAAATCACTCAATTGATTGAGCGCATTCATCATCAAGTTACAACCAACAAGGATACCGCTGAACAAGATGTCAAGACCTTTGTCACCGAATCCAATGTTGAAATTGACCGTGTGTTTGATGAAGCCAAGAAAAAGATTGAATATGAATTATCCATGGTTGCCTCTCATGAAAAGGTTGAAGAAGAGCACTTCCTTGCTGTCATCGAAGACCTTCGTGTATCGGCCAAGAAGCGGGTCTCTCAAGTCCATGAAGTTGCCATCACAAAGAAGGAAGAGACCAAGGTCGTCTCTGAAAGACTCTTGCAGATTGCTGAAGAATCTCGTCATGAAATTTCTTCTCACTTCAAGTCCTTCAAGGAATCTGTGGTTGAAAAGACTGAAAAAGTCAAGGAGTCTGCTCATCAGGATATTTCTGTTACTCGCCCTTCAACTGCACCTACTACTGTTGCACATGCTGAACAAGAAAAGGACCATGAATCCAAGGTCGATCTGGCCAAGAAGGTCCTTGCTGGTTCTGCAGCCGTCGCAGCTGGTACCGCCATTGCTGTTGAGGTAGCCAAGAAAGTCTCTGCTCATAAGGAAAAGGTTGAGCAAGAAGAAAAGATTAAGCAGCAAACGGTGGAGGTTGTTGAAGATGTTAAGGTGCAATTCAACAAGTGGATTTCTACTCTCACTGAAACCGTGATTACTCAATCCAAGCAATCTCAATCATCCCAAGAGGAAATTTCTATCACTATTGAAAAGTCCAAGAATGAGTTCCTTGAAGTCATTCAAAAGACCAAGACTAGCACTGTTATTACTGAGCAACATCAGCAAGAGATTTTGTCTTGGATTGAACAAACAGTTGTTTCTCAAGCTACTTGTATTCAAGAAATTGTTGTCAGCTCCTCTACTTCTACCGTTGTTGATATTGAATCAAGACTTGAAGTTCTCAAGATCTCTACAACTCAAGAAGTTGAAAAAGCTTTGGAAAAAGTTAAGGATATCAAGTCATCCACAATCAAGTTTGTTGGTTCTACTGTTGAGCAATTGAAGCAGAAGGAATCTGCATTGTTGGATGTCAAGAGTGAGCTTTCACTTGTGGTCCATGATGTTAGAACCTCTGTTGTTACCTTCTTCAAGAAGTTTACTAGCTCAGTTATCACCCGTGTTCAACAAGGAGGAGACAACGTATCAAAGGATGTCGCCATTTTAGTTGCTGATACTAGAAAGGAGGTCACTTCTTACATTGAAAACGTCAAGAACACTGCAACTAAGAAATTGTCTGCATTGGAGACCAAGTCTACTGTCTCTGTTATTTCTGTTGCAGCTCTCTCTGGTATTGCTACTGCTGAACTTATCTCTGTCCTCAAGAAGACTGAAGAAATCCTTGTTGAAAGAATTAATAACGTTCATTCTACTGTTTGGTACGTTAAAAAGGATCAAGACATGACCGAAATCGTTCAAAAGATTACTACGATTGAAACAGAGACTACCACCGAAATTAGTGAGAAGATTGACCACTCCCACTATGGTTTTGTTGCAGGAATTGCTGAACACCACCAGGCAGGTCATATTGCTACCACTGAAGTTGAACACCATGACGAAGATCATTTGAAGGCTTCTTTGACCATTCAAGAAGTGAAGGTTACAATCCGTGAATGGCTTCGTGCTGTGGCTGAAAAAGTCTCTATCTGTTCTCAAAACGGTCAGTCTTCTGAAGAGATTGAGTCTGTCATTACTCAAGAAACAACTCGTATCTTTGAATACATTGACTCCACCGTGATCAAGATCTCTGGTCATCTCAAGTCTGAAGAAAAGATCCAAGGTCTTCATTCTACTATTGAGAAGGTCAAGTCTACTATCACCAAGAGCACTACTGAAATTAAGAAGATTGGTGTAGAATTCTCTGGAAAATCCACTGGTTACGGAGGATTTGGTCAAATGTCCTCTGTTATCAACGAACATGAACGTATCATTAGTGAAACTTTGGTTATTTATGAGTCCAAGACTACTGTCCAAAAGACTCAGAAGCAACAAGAAACTAAGCGAAAGGAATCTCAAAATGAAACCAAGCGCAAGGGATCTCAAAGCGAAATCAAGAAGAAGGTTGAAACAAAGACAGTGGTCACTGTTGAATACATTACAACAACTATTCACACTTGGCTTGAAGAATTAATGGTTGAAGTTTCTGAGGTCGCTAAGCGTGAACACGATGTGACCAAGGTGACAAACCAAATCAACTCTATTATCAATGAAGCCAAGGAGTTCATCACTATTGAGCTTGATACGGTTTCTAAGAAGGTTCGTCAATCAAAGGGTGATTCTGCTGCCATTCAAGAGCTTGTCAATATCATTGAATGGACTCGTGGTATGGTCTTGCAAAGCACTACTCAGATTCAACAAATTGGTGTCAACTCTGCTGTATCATTCAGTTCTACTGGCGGCATTGATCAAATGCGTCCTTTAATTAGTGCAACTGAAACTCAAATTAAGGTTGCTATTGAAAGATGTAGTAAGACGATCAAGATTAATGTTGAATGCAAACCTGCTTACCACGAAAAGTATCAAGTTGAAAAGGAATGCAGAAAGCAAGAGCGCGAAAAGTCTGATTGTGACAAGAAGGCCAAGGCCGAAAAGAAGAAGGCTGAATGTGAAAAGAAGGACAAGAAGAAGAAGGCTGAATGTGCCAAGAAAGAAAAGAAGAAGCTTAGTGATTCCAAGAAAGAAACTAAGGCTGAAGAATCTGAATCCGAGTCAGAATCTGATTCCTCTTCTTCTGACAATGATGATTCAGACTCTGACAATGAGCGCAAAAAGAAAGCAAAGAAAGAAATCAAAAAGATTGTTGCAAGTGGTGCTGTCTTGAGCGTCTCTGTCATTGTTCGTGAATGGTATGAACAACTTATTGTTGATGTATCTAGTCGGGCTAAACGTGGTGGCTCGCATGTTGATTCCGATATTGAAACCATCGTCAAGAAAGCTACACTTACAATTGTTGAAAAGCTTCGTCTTCTCAGTGAAAATGCTCACAACAACCTTGTTGATGTATCCACTGTTCAGCAATACCGCAATTCTATTGAATGGGCCAAGAATTTGGTAATCCAAAGTAGTCTCCAGATTCAATCTATTGGTATCAATTCTGCTATCTCTGCTACTTCGAAGACAGGTGGCATTGAACAAATGCGTCCTATTGTTGTTTCTATTCAACAACAAATTGATGTCGAAACACGTCGTTACAAATTGATTTCGGAAAAAGAGAAATCTGCTGTTCAAAAGGTTGAATCCAAGCCTGTTTCCTCTGTGGAACACAAGAAGAACACTGAAAAGGTCTCTAATGGCAAGGCATCAGTTGTTGCTCGCAAGGAATACTGCGGTAAACTCGAAACTCACATATCCGAAGTCATCTCTGAGTCAAAGGTGGTTGTTATCGCTTGGTACTCTCAATTGATTAGGGATGTTTCTATTCGTGTACACCAAGGTGGAAACAACGTAAAGAAAGATGTGGCTGCCATTATTGAACAATCCAAGTCTCAATTGGATGAAACTCTCAAGCGTACTCAAAAGAAGTTTACCTCTTCTATTGATGTTTACGAAGAAGATGAAACCTTCTCTGTTATTGAATCTCAAATTCAAGAAACTCTTCAAATAGTTCAAAAGACTGCTGAAAAGAAAGTGACCCAAGTTCAAGAAATTACCGTCAAGTACCAATCTGAATCTGAAGTGACCGAAAGACTTTCAACAATCTTGGAATCCTCTAAGGTTGAAGTGACTGAGACCTTGGATACTACTTGCAAGCAAGCAATAAGTGTAATCAAGGAAGAAACAGTCCAAAATGAGTCTGCTGTGACTATCATTGAAACTGTTGAACATGTCAAGTCTGTAGTTGCTTCCTGGCAGACCAAGCTTTCCGAAGAAATTCATGCTATTAGCATTGACGAAACGGTTCATGATAAGGAAGAGAAGATTAATGCACTTGTTCACGAAGCAAACACTGAAATTGAGCGTGTCAGTCAAGAAGCCAAGTCTAAGATCTCTGAAAATTGCAAGTCAGTCAAGAAGATTAGCAAGTCCAAGCAAACTGAACTCTTGACGACCATTGACTATGTCCATGAGACTTTCTCTACTGATGTCAAGAAGGTTCAGGAAGTGAGCGTTGAAGCCGTCAAGAAATCCGAAACCAATATCAAGGAATCCATTTCCTCAGTTTTCGAATCCTCTCGCAGCAAAGTCGATTCCTTCCTTACTCGTACTGCCGCTGTTGTTGTAGGTACTGCAGCTGCTGCTGTCGCTGTTCATGCTATAGACAAGAAGAAACATAAAGAAGAAAAAGCTGAGAAGAAGACTGGATCCAAGTCTGAAGGTCAATTCTCTCTTACTGTTCGTGAAAACGTCAAGGCAATCTCCTTATGGTTTGAACTCTTCACTCAACGTGTCTCCAGCTCTGTTCGTAAACAAGAAGGCAATGTTATTGAACACATTACTTCTGTCTCTGAACATGCTGAACAAGAGATTTCAGAAATTATCGCTGCCGCTCGTACCGACTTTGTCAAGCGTTTGTCTCACGAAAACATGGATAAAGAGGCTTATGATTATGCTGTGAAGCATTATGAAGAAAGTCTTGAATCTGCTCGTGTGTCTATTTTGACTGAAGTGACTGAAGTCAAGAAGGTGGCTATTGAAGCTCATAAGACTGGCAAAGTTGAGGTGCTTGATGTTGAGCTTAACAAGTTGGTTAAAGAATCCACTGAGCGTATTACAGTTGCCATGGGCTCCTCTGTTTCTATCACCCACAAGGCCCAATCTGGAAAGAATTCATCTGCCAGCGAAGGATCTGTGTTGCATATTGAAGTCGAAGATGATAAAGAAATTGTAGGTGAACAAAACGTTGAATTTGAACGTAAAGAAGAGTCAGTCAACGTGAACCACGAAGAAAAGGCTAAAAAAGAAAAGCATGACTCTAATCTTGAAAAGGTGGTTTCTGGATCCTTAGCTGTAGGTGCTACTGCTGGAGCTGCTGTCTCGGTTCATGAAAAGAACAAGAAGGATCAAAAGAAATCTGAGAAGCAAACTGTTGAAAAGTACGAAAGTGGTGTAGCTGCGATTGAATATGTCCAGATCACCATCTCTGAATGGTTCAAGACACTTGTCCAAAAGGTTTCTCATGCCTCTAAGTCAGGTGCTTCATCTGAACAGATCACAGTGATTGTTCAAGAGTCTCGTACTGAATTAACTCAATTGATTGAACACGTTAAGGCTGCTGGTGCTGCTCACTGTACCTCTGCTTCTGATGAGCAACAATTTGTTAGCAAGATTGAATGGGTCTCCTCTGTTGCCCAAGCTCAAGCTGTGCAAATCCAACAAATCGGTATCAATGCTTCCGTAAGTAAATCCGACTTGACTAGCCAAATGGAATCCTTAGCAACCGCCTCTTTCCACCAAATCGAAGTTACTTTGGAACAGATGAAGACCTCTATCAACTTCCATCAAAAGATCAACAAGATTTCTGGAAAGAAGTCTGTCAAAAAGGCTGAGCAAGCTGCTAAGCAAAAGGTAACTACTGCTGTTGATAAAACAAAGGCTGCTTATGGTGTTGTTCAAGAAACCCGTGTGGCAACCGTTGCTCTCCTTGTTTCTTTATCTGAAAGTATTGTCACTCGTATTCGTCATGGTGGAGCTAGTGTTGAAGAGGACGTTCATAAGATTGTAGAAACTGCTGAAAAGGAAGTGACTAAGATTTTTGAAAAGTCAAAGCGTTCATCCACTGAAATCGACGAAAAGACTCGTCTTCAAGTTGAAAATGCTCTTACTGCAGTTCACAAGACTGTTGAAGAACAAATCACTCAAATTAAGACTATCACAGTTCAATCTGTCAATTCATCAGCTTCAGATTCTGAGTCTGTTATTGGAAAGGTATTGGAAATTAGCAAGAACTCTACCCAAAAGGTTGAAACAGAATTTACTTCTGTATCTGAAACCATTACTACTAGCCTTACTGTTGTTAGCCAAACTGCTCAAAAGACCACTGAATCTGTTCAATCATGGTTCTCTGAACTTAATGAAAAGATCATGAAGCTCATGGATGCTGGAGACTGCACTGCTGAAGAAGTGCAAAAGAATGTCGATAAAGCCATTGCTGAGGCTCAAATTGAGATGAATACCAACATCACCAAGATTCAAAAAGAGTCCACTGCTTCTGAAAACAAATCCGGTGAAATCTCTTCCGATCATCATCTTGACGTCTTCTTTGGTAACATCAAGTCCAGTATGGAAAAGCAGCTGAACGAAGTCAAGACTACCGTTAAAGGCAAGAGCAAGATTGACAAGATTATCCTTGAAGAAGTCCTCAAGACAAGCCAGGCTAAATTGAAGACCGAGATAGATAGCCATTACGACGCTGTAAAGCAAGTCACTAGCGTGGACCACATCACTGGCACTCAACAACAAGTTGACTCTCAAATTGAAAACAATCGCCATGGTCTTTACAAGGACACGATCGAAAAGGTTGCTGTAGGCACCGCTGCCGTTGCAGCTGCAGCTGCTGCCGCTATTGGTTTCCACAAGAAGAACCAAAAATCCGAAGCTACTTCTGTTGAAGTCATCAATGAATCATCCATTCAAACTGTTCGCGTCAAAGTTGACACTTGGTTCTCTACATTGACTGAAAGAGTCACTTCTCGCACTAAACAAGGCGGCCAGAATGTCTCTGCTGACATTTCAGAGATCGTCAAGTCTGCTCAAAACGAACTTGAAGTCATCATAAACGAACTCAAGACTGAGCACAAGGATGAAACTTATGTCGCCTCTGATTCTAGACGCTCATTCTCTTGCACCCTTGAATGGATCAAGACAACTGCCATCACTCAATCTACTCAGATTACTGAAATTGTCAGTCATAGCTCTTCTAGTTCTATTGATTTGGCTACCCAAATTGAAAACCACATCTCTGTCACCAAACAGCAGATTTATGGTGCTTTTGAAGTCCACAAGCAAACCGAATCTAGTGTTGCTGTTACTTCCTCAGAGGATGTCAAATTGACCAAGGAAGATGCTAATGCTAGTACATCTATCGATGTTGTCTCTAAGGACCAAAAGCATGAGAATGTTGTCCAAATTGTCACTGAAACCCGTGAACAAACTCAGAAGCGTATCAGTCTTGAAACAACTGTGATTGTCCAGGAACGCAAGACTGAAATCACCAACTGGCTCGTTTTACTCATGGAAAGCTTGACAACCATCATTCACAGTAACTCTGATAGCATTCGACGTGATATCTTTACAAGATTGGAATTGGCTGAAAAGGAAGTCGAAACCTATGTCCAAGACACCAAGCAACGTTTCCTCTCCCTCACCTCCTCCTCTGCCAACAGCAAGGTGGATGCCGAGACTCAAAAATTGGCTGTGAACTCTATCAAGCAATCTCTTGACTGTATCGAAAACATCAAGGCTACTTTAATTATTCAAATTTCAGTCATTCGTGAAATTATCACTCGCATTGAAGTAGAAGACATTACAGTAATCACTGAGCGTTTGCATGCTGTCATCGATCGTGCCCAACAACGTGTTCACCATACTTTGGACTCTGGTATCGAATTGGCCATCACGTCTGCTTTTGAAGGCAAGGTTGTCACCTGGACTGAAGCAGCCACCATCCCTCAATCCTTCAAGAATGTTCGTGTGATTGCTTATGACCTTGCTGGCTCTGTTGTTGACTATCGCAAGTCTCTTTACAAAGTGTGGAAGAGAATCATCACTCCCAAGAATGACATTGTCCTGAGCACAATGGATTTCAATGCCTTTGTTCGTGATTGGTTTGGTGCCTATACCGAAGTGAAGCAAGAAAATTACCGCAACAGACGTGTTGTCTCGGATGATGTTTGCCTTCATGAGGCGCTTATCCATATCTTGAAACGCTTCTATGTCAAGGATTCCTTTAATGAAGCTGAAATCAAAGAGCTGTGTGATAACTGGAGAAAGGTGGGTACTTATGATGATGCATCTATTGGTATTCGTCGCATCAAGAGCCAAACTGCTGCCAAATATGCCACAATTGCCATCTCTGATTCCTTCTCAACTCGCACCATGATTGAATTGGCTCGAAGTAACTGCCTCTGCTGGCACGCCCAATTCTCTTATGATATGTTTGCAGGTGAGGCCAGTACTGCTTCTGAATCTCTTGTAAAGGGTACTATTGGATTGCTTGATTTGGCTCATGCTAATGAGCTTGCTATTGTATCAACCAACCAACAATTGATCTCTGCTGCCAAGAAGAATGGTTGTCACGCTGTCTTGATTGAACGTGAAGAACAAGTTCAACAGCAAGTTGAATATGATGTCAAGGTAGATGGTTTGGATGTCTTTGGTGAAAGTGTTCAATCTTTCTTGGAACATGAATCAATGGTTCAAGTTTGGAACGATAAGGATGTACCTTCTGCTCCTACCGTTTGGGCTCAAAAGATCAAAGGAATCTTCAACTAAAAAAAAGCTTATAAACTATAAAATTGTTTCAAGCAGAATGATTAAGAAATAAAAACCTGTTTGATTTAAA
>contig-100_1 length_7949 read_count_0
CTAAAATTTAATAAAGAGAAAAATGACTCAAAGTGATATCCAAACTATTCGTTTATCTAATGGCAAGGCCATTGAAGTTCATACACAACTCTTTATCAACAACGAATTTGTTCCTGGCCGTGGTCCATTAATCGAAACAATTAATCCTACCACCGAAGAAGTACTTTGTAAGGTTCACTCTGCTGATGAAAGTGATGTGAACCTCGCCGTTGAAGCTGCCTACGATTGCTACTATAAGACTTGGCGTAAGGTAGCCCCAGCCGAAAGAGGACGTTTAATCAATAAGTTGGCTGACTTGATGGAGCGCGATAAAGATGAGCTTGCTACTTTGGATGCTGTAGATAATGGCAAATCATTTGTGGTTGCTCGTGATGTGGATGTAACCGATTCTGTTGCCTGTTATCGTTATTTTGCTGGTTGGGCTGATAAAATTCACGGAAAGACGATTGATACGACTTTTGATAAGCTTTGCTATACCCTTCATGAGCCCCTTGGTGTTGTTGGAGCTGTTATCCCTTGGAACTATCCTACCATGATGGCTGCTTGGAAATTTGCACCTGCCTTGGCTACTGGTAACTGCATTGTCATGAAATCATCTGAGATTACACCATTATCTACCCTCAAATTTGCCGAACTTGTGAAGGAAGCTGGCTTTCCTGCTGGTGTTATTAATGTGGTCACAGGCTATGGACACACAACAGGCGCCTATTTAACCGGTCATCCAAAAGTAAGCAAGATGGCCTTTACAGGTTCTACTGTAACCGGTCGTAAAGTAATGGAATCAAGTGCAGGCAGTAACCTCAAGAAGCTTCAATTGGAATTGGGTGGAAAATCCGCCCAAATCGTTTGTGCCGATGCCGACCTTGAGAAAGCTGCTTACTGGGCCTGCGGTGGTATCTTCAACAACCATGGACAAAGCTGTAACGCTGGTTCTCGTATTTTTGTTCATGAATCTATCCATGACAAATTCCTTGAGCTCTTTATTGCAGAAGCTAAGAAAATCAAGATTGGTGATCCTTTTGAGGAAGATACCTTTCAGGGGCCTCAAATTAACAAATCTCAATTTGAAAAGATCCTAAATTATATCAAGGTAGGTAAGGAAGAAGGGGCCAAAGTAGCTTATGGTGGAAACCGCTGGGGCAACAAAGGTTACTATATTGAGCCCACTGTATTTATCAATTGTCGCAACGATATGCGTATCATGCGTGAAGAAATATTTGGCCCTGTTGTTGCTATTGGCACATTCAAAACAATTGAGGAAGCCATTGATCTTGCCAATGACTCAGACTATGGATTAGCTGGTGGTGTTTATACAAAGGACATTGACGTTGCTATTAAAGTAACAAATGAAGTTAAAGCCGGTACCATGTGGGTTAACTGTTTTGATGTCTTTGATCAATCAACACCTTTTGGTGGTTACAAGCAATCTGGCTTTGGTAAAGAACTAGGTAAATATGCTCTTCAGGAATACACTCAAGTCAAGGTTGTGAAGATCTTAAGAAACAAGATTTAAGCTATAAAAGGTCTATTTGTAAATAAAGCACCTCATTCTTGATGGGTGATCTTTAAATATAAAAAAATTTTATTATTGAAAATCAATCAAATGAATAATAAGGACATTGTTTTTTGAAGCATAATTTATGTTGACTATAAGATTGCATGTTGAGCATACAACAGTGATCGAATTCTATAATAATCAGATGATAGCATTCCTTCTACTAATAATTGTCCAGTGCCCGTCTTTCTAACAGCCACTTGCTCATTACAAACCAGGATACCTTCACCTTTAAACTCTGCTTGAATTCCTTCCGCTTGTAGTATCTTTCTAAATTCTGATAGACGAACGTCTCCAACAAACACAGGTGGCTCGTATTGGGTGGGTTCATCTGGCATACTTACATCTAATGAGGGTGTAGTTAAATCTTCAGGAAAGTGAATACGACCAACTACACGAGCAAGTTCATAATCATCCAACTTGGAGAATCGAAGTGAGCTAACCATACTGTCAGTCAATTTAACTCTGTAGATATTGGTTGCTGCAGAGACATTGAGTACTTCTCCCACAGAAGGTGTGAATATTTCTTTTGTGAAGTATTCAATCCCTTGGCAAGCACTTTCAAGGTCCTTTGTAGATGATTCTGAACCATGGACAATAATCAGTTTTCTAGGGGCAATCTGAGGCAAAATTGTCTTCATTGATCTACCATCCGATAAACCTTCCAGGTCAACATATCTTAATTGACAGCGAACCAAAAATGTTTCATCACTTGAAATGTATTTTGTAGGTGTCTCATCCCTTCCCGGTAAAATGGGTTCCTGAAGATCTATTTGCATATCATCTTCTTTTCCAAAATTAGCACCTTGACCCAAGTTTTTCTTTTCCTGTTCCATTCTTTCCAGCTCGGACGCCTTCATATAATGTTCAATCTGAATGGCCTCACCATAGTCATCCATTTTTTTTCGTTTTTCCAAGTAGGGAAACATACGATAGCTGTGAGCATGCTTAAAGAACCCACCCGATTTGCCTGTATCACGAACGTATAAATCAAACTGTCTCGTCAACAGACCTTCCACATCCTCATCGCCTTCATCCATATCTGAGACATCTGATTCATCCTCTTCCATAATGATCTTGCTTCTTGCAAGCATAGCTGCCTGTGCAGCTTCCTTTTCTGCTTTCGCGCGTTGTGCAGCTTCATACTCTTGTAATTCAGCACCTTCCAAAGGCACACGCTTATAGACCCTGAGATCGATTGTATTCTCATACGCTATCGCAGGCTTCACAAGTACCTTGGTTCTGTTATTATTGACTACTGTTGTCGTCGTTGCTGTTTTGTTGGTTTGCTGTTCCCAATCGTCGTACAATCGACGTGCCAGTGTACCTGGAGCAGATCGGTCGGTGAGAATCAAGGTATTTTGGGGATCATTCGTCATCCATCGCAAAAACAATTCACGGGCAAATCCTGTTTCTAGACTATGGTGACTTGCCATCACTATCTTGGGGCCTGGATAGTTGTCCAAATCTTCAATCTTGTGGCATAATCGAACGTACTTGAATTCATAGGGATTCTCTCTTGATTGTGAAAACTTCCTAGTGAGTTCCTCTCCCATCCACTCGAGCATGATCTTTGCAAAATGAACGGTATGATAACTTGTATTAGAAAGCATGATTAATGGATAGTTGAGTTGGTTTTGCGACCAGTGCTGGTCTAAAAGATAAGCTAATTCTAATACACGAGCTGAGGAATCAGTTGGTAAAAGTACAGATCCACCCTTATTTAATGAAGTCAACATGGTATCAAACATGGCAGCATATCTATCCTTTCGTGCAGGGTGAACTACTTGTGAATTGTATGCATCGGTAATAAGAAGAGAAGGTCGAGTAAGTGAATCAAGCACAACGCCTCCAGAATGTAATACAGTTCCATCCAAATGATATTCTTTTCTGTGATTAAAGTCAACAGCGTAAACGATCTCGTCTGTATCTTGTTTAATTTTCCATATAGTTCCACCTACTGTGTGTGCTGCTGCATAGGCTGTAATGGTAATACCTTGACACTTCCCTGGTAAACTGAACGGCTGAGAATATCGAAGTGGTGTGATCTTATCAAAGGCATTATCAACATCCTCTAGTGTAAATGTCTTGAATTCCAGTTCATTTGTTCTTGATTGATAGAGATCATACATACACATCTTTCCCATGTTGACAACCGGAACAGTTGAGTAAACAGGACAAGTCATTCCAAGATGATTTCGTGCATAAGGATAGGCACCAAGATGACCGAGATCACTATGAGATAGAAGGACTGCATCAATTTGTTTCGACACTTTTTTTAGATTGGATAGATTATTGAAACGCAAAGCTATAGAAGGTGTAAAAATCTATATTATTGTTTATAAGGATATGTCCCTTGCGCTGACTATTGATTCTGTACATACAAAACAACATCTTCAAAACTTGCATCCAAATATAATTGTACAAAGACATCCAGATCATAGCTTATCGAACGATACAGTCTTATTCTGGTCACACCATGAAAAAATTGTAGTGGTCGATAATCGGTTAGCTTTTCTTGGTGGACTAGACTTGTGTTTTGGACGATACGATACACATGCTCATTCATTATCTGATTTCCCTGCCGAAGGCCATGACCGTGAAGTGTTCCCAGGGCAAGATTATTCAAACCCAAGAATGAAAGATTTTGTTAATGTTGCTCAGTACGATAAAACCTTGGTTGATAGAACTGTCACTCCCAGAATGCCTTGGCATGATGTGACACTTGGTGTTGTTGGCCCTATTGCTCGTGATATTTCAAGACATTTCATTCAAAGGTGGAACTTTTTAAAGGCTTCAAAAAGTATGCACAGACGTACTGTTCCTTTTCTTATGCCCAAGGGTGAATATGTAGCAGCAAGAGACGAAAGTAAATTTATGGGCACTTGTAAAGTACAATTGTTGAGAAGCTCTGCTAGGTGGAGCAGTGATATTGAACGAGAACATTCTGTTTATAATGCTTATATGGAATGTATCTCACAAGCTAAGCATTATGTCTACATAGAAAATCAATTCTTTATTAGTACAACAAAAGAAGATAAATTACTGAGAAATAAAATTGCCCAAGCACTTGTATCTCGTATTAAACGAGCGCATGATAACAACGAGAAATTCCGAGTATATATCATCATACCTTTAATTCCTGCTTTTGAAGGTGATTTAGCTTCAAGCGAAGCATCTTCCGCTAGGAATGTAATGCATTTTCAATATACAACTATATCAAGAGGTGGCAATTCAATTATTGAAAAGTTAAAGGAGTACGGCATAGATCCAGATAAATACATTAACTGGTTCAGCTTGAGAAATTATGCAAAGCTTAAAGTACCAGCAAGAGCTGAAAATCCATTTGATGATCTAAACAGAGTTCCATCCAATCAATCTTACTCTAGTTCAAAACCAAGAAGGAGTCAGCCAACTTTAGATGATAGATTTAATTATGTAACAGAAATACTATATATTCACAGTAAATTAATGATTGTTGATGATCGTATTGTATTAATGGGATCAGCCAATATCAATGACAGATCCCAATTAGGGAATAGAGATTCAGAAGTGGCTTTGCTTGTAGAAGATACAGAAATGGTCCCTTCTTTTATGGATGGCAAAGAATATAAAGCAGCTAAATTTGCACATACACTTCGTATGCAACTGTGGAAAGAGCACTTGGGTTTGCTGAACTTTGATAAATGGTCAGACTTACTAAAGGGAACAGCAGAAAAGCGAATTAATAACAGTAATGAAGCGGGCATCTCGCGGCACTTAAGTCTTTACCCAAGCTTGACGAGATCACGTAATAATGCAGAAGACATTAGACAAATAGAAGCAGATGAGCCCGTCAAGATGCTAGATAGGGCAAGTAGAGCTTACAGTTTATATGATACTTTCAAAACCCACCGTCATCCAAAACGACATGATGCAGCAGCACTTGATCCACTGTCTGATCGATTTTATAATAACATTTGGATGAAACGCGCAACAACAAATACAACTATTTACCGGAAACTATTTCGATGTGTGCCTGATGATACAATTCACACTTATGATCAGCACCGAGCATTTATGCCAGCAGACGTTGGCCATGTAGCAGATGCAACGTTATCTGAACCAGAGATATGTGAACAACTAGAACAGGTTCAAGGACATATTGTATTATTTCCAAAAGATTACTTGAAGAACGAAAATTTATTGTCTGGTACTATCATTGATAGTGTAACACCACTTGTTATTTTTACTTAGTATTATTATATAAATCTGTTGCTGTTATTCCATTTAAACTAAATCCATGAACATCCCTTTTGCCCTCAATCTCCTCTATCTTTTTTGTATTGGTTTTTATTATATTTTTGGCTGCTTCAACCTTTTCGTCTAACAATGATTGATCTTTTTCAATCAGCCCTTTTGCATTCTCTTTTGGAAGTTGAATAAACATATCACCGAAAAATGTCCATGCCTTCTTTTCATCTGACTTTTTTATTTGTGATAAGGCTTCTTTGTTTGAGTTTTTTCTTTTATCAAAATCAGTAATGGCTTGTTTGTTAATTAATATTTCTTCTGCTAGATGTTCTTTTTCAGCAAGAATTTGTTCAATTTGATTAGCAATAGACATTTTTTTTATTCAAGAAATAAATTATATGAATGAGTAATATGAATACATCTATATGTGTGTGACTTGCGATTTCATCCTAAACTCCATTGTGTGCTCAACGATTCAAAAGAAGTAAATGAATTGTCTGCAGAGCAAACAGGAAGTTTAGCTTTACCATTCTTGGGCATGGAAATAGAAGCTTTGTCCTCTCCCGAATAAAATGAAGCCATTTTTCCATATCCTTGGGCACTAATCACACGGTATTGTGTATGACCCAATAACCAATTTTCCATATAAGCACTATTCACACCTGGCTGCATTCTGGCCTTATTTACTTCTTTAGGATCTTCTACATCAATGTACTTTGCGACTTGATCAGGTTCGATATGCTCAAGGGGCAAACCTGTAATAACCATACTTGAGGATTTAACAATGTCTTCACTTAGATACTTTTGAGCTAACTTCTTATTGCGATTTAAAGAGACAAACTGTTTGCGCAAATGAGTAGAGTCAGTTACCAAAAAAAAGACAATATGTTTATGATGCGGTTGTCTCTTAAAGCTGGCCAATTCACCAGCGCATTTCAAAAAGTGGCCCCATTTTTTCAATCCATTTGAATCGTGTTGAGGATTAGCAAGTGCATTGTCGTCTGTTCGTATCTGTATACCAATGCTAAGAATGCTCTTCATTTCAAACAATTTCTTGTATGCGTTTAAAAAGCGTCTCGAGCCAATAGTTGGGCGAAATAAGAAGTCAGTGATGCATCTGAATGTGTTTTCCTTGGTCAATCCCATATTGTTTAGTATTTTTTTGTATTTCTGGGATGATTGAAATGTATGGATTATGAAGCCACGATTTGATCGTACCTCGACATACGTTTCATTCCACAAATCTTTAAACTCTGTATTCCCACCATTAGGAAACATAGTAGCAGTAAGGTCGTCGTATTTTCTATTAAGTAAATTTACTTTTTGATATCCAAGCAGTGGGTTCTCTCCATTGCTAAATAATAACTCCATTTCTTTTGGATCATGAGACCAATCGATGTAAGGTCTTTCCCAAATAGCTTCCAAAGGCAATGGATTTCTTTCAGCCCAATTGAGCAAATAGGCTCTATCTGTTAACAAGGCATAAAAAAATGTTGAAATCATGCCTCCCATTCTATCTGCCAATCCGCCACAACCTCTATTGCTATTTTTTGGCACTTCTTTACAGAGATAAGAAACGAATTTGGGTCTATCCTTGATTTTGATCTTGTTAGAAAATTCGTCCTTTTTGTATTGTTTTAGTATGGCCATGTTCCTTTTATGCAACTTGATATATCTATTTTGCCAGTTGCCACATTCACCCTTTTCATTATATTTCCATTCGTCTGTGAATCCGCCTTGATTTTCATTATACTTTTTACAATAACTTTGAAACTCTTCATTGGTAGCATGACTAACAGCTTGTAATAGTGAAATGTGAGGAGAAGGAGGCGAATATGAGCCATCTCTAGGCTGCTCTATTAAAATTTTGTTGGGCAAATAACAGGGTTCTTCTTGTGGAGTAAAATCGATCGGTATAGTGTTTTCTTGTTCGTTGATATTTATATTGCTTTTTGTTTTGCTGTATGCAATACTTGGATGAAATAAAGAATATGCTGCCATGAAGACAATGGCAGATAAGCTTATCATTGTTAAGGCTTTTGCTAGTCTATATTTAACAAGTAAACTTCCATTAAGCTCATTTTGTCCTGTATGAACTCTCTGGTATGGTACATCTACCATCTACACTATTTTTATTAATTATTGGTAAGCTGAGTTAAAT
>contig-100_2 length_7215 read_count_0
TTTTTTTTTTTTTTCTTACAAAACTTCAGAGTTTTTATTTTATTATTTGTGGGGAAAATAACAAAATTTAAATTTTATATAATTTCTATTATTGTAATTTACTGAGCAAGAGCAACTGCAACACTGTAAGCACCACTGTGACTAATAGATACATTGACGGACTTAACACCTGCTTTAGCAGCAGCATCCTTGGCTTTACCAGATAAAACAACTTCAGGTGCTCCAACTTGGTTTGATTTGATTTCAATTTCGTTCAAAGGAGCTCCAGCTCCATCTGAGGCAATGCTACCATAAGATGAGATGGCCTTGAAAACAGCTTCCTTTGCAGACCAGCGACCTGTGAAGCTTGCTTGAGGATCAGGACGAGAGTTACAGTATTCAATTTCGGTGGCAGTAAAGTTGCGTTCAATGAAGGTAGAGTTTTCAATGTTAAAAGCATTGGTCAATTCGACGTCTACACCAACACCTTTCTTACCAGCTTGTTGTTCGGCAAGAGAAGAAAGAATGTCTTTAGTAACAGCTGCATCACCAATAGTTGGTGTAGCACGGCTAGCAGACTTGTTGGTAAAGTGCCATGATTTCTTTTCCTTGGAGTATTCGGTACGAGCACTAGGATTCAAGTATACAGAGGATTCAAGTTCAGCAGAGTAAGGAGCTTCATGCTTGACTTGAACAAAGTCGGCAACACCTGTAAGGGAATCATGAAGGTAACGGTAAGCCTTGGCATAACGTTGAGCGTTCTTAGCCTTGTATTCGGCATATTGATTTTCTTCCAGTGAAGCAAGGACGTAATCGGGGTGGATAATCAAGATTTCACCACCTGCTTGACCGAAACCGAAAGACTTGAGGAGACCGGCCTTTAAGCCATCAGTCTGAATAGAACGAGAGGGGTACACAATGTATTCAAATTCTTTCATGACAACATCAACATTGTCAGCATTACGATTACCAGGAACAACACCACTAAGCAAACATTGAATCATACCATTAGCCATCCAGGAAGCAGCAGGACCCTTAGGATGACCAGTCAAGTACTTTTGAGTAATTGCCAAAAGAGCATTACCCTTAGTACGACCAAGATGTTTCAATTGAGAGTTGAGAACACGAGATTCATTCTTATCGTTAGCCTTGGTAGATGTACCGTGGAATGAGGCAACATTAATATCATCAATAGTCAAACCATAAACAGCAAGGGCACCACGAAGAGGAGCAATGCTTGGGTCACTCTTGAAGAATTGATGGTTATAAGTGCTTAAAGCTTCCTTTTCTTGACGCTTAGCTTCACGATGAATAAAGGTAGTTCTTTCTTCAATCCATGATTCTTCCTCATCAGCAGAGAGTTCACCAGAAGCCTTGAGTTCTTCTAACTCTTCACGCAGCATGCTGTATTCGCTTTCAACCCAAGCCTTAATTTGGGCACGACGAGCCTTGATTTGTCTAGCACGGTAGTTGAAGTTCAATAAGGGAGAGGCTCTCTTGTTGGAGCTTTCACGAGCAGTGGTCAAGATACCTGCACCAGGAGCGGGAACGGAACGTCCTTCCTTGTCAGTAGCTGTGCTACTGAGAGCAACAATACCGTAAATAGGACAACCGATTTCAATAGCAGTGGCGGCAGACATGAGGACGTGGTTACCAGCACCATGAGATTCCATAAAACCATTTCTGGTAGTAGTTGTAGGACGAGACATTTCGGCAGGAGTACGGCCGTGTTCAAGTTCATCGACGGCATTAGAGGTGGCCTTCATGTTGGCGAATTCATAACTTGACTCTTCAGTGATGTCTTCAGTGGCACCAGCAATCATAATCTTAGCCTTGCCAGTCAAAAGAGATTCACATGCCAATTCAATAGAAACAGCAGAGGTGGCACAAGCATTGACAGGGGTCTTGATAGGACCAGATGAAGAGAGCAACAACATGTTGATCCAAGCAGGCATGGTGTTGATGAAGGATTCTTGAAGGATATCCTTTTGAACAGGCTTGTCAAGGAGACGATCACGGAAGAGACCTCTTTGAGCAAGTTGGCCACCTACACCGGAACCAGTGGCATTACCGATTTCAGAAACGTGGACATACTTGTAGAATTCATAAGGATCAGTGATACCGGCAGAAATAAATGCTTCAACAGTAGAGACAATGTTAAACAAAGTGACAGGATCGACTTGCTCGACAATATCTTTAGGGATACCATAACGAGCAGCATCCCAACCAGTAGGAATCTGACCAGCAACAAGACGATCGAAACGAAGAGCCTTAGGGACATACAAAGTAGCACCTTTACGCAAAATAACACACCAGTCACCACTAGCAGATTCATAAATATCAGCCTTATCACCTTGTTCAAGCTTGAAATGTTCAGCTTCTTCTTTGGAACATTCAAAAGGCTCAAGATCATGATCAACAACAATTTCTTGCATCAACATCTTCTTTTCAGGATTGTAACCATGCATTACTTCGGGTTCAATGAAACGAATACCAGAGTGTTCGAGGATTTGCTTTTCATACTTGCTCTTGATATCCTTGTCTTCAACAGGCTCACCAGTCTTGGCATCCATCCAACCAGAGTAGAAGTTACCATTCTTCAAGTTACCATTGTGGTGCTTGATGTAACCCATGATCCAGGCCATTTCAATACAACCTTCAAGAGAGAATTCACCATAGGCTTCCATTTCCCAACGGGTTCTAGCATTACCCCAAGGAGAAACTTCACCAAAACCAGTGACAACAATAACTTGCTCGAGATCAAGCATGCCCTTAAGGTGGCTAAGGTGTTTCAAAGACTCATAAGACTTGAGAGTAGGGAAATCGAACTTCATGTTGGCACGAGGAGTGATCTTGTGAGGCTTGTGCTTGCGTTCGGCTTCTTCGCCAAAGACAATCTTGAAGTCAAGAGCATTTTCAGCATCAATAGCTCTGCGGATCTCAGCAGTTTCACGAATCTCCTTACGAAGCTTAGCGCTCACTTCTTGCAAGTTGGTAACAAATTGAAGACCACCATTGAGATCAGCCCAAACAGGTTCGATTTGACAAAGTTCAACAATAGAAGGATGCATGAGACCAAGGATGTTGAAAGACATTTCAACAGAAGAAAATGTTCTGGTACCAAGGGCTTCAATACCTTCAGCAACCATGTTGTTAGCACTCATCAGGCCAGTACCACGAGTCCAACCGATGACAGCACCTGCAATAAGCAAGTAGTTTGACCAACTTTCAGAGTACCAACGGTTAAACAAGGTCTCAAGAGAGATCTTGGATTCACCATAAAGACCATCAGCACCAAAAGTACCGTGGTTAGGAGACAAGGGAAGAATGACTTGGGCAGGACGAGTGTCAGAACCAATCTTTTGCTTGTGTGTCTTGACGTTACCCAACATACGGAGAAGGTTGGTCAACATGATACGATGAGCAAGTTCAGATTTAGAATCAATGGAATCAATTTCACGGCCATTTTCGGGAATAGCAGCGAAAGGAATAACAAAGTCAAGGTCCCAGTTAAGACCCTTAGGATCGTAAATGTATTCGACTAAGGCGTCAACATCCAATTTAGAGCCTTGGTTGAAGGGAACAAGAACAAGCTCGGAACCTTTGGAACCATAAGTTTCATAGATGGACTGGAAGTATTTGGTAACTTGAGGACTGAAACGAGAAGTAGTGACAATCACCTTGGCACCACCAGCAATAAGGCCCTTCAGTACTTCAGAACCAATAGAATCTTTACCTGCACCAGTCAAAAGGACGCACTTGTCAACAAAGGTGATACCCTTTTCGGCAATTTCGCGCAAAACATCAAGGTAAGAGGCGGTAAGTTCATTACTAAATTCCCATCCACTGGGCTCACTAGGGTTCTTTTTCTTGAGATGCAAGAAAGGCATACGAGAAATACCTTGTTGTGCCTTGAGACGGTCAGAAACTTCGGTCATTTCAGAACCAGTAGTCATATCCTTGACGTAGTCGGCCAATTTACGGCAACCAGGACGAGGAACTTCAGCATAACTAATGTCACCCTTTTCAGTGACATCTGTCTTGGGACCAGTGGGGAAACCAACATCTTTGTAGACAGGATCTTCAGCAAGCACTTCAGCACAGTTTTCAATCAAGGCTTGACCAAAATCTTTAGCAAGTCTGTAAGTTTCACCCTTATCAGTAGCACACTTTTCAACATTATAACGCATAAAGTCAAGCAATTCAGGATAGGCACGGTTCATGACACGAATGCACTTGGCAGTGATCTCACGATCAACAATGGCAAGCTTACCAAAGATAATGTCATACCACATCTCAAGAGCATCTTGACGAGCCCAGTTCCAGTGAGAATCATAACGGCGAGCCTTGAGAGCAGAGAAAGAGGGCTTAATGCCTTCAGCATAAATGTCACCGTGTTCAGTTAACCATAAATCAAGTTCGGCTTGCAACTTGGCGGTAGTGACCTTTTCTTGTTCGTATTTCTTGGCACCTTCGCGCAAATCCTTTTGAAGATATTTGGCGTACAAGTTGAGCTGTTGGTAGATCAAGGCATCTTGCTTAGCCTTCATGGCATCAAATTCTTCGCTGTTAATGACAGCAACAGATGCACCACCAGCTGCGCCACCAGCACTACCAGAACCAGGAGCAGAAAGGGTGATACCGGCCTTCTTAGCATAAGCTTGGGCTACAGAGTCTAACCAGGCTTTAGCTTCAGCTTCAGAACCAAGACGAGAAGAAGGCTCCATTGTGATAGCGATCAAGAGAGCACCTTCAGTACGGCCGCTACCGAGACCATAAGAGTTGGAGAGGTAAGTCTTGGCAGAGTTCAGAGTGAAACCACCAGGCATTTTAGCACCAATCATCTTGGCAACCAAAGTGGAAGAATGCTTACCAAGAGTGCCAGAGAAACCATTGTTCAAGGCAGAACCAAGCTCTTCTAAAGGAGTTTCTTCGGATTTTTCAGGAACACCGTTATTGAATTCTTTTTGTAAATCACCAAGAATTTCATTTTGAAGGGTTGATTTACCACCAACAAGATCCTTGATGGCCTTAGACATGGGCACTTCATCAATGGATTTCTTCAATTTTTGAGCAATGACTGCGTGAAGAATTTCAGTAGCAGTGACAGGAACATCACTAACAGCGGCGGCAGGACCAGCAGCAGCAGGAGCGGCAGCGGCAACAGGCACAGGTGCAGAAGCAACAGCAGCTACAGGTGCAGCGGGAGTAGCGGAAGCGGCAGATGCAGTTTCAACTGAAGGTGCTTCTTCTTCAACATTTTCAAATTCATAGTAAATTTCCTTTGCATCCTTGGAAATACTCAAATTTTGACGACGGTTGCTCAAGGCATTGTCATAAGCTTGGTACTTGAGGTTCAAAGTACGAACGGCCATACCACTAAGGGTAGGAGAAGGACCAACTTCGATAAGGCGTTCAACTTGGTAGTTCTTGAATAATTGATCTTGAGTCTCGATCCAACGGACAGGAGAAGCAAATTGATAGGCCAAAAGTTCAATCAAAAGAATATAACCAAGGTGTTGTTGTTGAGCAGGTGTTACATACTTTTCAGGAGACCAGTTTTCAAGCACTTCAGACAAACGAGGACTAGATGTTAACTTGTAAACATCTTCAACATAGCTCTTGTCAGTGCTGAAGGGAATAGCAGTCAAGTTAGGAATGTACTTGGCAGACAATTGACTAACATCAATATCAGAAGGATCGAATTTCTTAGCCAAGAAAGTGCGGAAAGGTGAGACACCACTAAGCAAGAATGAAGAGTGGAAGGGCACATCAATACCGGGAAGAGGAACAGTGGCAAAGCCACGTTCAAGAACAATGCGTCCCTTGGCTTGCTTAGCCTTAGTCTTTTCCAAAGCACCATCAATGATTTCATCCAAGTGCTTCTTGACATCTTCAATAGACATGGTTTCCATCAACTTTTGAATGTCAATATTAGCAGTCTTGATGTAATTCAGGACGTTAGTAAGCACATCAAGATTTTGAAGAGCACCAGCAGCAACATATTGCCAGTTTTCAACGTTAAAGTTGACAATTTCTAAAACGTCACCACGACCAGCAATAGCATCAACAACAAAACGAAGAGCAGTATCGTTGAAAGTCTTTGAGACACGAGCAGGGTTGACTGCGGCCATACCATAGTTAGAGCGTCCCTCTTCATCACGCTTGACAGCGGATTGCATGGTCATACCACGGTAGAAGACAATGTCAACAAGAGAGGTCAAAGGCAAGACATCACCAACGGAAGCCAAGGCGGCGTACTCACCAAGTGAGTGACCAGCAAAAGCACAGTTGGTTTGAATCAATTCCTTCGAACGCATGTCTTCGAAGGCAGCCTTTTCCATCAAGGTCAAAGCAGGTTGAGTAAATTGAGTGGCAAACAAAAGACCAGTAGGAGAACGGAAAGTGTAGAAGGCAGTACGCTCATTGATGGAGGGGAACAAAGGTAAAGTCTTGGTGGTACCATCAGCATCAACAATATCATAAGTCATGCTCATGTAGTTTTGACGGATCTTCTTACCACGAAGACCGCCAAAGTGAACAACCTTTTCCTTGGGGTTGGTACGAACAATTTCAAGAATGGAGAAACCATAGTTTTCCATAAAGTGCTTGTCAGCTTCATCCCAAATCTTTCTAGCAACGGGTGAGCTGCCATACAAGGCCATACCCATACCTTGTTCTTGAGAGCCTTGGCCAGTGAAAACGTAAGCAGTAACAGGTTGCTCAACCTCAGCTGTACCTTCCACAACCTTTTCGTTGTTTTGGTTAAATGTTTCGACCTTGATGATCTTACGGCCATTCTTCATACCAGTATGGTAGAGCTTGGTTTCAAGTCTGTCAGAAGGTAAGACCATACCAACAAACTTGACATCATAAGCAACAACACGACGAGGTACATTATCAGCAGCAAAAATTTCAACGAATTTACGAGTAGAAGCACTAGTCCACATACCGTGAGTAATCGTACCAGGTAATTGAGCGAGGTCAGCAAAGTAAGGATTGACGTGAATAGGGTTGAAGTCACCAGATACATTTGCATAAGGTTCGTTGGAGGATGGAGCAAGAACAACAGAAGAGTAAGTAGATTGGCTAGGCATGACAGAGTAACCACCATTTTCAAAGAAATGTGCTTGTTCAATCTCTTGAGCGTTACGCTTCAAGTATTCAATAACTGGATTACCATGGCTTTCACCAGATTCATATTCAACCTTGGCGATTTCAACAAATTCCTTGGTA
>contig-100_3 length_6731 read_count_0
TGAACACTGCTTGGTTGCTAAATGTTTGGAATATGCATCGACATTAGAACATATCATGGACTTCACTCGTATGCGTGTTCTTTCAACCTTCTTTTCACTTTTGAATAAGACTGTACGCAACGTACTTGAATACAATTCTCAACATCCTGATTTCCCTATGACAGGCGATCATTTAGAGGGTTATATCAACAAGCGTATCATTTATTCCATCATTTGGAGTTTCTCTGGTGATGCCAAGCTTGATCTTCGTGCTGTACTTGGTGATTTTGTTCGTGGAGTAACCACCTATGAATTACCTCCACTTACAGAGGGTCATACCATTATTGACTACGATATTTCCGTGGCCAATGGTCAATGGGTGCCTTGGGAATCCAAGGTTCCTGTTATCGAAATTGAAACACACAAGGTATCTGATGCTGATATGATCATCCCCACTGTTGATACAATTCGTCATGAAGAAGTATTGTATTCTTGGCTGTCTGAACATAAGCCTTTGATTTTGTGTGGACCGCCCGGTTCTGGTAAGACTATGACATTGTTCAGTGCTCTTAGAAAGCTTCCTGATATGGAAGTGGTTGGTCTTAATTTCTCCAGTGCAACTAATCCCGAATTGGTTCTTAAAACGTTTGAACAACATTGTGAGTATAGAAAGACACCTAATGGTGTTGTTTTATCGCCTCTCAACATTGGTCGATGGCTTGTTGTCTTCTGTGATGAAATTAATTTGCCAGCTACTGACAAGTATCACACACAACGTGTCATCTCTTTCCTCAGACAGCTTGTTGAATATAATGGTTTCTGGAGAACAAGTGATAAATCCTGGGTCACTTTGGAGCGTATTCAATTTGTAGGTGCATGTAACCCTCCTACTGATCCTGGTCGTGTTCCTCTTTCTCATCGTTTCCTTCGCCATGCACCTTTGGTTATGGTCGACTATGCTGGTCAGCTTTCTCTCATGCAAATTTATGGTACATTTACTCGTGCCATGCTTAAAGTGGTTCCTAACCTTCGTGGTTACGCTGAATCTCTTACTGGTGCAATGGTTGAGCTTTATTTAGCTTCTCAAAAACGATTTACTCCTGATATTCAAGCACATTATATTTACTCTCCTCGTGAATTGACACGTTGGATACGTGGTATTTATGAAGCCATTAAGCCACTAGAAACATTAACTGTAGAAGGTCTTGTTCGTATTTGGGCTCACGAAGCATTACGACTTTTCCAGGATCGTTTAGTAAATGAAGAAGAACGTAAATGGACTGATGACATGATTGACTCTATTGCGAATAAGCATTTCCCTTCAATTAATCATGAAGAAGCTCTAGAAAGGCCCATCTTATTCTCCAACTGGCTGTCTAAGCATTATGTTCCTGTCAAACGTGAACAATTGCGTGACTTTGCTAAAGCCCGTCTTAAAGTCTTTTATGAAGAAGAACTTGATGTTGCTTTGGTTCTATTCAATGATGTACTGGAGCATGTTCTCCGTATTGATCGTGTATTTAGACAACCTCAAGGCCATTTGTTGTTGATTGGTGTCAGTGGTTCCGGTAAGACAACCTTGTCAAGATTTGTTGCTTGGATGAATGGTCTTAGCGTGTTCCAAGTAAAGGTGCACAATAAGTATACTGGTGCTGATTTTGATGATGATTTACGTACTGTACTTCGTCGTTCTGGTTGTAAAGGCGAAAAGATATGTTTCATTATGGATGAATCTAATGTTCTTGATTCTGGTTTCCTTGAACGCATGAACACACTCTTGGCCAATGCCGAAGTCCCCGGTTTGTTTGAAGGAGATGAATATGCTTCATTAATGACTGCCTGTAAAGAAGGTGCTCAACGTGATGGTTTAATGCTTGATTCAAATGAAGAACTCTATAAGTGGTTTACTCAGCAAGTCATGCGTAACCTTCACGTTGTCTTTACTATGAATCCTCCTGAAGGTGGTCTTGCCTCTCGTGCTGCTACTTCTCCAGCCTTATTCAATCGTTGTGTACTTGATTGGTTTGGTGACTGGCCTGATCAAGCCTTCTATCAAGTGGGTATGGAGTTCACAAAGACTTTGGATCTTGATATGCCAAACTACGCTGCTCCTCTCAATTTCCCTATTACATACCGTAATCTGCCCATTCCTCCTAGCCATCGTGAAGCAGTTGTTAACGCTCTTGTCTACGTTCACCAATCTTTGTATGAGATTAATGCTAAGCTTAGCAAGCGCCAAGGTCGTCATAACTATGCTACACCTCGCCACTTCTTGGACTTCATTTCCCACTATGTACGTCTGTACAATGAAAAGCGTGAAGATTTGGAGGAGCAACAACGCCATCTTAACGTTGGTTTGGAGAAACTGAAGGATACTGTGATTAAGGTGGAAGAACTTAGAAAGAGTCTTGCTATCAAAAAGAGCCAGCTTGAATTGAAGCAGAATCAAGCTAATGAAAAGATTAAACAAATGGTTGAAGATGAAAAAGAAGCTGAACGTAAGAAAGCCGACTCTCTTATCATAAAGAATAATTTGAAGATCCAAACAAAGGAAATCGAAGCCCGTCGTATTGAAGTAGACAATGATTTAGCTAATGCTGAGCCTGCAGTTAAAGAAGCTGAAATGAGTGTTAGAAGTATCAAGAGGCAACACCTTACTGAAGTGAGATCTATGAGCAACCCTCCTGAAGCTGTTAAGCTTACTATGGAATCTGTTTGTACAATGCTTGGTCACAAGATTGACAGTTGGAAAACAGTACAGGGTATCATTCGTCGTGATGATTTCATTTCAAGTATTGTAAATTATGATACGGAAGCTCAAATCACCAAGCAATTGCGTGATTACATGAACAAAAACTTCCTTAACAACCCCAACTTTGATTATGACATGGTCAATCGTGCTTCTAAAGCTTGTGGTCCTTTATACAAATGGGTTACTGCTCAATGCAACTTTTCTTCAATCTTAGATCGTGTTGGTCCTCTTCGTGAAGAACTCAACCAACTGCAAAGAAGCTCAGAAGATACACAACAACAGGCTGTAGAAATGGATAAGGTCATTTCTGATCTTGAAGTCAGTATTCGTCGTTATAGAGATGAATATGCAGAACTTGTTGGTGAAACTCAGATTATTAAAGCTGAAATGGAGCGCGTCAAATTCAAGGTTGATCGTAGTATCACTCTTCTTAGTTCATTATCGTCAGAAAAAGTGCGTTGGGAATCTGCTAGTCAAGCATTTGAAAGCCAAATGGGTACTATTGTAGGTGATGTTCTCTTAGCTGCTGCTTTTATGGCATATGGTGGTTACTTTGATCAACAATACCGTGATATTCTTATTCAGAAATGGATGGATCACCTGCTGACGGCTAACATTCAATTCAAGCATGAGGTATCACTGACTGAATATCTTTCTTCTGCTGATGATCGTCTCTCATGGCAAGCCAATTCTCTTCCAGCTGACCAGCTCTGTATTGAAAATGCTATCATGCTCAAGAGATATGACAGATACCCTCTGATCATTGATCCCTCAGGCCAAGCTACCAACTTTTTGATCAACGAATATAAGGATCGTAAGATAACTGTCACTAGCTTTTTGGATGACTCGTTTATCAAGAATCTTGAAAGTGCCTTGCGTTTCGGTAATCCCATTTTGATTCAGGATGTAGAACATCTTGATCCTATTTTGAATCCTGTGCTCAACAAAGAACTCCGTCGTACTGGTGGCCGTGTACTGATTAGATTGGGCAGCCAAGACATTGACTTTTCACCCGCCTTTACACTCTTCCTTTCTACTCGTGATCCATCTGTCAATTTTGCTCCAGACATTTGCTCTCGTGTCACATTTGTCAATTTCACCGTCACTCGTGGCAGTTTGCAGAGTCAATGTTTAAACAAGGTTTTGAAGACTGAACGTCCAGATGTTGATCAAAAGCGTACAGACTTGATTAAACTTCAAGGAGAATTCCAACTTAAGCTTCGTCACCTTGAAAAGTCCTTGTTGCAAGCACTTAATGAATCCAAGGGTAATATTCTGGACGACGATAAGGTTATTGACACATTGGAAACTTTAAAGAAGGAAGCAGCCGAAATCACTAGTAAAGTGGATGAAACAAACACGATTATGCAAGAAGTCGAGCAGACAACTGCCATTTACACACCATTGGCCAATGCCTGTAGTTCAATCTTCTTTGCTATGGAACAACTTAATTTGGTCAATCACTTTTATCAATTCTCTCTCGATTTCTTTTATGAAATCTTTGAATATGTCATTCATGCAAACCCTAATTTGAAGGGCATTACTGATCCTGATAGACGTTTGGAAATTTTGTCTGGTGATTTGTTCTCTGCCGCCTACAAGCGTGCATCTCGTTCTTTGAACCATGAAGATTATCCAATGTATGCCGTTTTGCTTTGTCAAATTCGTATGCGTGGTACTCAAGAAAATATGGATGAAACTGAATTTGATTTCTTGCTGAGTGGTGGTGAAGGTGTGGTCAGCTCTAATGTTACCGCTGAAAGCTTAAACCTCCCAAGTTTCATTTCTGATGATACTGCTCGACGTATCAAGGAATTTGCTAATCTTAATTGCTTTAACCAATTAGTCAATCATGTTACAACAAATGAAGGTGTATGGAAAGAGTTTATGGAGCACAACCAACCAGAAACAATTGTTCCTTTATGTTGGGATGGGGCTGGATCTAATCCAATCTTGGACTCTCTTCGTAAAATGTTAACTGTCAAGTGCTTCAGACCTGATAGACTATTACCTGCTACAAACATATTTGCTGCCGAAATCTTTGATGGTGAATTTATGAACACTGGTGAATTGAATTTACAACAAATTGTTTTGGAAGAAGTTGGTAGCTCCACTCCACTGGCTTTGTGCTCTGTACCTGGTTATGATGCAAGTTATCGTGTAGATAATTTAGTTTCTGAAACGAACAATCGCTGTACTTCTGTTGCCATGGGTTCTGCTGAAGGTTTTGGTCTTGCTGATCAAGCTATCTCCGCTGCTATCAAGACGGGCACATGGGTCATGCTCAAGAACGTACATTTAGCACCATCATGGCTTGGTCAACTTGAAAAGAAGCTTCACAGTATGAAGCCTCACCGTAACTTCCGTCTGTTTTTGACTATGGAAACAAATCCCAAGGTCCCTGTCAACTTGCTTCGTATGTCACGCGTCTTGATGTTTGAACCCCCTCCAGGTATCAAGGCTAATCTTCAGGAATCATTGCGTAGTATTCCACCTTCTAGCTTATCTCGCGGACCAACTGAACGAGCTCGTCTTTACTTTATGTTGGCTTGGTTGCATGCTGTTGTCCAAGAGCGTTTACGCTATGTCCCCTTGGGTTGGACGAAAGTTTATGAATTCAATGACTCCGATCAAGACAGTGCCTTTAATACCATTGACAAATGGTTAGATTCTGCATCAGCAGGAAGAGCCAACATTTCGCCTGAAAAAATTCCATGGGATGCCATTCGATCCTTATTGAAGCAGTCTATTTATGGTGGACGAATTGATAACGAATATGACCAACGTCTATTGGATTCATTTGTAAACACTCTGTTTACACCTGAATGTTATGACATTGACTTCCAAGTTGTCAAGGGCAACGGTGAAAATGAACAATCATTAGCTGTACCTGATGGAACAAAGATTGAGCATTTCCTTGAATGGGTCAATAAACTGCCTGACCGTGAACCACCTACCTGGTTAGGATTACCTTCCAATGCTGAGCGTGTGCTTTTGACGCTCAAGGGTAATCAAATGTTGAACAAGGTTCGCAAGATGAAGAGCCTTAGTGATGATGATGAAGCTGCCTTCTCGCAAGATGGCGCATCTGGTCAAAAGACGGCTTCTGCTGGAGCGGCAGCAGCCGCTTCAAACTCAAACCAACCTGCTTGGATGCGTGCTCTTAGTGCTTCAATTACCAACTGGTTATCTCTTCTTCCCTCAAACATTAAGACTATGCAGCGTGACAGCCACGGTATTATGGATCCTTTATTCCGATTCTTTGAACGTGAAAATCAAATTGCACGTAATTTATTACGCGTCATTCGAGAAGACTTGATATCTCTTCAAAAAGTATGTGCTGGTGAATTAAAGCAAACAAATCATTTGAGACAATTGATGAGCTGGTTGAACAAGGGATTGATACCAGATCATTGGAAACGATACAAGGTTCCTAAGAGCATTTCATTGAATGCCTGGCTTGCAGATCTCAAGACACGTTTAGAACAAGTTGAGCTGATTGCACAAGAGCAAACTTTTGAAAATGTTGATATTGCTATTGGAAACTTATTTACACCAGAAGCTTATATTACAGCTACAAGACAAGCAACTGCTCAGAGATACAAATGGTCACTTGAAGAATTAATATTGGACGTTGATATTGGGGAATGTAAACAAATGGACTCATTAGGGTACCGTATTCACGGAATGAAGATTGAAGGTGGAAAATGGAACGAGAATGAGATTTGCTTAACATCAGAACCAAGTAATAAGTTACCAAAGACAACCATTCGATGGATAAGAAAAGATCAAAAGGAAGAGAATGAAAATATTGTAGAATTACCTGTTTATCTTAACTCTGACAGAAGTGATTTGTTATTTACGATTCGTACGTGCGCTAATAAGGAAGAGAAAGACAGAATACCCCAAAGAGCTGTTGCTGTGGTCATCTCCTTTTAAAAATTATGAAAATCTCCTTATTTGTTTATTCATGAAAACAATAAAAATATTTTTTATTTCA
>contig-100_4 length_6690 read_count_0
TTGATATAAATTATGATACCTTTGAACTAAAGATACCAAATTATATATTTGCTAAACCTGTAGAATTGAATGGGGCAGGTAGTCTAATAGCAATCAGTCTCGGAAAAAGACTAACAGATAATAAGCCTATCTTGGCTAAAATCTCACCACATTTGATTCGTCTTGAACGAGAATATTACTTATCCAAACGAATTTATCCACTCTGTCCACAAAACATTCCTCAACCTATTGAATACGTCTCTTTACCACAGAATGGTCTAGCAGTACTACTATACAGCGACGTTCGACCTGACGATTTTCTTTACTTTCAGGATAATTACCATAGTCTATACTCCATTTGCGCCTTACCCGACAAGTCAACCACATGGCCTCCCGAAAGGGAGCCTTTGCCCTGTAAGGCATTCACTCTCAATGTTTTTCTCAAGTTTGCCATTGAATGTTGTTCGGTATTACAGTTCCTGCACGAAAATGGTGTCATTCACGGAGAACTCAGACCTTCGGCATTTTACTGCCACCATGATCAAGATTTGGATAGACTAAAGGTCAAGATTTGGAATTTTGGTGGTGGTTTGAAGTCATATGAGGATCTGTTGTTGACTCGCTGGCGATCACTTATGGCGGATAAAGTGGCTACTACTATTAATTTGCAAGACACTGTATCAGCCTATCATCACAGACTTTATTCATCGAAAGAACTTCAATCTTCACTCGTCTATGTTAGTCCAGAACAAACAGGTCGAACATCCAATGTGATTGATCATCGTGCTGACCTATACTCTTTGGGTATCATGTTCTTTATACTATTAACAAACCGTGCTCCATTTGAAGGCACAGCAATGGATGTAATTGAGGCCATCTTATCAAAAAATGTTCCTTTTGTTCATAACTTTCGAAAAGATATTCCACCTGTGATTAGTTTAATCATTGACAAATTAACTAGAAAGAGTGTGGATGAGAGATATGATAGCGCTTACGGTTTGAAGAAAGATTTGTTGGAATGCCAAAAAAGACTAGAGAATCAAGTAGAAGAGACTCTTGTATTCTTTCCTTTAGGTCAGCATGACGTAAACCCAGTGTTTAAGATAGCTGATGGTGTGTACGGCCGAGAAAAAGAGCTGGAGCAGATTCGCAATGTCATTGACCGTGTGAGTGTTTTATATGAAAGAAGTAAAGATGAGGAACAGTTTTCTCAGTCAGAGATTATTGTTCTCAGGGGTCCCGGTGGAATTGGCAAATCGACTCTGGCTTCCGTTATCCATATCGAGGCTCGTCAATCAGGATATACAGCCACAGCCAAGTTTGACAAAAACCAAAAGAGTCCCTACAATGGCTTATTGCGTTGCCTATCGTCCATACTAAGGCAGCTTTTGACCGAGCCAGAATCCGTAGTCAAAGACTTTTATAGAGAGCTGAAGGATAACTTAGGCCCTCAGTTTAGTAATGTCCGGTTATTGGTTAGTAAGGTACCAGAATTGAAACCTATTTTGTATGATTATAAAGAAAAGATAAATCCAGTTGATGATGATGCACTATCGAGTATTTTAAACACGGAAATACGGTTTCATTCTGTATTTCTTAGTATTATAAAGATTATCGCGCGTAGAAAAATGACAACTCTGTGTCTGGATGATTTACAAGAAGCAGGTACTTAATAAAAGGTACATGAGAAGAAGTGAAACCATATAAACACACCACTCCCTTTTTTAAACAGATGAGCCATCTATCAATCTAATCCGTGTACTTATTCGCTCTCGAATCGCTATACTTATTATCCTTACTTTTCGAGATGGAGATGAAACACCTCAAAGTATTGTCAAGATACTCGAAAATACCAATGACCATTCTGTCACCAACATTCAACTTCAACCACTTTCAATTGATATCCTCCAAGAATTAGTCCGTCATACATTCTACAGCACTTACGACCCGCAGCAGCTTGACATCATCAGGCCACTTGTTGACCTCATCTATACCTGGACTCGAGGTAATCCTTTTTTTGCAAAGCAATTTCTTCGAATCATGAAACGCAAGGATGACATCTGGTTTGATTGGAACGATAAGAATTGGAAATTTCGGCTGGACAACAAGAAGCATCAAAGTATCTTTGACGTTCGCCAGCTGGTCTCACATCTTAAATCCCTTGATACACCCACTCAAGCTTTGCTGATGTGGGCAAGTTTAATAGGTCACGTATTTAACTTTAGGAAAATCAAGTGGTTAATGCAAGAGGAGGCAATGACCGGTCTACAGACTGCACTGAATGAAGGCATTGTTCAGTATAAGGCTGGTGATGACTTTAATTTTACTCATGATCGCTACTGTCAGGCAGCTTCAATGCTGATCGTCAATGACAGCCAACGAGAAAAAATGCATTTCAAGATCGGGCAAATGCTCATGGCCGAAGAAGAGGAAGAGGAAGAGGAAGAGGCAGATAGGAAAGTGTTTTGGGTTGCAGATCATTTGTTGAAGAGTGCCAACTTGATTCGATTGTGTGACAAGACAAGATGTTTTCGTGAGGTGTTGATTAAAGCTGGTAATGAAGCAACGGCTGCAGGTGCACCTCAAACTGCGGTGGCTTACTACGAATGCGCTTTCTCGCTGCTTCCCCAGGACAGATGGAGAGATGGCCCAGACTCATCTTTTGAGGAGACTCTTAGCCTTTACATCAAATTACTCAAGTTGATAAACTGCAGTAGCTTGAGCGCTAATAAACACAACCAAATGGTGCAAGAAGTTCTTGGACACACCCAAGATTACCCACTTGAACGAGTTCAAATTTGGTGTATACAAGCAAGAGCCTGTTTTCGAGACACAAATTATCGTCAAGGCATTGATATTCTTCTGAATGGACTCAGTGAGTTGGGTGTTATAATTGAAGATGAAGCAATGGGTCTTTACCACCGGGTCAAATCAACTGTGAATAGTATTGGGTTTGATGCTCTCAATAAGCTTAGGCCTTGCAAAGATAGCAAGAGGCTGGCCACTATGATTCTTTTAAATGAGGGATGTATGGGTGCTTATTGGCTGGACCCAAACCTGGCTGACATCTTGGGACTCAAAATTTGTGAACTTTCACTTGATTCGGGCTATACTTCTTCTAGTGGTGGTGGATTTGTCTGGGCCGGATGTACGGCTGCACGTCTCATGGAATTTTCATTTGCCGTTGAGTTGGGCAAAATTGGTATGACCATGGCGAAAAAGTACGCTGGTAATTCAGAAATTGCTCGTGCTATTATTGTTCACCATTCCATGTTGGCTCAATGGACTGGCGTACCAATACACCAATACTTTGAACAGTTTCAAAAAGCCTACACTTATGCTGTAGCAGCGGGAGATGGGCTTTATTCATCTTTAGCCTTATTTCATGCTTCGACCACTTTATACTGGACAGGCCGCCACTTGACAGATATTCGTTGTTATATCGAAAAATCTTTGGACGAATCCAAAAGAAATCGAGCAAAAGACGTTTTAGTTTTGAATATATCACTATTAAGATCTGTATTGGTATTTCAAGGAAAAACGGATTCTCTTCTGGACCCAAAAACAATGATGAATGAATCCGAGATATTTGATGAAACAACCTATGTTAACAACTTAAAAAGCCAAAGCTCTGGAAACGCGCTAAGTTGGCACTACAGCTGTAAAATTATCCTTTTATTTCATTTTGGATTCTATAAAGAAGCAGCCGATTCAGGATTCGAGATATTTAATGATTCTTTAAATGGGACAATACATCGCCATATCGGTATTGCTATTTACTATCACAGCCTTGCTATTATTGAACGCTTACGTGACAAAGACCTTGAACCTGAAGTACGTGAAAAATATAAAGCACAGCTCGATGCCCATAAAGAAAATTTTTCTATCCTGGCTTCTTATTCTAACGTCAACTATGGTTTGAATTACAAAATATTGTGTGCTCAGTTATCCACATTAGAGGACAATTTAAAAACAACCTTGGATCTATTCAACAAAGCAATCGAACATTCTCAAAAGGACAACTGGATATCTGTTTTGGGTTTTGTTCATGAGCTTGTTGCACAGCACTATATACGTGTTGGTTTGGATATGCTTGCTTTGCCTATGCTCGAAAAATCCATTGATTGTTATCGACAGTGGGGTGCTTATGGGAAAGTCAAGTATCTTCAAAGGAAATATAAACATTTGCTTGACCACTTGCTTGGCAACAATCGAGATTGTGGAGTGCAAACAGAGGACGTGATTGTCGGCTTCACGGCCAATGTAAATGAAGGAAACATATGGGACAATACCAGCGATGAGACAGCAACTGACCCATCATTAAAAGAGGCAAATTCTGGAAATGAAGAGTCATCAGCAGCGGTAGATTCGTCAGAAAAACCAGAAGCTACTTTGTTTTCCTTGGATATGGTTGATTTGACCTCTATTATCAAGAGTTCCCAAGTAATTTCTAATGAAATGAACTCATTTGATGAACTGCTCAAGAGAATGATAGGTATCATCATGGCTAATGCTGGTGCTGAATCAGGTGCAATTATTATCAAGGAGGGTCAATTTGGTATTGCTGCCTACTCAACTCGTACAAGCTGCGAAACCTACGATCCACCTCATGCTTTGGAGGACGACAAATTGCCAACATCTATAATACACTATGTGATACATACCCACTCTGTCCTATTTATACCCAATATAGAAGACGACCCACGTTTTGTGACAAATATTAACAAGAGCTCTGTAATTTGCATGCCCATCTTACACAAGAACACATTGGTTGGTATACTCTATCTTCAGGCAAGCGTGAGCACATTTACATACAAGCATGTGAATGTTTTGACCCTTCTCTGTGATCAAATTGGTATTTCGATCACCAATGCACTTCTTTTCAAATCGTTACAAAAAGCAACGCAAACAAATGCTCAGATGATTGAAACACAATTGAAAGCTTTAGAAGAAGCTAGAGCAAGCCGAGAACAAGCGCTGAGAGCAACCAAGATGAAATCTAACTTCTTGGCCAACATGTCACACGAACTTCGGACACCCTTTTCAGGATTTTATGGCATGATATCATTATTGAGCGAAACAAGCCTGGATGCTGAACAGAGAGAATTTGTATCAATTGCTAAACAAAGTTGCGAAATGTTACTTCACATTATTGATGACCTATTGGATTTTTCCAAATTGGAAGCACATAAGGTTAAATTACACTACGGATTATGCTATGTAGAGGACATCATTGCTGATCGATTGGAGCTTCTCATCACCTTGGCAACCAATAAAAATGTAGAATTATCCTATTTTATTGACAAAAACGTACCACCAATAATATATGCAGATGGAAATCGAATTGGACAGGTTTTATTAAACTTGATTGGAAATGCCATAAAATTTACTCATTATGGTGAAGTGGTGGTTCATTGTAGTGTGGATAAAGAGCAATTTGACGACGATGATCTCTTATTGAAAATATCTGTACGAGATACTGGAATAGGTATGTCTGAAGAGGAAATTAAAGGTTTGTTTCTCCCTTTTAGTCAAGTCGATGGATCGACAACAAGGAATTTTGGAGGCACTGGCTTAGGTCTTTCGATTTGTTTACAGCTTGTAAAACTAATGCAAGGTGACATTCACGTGGTTTCCTCTGTAAATAATGGATCTACGTTCTCCTTTACTGTTCGCGTGAAGAATGGAGCGACCGTAGTTGCAGAACCCGATGGTGACTCACGCTCAAAAACAATACAAGACCTCTCTGCACAGCTTGGTCAACCCCGAATCTTGACTGTTTGTCAAACTGGTATGAAAGGCATGCTTGAGGATTCTTTGCCATGGCTATCTCTTGACCATCAATATTCGATTGATGAAGCAATCCGATGTATTTTTGAGAAAATACAATGTGGTACACCTTACGACTGTATCATAGTTGATGCACCATTACCAGACGCACTAAAGCAACTGATCACAGTCGTTGAATCTAAGCCTAGACTAAGTCGTACTCGTATACTACTCCTCATTGCTCCTGCTGTTGATAACGTCCGACGTGCAAATATTTCACCCAAACCATCCGTCGATATCATACAGCACCACTTTTTGTTTCACCCGCTCGTGACGCGTATGTCAAAGCCTGTTAGACAGCTCAAATTGCTCAACTCGCTTGTTAAGGCTCTCTCTCAACATGAAGAACCCCCTGCATTGAATGAACCAGCCGATTTCACTAGTCAGCAACCAATAGAAGAGGCTAAACCAGTCTCTTCGTTTAGCACATCCAGACAGACTTTAGAAGGCTTTTCACCAGAAGAACTAGCTATTTTCAAGGGACAGAAGATACTTGTAGCTGAAGATAATTTTATTGCTCAAAAGCTTGTCGTAAAGCAACTGGGGAAGCTTGGTTTTGTTGTTGAGACGTGTAATAATGGTTTTGAGTGTTTTGATACCTGGAAAGCAAGGGGTCCAGGCTATTTTTTGTTAGCTTGGATAGATCATCATATGCCTGGATGTGATGGCATAGAAGCAACAAAGAAGATTCGTGCTTACGAAAAGAAAATGAAATACGAAAAGCCATTACCGATTATTGCATTGACAGCGGATATACAAGCCACCGCACAAGAAAATTGTATTCAAGCTGGTATGAATGATTATGTTACAAAGCCCTTGATGCAAAAGGATTTGGCTATTATTTTAAGAAAGTATTGCTTTAATTCTGTTGTTTAAGTGTTG
>contig-100_5 length_6689 read_count_0
ACATTCAACTTTTATTGGTTGTTTCCATTTTCCCTTTAACCTCAGGCCATGAATAAAATTCACAGTCCGAACCATGATATTGAAAATAGCAGATTCAAAGCAGCAACCAAATCAATTCCAATTCAACATGGTGAATTCAATCCCAGAAAAAGAAACAATTCGATTATTCCACTAGAGCTCATGATGAACACAAGTGGAGAAGCTGGTCGAGAATGTGCAGCGTTAGCAACAGTGTTCGGTGTACCTGAATACGTGGACTCAAAGATATTTTGGGATAGACAGCAACAGCAACAGCAACAGCAAGAAAGATTAACAAAAGCAGGGGAAGGCAATAAATATGGACATGTTTGCATGAATCGACTCTCACTTACCAGTCGACCTCTCTCAAGTTCATTCACCATGAATGAAGTTGAAATAGCACACGCCAATGAGCTATCGTCTTATGTTGATTCTGTTTTAGATCCCGTTGCAGCATTTAACCCATCCTTAGGACCCGTACCACAACCTACAAAAAGTTTTTCGTTACCTAAAATTCCTACAGTAAGCAAATTTAACGATATATTAGCCGATGATGAGCTCATGATACCAGCAAATCCTTCATCTATCATTATTCCACCCACTGTGTCTTCTCAATCGCACATTTCTTTCAAAAGTGATACATTAGGGCTGGATCAAGAAGACAGCAATCAGCCAATGATGACTGACGATACCTCCTTAAAGGAAAAAAACTACAATGATGTCTTCATACTTGGTCCACTCGAATTATTCGACTTTATCTCCCTTGACGACGATGAACGATTCATCATCTGGGGCCCCGATCCCATCGCACTCTCTTCTTCTATGGCAACAGCAACCACTTCTACATTTGAACGGCCTTCGTCTTATGCAACACTTTACAACAGTCAGCATGAACGACCAGATCTTCAAGGCTTTTCATCAAATACAACCTCCACTTTAACTAATCGTAAATCTACACAAACCCAAAAGGTTGGCCGATTTCACTCTATTCGTCTATCAAATCTAAGAAAACATACAAGAAACTCATTCTACAATTCATCATCTAAAGAAGCAGATAAAAATAATCATACAGACTCATTTCAATTAAAAAGAGCATTTGGCATCAAACGAGGAAACAAGATTGCTTCTAATGATGTATCAACTCTTACTCCTTCTACCACACCAACACATATATCTAAAGTAATTGAAGCAGCTACAGTACACAAACTAGTTGAGAAATTAACAAGCACATTGGATTATACTTTTATGACTGACTTTTTTTTAACTTATCGAGATTTTATTCAATCACAGGATTTATGTCAGCTTTTGATCTCAAGATTCACTTGGGCTTTACAAAATGATGAAGAAATAAGACGCATTGTGAGAATAAGAACATTTGTCGTAATTCGACATTGGCTCAGTAACTATTTTGTCCATGATTTTATTGGTAATTACAACTTGCGAAAGATCCTCACAGACTTTCTGAATCAACTGTCACACCATCCACTCGTTAAACTATCCCCCAGAGACCAGCGTATCGTCAAGGCTCTCAAACGCGTCGTACACCGCTTAAAAAAGCTATATTATACACGTTCTTCTAGCACATCCCGCGTCAAAATTATTTCCCCTCCACCTCCAACGTTGGAGCAGGAACATTTAAGTGAGATGGTCCGAGCAAAGCTGTCACAAAATGCAATTCGTAGAAAGGCCACTATTCGAATGGACATGGGGAGCGATCATCATGGAAACTTGGCTGTACAGGATACCCGTAGTGCCCCTGTTCGCGTCGTGGGAAGTTTGAACATGAAAGGAAGTATGATTGACTCCGACATGGACAGTCCTTCAAAATTTTCTCATGTACGTCAACAAGCCTCTCAAATTTCATCGCCATCCACAATCACTGGTTATCCCCTGGAGGATGTATCGAGAGTTCGATTTTCAGCTCATCACAAGAGTTTTCATGAAACGCCCAATGAAGATTCAAAATTGCATAAAACGAGCTCGGTTGGTAGCGTTGTATCAGAAGACTCGCTAGATAGTGACCTTAGTGCAGGGATCACGATACCTGACGAGTATGAAGAAGAGGATGACTATCTCTCTCATCTTCAAAGCACACTGACTGAAAACGACGAGCCTGATCTTCATTGGTTACGCGAACAGCAAGAAACGATTGAATATTTCAAATTCCTTAGAACACAGCAATCTGACAAAGAACGAGGCCCGGCATCACCATCTAATCCAATCATGTCTTCGAATGAAGATGCGGAATCATTAGCAGAATCTTTAGATTCTCCTTCTATCATACCAAACTTACACAAGCAACCTCCTATTGTTGATAGTCCAGATGCCGTCAGCAGTCGGCCTGCCCCATCAAACCTTGCGATGCCTGACAAAACCGATACTTTTTGCAGCACAGTGACCAACCAAGTCCGTCGCATCCCTTCAGAAAGATGGTGCAGAAGACCTTCAAGAGATGAGCACGACTACAGACACTTATCGGAAGCTGTTACCTCTAAAGCATTACCTGAAGAGTTACTAAAGGAACTAGACACAAAGGAGACAATAAACAATGCAAGCCCCTTGGGTTTATCCCGAAAGTTGTCAGAAAAAAGCATGGAACGTCGCAAAAGCGAAAAGAATTTACGAAATAGTGCTAGCTTGAGCCCAATATCCTCATCTGCTCTTAACGGAACATTGTCTTGCCTTGAGAGTAGCTGTGCCGCTCATCAAAAAGTCCTAGAAACATCTCCTTTAACAGAAGACCCAATGGATAATGAAGGCGCTTTTGCATCTGTAGCAAATACAAAAAAAAGCATGGATAAAAAGAAAAGCGATATTAAAAAAAAGGAGTCTGTGCGATCAGCTAGAAGTAATGACAATGGACAAGATGATGTTTTTACTGCTATACCTTATGAACAAACTGAAGATCCTCGACAAGAGCAAGCAACAAACAAAAAAAATAGAGTAGAAAGTGAAAGCAGCAATTCCCCCAAAAAAAAGCTAACAAAAACCTTATCTAAAGTGTTTAAGCAAAGTCATTCATCAAAAGCTCAGAAAGAAGAAATAGCAGAGCCTTCTGCAAAGACTTCAGATGATCTCGCGGATTTGGCATCATCTGATGACATAAAAGACCACAAAGAGAGTCATCAAGATGAACAGCAGTCTCAAAAGCAGCCAAGCAGTCATTTCGTGAGCCGAATAGCTGAGCAGCTTCGTGTCAATTTGAGTGGTGAAGAACTGAGTGCGACTTGTCAATGCAATCGGTGTTCTGGCAGAACCGACACTACGGACGTCTGCAAGCGACTCAGCCTGATGCTTATCACAGAGGATGAACGTCGTTATAGTCTTGACTTGAGGCAAAAGCGTGGCACAAGCGTTGATTGGAGCCATCAATCATTTGCTTACCCAGTCCAGGGCTCGACAGCCGCCAAAAATCCCAAAGCTGCCAAGAACGGACCGGTTTATTTGGGTCAACTGGATACAAGATCAATCATTGAATCGTGTACTACCAAAAAGGTGAGCCCAAGCAGTCGCCAGGCAGGAGTCGGTTCAGATGACGATCAAAGTACAGAGAGTTGCTCGCTCTCTGAAAAATCAATTCCAACGGATATGCTGGCAAATTCCAGTCGAGCGGCCAGATCGTCTCTCATGATGGACGCCAGCATGCAACGCTCGAAAATCATCGAACTCGACATCCCCCCTGTTTCTTCCGCTAGCAGAATACACGACACTGGTATGGAGAAGCCAGTGAACGAAGGCAGCAATATTCCTAGACATATCCCCATGAAAGCAGCATCAGGCAAAAGCTTCATCATGTTTTATCGAACAAGCAAACTTGCTAGCCAGTTTTGCCTTATTGAGCGTGATGTGCTCATAAAGGTCGGATGGGAAGAATTGGTTCACTGCAAATGGACCAAAATGGATGCCAATGGAAAAATAAATCCAAGTTATGCAGATGGGTATGACACCATGTTACGTGAAGCCAATCAAGGTGTGAGTGATATGAATTATACTCGTCAATTGGAGAAAAAAAGATCTCAAGAGCAAGGTATCGAGTACGTCATCCAGAGATTTAATACGGTCTGCTTGTGGGTATCTTCAGAAATTGTCAGAACAAGGAATATGAATGATAGAGTAAAGCTTATCGAAAAGTTTATTAGACTTGCAATGAAGTGTAAGCTTTATTCAAATTATGCTACACTTGTTCAAATACTACTTGGTCTTCAAAGTCCTACAGTTGCTCGTCTTGAGAAGACATGGTCCAAAGTTAGCGCAAGATACCAAAAGCAGTTGAACAGCCTTACAGAATTTTCATCTCCCATGAAGAACTGGAAACATATTCGCGATGGTATGACAGAGGTTGCAGAAGAATATGGAAATTCTCCTGCTGAGGTTCAGGTAGAGATGCCAGGAATAACAGCTGTCGATAAACAAAAGTTTAAAAAAACCAGAATCAAGAGGCCCTTCGGTGGTTGCATTCCATTCCTTGGTATCTATCTCTCCGATTTGGTGTTCAATTCAGAAAAGCCTAGACATCTTAAACCAAACTTGGAAAATCAAAGAATATATAAAGCGAATACGACCAGAAATATGCCTCTTTGTCTTGATCAGCCTATGGTGAACTTTAGGAAATACCGTGTAATTGCTACCGTCATCAAGAGAGTATTGATCTTTCAGGGATTGGCGATGCGTTACTCTTTTGATGAAGATCCAGACTTAAAAGACAAATGTAAAAATCTTCAAGTACTTGATGCCGCTGTAATAAGGGAGCTGAGCGCTCAAATTCAGTAAAAAGTAAAAGAAAGAGAAGATGCTCATTCTTGCATTATTTAAAATGAAATATACCTTATCCTGTACACATATACAATATATACCTATATATATACAAATATTGCCATATAACATAAATATAACATTTATTTTTCAGTAACATATAGCTTCTACACAAGGAGACTGTTGCAATCACAGAATGTATCACTTTGAACCACGCTGAAGGGAGATTTGCCTTTTTTTTTTTTACTCCTTAAACTTAGAAAGTATATGGTTTCACTACACTCCTTATTTTTAAAAGATTCGACTCAACGTGTCATAGGCCCCTTTTTTATTTGCTTTTTCATAAAATTTCAAAGAACAATAAGGATATGAATTTGTTTGAAATAGACTACACTTCAAATGCAACACACGAGCTTCGTCTAAATCAGCAGCAGGAAACAATCATGAAAGCCTTACAGGAGCTGTCGATAAAAGTTAAATTACAAGATCAACAGCCTCAAAGCCGAGCTTCCTCTACCGAACGTAAATCTACAGAATTTAGTACTTGTTTATCCGAACCAAAGAGTCATGCAGCTCTTGGAGATAAAAACAAAACATATTCACCTTACTATGATAAAAGTGACAGCATTGGCATGAAAAATGTACGTGTATCGCTATCAAGTTATTGGTCGGTTCCCGTCAATCTTCGTCAATCAAGCGAAACGACCCAACTCGCCTCTTCGACTGTATCAGTATCATCAAATGATGATCATATCAGCCGTAACAGCGATAGTGATTTGTCTATCATAGACAACCCAGAACAAAGGGACATGTATGGTTTCAAAAAGTCAACACAATGGGTGAACGCTGAAGACTGGGATAAATTTGAGTATAGATATGAAGAAGTAATGGAAAAGCAACGAAAAAAGTGGCAAAACCTCATAAAGAACTCCAATAAACAATGGCCTCCGATATGTTCAAAATTTTCACGTTGCGTTAGAAGTGGGATACCACGAGAACTGAGGCCAGAGGTATGGATGCATTATAGTGGTACTCTGCATAAAATGAATTTGCATCCTGGATTATATCAAACGTTATTAGAAAGAGCAGAAGAAATTGGAAAATCAAATGAATATGCAATCGTCATACAGAGAGACCTTCATCGAACATTTCCAGATAACATATTATTTTCATGCAAAGGGGAATTGGACGGTGGCTCGGTCCTAGCAACCTCTTCAGGTACCACTTCAAAGATACAGAAACTCCGTCGTGTTTTGTTGGCATTCAGTATTCATTCTCCTGAAATTGGTTATTGCCAATCGTTCAATTTCTTGGCTGGTCTGTTGGTTCTTTTGTTTGATGAAGAGGAGCACGCATTCTGGATGCTGCATACCATAATTCATGATTACTTTCCAAAGAACATGTTTGATACTATAATGGAAGGAGCTAACATAGAACAGACTGTACTCATGATGCTGATTTATGAGAAAATGCCAGGAGTATGGGCAAAGATAGCAAATAGAAAGTGCTTTTGGGAATGCGAACAAGAAGACTGTTTACCTCCAATCACACTAGTAACAAACCATTGGTTTATGACTTTATTTATCAACATAGTACCAATTGAAACCGTGCTTCGTATATGGGATTGCTTTTTTGCTGGGGAAGGATTTAAAATTTTGTATCAAGTGGCTTTAACAATTATTAAACAAAGTGAAGAAAAAATTTGGATGGCAGAAGATTCAGTCGAAGCTTTTCAGATCCTTCAAAACACACCAAAAAAATTAATAGACTGTCATGAATTTATAAAAAGCGTGCTCACTCCTTCTGGTATTGCTTCTGATATTACAATGCAAGATATCAATCGACGAAGAGAGCTGTTTCGTGATCGTAAAAGAGAACGCAAGAACAAGAAAAAATAAAATAAGAATTCATGGCTTTTT
>contig-100_6 length_6644 read_count_0
CTTTTTTATTTTATTTTTTCAAAATAATTTTGCAATGCAAAATTAAAGAGTTGTCCATCCTCCGATATCATAATTAGCTTCAATTTGTCTTGCTACGTAAATTGGGATATTATGCTGTAACCATAGCTTACGGATCTCTCCGTATCTTTTAAGATTCAAGTATTGTGGTCTTCCATGTCTCAGCCCTTGATCTACTTCTCCGTGAGGGTCAAGATATGGTGCATTCATAAACCAGCCATTTCCGTTATGTAACAGTATCATTACACATCTTTTAACTGACAAAAATATACCAATTTCACCACCACATTCTGCAGTGTGAAGATTACATTCACCTTCCTCCTCTTCTGCACAACAAAAACTTTGGGCACAGACAAATGTGCCACAGAATAAGCATAGAGCAGGATCACTGGGAACTGTACCGCACTTATGACATACACGACGCATGCTTTCGTCAAACAGACGATCTAATCTTTTGGGTAAGGCTATAAGATACAAAGGTGTGGGCAAATCAAGAGGGATGCTCAAAAGACGTTCTGCTGTCAGTGAAAGCTGTCCTTCCTGTACATGTAATCTATGTTCAGATTCATGAATGTGCTGTGCGCACCAATGATGCAATAATGATTCAGTCATATGTGAAGGCTGCAAAAAGTCGGCAAAGCTTGGTAACTGTAAGATGCTCAACAGACGATCAAATTCTGTAGTACTTTCAAATTCGCTAGATAGGGTATTAGGGATTATGAGGCCGAATCTAACAACCATCAGTATCAAAGTTCGACGGAGGAAAGGAAGAACAAAGAATTTCAAAAGAGTGCAAAAAGAAGCATCGTCTCCAAACTTTTTAAATGTAGCATGTGCTTCTTCTGGTGTAAACCGCAGCTTGTTCATCAGCGAATAAGCAAATGTTTTAGCTACTGCTATATGTTGAGATGGTTCGCTTGTGGCAGGGTGGAATTCATCAGGCACCTGTCGAATCACCCGAGAAAGTCTGTTTTGAATCAAACCTACTGCTGTTTTGGCCATCTCTGCTAAAAGCATCGTACGAACAAATGGAAATATATCAGCTTGAGTGACGACAGTTAAATGAAGTGACAGTTCTGTGAGGATCATGAATGGATCATCTTCCAATAAAGGCGCGTTATCGTAAAGAACAATCTTTTCTCTGCCAGGATGATTCACAATGTTGACAACATCATCCACATTTACTTCAAAAATCTGTCGCATTCGACCCAGTGCAAGCATGCTTACTCGTGCTAGTGTCATTGAAGAATTTGATTTTGCTTCTGGGGTTGAAGGACACATGATTGTAGTATATGCCAATATTGTGTCGCTCATGATTCTAAGTAGCATCTGTGTTTGAGAGGGTATTTGATCAAAGACAGTGTTTGTTCTGATGTTTTCCTCTGATGCAGAATGCTTGGAACCACGAGCAGCAATTTCTAAACTTGAGATGGTATAGCCCATAATTCCCCAAAGCATATCCACATTTTTAGCAGAAGTAGACATCTCTCTTTCGTGATCATCTGTACATATTTCTTGATAAATAATCCCCAGAACATCCAGGAGACGGTTGTATGATTTTTTAATATAGGGTATGCTAGGTACGACTGTTGTATGTAAGGTCTCATTTTCAAAAGGACCCAACTTTCCATCTGGCAATGGATGTGATCCACCACTCAAAGAATTTTGCAGCAGCATATCACTCTCTGGGTCCATTTCACCTTCCAAACCCGACTCTGCAACTGTATTGGATGTCATTGGGTCAGTTGCACCTGTATTGGTTGGAGGCGGTCTAGGAACTCGTACAATTCCTAAAGGAGGCCAGTCAGGACGTTCAATAGCACCAGGATGAGCAGGTCTAGTCGTATTCACCTGCTGTTCTCCACCATGCACAGGTAAGGTTGGTAAAAGTTGAGCCATAACATCCTTCATACGGCTCGTACTACTACTGCTTTTCTTGTTTTGAGCTACTCGCCAGGCTATACCAATCGCTTTCTTCAACTTGTTCACTATATGATTCACATCGCTTTTGTAAAATGTGGAAAAGTCGGACTCGTGTGCTTTGGAAAGAACACCTGGGAAAGACTCTTTCTTTCCTTTCCAAAAGACAGGTAACAGCACATTACCTAAAGATTTACAAAGCGGACACATGAATTCCTTGCGCGATCTATTTTCAGGATGGTTGCGAGTCAACTGAGCAGAGTGTCTGGAGTCAATAGAGCTACAATAGACCTCAAAACACTTGATGTGCATAAGATGTCCACACGTAGAAGAGTAAAGTCCAGTTTTATGTAATTGGGCTGGAAAGCCGGGGATGCCAGCTGCTTCGTCTTGTAAGCATTGTTGATCTTCCCAGTGCACGTCAAGGCTTGGGCCCATAGTGTATATATTGTTATAGAATGAGTCATCATCCATAGGCGTTTCCCGCAGTATGTTTGAAGTTTGGATAAGTCCCAAAAGACCATAAGGTAAAGAGCGCTCATTGACATCTTCTTGACATACAATACAGGTACCAGTAGGATAAGAGCAAAATCGATGTAAGCTTTCTATATCTGATGATTCCTCAGCTTTTTGATTTGAATCATTGACATCAACTTCGGCAATTTCTTCTTCTTCATAAAGATCTTCATTCTGCTGCATGAACTGTGATTGCGCTTGAGCAAATTGAGCCATGATTTTCAACTGCCTCTCCTTTGCAGCAAGTTTCTTCTTTTCTAATTCGGACAGCCCTGAAGCTCCCTGTTCCTTTTTTTGAGCATTTCCTAACAGCAACTCTTCCTGCTTGGATCTCCAGTTTTGAACGACTTGTTGAGTCTTTGTTGACCCCTTGTCTAAAAGTGCTTGGAATACCCAATCAAGTCGGCTTTTGATTTCACTAAAGTTTTCATCACTGTAGAGTAAGATCATCACGTCAAACAGTGTTACTTCACGTGTAGTCTCCACATCCGCTTCCTTGTATGTCACTTTGAAGTATTTGTCGCATACATAGTGATAGAACCCGTCTTCACTGTCATTTTGATTATTGTTTTTATCAGTAAGGGCCAACAATATAAGATAAAGTGTTTGGTCCAAGATAGTATCACTCTTATGATTATCGCCGATGCGAACATTCCACATAGCATAGGTAAGCATTTGAATAAACAAGGTAGAGTTCATGAACTGTCCAATATATTTAAAGGGACCATCATTGATTTTTGTTGTATGTGGCAAAACAAAAAAGTCGTCTTCCTTTTTATCAGGATTTGCCTTCTTCCATCTCAATTTCAAAACATTCTCTGCTTCTTCTCGGTTATTTCTGCTGTAATGCCAAAAGTAGGTGTCCACTTCTTTAAAGAATTCTTCCTTGAGTTCATATAAGCCGTGGTCATTGACACCTTCAGGCTTTCTGAACTTTGCTACATCAAGTAATATACGATCAAATTCAGGATGTTCAGTAATTCGCTCTGGGATTCGTTTTGTTAAGTCAGAATAAGCAGATATGCCAAGACACAAGTTGTGAATAATCTCTCTTCGTATCTTTTCAATCATTGACATGCCAGTTACATTGGCTCTTTCACATACACAAACAATCAATAAGTTCAAAAGCTCTTCTACCATAAATATTGTTTGTTGACTGTCATAATTCTCGTGAGTAGTATCTCCCAAGAACCAAGAGATAAGGTCAAATCTATCCAAGAGAGTAGCCAAAAATTGGTTTGAGTCAATGATAACAAATCCCGTTTGTAACAAGAACACGTCGGCATCATAAGTATTTTCTCGCAGGGAGATATCGCGGTAATGATGAGCCTGATTTCTTATGCCATAACCATTACGAACCCAGATACCAGCCCTAATCTGAGAGGAAAATACAATGGTTCGAACAGGGAAATCAAGTATAGGCAATAGCACATCATCCACAGATCCTCTATTTTCGTGAAATAAGACCATTATTTTCCCGAATTCCCTAGACCAACCCGCTTGTCTTAAAACATCATCTGTCAGCAAATGAGCATGCTCTAATAACCCAGACAATAACCAATGCAGAGGATGATGAAATGATACAGGTTGCTCTGTGACAACATATTTCACAACTTTAATAGGACTCAAGTATTCTAAATCCACTTCATAGAAAGTTTGAGTTGAGGAACCATAGACCTTGTATGCATTCGTTGGCGTGCTGGTATTGTTCGTTCCCAAGCTACTCTCTTGTTCTGCTCTCTCCTGCTCTGCTTTTTCTTCTTCTGGATCGTATCTTCCCCATTCATTTATTTGTTTCAGCACACGAGAAATGGCTGTGACAAGTGTAATCGCAGTACTCACTTTCTCCTCTGGTGTTGCAGTGGGTAACGTAGCAAAACAATCAGAGAATTGACGACAGCACTTTGCAATCTGTAGTGTTACGTTGAAAGCATTAACCCATATTTCAGATTCATACTCTACGTGCGTATCTTTCTGACACAACTGGCCATTCATACCTTGGAACAGGCTAATCAAGTCGAGATATTGACGGATGTAAAGCGGATCTTGAGCAAGAACACGTTTAATCATATTTACATTCATGATATATCGGAGGTCGTGAAAAGCATTAAAATAACGACGGGTACGGAAAGCACGAGATTCGCAATTTATACGAGAGGGTTGTTTGGCACGTTCAGAGGGTAAAATGAGCCGCAGTTTGTCTTGCAAAAAGAAGGATGTTAATGTAGAACATATCAGGCCAAAGAAGTAGTAATCATGTACAAGTAGATCAGATACAGAAGGTACAGTAAGAAGTTGAACTGAAAACAAAATAATCGAGTTTTCAGGCTCACGATCTTTTAGTAAAAATGATTCAGCCAGGCGAGCATAGTTTCGAGTCAATCTTTTGCCAAGCATCTTTTTGTAATGAGGACTAGAGGCCAAAGAAGAAATGTAGAGTTCTCGCAATGCGATGCGCACCTCTTTCCATAACTTGAGATCATACAACATCAAGTAGTCCAAACGCAGTTTAGTTGCAAATTCATTTGTTAGTTCTGAAGCCTTTTGCTCAGCCTCTTCATCGGTTGCCACGGTGCCCATACTGGCGGGCTTTTCGTTGGATAGCAATGAATTGCCAAACGCCATTTCTTCTTTTCTGACCATATGATACTCCTTGACCATAGCTACTGGGTCCCATTCAATGACAGCAACATCGCCTTTATTCACGTCTGTGCTAGGGCTCATATTTTCTGACCTTAAACTGTCCAATCGACCCATATGACCCATGTCTTCATCAGGTTCAAACATTTCAATATCCTCGGCTGCAATAGAGGCAGACATGAACACATCCTCTCTCGTATCGTCATTGTCGTCAAGAGCTTCGTCATCATTATGTGCCCCTTTTGCTAGAGAGATCAAAGGTGATCGAAGTTCCCAATCTCTGCATAATTCTTCACACAATATATCACGGATAATATGATCTCCACCAGGAACATTTGAAAAGAATCTGCGATTCCCACTGATCAATTGATTAAGCCAGTCAACCAATAGTCCAGCAACTTGTTCTCTGAAAGTCTCTTTGGCTGGCCGTATAGTAACACCAAAATTAATAGCAGACAATGGTGCTGCTATCTTCCGAAGCTCTTCAATATTTGTAGAAACTGCAATGATTTCTCTTCCATGAACATGAATGACATCAATTATATGCTTCGCTTTTGCCCAATCCCAGCCTGTAGCAGTCATGATAGACTCCAATACATGAGAAAATGCATGAGCCTCATCGTTCCAAGCTATACAAGCGTACAGCTCACTTTCTTGCTCTTTGTTCACCAATCCAGCTGCTTTGCGATTTTTTGGTTCACCATTTTCTTTATCCATATCGACGTCTTCTTCGAGTGATTCGACTTGCTCCATAACTGTATCCTGTATCGCTATCGTTTCTTGTGGTATTGTGATTGTAGGGGCATCAAATGGAACTCCGATCTTCTTCAACTGTTTACGTTGATATCTGTTTTCTCTTAAAAGATCATCAGTAGAAGGATTCAGTGTCACTTCTGCAGGTGCAATAGCAAAATTATCTAACAGAAAATCGACAACTGAGACAATAGTCAGCCTTATTGCGGATAACAAAGCAGGGTTGAGAGCAGCCGTTCCTGAATGTTCAGAATGAGTACTTCCATCTTGCTCGTCCGACGTATGAATTTTACAGCGCAAGGGCATTTTCCAAGCTTCAGGATCACCACAATCGCAGCAACCTCCCGATCCTGGGCTTACAGAAAACAAGATATCGTGTCCATCGTGATCTGTTGCATGAAAACATTTTGAACAAAATACACAAGTGTCGTCCAATCCACAATTTCTGCAGCGATAGACAGGTTCACCTTTTCGAAAGACATGACCGCACTGTCTTCCTTTTTGACTCGATAAATCTTCTGTTGGAAGTATTTGATTCGAATGCCACGAGGTAGGGTCAGTTACTGTACTTTGTTCTCGGCCATCATGGGGTCGAGATTGATGACGTATGGTTTGCAAAAGCTCCTCTTTAGATGAAAAGAAATGTTGGTTCATGATTGTTTCATCGTTCATCCATAATTCTTCATAACAGCGAGATAAAATGACTTGTTTCGCGTATTCTCCAAATTGACAATTAAATAAAAGAGGAGTTTGCCATAAGAAATCTGATAATGATCCTTCTGCATTTTTCATCGATG
>contig-100_7 length_6630 read_count_0
GTCAAGCAAAAAAACCCCATTTTTTGTTTCTGTTAAATAATTTAAATATCCCCTGTACTTTATTAGTTCAGCTATATATATCTTTCTCTTTCACACACGCGCGTCAACATACAAAAATGAAGAACACTTGGCAGACCTCTAGAGGTCTGTCTTTATTATATATTTTTTTGATATCCTTATTGTTGCTAAAACATACCTTGGCTCAAACTGTGACAAAAAATGGAATCGACAGATTACCAAGTAAATTGTTTTATTTCAAAGATTCCGAAGTTATCTTATGGTTTGATGCTAATAGCCACATCTTGTATCGTTCTGAAAACCAAGGAAAAGAATGGTACCAAGTAAACGGTATTGGTAATAATATTGAATATTTATATGAACATCCTTATGATAACAACAGAGCTTATGTCTTGAGTTCAGGAAAAACACATTGGAAAACCACAGATAAAGGAAAGACATGGCAAGAGTTTCATACTCGTAGTGAATCCGGTGCTTCTTCTTCTCATTTATCTTTCCATGCTGAACGTTCTGGATACATCTTATTTAGTGGCATTTCTTGTAAACTCGGTTCTTGGACAGGTGTTGATTGTCAAAACACAGTTTATTACACATATGATAATTTTGAGACGACGCATCCTTTACGTAGCCATGTCACCTCTTGTATTTGGAGTTTATCAAGTTCTGAATTCCGAAACGCTCCCACCAATGACATCATGTGCATTGAATCAGCTTCCGGCCAAACTGGATTACTCAACAGCAACGACTTGCAACTCATCCGATCCGATAATTTCTTTCATACTCATAAAGTAGTCGATTTTGGATTAGGTAAACCTATGCTGGGAGTCGTTGCTGTCAGTGCTGTAGGTCGTTTTATTGTGGCTGCAGTCAATCCAACTGATAAACAAGACATGTTGCTCTATGTGACAATGGACGGTCAAACTTGGCACGAGGCTATCTTTCCTGAGGGTGCGGCACTCCAGGAAAAGTCATTTACGTTGATTGAGAGCTCGAACCCTGCTTTGATGGTCGATGTCTTGGCAGGCGATGCTCATGCTCAATTTGGATCACTGTACAAGTCGAATTCGAACGGTACCTTTTTCGTCAAAAGTTTAGAAAATACGAATAGAAACAGTATGGGTTATATTGATGTGGAACGTATTCCTGGTGTTGAAGGCATATTGATTGCAAATCAAATCATAAATCCTCGTCAAGTAGAATCCCAGATGGTTGAAAAGGTGGTTCAGACACGTATCAGTTTTGATGATGGCGGAAGTTGGAAACCTATAACTAACGTAAAAGGCTTGGAGTGTCACGATAGTGAGTGCGCACTTCATTTACATTCCGTTACTTCTAATCATAATTTTGGACAAGTGGCTTCTTCACAAACTGCAGTGGGTGTCTTGATGGGCGTAGGAAGCTATGGCTCGTCTTTATTAAATTATGACGAATGTGACACATTCTTATCCATCGATGGCGGTATTAGTTGGCAGAGGGTTCGTGAAGGAGCACACATGTATGAATTCGGAGACATGGGCACATTAATTGTGGCAGTGGATGATGAAAAAGAAACAGATCATGTTTGGTGGAGTAAAGACCGAGGAACGAATTGGGAAAAATTGAGTCTTGGCATGACAGTCCGAGCTAGGGCACTCACAACTGATCCTGAGTCCACATCACGTAAATTCCTTTTGATCGCTGGCTCTGTTCGTTCCTCTGATCAAAAGAATGTGCAAATCTTCCAACTTGACTTTTCAAACATTTTTTCTCGTCAGTGTCAATTGGACAAAAACAATGATGCTAATAGCGATTTTGAAAAATGGTATGCTCGTGACCTTACAGAAGGAGCTGATTGTTTGATGGGACATGAACAAATCTTCTATCGTCGCAAGGCTGATAGAGATTGCTATGTAGGCCGTGAATTCCAAGATCCTGAGGTAGAGGTTAAGAACTGCCCTTGTACACGAGCCGATTATGAATGTGATTACAATTTCGCTCGTGACAAGAATGGAGATTGTGTACGTATTGGTCCTGATCGTATCTTTGCTAATCAATGCACTTCCAAAGATGATTACTATGCTGCATCCAGTGGATACCGTATTATTTCTGGCAACACATGTATACCACCAAGCCGAGGACGTCTTGATTATCCAGTAGAACGTAAATGCAGTGAAAACATCGCAGGTATTGTTCCATCTCCTGAGGACCAAAATATCGCTGAGGGTGAAAAGGAAATTTCACGTTATCAAATCACGTTCAATAGCGAGATCGAACAGTTTCTCTATTTCAAGGATTCTGAGGCCATCTTGGTTCGTCTTCAAGTAGGTGAATTGTGGAGATCAGGAAATCAAGGAGTAGACTGGACGCGTGTGCTTGAAAATGAAGGCATCATTCATAATGTGGTTCTGCATGAGTTTGATAACAATCGTGCCTATGCTATCTTGCAAGATGGCATCTATTTCACAGAGGATCAAGGTCAAACCTGGCACTCAATCAAGGTACCAGCGCCACCCAGTGAACGTGTGCCTCAGACACTCGATTTCCACCCTGTTCAAAAGGATTGGCTGCTCTTTATTGGAAAATCAAATGAACCTGTGCCTCACAATGAAGCTTATGTATCTAGAAACCATGGACGTGACTGGACGGCCCTGGACTTGTATGTTGAAAAATGTATATTTGGACGCGATGTCAACTTCAAGATTGACGAAGATGTCATCTTTTGCTCTGCCTACAATAAAAATGATGTAGATGCAGGTCTAAGATTGGTACGCACAAGATATTTAGCAGAGACAACAGATGTCTACTTTGAAAATCTTGTTGAATTCTTTGTGGTCGAAGATTTTATGGCTGTTGCATCGAGCCATAAGGGCGAACTTGCCTTGTATGTCAGCATAGATGGCACAGAATTTTCTGAAGCAAAATTCCCTCCAGATGAATATGTGAATCGTATGACCTTTACTGTTCTTCAATCAACAACACACTCTATTTTATTAAACGTCTTCAAAACGCTTGGTTATGGAAGATCATCTGGAGCACTTTACAAGTCCAATGAAAATGGCACATTCTATCATTTATCTCTCGATAACACAAACGTCGATGGTGTGGGCTATGTCGACTTTGAAAAGTTTCAAAACCTCGATGGCATCATCTTGGCCAATCAAGTCTGGAACGCAGATGAATTGGTGAGCAACCCTGACAAGTTGAAAAAGGTGCGCACCATGATCTCTTGGGATGACGGTGGATCATGGCAACCTCTTGCACCACCCACCAATATCGATTGTGACACTAAAGAATGTACCCTGAACCTTCACAGCCGCACAGATATCCACGGCATGGGTGCCATCTTTTCCTCTTCTGGTGCCCCTGGTCTGGCGATGGGCGTTGGTAACGTGGGACCTGCTCTCACCGAATATACAGAGAGTGATACGTTCTTGACGCGTGATGGAGGTCACAACTGGATCAAGATTCGGGATGGAGAACACTTTTATGAATTTGGTGATCAGGGATCTCTATTGGTGCTTGTGACGGATGAAAAGCCAACGAATGAATTGTTGTATTCTTGGGATCAAGGAAGCTCATGGCACTCCTATCAGTTTGCTGATGATCCTATTCGTGTCAAGACATTGACCACAGACCCCAAGTCTTCTACTCTGAAATTTGTAATCCTAGGCCATTCTCGATTAGGAGAAAGGTCACCGGTGATGGTTACGGTTGATTTTACGCATACCAATCAACCTCAGTGCGTGATGCAAGAGAACAATGAAGAAAAGAGTGACTTTGAACGCTGGACGCCCAAGGACGATGAAAATGATGACGCCTGTTTGTTGGGTAAAAAGACAGCTTACTGGCGCCGCAAGAAGGATCGTATCTGCAAGGTAAATGCTCAATTCCATGAGCCTCAGACAATATTAGAGAACTGTGAATGTCGTGATATTGATTATGAATGCGACTTTGGATTTTGGCGAGATGAAACCGGCAATTGTATCAGTATTGGCCCTCATCCCGATAGACCCCCAACTTGTCAACCTGGTAGTAAATTCAAGGGTCGATCAGGTTATAAAAAGATCTCAAAGAGTAGTTGCACTGGAGGCATTGATCTCAAAGGAGATATTGAGTGGGATTGTGGTGAGAAGGGCAGTATCATCTCGAGTACCTTTGCATTTACCGATCGCGTTGTGGACTATATTTACTTTAGTGATACTGATCGTGTGATTGTTCGTACGATGGATGGAAAGGTATGGCGTAGCGACAATGACGGTTACAGCTGGAGAGAACTCTTCGAAGGTCATAGAATCATATCCATGTATCAAAACCCACACTTTGATCAACGTACCTACTTTATTACAGAAGGCACTACTCATTTTATGACAACCGATAAAGGAGCCAATTATGTTGAAATGAAGGTTCCTGTGGGCCCTCTGTTGAACCTTCAAGGCACCATCATGAACTTCCATAATGATGACCCTGACTATTTGATTTATGTTGGCGAAAAGAACTGCCAGGGTGGCTTTGGGTCCAGTTGTCATTCTGAAGCATATTACAGTCATGATAATGGTCGTACATGGTCTTCTTTGGGCACCTATGTACGCAACTGTATCTGGGGTAGAGAAGGAAGCATCAAGGACACACACCGTAATTCTATTTTCTGTGAGCAATACCGAGAGCAGTCTGGTAATCAAATGGCTCTTTTTGGTTCATCACTTCAGTTTATATCTTCTCAAGATTATTTTCACAATAAGAAAGTTGTGCTCGAGAACATTGTTGGAGTTACTGTGTTTGGTAAGTACATGGTTGTCGCTGCTTCAAAGAACGGTGGAGCAAATCTTCAACTACTTGTCAGTTTGGATGGCAATACGTTTGCTACTGCTCGTTTCCCTGCCGATTTTGATTTATCAACCGAGGCGTTCACAATCATGGAATCAGTCAATTCATTATGGATCCACGTTACAACAAATGCACGCAAAGGTAGCGAATATGGTACAATTTTCAATTCCAACTCAAACGGAACATACTATGTTGACTCATTAAAGAACGCAAATCGAAATGAGATGGGCATTGTTGATTTCGAAAAAATGCAAGGTATCGAAGGTATCGCCATTGCCAACATTGTGACCAACTCCAACCAAGCCAACCGAGGTGACCACAAGATTTTATCGACCCAAATGACTGCAGATGCTGGCGGACACTGGCACCCAATTCAAGCACCCAAAAGGGACAGCAATGGAAATGCATACTCCTGTCCACGTGACGCATGCTTCCTAAACTTGCACTGCTATTCTGAACGACAAAACTCGCGTGATTTGTTTAGTTTATCAAGTGCGGTTGGTTTGATGGTAGGTGTGGGTAACGTTGGAGATCGTTTGTCAAATTATCGCGATGGTGACATGTTTTTGACGCGTGATGCGGGCAAGACTTGGACTGAGATTGCCAAGGGAGCTCATCTTTGGGAATTCGCTGATCAAGGCTCTCTTTTGATCTTGGCAGACAATGAGCAACCTACCAACAGCATCAAGTATACGATGACAGAAGGATTGAGTTGGAACACTTATGAGTTTACGACCAAGAGTGATCGTGTGATCATTGAGGACATCATCACCCAACCTGATGGCACAAGCCAAAAGTATGTTTTGTTTGGGTTAAAGGGTGGTAAGACGATTGCTATTCATATTGATTTCAGTCCTCTTCGTCCCAACCAATGTGTCTTGGATCTTGATAATCCAAACAATGATGATTTTGAACTTTGGAGTCCTGAAGACACTAGAGGTGAAAAGTGTTTGTTTGGTCGTGAGACGGCTTATTTCCGTCGTATTAGAGATCACGATTGTTATGTTGGCACTAAATTAATTCAAGAAAAAGTAATTCGTAATTGTGCTTGTGCAGAAGAAGACTTTGAATGTGATTATAATTATGTGAGGGATTCAAATGGCAAATGTGTCTTGGTTCCTGGGTTATCACCTCTAGTACCAAAGTGTGATGGCACGATAGATCATTATTACACTCCTTCAGGATATCGAAAGATTGCTGCGTCTACATGTGAAGGTGGTGATGAATTAGACAAGTTGGGAGAAAAAGTAATGTGTCCTAACGCAAGACGATCGAGTGGAAGTGGTGGTGGATGGGTAGCCTTCCTTCTTTTGCCATTGTTTGGAGCTGGTATCATCTTTGCCGTCCTTTATTATCGTAAACGTGGAAGCTTCGGTCGTATTCGACTCCAAGATGGTACACATCAATTAAGATCCAATATACTTTCAAGTCCTCTTATTACAAAGATGGCAGCAGCTGCATTTGTAATTCCAGTAGCTATCATTGGCATTTTATCACGTATTCCTATTCCAAGATCGCTATCAGATATCACTGGTATGTTTAGCAATATTCGTTTACCTTCTTTCCTCTCTAGAAGCAGAGGAGCAGGTTACAGTGCTTTAGGACAAGATGAACAAACAGATGTTTTATTACAAGATTACGATGGTTCAGAAGAACACTTAATTGACGATGATGAACTTGATGATGCTGATGAATTTTAAACGGTTTTTTATTAAGAAAAAAAAGTACTTGTGCAATGTAATATTAATAAAAGAATTCATCTTCTAAACCGTAAAGGATGAAGATGAATTGACTGATATAACGTTATAA
>contig-100_8 length_6561 read_count_0
TGCAGAAAATAAAATTTTTATGCAACCTCATGTATATGATCTTGCTACTAGAGTTTATTTTCATATGCGAAGAACCGGTGAAGATCAAAGTATCGTTTTAAGTGGTATTACGGGTTCTGGAAAGAGTACAACTCGTACGCATTTAATCAACCAACTCTTACTATTATCAACTCATTCAAAGAAAGAAACGAAGCTTGGATCTCAAATAAAGAATGCTCAAATCATTTTAGAAGCCTTTGGTCATTCAAAAACATCTCAAAATAATTCAGCTTCCAAGTTTGGCGTCTTTCAAGAATTACAATTCTCTGAGCGAGGTCGGATTCTCGGTGTCAAGACATTGACTTACGCCTTTGACAAATCTAGAGTGACACAAGTACCAAAGGATGAACGTACCTTTAATGTATTTTATTCCCTTTTGGCTGGCACAAGTCTTGAAGAACAAACTGCGCTTCATATCAATTTCCCACTAGAATCATTTCACTATCTTTCTCAATCTAAAACCATTCGACAGCCCGAAGATGAAATCGCCTTTGCTGACCTCAAGAGTGCATTCAAGGCCTGCGGCTTCAAAGCCAAAACAGTAACACAAATATTTCAACTTTTATCAGCCATTTTACATATCGGTAACATCCAATTTCAAAATGATAATGACGCTTTACAACAAGAAGCTTGTAATGTGCGCAATCGTGATGCTCTTGAAGTGGTCGCTCTCATGCTTGGTGTTTCCCCATCTAAATTGGAACAAGCCCTGACTTACAAGCTGAGATTAATTCGTAAGGAATTGTGTACCATGTTTTTAAATACCCAAGGTGCAGTTGAACAAAGAGATGCGCTTGCTCGCGCTCTCTATCATGTTCTCTTCCTGTGGATTGTCGAACACTTCAACAACAAGCTCTGTTACAGCAGTGATCCTGCCAATTTTATTGGTCTCTTGGATCAATTTGGTTTCCAAAACTTTAAATCAAATGGGTTTGAAGAGTTCTGCGTCAACTTTGCAAATGAACGTGTTCACCAATTTATCATTGATCAGCGCTTTAATCAACAAGTTGGCTTGAATGCCCTCATGAGTCGAGATGGTATCGTACTCCCATCTATCACCACTCTTGATAACTCAGCCTGCCTCGAATTACTTGTCGGAAATGAACAGGATCACAACACGACGACACGGGAAAAGAGTAAATCCTCTGCTGCGCTTGGATTAAATGGTATCGTGGGTGTCATGGATCGTGATTGTGCCAAGTATCAAACAGGTGCAACAGATGCAACCAATGCCAACTTTTTGGCCAACGTTCAGCGCTCACATGGTACACACCCTTCCTTTGCTAAATCACAGCATGCTTACTCCTTTGGTATTAACCATTTCTCGGGCACTGTACACTACACTGTCGACTCATTCCTCGAAAAGAACTTGGATGACCTCTCACCCGATTTTGTCAGTCTACTGCGTGATAACAGCACAAACAACTTTGTATCTGCCTTGTTCGAAAGCACAGCGATGGCCACTGAGTCTCATCCCAAGGATGACCGAACGATCGTCAAGGCTCAGCTGACCTCAAAACCTACTCGTGCACCCAGTATGAAGAAGCCAAGCAAGCGTCGGGAGAATGTGATAACAGAGGATGAAGATGCAAGCAAACAAAAAGCAATCAAGGATGCAGAGGATGCCTATCAAAACATGCAGGTCACTACCGTCATGGATCAAATCTACATGACTTTGAGAGATCTGTTTTATTCCATGGCAGACACTCGCATCTATCAGATCATTCATATTCGACCCAATGATACCCAAGCCCCAGATATGTTTGATCTTAAACGTGTCAAGGCTCAAATCCGTGCTTTCCTGCTGCCAGACTTGACCGCTCGTGCTGCTGTGGAATATGCAAACTATCTGACGTTTAGTGAATTCCTTGTGCGTTATGAACGGCTTGTGTCATCCTTGCAGATCGATCACACAAAACCAGAGAGAGACCAAGTACAAGATGTTCGTGCCATCATGAATTGGAATGAATCCCAAGCGTTTGTTGGGCATGAGATGGTTTGGATCACATTTGATACCTGGAAGGAGCTGGAGGACGGCTTGCGTGCTGCTGAAAAGGAACTGCGTGAACGTGCCAAGGAAGCCAAGCAAGAAACGATGCAAGATGCTCCGATCTTGTCCGGTCCTGGCTATCATCCAGATAGTCATGACATGTTATTACCGCGTATGAGTTATGCTGATCCTAGAGGATATGAAGATGGTGCAAGTTATGCAGATAGCGAAGATGGCTTGAAACGCGATATGGAAGGAAGTCAGTGGGGAGAAGAATCCGAATGGGGTGGAATGAAGATTTCTGATGGTTTTGGACCTAATATGGACATGAGTAAAATGGTAGAGGATTATCACCAACCACAATATGAATCTGTTGAAGAAGTACCCATCACACGTCTTCGTATCTGGTGGGTTCGATTTGTTTGGCTCATGACCTGGTGGGTACCCTCACCTTTCTTGCGCTGGTTTGGTAAAATGAAACGTGAGGATGTTCAAATGGCCTGGCGTGAAAAGCTCACGCTTTGTTTATTGATTCTCTTATTTTCTGGTATTACGATCTTCATCATTGTCGGTCTGGGTGAAGTGATGTGTCCTGGTACTAAATACATGTATTCAACTGCCAACGTACAGGCACATAATGTGGCCGATGACATGTACATGAGCGTACGTGGTGTTGTATACGACGTCACTAGTTTTGCAAAAACAAAGCATGGCACGACGGGTTATACTGCTACACAGGATCTTATGGAACAAGTAGCTGGTCTGGATGTCTCAGCCTCTATCCCACCTCCTTTGACACAGGCCTGTGCAGGCTTAGTGACTTCCGCTACAGTCAAGATTACGCCCAATGTGAGCACAACCATGGCTAGTTTCGTTCACTATTCAGGCGATCAAACAACGTTGACCAGCTCTTCAAAGTTAACAGACGGCAGATGGTATTGGGATTACTTTTTACCTACAATGAGCCTTTATAAGAAGGGTACATTGGTCATTCCTATTAGCCAACTTGCCGCCGACTACAATTCATGGACTCGATTAGCCTTGGCCATTGATGGCAAGGTGTATGACATTACCGATTACATGAGCACAGCCCAGACCTACAGTACTGGCACAACTTCCTCTGATTACCACTTTTTAGACTCAACCGTCGAAGAGATCTTTACAAAATTCAGTGGAACGGACGCAACCGACAAATGGAACCAATACAAGTCAGCCATGACCGCAGAAAAGCAGGCACAAAACATGAATTGTCTAAACAATTACTTTTATGTGGGTGACGTGGATGAACGTGATTCAGCTCGTTGTATGTTTACAAACTACTTTTTGCTTGCCCTTGCCGCCTTGATGGGTCTCGTCACCGTCGTCAAGTTCTTGTCTGCCCTTCAATTTGGAGGTGCACCGACACCAGAGGACCATGACAAGTTTGTCATTTGTCAAGTACCTTGTTATACCGAAGACGAAGAATCCCTCAAGAAAACGATTGATTCACTTACAGTATTGAATTATGATGATAAACGTAAATTACTCTTTATTATCGCTGACGGTATGATCATGGGTAGTGGTAACGATCGTCCTACGCCTCGTATCGTCTTGGATGTCTTGGGCTATGATACAAAGAATGATCCTGAACCGCTCATGTTCAAGTCGATTGGTGAAGGTTCAAAGCAATTGAATTACGGAAAGGTCTATTCTGGTCTATACGAATGTGAAGGACATGTTGTTCCCTATATTGTCGTTGCCAAGGTCGGTAAAGCCTCTGAGAGAGCCAAGCCTGGTAACCGTGGTAAACGTGATTCCCAATTGATTTGCATGAATTTCTTGAACAAGGTTCACTTTGATAGCGAAATGACTCCTCTTGAATTGGAAATGTACCATCAAATCAAGAATGTGATCGGTGTCAATCCTTCATTCTATGAGTATGTTCTAATGATTGATTCTGATACTGAAGTTCTGCCTGATGCCCTCAACCATATGATTTCTTGTATGCTCCATGACGGTCGTATTATTGGTCTCTGTGGTGAAACAAAAGTGGTAAATGAAAACGACTCTTGGACAACCATGATTCAAGTTTACGAATACTATATCTCTCACCATCTGGCCAAGGCCTTTGAATCTCTCTTTGGCTCTGTGACATGTTTGCCTGGTTGTTTCTGTATGTATCGTATTCGTACGCCTGTCAAGAACGAGCCCTTGATTATTTCTCCCAAGATCATTCACGATTATTCTGATAATCATGTCGACACACTGCACAAAAAGAACTTGCTTCACTTGGGTGAAGATCGTTATTTGACTACACTGATGATGAAACACTTTCCTAATCACAAAATGAAGTTCACACCACACGCTCAATGTAAAACTGTAGCTCCTGATCGTTGGAAGGTGTTGCTGTCTCAGCGTCGTCGTTGGATTAATTCTACAATTCACAACTTGTTTGAAGTCGTCTTGTTACCTGATCTTTGTGGTTTCTGCTGTTTCTCTATGCGTTTTGTAGTCTTGGTTGATTTAGTTGGTACCCTTAGTTTGCCTGTCTCTGTTGTTTATCTGGTTTATTTGATTTATGTTATCGCCTCAAAGACGGGCCCAATACCCATTTTGGCCTTGGCAATGTTGGCTGGTGTTTATGGTCTTCAGGTGCTCTTGTTTATACTAAAGCGTCAGTGGCAACACATTGGCTGGATGGTATTCTACATCTTGGCCATCCCTGTCTTCTCCTTTTACTTGCCCATCTATTCCTTCTGGCATTTTGATGATTTCTCATGGGGTAATACACGTGTGGTCGTTGGTGAAAAGAATCAAAAGAAGATTATTGTGGCTGATGATGAAACATTTGACGAAAAGATGATTCCTTTAAAGAAATGGAGTGTTTATGAACAAGAACTTTGGGAGATGGGTTCTACAGGTAGTAAAGAGACACGTCTCACTGGCCACACGTACAAGAGCTATCAAACTCACGGTTCAAGGAACCAAGGTAACCAGTCGGTGATCTACGATAACCGATCGCAATACGGTGGAGGTAGCCAAGCAGGCGATTATGATTATTACCGTGATACGAACCCATATGACAACAGACGTACACGATCTCCAGGCTATGCCGGTTCAGTCGTCGCTGGCTCCGAATTCGGCGGTGCTGCTACACAAGACTTCATGATGACACCACCTTTAGTAAGGCAGCCGCAAGCCATGTCTGTCCACAGTTTCGGTCCTGACTTTCAAGAAATGAATCACTACGATATGCCAATGCGTCCCACCAGTCAATTCTCAATTCCTCTATCTCAAGGTGGTATGCAACCCATGTTACCGCCCGGATTCCCTACAGACGATGAAATTCTCTCTGAAATCAAAAACATTTTACAAACAGCCAATTTGATGAGTATCACCAAAAAGCAAGTTAGAGAACAACTGAGTGCTTTCTTTGGATTTGATATGACACCCAAGAAAGAATTCATTAACACTAGCATTGAATATATCTTACAAGGCAGACTTTAAATTGTATACAGTTTTGTAACTTTTATGTAACACTTTAACAAATTTTCTATATAAAAAAAAAAAGAATGGCATGGGGATAATATAATATACTTAAAAGAATAAAGGAGTGGTTGTCATAGAATTAAAAATCATTATAAAGTCTTGTAGAGTTCATTAAATGAAACGGTTTTGAAGGAGATTGTAAATTGGATGGTTTACGTTCACCTGTCATGTTGTTGCTGTTGTTGAAATTATCTACTACGTTCACATCATTCGTTGTTGGATCAGGAAGATAAGATGCTGAGGTATCATGATGAAATCCACTGGGACTATTCAAATAAGGTAATGATTGTTGCTGTTGTTGAATTGGTGATGCTTTTGTTTGACTACGTAATACTCTACTGCTTGAAGAACCTGTGGGTGGATGAAAATGTGTACGTTTAACAGAGAAAAGAGGATCAGCAATACTGGGTTCGATAGGATTGGTCTCATCTGCCAATACCCTCTTTCTCTCATACTTACCGCCTATAATGGGTTGATTTGGTAACATTCTTCCACCTGTTTGATTATTATAACTATTGGCTAAAGTACTTGATCCAAAAGGGTCTTGATAGATTGGTGAGGATGATGTGGGAGGTGGTATGGTTTGAGTATTTAAAGGTGGAGGTGGAGGTGGGAAATAAGAAGGCTTATGTTGTAGCATTTTTTGCTGTTGTTGATATTGAAGCATCACATCATCTAAGCGCTTTGATGTCTCGGGTGATTTTGTTTCTGTACGATAAGGGGCTCTAAGGTTGGTAGATGGAAGTGGTGCTCCCGTATTTAAACGTCTTGTTGCGTCAAATGGTGCTGTACCAGGAAGATAACTGTTCATTGGACTCATTGTATTATTATTGTTATCATTATTTGGTGTGGTTGTGGTTGTTGATTGATCCAATACAGGTGTTGCGATATGTTTCTCTCTCATTTTACGAATAGTCCAGTCAAACACATAATCGTATTGAAAGCCTTCTCTAACAAATAAATCCCGAAACAATTTACGAAGATAAGAGTAATCAGGTTTATCA
>contig-100_9 length_6441 read_count_0
TTTTTTTTTTTCTTTCTTGAATTCTAGAAAGACAGAGACATACACCCCCTTTCCTCTTAATATACATAGTCTCTTTCCACTTTATACATAAACAAGCCACGAAGATAATAAATACCCTTACATTAAGTTTAACTTGTAAATAATGTCTGAAATGATTGAAAACAATTCATGGGCTGGTGCTATTCCCCCTGCTCAAGGTTTATATAATCCTGAATTTGAAAAAGATGCTTGTGGTGTTGGTTTCATGGTACACGTCAAAGGTGTCCGTTCTCACAAGATCTTGTCTGAAGCGAGTTACATTTTATGTAACATGACACATCGTGGTGCCAGTGGTGCTGATATTCGTGATGGTGATGGCGCTGGCGTCATGACAGGTATCCCTCATGATTTCTTTGTGAATGAGACCCGTCGTTTGTTTGGTATCTCTTTACCTCCTGAAGGTCAATATGCTGTTGGTAACTTGTTCATGAAAGGTGATGCTGAATCAGTGGATGAAAGTAAAAAGGTCTTTGAACAACTCGCTGATGCCCTTCATCTCAAGGTCCTCGGTTGGCGTTCGGTGCCTCGTGATTCGACCATCATCGGTCCTGCTGCCAAAAGTAAGGAACCCGCGATCGAACAACCTTTTGTCGTCTTGGCCGATCAATCCAAACCTTTTGATGAACCTTACTTTGAACGTCAGTTGTATGTCTTGCGTAAACATGCTACCCATACGCTCACTATGAAAAAGTGGTTCTATGTCTGTTCACTCTCAAACAAGAACATTGTCTACAAAGGTCAATTGACTCCCAAACAAGTCTATCTTTACTTTCATGATCTCAACAATGTTCAATACACCACTCATTTTGCCTTGGTTCACTCTCGTTTCTCTACAAACACTTTTCCTTCTTGGGATCGTGCTCAACCCATGCGTTGGTGTGCTCATAACGGTGAAATCAATACCGTCCGTGGAAACAAGAATTGGATGCGTTCTCGTGAAGGCGTGATGGCCTCTGACAAGTTTGGTAACGAACTCGATTTACTCTATCCAATCATCGAAGAAGGAGGTTCTGACTCTGCCGCGTTTGATAACGTACTCGAATTATTGGTGATCAACGGTGTCTTGACCATGCCTGAGGCTGTGATGATGATGATTCCCGAAGCTTGGCAAAATCATGAACAGATGAGTCCTGAAGTCAAAGCGTTCTATCAGTGGGCTGCTTCCTCGATGGAACCTTGGGATGGTCCGGCGCTCTTCACCTTCTCTGACGGTCGTTACTGTGGTGCCTCTCTGGATCGTAACGGTCTCCGTCCCTGTCGTTATTATCTGACCTCGGATGATATCATGATCTGTGCTTCTGAAGTAGGCACGGTCTTTATCGATCCCGAAACCGTTGTCGAAAAGGGTCGTCTCAAGCCCGGTCGTATGTTGTTGGTCGATACCGTCGAAGGTGTGATTGTCGATGACAAGCAACTCAAGTTACAGACCGCCACCAAACGTAACTTTTCAGAGTGGGTCAAGAACCAAAACATTGTCCTCAAAGACATTGTCGATCGCTCTCCTGCTTACACCTATCAACTGGACCCTACCACCGTCCAAGCCGATCCTCGTCTCAAAGCCTTTGGTTACACGCTCGAACAACTCAACCTCATCATGCTTCCCTTGGCATCCACCGGTAAGGAACCCTTGGGTTCGATGGGTAACGATACCGCCCTGGCCTGTCTGGCCGATCAACCTCGCTTGATCTATGAATACTTTCGTGAACTCTTTGCTCAAGTCACCAATCCTCCCATCGATCCCATTCGTGAAGAGATCGTCATGTCCCTTCACTGCTATGTCGGTCCAAAGGGTAACATTCTCGAACTCAATCAGAACCAGTGCCATCAACTCTCCTTGGCCTCTCCTATCCTCTCCATGCAAGAACTGGCCGCGATCCAGTCCATGTCGAGCCTGTATCCCTCTTGGAAGGTGAAGACGATCGATATCACCTTTGCCAAATCGGAAGGTGTCGAGGGTTACGTCAACACGCTGGAACGTATCTGTCACGAGGTCTCGGACGCCATCCAAAACGGTTTCAAGGTCATCGTTCTCTCTGACCGTGCTGTCTGCGCCGATCGGGTCGCTATCTCTTCCTTGATCGCTGCCGGTGGTGTGCACCACTACCTGGTGCGTAACAAGCAGCGTAGTCATATCGCCTTGATGGTCGAAACCGCTGAAGCCAGAGAGGTCCATCACTTTTGTGTCTTGCTCGGTTATGGTGTGGACGCGGTCTGTCCTTATCTGGCCATGGAGACCATGGTCAAGCTCTGTCGTGAGGGTGCGGTGCACGACGGCTTGACTCCAGACAAGTTGATCTATAACTTCAAGAAGGGTATCGACAATGGTATCTTCAAGGTCATGTCCAAGATGGGTATCTCCACCTTGGCTTCTTACAAGGGTGCTCAGATCTTTGAAGCCCTCGGTATTGACGACAGCGTCATCTCTCGCTGCTTCTCTGGTACGGCCTCTCGTATCAAGGGTGTCACCTTTGATATCTTTGCCTTGGACGCCCTCACCTTGCACGAAACCGGTTACCCCAGCCGTAATGTGGTCCAACCCGTCGGTCTTCCTGAATCAGGTGAATACCACTGGCGTGATGGTGGTGCTCCTCATATTGCTGAACCAAGTGGTATTGCCAACTTGCAAGACGCTGTTCGTCAAAAGAACCAATCTTCCTATGATGCTTACTCTCGCAATGCATATGAAGCCATCAAGAAGTGTACCCTCCGTGGCATGCTCGAATTCGATTATGAAAATGCCAAGCCTATCCCTGTCGATCAGGTCGAATCCTGGGACAAGATCGTCAAGCGTTTCGTGACCGGTGCCATGTCTTATGGTTCCATCTCGATGGAAGCTCACTCTTCTTTGGCCTTGGCCATGAACAAGCTCGGCGGTAAGTCCAACACGGGTGAAGGGGGTGAAAAGCCCGAACGTTCGCTTCCTCTCGAAAGTGGTGAATCGATGCGTTCGGCCATCAAGCAGGTGGCCTCGGGTCGTTTTGGTGTGACGAGTTTCTATCTTTCGGATTCGGATGAATTGCAAATCAAGATGGCTCAAGGTGCCAAGCCCGGTGAAGGGGGTGAGTTGGCAGGTACAAAGGTATCCGAAGAAATCGCCAGCACCCGAAAGACCACGCCCGGTATCGGTCTCATCTCGCCTCCTCCTCACCACGACATTTACTCGATCGAAGATCTCAAGCAGCTCATCTATGACTTGAAGTGCTCCAATCCTCGTGCCCGTGTCTCGGTCAAGCTTGTGTCTGAGGTCGGTGTGGGTATCGTGGCTGCTGGTGTGGCCAAGGCCAAGGCAGATCACATCCTGATCTCGGGTCATGATGGTGGTACCGGTGCTTCTCGTTGGACGGGTATCAAGTACGCCGGTCTTCCTTGGGAACTCGGTCTTGCCGAAACACACCAAACCTTGGTTCTCAACGACTTGCGTGGTCGTGTGGTCGTCCAGACAGATGGTCAGATCAAGACCGGTCGTGATATCGCTGTGGCCTGTTTGCTCGGTGCTGAAGAATGGGGTTTTGCTACCACGCCTCTGATTGCCCTTGGTTGTACGATGATGAGAAAGTGTCACTTGAACACTTGTCCTGTCGGTATCGCCACTCAAGATCCCGAGTTACGAAAGAAGTTTGAAGGTAGCCCTGAACATGTCGTCAACTTCTTTTACTACCTTGCTGAAGAAATGCGTGGTTACATGGCCAAGCTCGGTTTCCGTACCATCAATGAAATGGTCGGTCGTGCTGACTTGCTCAAGGTCAACGAATCCCTTCGTACCTTCAAGACCGCCAACTTGGACTTGTCTCCCATCTTGACCCCTGCCTCTTCTCTTCGTCCCAACGTGTCCAACTACTGTGTCACCAAGCAAAAGCACAACCTCCACGTCCGTCTTGACAATTACTTTATCGAAGAAGCCGAGGCTGCGCTGTCCAGCAAGGAAAAGGTGCACATTCAAGCCGACGTGGTCAATACCGATCGTGCCCTGGGTACCTCTCTCTCTTACCACGTCTCCAAGCGTCACGGTGAAAGCGGTCTGCCGGATGAAACGATCCACATCAAACTGAACGGTTCGGCCGGTCAATCCCTGGGTGCCTTCTTGGCCTCGGGTATCTTCTTTGAACTCGAGGGTGACTCGAACGATTATGTCGGTAAGGGTCTTTCGGGTGGTAAGATTGCCATCTATCCTCCCAAGTGCTCGACCTTCAAGTCGGAAGACAACGTCATTGTCGGTAACGTCTGTCTGTATGGTGCCACCAGTGGTCAAGCCTTCTTCCGTGGTATCGCTGCCGAACGTTTCTGTGTGCGTAACTCGGGCGCGAGAGCTGTTTGTGAAGGTGTCGGAGACCACGGTTGTGAATACATGACCGGGGGTCGTGTCGTGATCCTTGGCAGCACCGGTCGTAACTTTGCTGCGGGTATGTCTGGTGGTATTGCCTATGTGTTGGATCTCAAGGGCGATTTCAAAAAGAATGTCAACATGGAGATGGTCGAGTTGGACACGGTCAATGACGATGAGCGTATTGCCGAATTGCGCGACTTGATCGAAGACCACCGTCACTACACGGGTTCCGAAATCGCTGATCGTGTCCTCAAGAACTTTAACGATTATCTGCCCAAGTTTGTCATGGTCATGCCTGTCGAATTCCGTGCTCTTTTGGAAAAGGAACGTGCCCAAAAGCAAGCGGCTGCTGTCCCCGAAAAGGTGTCTTGTGAACAAGCTCACAAGAAGAAGGCTGAACCCTCTGTTGAAGACCTCGAAGACAGTATCCTTGATGAAGAAGCTATCTTGGCTCGTCGTGCCAAGTTGGACAAGGTCCGTGGTTTCATGAAATACAAGCGTAGAACCGATCGTTACCGTGAGGCCAAGAAGCGTACGGATGACTGGGAAGAGATCAACCACCGTTTGAGTCGCAGTCAACTCCACGAACAGGCCGCTCGTTGTATGGACTGTGGTGTACCCTTCTGTCAATCTGACACGGGTTGTCCTATCGGTAACATCATCCCCAAGTGGAACGAGCTCGTCTACAAAGATAACTGGAAGGAAGCCCTCGATCGTCTGATGATGACCAACAATTTCCCTGAATTCACCGGTCGTGTCTGTCCTGCTCCTTGTGAAAACTCTTGTGTGCTCGGTATCTCTGAACCTCCTGTGGCTATCAAGAGCATTGAATGTGCCATCATTGATCGTGGTTTTGATGAAGGATGGATTGTGCCCAAGCCTCCTGTTCAACGCACGGGTAAGAAGATTGCCATCATCGGTTCTGGTCCTGCCGGTTTGGCTGCTGCTGATCAACTCAACAAGGCAGGTCATCTTGTCACTGTCTATGATCGTAACGATCGTATGGGTGGTCTCTTGATGTATGGTATTCCCAACATGAAGCTCGACAAGAAGATTGTTCAACGTCGTCTTGATCTTTTGGCTGCTGAAGGTGTCAGCTTTGTTCCCAACGCTCATATTGGTGTCGATGTGGACGCCAACAAGATTCGCGATGAAAATGATGCGATGATTGTCGCCACGGGTGCTACCTGGCCTCGTGATCTCAAGATTCCCGGTCGTGAATTGAACGGTATTCACTTTGCTATGGAATTCCTTCAGGCCAACACCAAGTCTCTGTTGGACAGCGATCTGAAGGATGGCCAGTATTTGAGTGCCAAGGGCAAGAATGTCATTGTGATTGGTGGTGGTGATACGGGTAACGACTGTATCGGTACCTCTGTCCGTCATGGCTGTAAGTCTGTGATCAACTTTGAGCTGCTCCCTCAACCTCCCAAGACGCGTGCTAACGATAACCCATGGCCTCAATTCGCTCGTGTCTTCCGTGTTGACTATGGTCACAGCGAAGTGCAAGCTCACTTTGGTAAGGATCCTCGTGAATACTGCGTGCTCTCCAAGGAATTCGTCAGTGATGGTCAAGGTAACATCAAGGGTATCAAGACAGTCCGTGTCGAATGGACCAAGGATGCTGCCGGTCGATGGGCTATGAAGGAAGTCGAAGGCTCCGAAGAATTCTTTGAAGCTGATCTTGTTCTCTTGTCTATGGGTTTCTTGGGTCCTGAAGAAGCCGTCGTGAAGCAGTTGCAACTCAAGCAAGATGGTCGCAGTAACATTGAGACTTCTAAGGGTAAATACTCTACCTCTCTTCCTGGTGTCTATGCTGCTGGTGACTGTCGCCGTGGTCAATCCTTGATTGTCTGGGGTATTAACGAAGGCAGACAATGTGCTCGTGAAGTCGATGCTGACCTGATGGGCAACACTTACTTGCCTGTTGCTGGTGGTATTTGGCAACGTCGTCCGGAAGCCATCACTGTAAACTAAAGTTGTTTTAGCTGATAATGTCTTATATTGTATTTTTGTAAAATTGTATTTATCATTTAATAAAAAGCATCTAGTTATGTTTGTTCAAATTAAAAAAAAAA
>contig-100_10 length_6423 read_count_0
ATGTTTGTTATTAAAAGAGACGGTAGACATGAAAGAGTAGCCTTTGATAAGATTACTGCTAGAATCAACAAATTATGTTATGGTCTCGACATGAATTATGTTGACCCTGTTGCCATTACTCAAAAGGTTATTTCTGGTGTTTACGAAGGAGTAACTACTGTTGAACTTGACAACCTTGCTGCTGAAACCGCTGCATATATGACCACTCGTCATCCCGACTACGCACTCTTGGCTGCTCGTATTGCAATTAGTAATTTACACAAGGAAACAAAGAAGGTCTTTTCTCAAGTGATTGAGGATCTCTACAACTATGTAAATCCCAAGACAAACAAACATTCCCCCATGATATCCGACACAACCTATAAAGTTGTTCAGGACAACGCAGAACGTCTGAACTCAGCCATTATTTATGACAGAGATTTCAAGTACAACTTTTTTGGATTCAAGACTCTCGAACGATCCTATCTACTCAAGATTGACGGCAAGACTGCCGAGCGTCCTCAACATCTTATCATGCGTGTCGCTATTGGTATCCACGGTGAAGATATTGACGCTGCAATTGAGACTTACAACTTGATGTCTGAGAAATTCTTTACTCATGCCAGTCCCACTTTGTTCAATGCCGGTACACCTCGTCCTCAGATGTCCTCTTGCTTCTTGCTCACCATGAAGGAAGATTCAATTGAAGGCATCTATGAAACATTAAAAATCTGTGCCCAAATTTCGAAAACTGCAGGTGGTATCGGTCTCAACATTCACAATATTCGTGCCAATGGATCCTATATTGCCGGTACAAATGGTTATTCGAATGGTTTGCTTCCCATGCTGCGTGTGTTCAATAACACAGCACGTTATGTCGATCAAGGTGGCAACAAGCGTCCGGGAGCCTTCGCCATGTATCTTGAGCCATGGCATGCGGATATCTTTACCTTTTTAGATTTAAGAAAGAACTTTGGTAAGGATGAAATCAGAGCCCGTGATTTGTTTTATGCCCTTTGGGTACCCGATCTCTTCATGCAACGTGTCAAGGACGGTGGGGATTGGTCTCTCTTTTGTCCTAATGAAGCACCTGGTTTGCAAGATGTTTGGGGTGATGAGTTTGTAGCTCTTTATGAAAGCTATGAACGCGAAGGAAGAGCGAGAGAGACAATTAAGGCACAAAAGTTATGGTATGCTATCTTGGAAGCACAAACTGAAACCGGTAACCCGTTTATGCTCTACAAGGATGCTTGTAATAGAAAGAGCAACCAACAAAACTTGGGTACCATTAAATGTAGTAACCTTTGTACGGAAATTGTCGAATATACAAGCCCCGATGAAGTTGCTGTTTGTAACTTGGCTTCTATCGCTTTACCCACTTTTGTAATCAACAGAGAATCTTACGATTTCAAGAGACTCCACGAAGTTGCCAAGGTGATTACTAGAAACTTGAACAAGATTATTGATATCAACTATTACCCTGTCATTGAAGCAGAAAGATCAAACAAGAGACATCGTCCTATCGGTTTAGGTGTCCAAGGTTTAGCAGACACATTCATGGCCTTACGTTACCCCTTTGACTCTCCTGAAGCCAAACAATTAAATATTCAAATCTTTGAAACTATCTATCATGCTGCATTGGAAGCCTCATGCGAATTGGCCGAAAAGTACGGACCTTATGAAACTTATGAAGGTAGTCCTGTATCCAAGGGCATCTTACAATACGACATGTGGAATGTGACACCCACCTCTCTTTGGGACTGGGCTTCACTAAAGGAAAAGATAGCCAAGCACGGCGTTCGCAATTCACTTTTGTTAGCCCCTATGCCTACCGCCTCTACCTCTCAAATGTTGGGTTTCAATGAGTGTTTTGAGCCTTACACTTCTAACTTTTATACCCGTCGTGTGCTCTCGGGTGAATATCAAATGGTCAACCCTTGGTTACTTCGTGATTTGGTTGATATGGGTATTTGGAACGATGAAGTCAAGAACATGATCATGGCCGATGGTGGGTCTGTCCAAAATGTACCCACAATCCCTCAACACCTCAAAGAACTCTACAAGACTGTCTGGGAAATCTCTCAGCGTACAATTGTTGATATGGCCGCTGACCGTGGCGCCTACATTGATCAAAGTCAAAGTTTGAACATCTTTATTGCTGAACCCAACTTTGGTAAGCTGACAAGTATGCACTTTTATGGCTGGCAAAAGGGATTGAAGACGGGTATGTATTATTTGCGTACACGTCCTGCAGTGGATGCAATCAAGTTTACAGTAGACCAAGTGTCGTTACGTGAATATCGTAAGAAGATGGAAGAAAAGAATCAGGCAGATATGGTCTGTTCCATTGATAATAAGGATGCTTGCATGAGTTGTAGCGGTTAGACTTTTTTTTCTTTATTTGTAATGTACATACACATTTAAAAAATAAATTATACAAAAGATTTAACAACCATTTTTAATTTTCTCTAGTTCAATTGCCCATTGTCTTCTTAGGTCATCTATACTACTTGATGAATACCTATTCTGAGTGGCGTTCAGTTTCTTTTTCGCTTGAGACGCATGTGTATGACCAGACGAGAGTCTGTCAAAGACATTGTTGGCAGCGGCCGATCTTCTGAATTCGTAAGAATTTGTAGGTGACCGTTTCTTGATGAATTCCAAACTGATCTCTGGACTTGAGTTTCGATGAGCAAGGATGTCTTGATGATTGACCATTTCCCTCAAAAGAGATCGTCTTCGTTGAGCGAGGGGGGAAGGTGCTGTGGGGGGTTGTTGGAAGGAAAAGGCACGACGACGGTTTTGTTGTGAGGGAGATTCGACCATTTTATTGGCGGGCTGTGTGATCTCTGTGTTGCTGTACATGGTATCTGATTGTATTGAGAGCCGTCTTCGAGGATCAGGCTGTTGTAAAACCTGTTGAAGGAATTGTTCCGGTGACGAGTTGGATCCGCGACGACCCGCCAGGGGAGATGCAGATGGTTTCATGGGAGCACCCATCCTCGTTTGCTGAGGGAGTGATGGACGACGTTGAAGATAGGGGCTTAGCTCGGCCTCGGCTAAGGTAGAAGGAGTCAACTGACGACGCGTCTCGCCCTCGCTGTAAATCTTGTGCAAAAGTGATTCGATATGCTGATGATGGTCTTCGGGTAAGATATCGATGGCTGAGTCCGCATCGCTACTGTCTTCGGTCGTCTTGGAAATAACAGAGTGTGTAGAATGACGTCGTCTTTGTTGGAATTGCTTGAGTCGCTTTTCATAATCGTCTGTGGCATCAAGGGCCGTTCTCTTCATGACAATCAACGTACGACGCAAATCTTCGGTTGTCTTTTCGTATTGCTGAATAGACAACTTGTTTTGTGCCTCCTCCATGCGCAAGGTCACAATATCGTCCAGAGTGGACTCCATGATACATTTGAATTCGTCGACCTCGATCGATCTAAGGATTTTGGACATCATCTCAACGCACTGTTCTGGGCTAGCACCAGGAGCTAAGCTGAATCTTTCTTCAATCGTATCCATGTCTTGCCAGTCACCATCTTCTTGCTTCACTGCAAACGTGACACGTTTTTCAATAGGTCGAGCAGAGATATCGACAATGTCTTCGTCTTGCAAGAAATTATCTGCCACATTCGTATTTACTGCCTGAATACGGGCGTTGATATAAGAAATCTCGGCTTCAACCATTTCGATATTTTCATCAATCACCTGTCGGAAGGCACGGTCGATGGGGATCATATCTTTATCATCACCTTGAAGATGCTCACGTTCCGACAGGTACTCTTCCTTCTTCAGAGTTAAATCATTGCGTTTTGACACCAGCTGTCTTAACTCTTCTGCTGCATGTTTTCCTTGAATGAACTGCGTCAAGGCTTGATCCAGCAGTCGTTTCTTTTCAGCAGCACGGGATTGTGCCGGCATACGATTCTGTTGTTGACGAGACTTGACAACCCGTCGACTGCCAGCACCACTTCGACGGAGTTGGCCAAGGTCAAGGAGTGAACCTGAATTAGCCAAGAGCTTATCATCCAAGATGCCTCCTTCACGAACAGCCTTCTTGAGGATACCAGCCAGAGATTTGAGTTTTTCTGCAGTCACCAAGGACTCATCCGTCTTTTTCTGAAGCACGAGCTGCAGCTGCTTGGCCTCACGTTCGAGTCTTCGCTTTGTCTCTGCGTCCTTTTGCTGACGTCGTCTAAGTTGTTGAATCTCACGTTCGTGACCTTGTAATCTTTCCTTGACCCGTTCAGCCTCCTCCTTCATGCGCTTGATCATTCGCTTCTTTTCGACCTTGAGGGTCTCCACATTCACCCGAAGTGCTCTGAGCATGCTCTCGTTCTGGTTACGCGAGGACTGGATGGCGCTCGTCGTCTGAGAATATTTACGACGAAGATCAGAGAGTTGGTTCATCAACGTCTTTAGCTTGGCCTCGTACGCATATCGGATGTCGTTCATACTTTGCTTTTGACTGGCCTCTTGTCGAAGGTGAAGGATCTCGTCACGAAGGGAATAGATCTTGGATTCAAATTGCTTACGCAGCTGAAGATATTCGAGTTCTGTTCTTTCCAGTTGGTTCACGAGTGATTCGTTTACTTGAATGTCGGATTGAATTTGATCCAGCATGCGGTGAAATTGTGGATTGACTTCTGAATATTCTGTATCATCTGTCATCATTGTTTCAGTGGATGGCATACGTGAACGGAAGGACATGGTAGATTTTGACTCTTCAGAACTCAAATCTTCTATTTCTCCAAAAAGACTTTCATCTGACTGAAGACGAACAAAGAGTTCATCATCTGCTAAAAGATCACATTCATATTCGGGATGCTCTTCAGGCCCTTTTGACTTGAATTCATCTAAAACTTTGAGTGCTCTATCAATCTGGCTCTTTGCGTTGGAGATGGATTCTTTAGCATCCAGTCTTAATCCAGACGATTCCGAGGTCTGTATGGAACCCAAAGTAGATTTTAGCCAACTCTCGATATCCTCATCTGCCTCTTCCTTTTGTTTTGGAAGAGGAGGTTTATGAGGCACTTTGGACCGCCTGGTGGATTTGAATGTGATGTTTTTAGCTGTGGTCGTCGTCGTACTGCCGTGAATTGTTCTTCTTTTCTTTGTGTGATTCGCACGGCGTTTTGTGATGGTACTGTTGTGTGATATATGAGGACTGAGAGTTGCCATGGCATCTACCAAGGGTGCCCGTACGGACTCTGAAAAGGCCAGTCGTTCCTGTGTATCGGCCAGTTCCTGACGCAGATCCTGAATGGTCTTTTGATATTGTCCAATCAACGGTGAGCTTTCAAAGTCACAGCCGGCCAAGTCGCGCTCCATGAGAAGTGTGTCTCTTTCGGTGGTCAATCGACAGATGTCATCTGACATTGATCGAATACGTGACTTGAGTCGTTCGATCTCTTCCTGATTTCCCAAGAGACCTAGAGAAGGTGTCTTGGTCGCTTTGAGAGCTTGAATTTCCATGGTCAATCGAGCCACTTGAGATCTCAGTTGGTTGACTTGAACAGAAGAACCAGCAAATTCTTGATTGATGGCAACTTTATTTTTAATATTTCTGGCTCGATTGGCGTATTTCAGCGTACTGAGAGTTTCAGCAAAGTTTGTATCCGAAGGAGAGACACAGGCCATCATGAGAGTTTGTGAGTTGCCACCGAGTGAATCTTGAAGGAGTCGAGTTAATTTAGAGTCTCTGTAGGGAACATGAGCTGATCTTCTTGATTCATCCCCTAATGCACTAATGACATTTCCCAAGGCCAAAAGACCTGCGTTGATCGAGATTCCTTCACGCGCACGATCTCCTTGGGCATTTGTTCTCTTGAGTCGTTCTGAACCAGCCAAATCCACAAAATGAAATTTACTGACAATCGACCTTTCTTCCTTTGTCTCCTGATTTGGTAATTTTTGCTTTAGGATGACTGAAAAGATGGCGTGTGATCGAGAGGACACGGAGTTCATATCGGTTGATCCGGTTGTACGACCCAATGATCCTTTCACTAAATTTTTGACGAGTTCTTCTGGTGTCCCACAGGGTTCTTCTCGAACACCAGCCCAATAGATGCTGCCATTGATATCCTCACGTATTTGAACATCACATTTCTTTCTGGATGGATTCAATAAATCTAATAAATCTTCATTGTAAAGTTCTAGAAAGGAAACCAAGACTTGATATTCTTTGCAATCTTCTTGATTCTTTTTTATATTTAATCGATGAAATAAATCTTGAATGAATCTAGGAATGATACCTTGATGTTCTCTGTCTACATGTTCTTCTAAGGCTGTACCCATACTATAAGTTTTACCAGAACCTGTTTGACCGTAAGCCAAGATGGTCGCATTGAACCCGTCTACAAATTTTTCTACTAAAGGCACGACACTTGTATTATAAATCGATTGTTGCTCGGTATTTGTATCAAATACATAATCATATGTAAA
>contig-100_11 length_6343 read_count_0
AAAAGACAGTGATGAAGAAAATCGTTGCCAATATGACAATGGGAAATGACATGTCACCTTTATTTCCTGACATTCTGAACGTGATGCAAGTACCAGTATTGGAAATTAAAAAAATGGTTTACCTTTACATTATTAATTACGCAAGAACAAAGCCAGACATGGCAGTTATGGCAATATCCATGTTTATAAAAGATGTAGAAGATCCTGATCCATTGATTAGAGCGTTAGCTATACGCACAATGGGCTATATTCAAGTAGAAAAGATTGTAGATGTATTGGTTGATCCTCTTCGACACAGTTTAAAGGATAGAGATCCTTATGTAAGAAAGACAGCCGCTATATGTGTAGCTAAACTTTACATGTATGACAAAGTGTTGGTAGAAAGTGAACATTTTGTAAGCATGCTTAAAGATTTGTTGGCTGATCCAAATCCAACAGTAGTTGCAAGTGCAGTCGCAGCTTTAACAGAAATATCTGAAAGATCTGATAATATCCAATTGAGTCTAAACCATTCAGTTGCTAGCAAACTTGCTGCAGCATTAAGTGAAAGCTCAGAATGGGGACAAACATATATATTGGAAGCACTCATGTACTATGTGCCTCAAGAGTCTAGTGATGCTGAAATGCTTGCTGAACGCATCTCTCCTCGTCTTCAACATGCCAATTCGGCCGTTGTTTTGACTGCAACAAAAGTAATGATGTATCTTATGAACTATATGAGTAATGAAGAATATATCAACCAACTCTGTCGTAAATTGGCTCCTCCTTTAGTTACATTACTTGCTTCTGGATATGAAGTACAGTACGTAGCATTACGAAATATACAGTTGATTATTCAGAGAAGACCAGAAATACTTAAGAATGACATCAAAGTGTTCTTTTGTAAATACGACGACCCAATTTGTGTAAAGTTGGGCAAGCTGGAAATTATTTTCAGATTAGCAAATGAGCGAAATGTTGATATGGTCCTTCATGAATTAAAAGAATATGCAGCAGAAGTGGATGTTGATTTTGTTCGAAAGGCAGTTAGAGCTATTGGCAGGTTGGCTGTAAAGATTGAAACAGCGTCCGATAAATGCATTACTACTTTATTGGAACTTATTCAAACAAAAGTAAACTATGTAGTTCAAGAGGCTATCATTGTTATTCGAGACATTTTTAGAAAATATCCCAACCAATATGAAAGCATCATTTCTACATTGTGTGAGAACTTGGATGATCTTGATGAGCCAGAAGCAAAGGCTTCCATGATTTGGATCATTGGACAGTATGCTGATAGAATAGAGAATGCAGATCAGCTACTGGAAGATTTCTTGTATACATTTTTAGAAGAACCTTATGAGGTGCAATTGGCTTTATTGACAGCTACTGTCAAGTTGTTTGTTCAAAGACCTACAGTTGGACAAGAACTGGTACCTAAAGTATTGAAATGGGCTACTGAGGAAGTAGATAACCCTGATTTGAGAGACCGTGGTTACATCTATTGGCGTTTGCTTTCAACAGATCCTGCAGCTGCAAAGGCTGTTGTTTTGTCGGATAAACCAGCAATAACAACTGAAAGTGATAATCTTGATCCCAACTTCCTCGATGATCTCCTGCTTCACATTGGATCTCTAGCATCTATCTATCACAAAAATCCCACTACATTTATTAGTCGTTATAAGCATAGATATTTGACACCCTCACCTGCTTTACAGAAAAGACCTGATCAGCAACATCAACCACAACAGCAACAGTTGCAACAATTACAGCCCCTTATTCAACAAGAACAATACCAACAAGTACAAAGCACATCTGCTCAATTCAACGATTGGAGTTACAACGCAGCTGCAAGTAATGCCCGTGTTTTATCTACTCAATCAAGTAACCCTTATTCCATGGATTTGCTACAGTAATTTAAAAATAAAATAAAAAATAAACCTTGAAAAACATATCAGGCTTCTGGCTGATAACGAACATGAAAGTTTAAGTCCAATTTGCTTTATTTATTAAGATAAATCAAATGATTGCAAAGATATAATATTTACAATTTCTCTACGGCCTTTTAACCACTGCTTAAAAGTAGTCAACTTTTTGGCTTCCTTGAAAGCGGTCTCATCTTCGTTACTTTTAGTTGAACCCATTTCTTCCAAGAGATAATTTGCAAACGCAATCAAATAAAAGTATCGAACCAAGTAATTCATAGCTACTTCATGGATCGATTTCCATTTCTTGGATCTTTGGTCTGTCACTGCCTCCAGTCGTAGTTTATAATCGTAAATGGCCTTTCTTAGGTTTTGCATGTGGTCACACATGTTGATCGCTTGGTCTGTGAGTCTTTTAGCCAGCTTGCCATAAGTGAGCACACTGACGAGCTGTAAGATGACGCGATACTCGCCGTTCTCATAGCGTTCTCTCTCTTCATAAGATTCATCATTTTCCTCTTCTGATTTAACAGAGAACATCGTCGAATTTAAGCCATTGCCGTCCGCAATAAATGAGTCAGTCATGTCGCCAATGGCATCGTTGCTCAATATCATGGATAATAAAGAAGCAACGACCATACCTGTTGTCGTGCGGCCACGTCCCATCTGACAGTTGAATAGAATATCATAGCCTTGGCTTGCTTCTTGCATTCTGTGTATTAATTGATCAAACACATCCGGTATAGGAGCTTGCTCATCAGTTATGGGAATTCTAAGGTAGTTTACTTGATATCCTTCTGCTTGAATAGATGAAAATACTTCGCCAGGTGTTTCCACTTGTTCTGCAGGAACAGTTTCCCAAACAGGCATCAGGTTAAAGCTTCCTGCTTCTTCATCGTGTAATAAGAGCCTGCCTTCATACTCTTCAAGTTCTTGTAATACTTCCACTTTCATCTGATCCTCCATACCCTCCACACGTTCCTTTGAGATACCTGTAGTTTCCAAGTTTTTGAGTGGATCAATAAACAGACGCAATACGTAAGGATTTTTGTTGACGTAGATCACAGGCTCTTCACGAAGGCAAGTCCACAGCACCCACCGTTTACCACCGGGGCCTGCTTGCATAGCTTTCAAGATGGACTTTATGGCATCCTTATTTGGCATAGCACAGCCACTGATAAAAGGAGCAATCAAAAGATCCTCATCACTACGTTCCATATCTGCTACCAGGCCACCTACGGTAGCCGCCTGACCGCCGTACTTGACAGCGGACTTGATCTTATTGATCTCAATGCGTCTAAAGTTGTAAGCACCAGGAATTTTTTCCTTTAGACTCATCTTTTGACAGCCAGGGAAAGCATCATGTTTCATGATCGTTTGCTGAGCCAAGACTTGACCATGTCTGCGGTTAACGACTGCCATGACCTCACTGGATAAAGCGATACCATCGCCAGTCAGAGATTTTTCAACAGGAATCAAGGATCGGAATTGCTCTTCCTCATTCGCAAGTAATACATCATCCAAGATGGTGCGCAGTTCGGGATGACGTTCCATCCAGTGGCTAAAGCTCTCGGTCTCACTTACGAGTGAAGGGGAGGTATCATCGAGATAAGCTTGGAAACAAATAAAGATAAAGTAGCGTTCGAGGGCAGTGATACCTCGCTTGATCGTACGCTTGAATTGGCTTGGGTCATCTTCTTTTTCTTTCTCTGCTTGGACGCGTGCTGCTTCAATCATGTCAAAGATTTGACGAGAATCAACAGAGCATTGTTTCATCGTATGGTCTACCATCTGTTTATTCTCCAAACCTCGTCGGATCACTCTCAATAAGCTATTGATTATTTGATAATTGTGAGAGGGGCCAGGAGATTTTGGTAAATAGGCATTCTTAGGTCGAATCCAACTAGTAATTAAGGTAGCAATGATCGTGCCCGTAGTCGACCTTCCCAAGCCGACTTGATCATTCATAATGACAGCCGTTCGTGAAAGGTCAACACCAGTAACTAGGGCTTGTAAATCATCTACATCTCTCCATTCAGGCGCCTTCTCTGCCGTGATTGGAACGCGACGGTATTCCAAGATATGATCCGCCGATAGTTTTTTAGTATATTCATTACTGTCATCATCAGATGAATCGTAAGACTGTCTGATTTCAAGAGCAGCATACTCCATGACTTCACGTACGGTCATGACATCCTGAATATCGACATCTTCCCAAGAAGACATGACATTACCTTCACCATCTTCCCCGTGAAGTAAGATCTTACCACCCCACTGTATCACTTCCTTAATCACATCCTCTTTTAATCTTTCCTCGAGTTGTTCCATTCGAGATCCATTGATTCCCTTGTAGGTACGCAAGTTTCGCAAAGTAAAGGCTCTGTCTCGAAGTACATAGGGTATACCATTGATGTAAATGATAGGTTCTTCACGCAAGTTAATCCACAGGATACGTTCGCTTGAACTGAGCAAGGTTCGAATGACTTGACGTAGACCGTTAACGGTAGGTTGGGCTACGCCATAGATGTGTGTGTTATCGACCCGCCTAAAGTTGGATGCTCCATCAATAACAAATCGGTGGTGTCTCTCTTGATTTTGCGACGAGTCTTTGAGGTATCCAAAATGCCAAAAATCGACTTTAAGAATAGTTTGTGATGTCAACACGATACCTGTTCGTGAGTTGATGACAACATTTTCCGTCTCTACTGTAGCATCTGTTGTAGCTACCATATCAAACATGCCATGGCCAAGTTTCTTTTGATTGTGGGTTGTCAGCTGGCGTAAATCTTCTACAGGACGGAAGAAATAGAGTCTAGGACCTTTTCGACGCATGTTTTGAAGCATAGCCCATACTTCTGTTCTTGCTCTTACCCAAGAAGAAAAACGCTGTTCGAATTTTGTGTTGGGTGATTCGTTAACATAAGCAGTAAAACATAACAGGAAAAAGTAACGTTGTAAACCACTCAGTGCTTTTGATAAATAGTTATTTTCATCATAACTAGCAGAAGATACTTCTGTGATTTGGCGTATACGATTCGTCAAGATGATTTCTCTTAAATTGACCACGTCATCCGATTTGTCAATAATCGTATCCAGTAGCTTTTTACTATATATTCCACTTTCCAATAAAGCAGTCAATGACACAATCGATTGATAATTACCCACAACAGCCTCTTTTAATTTTTCAATCAATTGTCCTCTTTGCATAATCCACTGTATGGCAGATTGAGGAGAAGATTTGATGTCAAGAGCTTGTTCGAGTAAGAACATTAATCTTAGTAACGCATTATTCTTTTCATTCAAATGATCTGCTTCTTCTAGTCCTTTAGCAACAAATTGATTGATATCCCCTGAAGATTGAGCAGAATCAAGGTAACTCCAGCCTGAGATAGGAAATGGGTCAGGATATCCTCTTTCGATAAGTTGTGTACGTCGAATGATTTGAGCAATAATTATTCCCACAGTGGTTCTAACAGCACCAATACCACAATTAAATATGAGTGGATCAGTTGGTTCAAGGTTACGTATGACATGAATATATTCATCAAAATAATTATCCTCAGGTGCTTGTTCTGGAGAGATAGGAATACGAAAATACTTTAGTCTATAGCCTTGATTCTGAAATTCTTGAAAGACTTCTTTTGGAGTTTGAACTTTATCAGCTGCAATATAGCATGGGACAATCGTACCGTCCAATAACTCTTGATGAACTAGTATTAAACCACCTAATGATTTTGCTTCTTTTACAATATCAGATTTCAATCTTTCTTCTACTTTTTCTAATCGAATAGAATTGATTCCGAGAAAGGCACTCATGTTTTGCATTGGGTCAGCATATTCACGTAACACATAAGGTATACCATTTAAATAAACTAAAGGCTCTTCTCTAGTTGAAAACCAAGTGCAGGAAACTGAGTTCAAACTTTTAGGATGACAGTTCAATATAGCCAGTATAGTTGATAAACCGATTACGGTCGGTTGAGCAACACCATAGACATTTAAATCGGCTACACGAAAATTAGGTGCGCCTTGAAGATGAAAATCAAGGTTTGTGTTTGTTCCACTCAAAAAGTGATCCATTTTTAATATTGTGTTCCTAGCCAACACACTTCCTTTTCTCTTTTTAACGATTGTCGGTGCCATTTTTAATAAATTAAATGGATCACTGCCTTCATTAGGATTCTTTTCACGAGTATTGGGTTGACTTGTACTGTTTTGTCGAGAATGATGACCAGAAATCTTGGGAGGAACAAAGTTTAAGACGGGTTCAATAGAACTTGAACTATCAATATGTCTACGTGATAGGCTGGGTGAATCAGCTGAACGTGTAGAAGAAGATTCTGCATATAAACTAAAACTGTTATTATTCATTGAAACACTGTGGAGAGAAGGACTGGATGTATCTCTCGGAAGGCTCATTATAAATAATTAAAAAAAAT
>contig-100_12 length_6205 read_count_0
ACAAAATGGCTTACTGATGAATGGACTAGCTGTTTCGTTAGTTCATCCGGTTCAAGTTATTCGTCAGGCTGCTGCTGAATTGCTGATCAAGCTTCACCGACTAGAATATGTTTCACACTGGACACCAGACCCAAATAACATGCATGACTTTTGGAAAGTGTCTTCTCCTACAATAGCCGTTATATCTCAGCGAATATTAGATACAAGTTTAAATGAGGAAATGCAAAAATTTCTACTTGATACCACCATCAAGTTGTTAAAAACAAGAAGTGTTTTTTTGAAACATAAACAGATTTTATTTACCTCGGAATCGTGCAACACCAGGGAAAGGCTACAAGCTCATGTTTCGCTTGAAATTGCTTTGCTGATCTCCTCGTGTTCTGCTCATAAATCAGTATGTGATGAAGCATCAGCTTGTATTGCGGCATTATGTCAAGAATCTAAAATCATTGATGTTTGGGATGAAGGACTTAATAATCTGTCTATCGCATCCAATTTAGAAGCTTATGAGAGCTTTTCAGCAGAAAACTACCAATTTGTTGGACGAAAAGCACAGCAAAAACGGTTTCGCAAATGCCTACAGACCTTATTTCACCATACACCTAGTTGTTTCGCGGCATGGGAAGAGGTCTGGATGCGATGGGAAATGCTCACACCATTTGTGAATAGAGTGCAAGAAGACAATGAAGAAAACATAAATGAAGGCGTAAATGGAAGCAACAAAAAGTTCCCACTGGTTGGAAAGAATGACAAAGCAAAAAATAACATAATTCCTGTGACACCCGTCTCTAGCAAATCTCAGCAAAGTCAAGATAACTACGAAGAACGATCGGTAGAGTGGCATAATTTCACTGGATTTTTAGCTGCTCTAGGTGGTTGTTGCTTGACACGAGAGAGAGAATTAGATGAAGTTGTCAGCCTTTCATCAGACAATTCAAAGCGAACAAATAACCAGCCATTAGTTATGATAGAAGGATTCATTGCCAAAATGACGAAGATGTTAGTCTCAAATAACGTCTACGTTCGTGAGGGTATTAAAGATATATTAGGTAATGATCTATCTCCTGCTCTCCTTGCAATCCTATTTCGTCATTTAGAGCACCAAATGAACAAATGCTTTGATTTTAACGGAAAGGCGATTCGTAATCCACAAAATAAGCTTTTTGTTGAACAATCCATTCTTGTGTTGAGGCTTATCTTGGATCGTTTGGGAAATCCCAGTGATTGCTTACTGAATATAGATTTTAGCACACTGATGCGTCAGTTCATAAACTATCTTGATGGTGTACCTAATACGGTTATTACATTACGTATCAAGATCAAAATGTGTATGCTTGTTGAAGTTCTTATGCAAAAAAAGGAACGTATCATTATCCAAGACGGCATTGCGTTACGTAACAGAATATTGGAAATTCTTGTTGAATGGACTAGTGACGTTGCTCTGCTTCGGAAACCTCTGGAAGGAGGACCACAAGTAGAAAGACTTCAGCACGATTTAGATCTTGCATGTCTTAAAACTATCGTCAAAGTACTACATGAGCTCCCACTTCAACTGCTGGACAGTGTTAGGGTTCACGATTGTACAATGGCCAAAAACAGATTATTCTTGAAATACTTCAATTTTTTTAGAACAATTTTAGACAGATATAAACGCACTGAGCGAAATATCGCAGCTAATAGATCAACAGTAGACAGTAGAGATTCTATAAGCAATTCAACAGCTGATTCTTGTCAATATGTTTCACAAATGAAAGAGCTCACGATTTTGGCCATGTCTCATTTATTGAGTGCTAATGTAGAAATAGGACTTAAATATTCACTGTCTATGGGTTATGACGATGATGAAAAGACGCGTACTTCTTTTATGCAGGTTTTAAAAAATATCCTTGAACATGGTACTGGATTTGAGATGTTGTCCGAAAGTGCAACGACCGACAGATATGAAAAATTGATTGATTTGCTAGTAAAAGTTGATATGGAAGTAGTAATGGCTTTATGTGATGCTTGTCCAGCTTCTGATAGCTCAGGCTTAGCTGAAGTGCTTTTAATTTGCTTCGAATCTCGTAATAAAATCACTCCACTACTTAAAGCCATAGTGGATAGAGAAGTTGCACAAACAAACCAAGAGGCCACTTTATTTAGAGGAACAACTATAGCAACGCGTATACTATCCATTTATGCCAGATTTACTTGTATTAATTACATCTGCAATACGCTTTCACCTGCAATGGAATACATAAATTCTTTGCCCGATGACCAATTAACCTGGGAGCTCGATCCACAAAAGATAAAGCCTACTGAAAATCTTTCAAAAAATATACAAAATGTCATACATGTTACTGAAACACTTCTGAAAACAATCTTGTCTTCTGTGAATGATATTCCTGTCCGTTTTCGTCAAGAACTCGAAATAATTTGTAAATCTGTAGGCTCGCGTTTTCCAGAATCTAAATATACTGCTGTTGGTAGCTTTGTGTTCTTAAGACTGTTTGGTCCGGCCATTGTATCACCAGAGAACGCAAGGTTTGTAAAAAAGGCAATTCCAAAAAGTACAAATGTTCGCAAAATTTTGCTTCAAGCAACAAGAATCATACAGAACTTAGCCAGTAATGTCATCTTTGGTGCCACGGAAACACACTTGATTAAGCTGAATGATTTCTTAACAACAAATGTCTACCGTGTGATGTCATTTTTAAGAGAAGCTTCTACTATACCCACCGACTATGAAGAACCTACAGGCAGTTTATTAATGGATCAAGCAGGATATCTTCGTCTCCACAAGTACCTCTCAGAAAACATAGAGCGTATGTCTAAAGAGCTGACAGGTAGACATCTGGCAAATGGTTCAAATACTCAAAGCGTACTTCATTTTCAAAAGGCTCTTGATAGCTTTTCCGCCATCTTGGCTCAATTGGGAAGACCTTCAGAAATACCTAACATGGGCTTACTGTTTGCACGAAATTATACTGTGGTTGTTAACAATCCGTATTTTACCGAGTTTATACGAAGAAATACACACCGAGATTTATCTCCTATTAGTACAACAAATGTGTTCTATTTGGGTGGAAAATCAAAGGAAGGAAAGCCAGTGTTCTATATGTTCATGAGAGCAATAGATAACGAGGATATGGATTTTGAACTGTTTATTTATTATTTACTTAGGGTAGTGGAGCCTTATTTAAATGACTCGTTTGAGCTTTTATTCGATTGTACAGGGTTTACTCTTTCTAATGCTATACCTATTCCTTGGTTATCTCAATTGTTTCAAATGATTATTATGGGGGCGAAAGATCATCTTACAGCTTTTCACATACTTAATCCAAACATTCAGTTTCAGCAGCATTTCAATAAATTGCCTAATGCCATTAAAGATAGAATTACCAAAAAAACTCATTTGTATTCAAGTTTGGCTGAACTCTCTCAAAATATATCGCTTTCAGAGATGCGGTTATCAAAAACAACAATGGATTTGGAAAGAAATAGCAATGTAGTAATACAGTCTGTAATGAGGTTTGATAAAACAAATAGTTCCATACCAGTCACTATGAAGATTAGCTCGGAAGAAGTACAGCTTATTACAGTGAAAAAACAGAAATTAATTGATGGCCTCTACACTGTTTTTAGGGATGTTTACCATATATCTGAATGTGAAGAGATAGCAGCCTTGCCATCTACAAGATCAGAAAGCGGAAAGAAGCTATTGATCAAGTATGATAAAGGAAAGTCTACTGTAGTGTTATCGTCTCCTCATCGAGATATCATAATTTCCCATCTTAATAGTAATAAGCAGCAATATGAAGCATCCAAGCCTAGTAACATGAATGAACGCACAATCCGACCTAATGATGTCCCAGGACGATTGCTGAATATGGCATTTTTAAATATGGGGAGCACTGATCACAGCCTCCGCTTGGCTGCTTATAACCTGTTGTATTCTTTGAGTCATTCATTTAAGTTTAATATCGGTAATCAGTTATTGAATGCGAGAGACTTATGTATACCATCCAATAGTACCAGCTTTATAGTATCTACAAGTAAGAGATTAGCACAGACTGAGTCGCACTTGACTTTGGAATTTTTGGATGAAGCTCTAGTTGGATTATCAAAGTCATCAGAACTCATGCAAGAGCTGTGCTTAGACTATATAATACCTTGGCTTCAAAATATAGGAAGATTGATGGGACGTAAACTTGAGGACCATAGCTTGAGCGTGGCAAAAACACAGGAGATTATCATGCGATTAATTGATCTGATGATAAAAGACACGAGGCTCTATAAACAAATTCAAGCTAAAGTTTGGAAAACACTAGCAGAAGTCAATGAGATTATTGATATGGTGCTTGATTGTTTTATACAGTATTCTGTTGAAAAAGGGGCTGGATCTATTCAAGCAGAGATGGTTACAGATGCTTTGGTAACTATGTCCAGCATGCCAATTCGAAGTAAAGTGATCAGCAGAATGAGACGACTCATAGAAGGTACATCTAGGCAGCCATGTAGACAGCTAGTTGATCACCCATCTTGGAAGGAAATTGCGGTTATTCTTCGGTTTATATTAATGCTTTCATTCAACAACGAAGAGCCCATGATATCCCATGTACCAGAAATATATCATATTGTGTCCATTCTGGTCGTGACTGGCCCTACCTTCATTCGATCCTCCGTACATGAACTTGTTGTAAATACTATTCACAATCTTTGTACAATGAATACCACACTACCCGAAGAAAACATGAAAAAACTCCAGTATGTTTTGAATGATGTTTGTGATAGCAAAAATCGCGTTCTTTTTGGTCTTACAAAGCAAACAGCCAATGCATTTACTATAACAAAAGAAACAACAACAGACTTCGCTGACTCTATTAATCTCCCATCTTTACAAAACATCGTTAGGCTCTTATTGAGTACCTTGACCTATGGCGCAGCTACTTCTGAAATTGCAAATATGTGGAGAGCCAGATGGATGAGTTTGGTTACCAGTACTGCATTTTATTTTAATCCAGCTATTCAACCAAGAGCCTTTGTTACGTTAGGTTGCCTTTCTCAAGATGAGGTGGATGATGATCTCTTGTATCAAATGCTGGTCGCTCTTAAAGGTGCATTGTCCATCTTTATCGAAACAGAGCCCAACTTGATTATAAGTATCACAATGTGTTTAACCAACATCATCGACAATCTCCCTGCAGATTCTCGTTATGTTCTGCATCTTTTTTGGTTGGCAATTGGTCTTATTCAGATAGGCCATCCTTCTATCTTTCAAACTGCTGTAGGGTTTCTGCACTCTGTGCTTCGTGCGCTTGATTCAAGGAAAATGTTTGAAAATAGATCAATCGAAAAAGTATTACTGGAAGCTAGGAGTGGTTTAGAAATGTTTGCACTTGATATAGATAATGCATGCGGTGTAAACTTTAATGATTATTTTTCCTTTGCTGTTGCTGTTATTCTATTGAAGGGCTTGAAACAATGTGAATCAAAGGATACTGTTTATCAATGTCTTTGTGCATTTCTTGAGATAGACTCCAGGCAATCTATTGAAAGTGGATTTATAGAAGCACGCACATTAGGATACTTGGCTGGCTTACTTCCTTTTGCGTCAAAAGATAATTCCTTGGATAAACTACTGAAACTAGCTGGGTTTAAGGAGATAGATATGGAAAATATTGATTTGGGATTGTCAAATGCTGGTCTCTTTGACTTTTTAGAAATTCCCGACAACAATACAGCTCTGCTCTTGGTCTCAATGTTAGTTACATTACTGAACGCTTCAGAAACTGAATCAGACAGACTTTTCTTGTACAACTTGCTTGCAGATGCTGCTACCTCTGTTCAAGAAGCCTTCGTCTTAGTCTATGAGACCTTACTCCCTAAAATGAATCAAATAGTGCTCAATAGTAAAAATAGCGAAGTGATTGATGCAGTAAAGAACATATTATTGACTACATGTTCTGGACAAGCATTTCTTCCTGATACAAAACAGAAATACACACAGCAATCAGGACTTGAAAATCTAAGATTCCTTGCTCTAGCTGACCCTACATTTGGTGCTGTAAAAACAAATATAATTGCAAACGCTAAACTGGCAAGTAGGTTGCTCGGTGCCATTACTGATTGAGAGCAGGCACATGAATTTACCGCGAATAAAGCAAACTTTCTCATCCTTTTTAATATACATGTGCAAATGTAAAAAATAAAAATAAAAAAGGTG
>contig-100_13 length_5935 read_count_0
TTCATCATTGGTACAAAAATAATTCTATTTTACTTTTTATATATAAAAAATTTGATATTTAAAGGGATTCCTTTTCAAGGATTTCTGCAACTGTCGGGTCTACTTTAGGCTGTAGAGTACAAAGTACCTTCAAAGCCGAAGCTGCCAATTGACGTACTTCATCATTGGTTGAATCCGAATAAGATTTAACAAATGTACGTTGGAGTTGTGGTAAGAAGAGCTTAAGATGCATTGGTACCTTATTCATCATTAAAGTGAGTGTTTGTAAAATGGCTGCCTTCACCTCGGCAGGGTAACGATCACCCAAGATACGAATAAGAGGACCTGTGATTTGTGTGACAAATGGTTTAAGGGCAGCAGCAGATGTACGATCAACCAAGTCACCAATAGCAAATGCAGATTGTTCTCTCACTTCAGTAGATCCATACATTAAACCCTGCAAAAAGATGGGTAAAACACATCCAATACCCTTGGGTAAACAGAATCCACGAAGGTCACAGCCAGGAACACCAATGCTACTCACTGCGCGTCGAGTGGGAATCACCAACTCTTCGTATTCTTCCTTAGGGATCGATTTGGTGACAGCTGTCAAGGCGTGCCATGAAGATTCAATCACCTTATCAGCGGGATCATCAAGAAGAAGCAAAAGTAAGTGAATCCAATCTGGAATATAATCAGAACAGTCGAGTTCAGTCTCCTTGAAAAATTCAGTTGTAATGTCACATGCTGTCGCACGCTTGCTAGGATTATCGTCTCTGCAGTATTCCATTAAGGCAACAGTCAAGGTATGTAAGCCATCTTCATCATCAATAGAGAGTAAGAAGGCTTCCGTGGTTGCCTTGAGTGCTTCCATTGTCTCTTCATCTTCGGTTATCATACGTGATTCAACAAGAGATTCAAGAATCGCTGCCAATCGTTTGTTTAATGCAGATCCAGCTACAGTAACAAGGGATGCAAGTGCGCGTGCATTGAAGGCTGTAATAGGAACAGTGATTAAGGTAGGAATGAGTACAGGGAAAACAGCATTAGAACGCACAGACATAATCTCCTTAAGTGCAGATAAAGCATAACCAGATGACTCATCAGAAGATTGAAGCTTGTTGAGCAACGAAGGAAGAATACTGTCAATAGCCTTGGCTCCAATACATTGGTTGAGTGTGTCAAATGCTTGAGCAGCAGCTTCTCTAACCTCATCAGAAGGATCACACAGGGCGTTACGAATAACAGGTACGATCTGATCAGCAAAGTCATTCACTTGTATCTTATCGGCTGAAGTCATCACTTCACTATAGGCTACAGTAACGCCCAAACGAGTGGCTTCGTCATCAGAAGACATACCTTCTTCCAATACAGGAAGGATTTCAGGAATAATACTTTCGCCCAATTTCTGGACAAGTTCGCTCAAAGTACGACCGGCTACAGCTCGTTGTTCATAGTTATCGCTAGACAAATTGTTGATAATCATATGCAACATCACAATCAAGATATCCTTCAATGTACGGGGCGTGTTAGCCACAAGTGATTTCCAGACCATGAGTGAAGCTTGTCGGACCATACCAGAAGAGTCTTGTCTGACAATATACAATGCAGCCAAGATACGGTCTCTTCTTTCCTTGCCAAGTACTTCGACCAATTGTTTCTTTTTGTTTTCAGCTGCACCATAGCCCTCGTCATGATTGGCATCGACATCTTCATCTGTAAGTTCAGTCACATTACCAAGAGCCATATCATTGTTCTTGGTGTGAATACCAGTGATACGGAAGAGTAATTCACCCACCAATTGAACTGAACTTTGTCTGATACGCCACTTGACGTCAAACAAGCCCTTCTCCAATTCGGGCAATAACAAATCGACAGCCTTTGTGGCATAGTTGGTAACAATCATACGACCAGCACGAAGTGAAGCATCACGAACATATTCTGATTCATCAGCAAGACCAGAGAGAATAGGAGGAATGATACGACCAAGATAAGGTTGGAAACGAGGACCAAAGGTGGCAGGTAAGTAGATGAGGAGTGAGATGAAACCTTCACGGACATAGGAACGGGGTGATTCGGCATTAGAGATAATTTCAGGCAATAAACCGTCCATGCGTTCAAGACCCAAACCTGCCAATACTTCAGACAAACCTTGAGCAGCACCTTGTCTATCAACACCACCTGTTTCGCTCTTGAGAGTGTCAAGTAAGTCAAGTATCAAACCAGGGAAGTTTTCTTCTCCAAGTTTCTCAACAAGAGCACCCAAGGCTTTGGCAGCTGTAGCTCGGGCAGCAGGGACAGGGTCAATCAAGACTTGATTAAGGCCTGGCAAGATCACGGTAAGATAAGGAACAAGATCCTTTTGATCAGTCAAGGAAGCCATGTTACCCACAATTTGAGCTGATTTAGTCTTGACTTCTGTTGCACGTTCACGAAGACCACGTTCTAAGATAGGCATAAGGAGTGCAAGTGAAGGTGGATCGATATAGTGGACAAAAGAAGTTTGCAAGAGTGAAGAAAGAGCAGGTGCAGTCTGGGTGTTGGGATCAGACAGGGCCTTCAACAAAATAGGCACAAGCGCTTGAATTTCAGGATTGCTGATGACTTCACCAAACAATTGAAGTGAACGGTTAGCAGAAGCTCGTACTTGAGCATGAGTATCAGCTAAGACTTCAGAAATACGAGGAATGATGTTAGGAAGTGAGACAGACAGTTGCTTTGGTGCACAGTAGGCCATGGAGCCCAAAAGTTCAACAGAGGCCTTCTTGGTACGCCACTGACGATCGTCCAAGCCTTCCAAAATGGAGGGCAAGATAAGTTTGACACAGTGGCCACTGATCTTACCCATGATCACACGAGCAGCATCTGAAGTAGCTTCACGAACATCCGCATTAGCGTCACTTGAACAAGCAAGTAAGAGAGGAATGATCTGAATGATGTAAGGTTCAAACAGACGACCCAAGGTAGCAGATAAGGTTTCAAACGCAAATAAGGCACCTTGTCTGTACTCATAAGAGCGTTTACTTTCAGCAGCATCTTTCAAAGAATTCATCACGTTGCATTCCTTGAGAGCGGTAATACCACGACCCTTTACAACACCAGCAAGACCATAGGCAGCACCACGACGTTCGGCATACTTTTCGCCTTTGAATAATTTGTTCAAAAGAGATTTGATCAAACGGGGCACCTCTTCCTTACACATCTTGATGAGAGGTGGTAGACAATCAGCGACTGCACTTTGCACTGTTTCAGAAGGTGTATCCAAGGTATCGATCAACTTTTCAACAGCCGACTTGACCTTTTCGTCACCAGAAGACAAGTAACCAGAAGCGCCACCATAAAGAATGACAACAGCCTGGCGAATATAGTCTTGCACATCACTGTTATCTGTCTTTGAATTCAAGTAACCTTCAAAGGTAGATAAAAACTCTTCGACACTTTCTTTACCGTAGGCATTGATCACAGCCATACCAGCTTCAAGCATGCGACTGCGTACTTGTTCATGACGATCACCCAAAGCTTGATCTTTAATCAAGAATTGACAAAGACCAGGAGCGTTTTTGGATTGCATAAAAGGCGCAGTCACCTTCAAGACAAAGGCAAGTCCCACACGTGCTTTCCAAGGGTCAACACGATCCATGGTTTCAGGAATAATCATACCGTATTCATCATATTCGGGATCAAGAGGGGCAGCCAAGACCTTGTATCGTTCATAGATAGCTTGAAGTGTGGCTGCTGCTGTTTCAGGGTAAATTTCTACAGCTTCAGCCATAGCCCGACTAGCAGCTTGACGGACATAATCATTGTCGGATACAATATAGGCAAGTAGTTGATCCAAATAATTATCATCCACATCCATGGCATTTTGCTCCCATTGAATTTTGGCTAACTCGGCATTAGTCTCATTTTCATCGTGGCAGGCGACCCAGAGTTCGGGTGAATAGTCAATATCAGTAAGATCAAGGTTTTCAAGAGCTTGAAGGGCAGCAGAGCGCACAAGCACTTCAGAGGACAATAAACCTTGAAGAAGCACATTGATTTCTTCTGTGGAGGCAGAATCAGCTATGGCTTCAGACAAAGTGACAAGGGAAGTCTTGGCAGATTTGCTGCAAGAAGGATATTCCTTGATGGTGTGCAACAAGGCCACAATCATCTCTTTGCGTGGCATCAGAGGAGAGTCACATTGTGTACAGTGGAATCCAATGACATCGGCAGCCATTACAATTTGTTCAAGGGCTTGCTCACTATTCTTTTCGCAGCCAATACCACCTAGTTCAATCACCTTGAAGAAAACAGGGAAACAGTAACCAAAAGAAGCGGGAGGTAATGGGCGTGATTCACTAATGAAACGTAATCGATAAAGCACACGATTTACAAGTGAATCAAGAGGTTCTTCCAACCAACGAGCAGGAATGGGATGAATATTGTTGGCACGGAAAGTAGCTAAACCAATAGCATCGCGGATATTTTGAATATCTTCAACCACGCAATCACCCAATTGAAGATAAGTGTTCAACAGCATATCGCCAACAAGAAGACCTACACGGTGGTTGCCAGCATCAAGGATCATACGTTCAATTTCAGTCAAATGCTCTTCAGCTCCTTCGCTGTTACCAGTAATAATTGCACGGACAACGTTTAAACCGAGTGCAATCTTTTCACAGCTTTGTTGAACGCTTTTACGAATCTCAGCTTCCTTCTTTAATTGAGTGTTCACTGCAGTTTGCTCTTCCTTGGTCAATTTTTGCGTTAAACCCTTCTTCTTTGCAAGTTCGGCACGAAGCTCTTCCTCCCATTCATCATCGTTCTTATTCTTTCTATTGTTGTTGCGGCTTTCGTTCTTCTTATCTTTCTTGAGGACATCAACATAAGTGACATCTGGAGAACATTTCCAAATGTTGCGTTCTAATTCTCCAATACCCTGCATCAACTCAGGTTTCAAATTCTCTTCAGCCATATCAATGAATTCAGGAATAACGTCTGGCGAGATGAAAACAATAGTAGATATAGCGGAGAGAGCAGCTTCATATAACAATTCAGAATCTTTGCGAGCAGCAAGCGCATTCTTTAACATATCAATGAGATAGTCTGATTTCTCTTTGACAAGTTTGCCAGGATCAACACCAGCCCTTTGAACAAGTGTAATCCAGTTGTATTTGTTGGTAGGAGAGGCAATGTATTGGTGATGTGCCAAAATGATGAGTTCAGTTACTTCAGCGTACTTTGCTGATTCATCCAAATCTTTGCTGAAGGAAGTGGCTGCATTAAGAAGGGAAGCAAGGCGATAAATCGACGTTTCCTTGTTATAACTTTCTGCGCTTGAAGCAATGACAGCTGTTGAATCTTTGGTTTGCTGTTCTAAGTCTAATAACCATTGCTTAAGGGAGCTACGCATGAAATGACCAAGCTTGACGGGATCAGCAGCTGCCAATACAGCTGTTTCATCGCGGGCTGCTCTACGCACAGTATGTTCAGGATGACTTGTTATAAGCCAGATAATAGCCTGAGCGGCCAAATAACCTGCTTTGGTTTGTACCAAGGACTCTTTTGTTTCATTTAAAAAGACATTGGCTAAAGCTCTTACCAACCAGAGACCTTCTTCGGCGCTTGTGGCCTTGGTATAGATACGGTCCCATAAGAGATAACTAGGTTTAGGCTCGGATACCAAAAGCTGTTCTGGGTATTTCTGTGATTTCAATAAATCGGTCACAGGTTGGGGGATACTAGGCCAATGCTGGATACGGCCAGAGATCATAGCAAGCATCACATAAGCATCAAGGGGTCCATCTTTCCATAACAAAGGTTTATCAATAATCTTGTTGTAGGTTTTAAACAAGGCTTGAAGGTAGTCTACTGTTTTTGAGCTTATAGTGTCACTGGGTTTTTCATGATCCCAAAACGTGGCTCCAACTGCATTAGCCCAGCTCTTTCGGGCCAAAGGTTTGACGCTATTCAA
>contig-100_14 length_5855 read_count_0
TTTTTTGATATATAACAATGGTTAAAAGAGCTTTTATTAAATAAGGAAAATAAAAAATATCCCTACTTTTATTAAACAACATAAAACGTAGAGCAAATTACCAGAATGCACACCATCCAACATAACATTGACATAAATTCTCTAATGAAGTGGCTTGTAAGATCAATCGATCTACTTGGGTAGGCACATCCAAAGTAACACGAGGGTTAAAATCACGACCTGTCAATTTGTTTGATACGCGGTTAACCACTGCAACTGCACGGGAATTCAACAATTCAGGCCCTTGAGTATTTTCATTTGCCACGGCTTCAACTTCAATACGGTTTAATCTACGGCTTACAGAGAAATTTCTATGTCCGTCGTCAGGTCCATCTTCATGAACCATACTTTCCATACCCCGCATACGATCAATTTGACTAGGACTTTGAGGTTGTGTGTTTAGCAGTCTCCAATTAATCAAAGGGTCATACACAAAGGCTTCCAACACAGCCATTAAGCTTTCCTTGTTGTCACGTAACACACGCATCACATGCTCACAAGTCGTTCGGAAGTTACCCTCAATACCACTTACTTCCATGGCCTTCACCAGCATACGCGTTAAACGGAAGGGAATCTTCTCAGGGAATCTTTCACGGTGCATGGCAACTTCGAAACAGTCACCGAAATCAATATGAACAACTTTACCAGTAATGCGATGAAGCATAAGATTAGATGGATGTCGATCACCCAAACCAAGAATATATCCAACCATAGACATAACAGCCAAAGATCGTGTGTAGTTAGTACGCCTGTCTAACCATGCTTCAGAATTACGACTCTTGAGCCAAAGAACGTTATACAGGTCCTGTCCACTGGTCTTTTCAAATGCGTACTGTAAGACTTCAACTTTTTGTATGACAGTTAAATTGTCATAACTAGGTGCCATCTGTAACATGAGGCGATGCTCAAGATTCAATAGGATCTTCCTGCTATCTCTGTAATCGCGAATAAGGGTATGCAAAGTATCTGTATCATTGACCCAACCAATTAAACCGGAATTAGGAGAAAGTGGAACTGCTGGGAAACGTTGAATGTTGAGATGACGCTTGAATGTTTCTGCATCATTAGTTAGCAATGTATTTACAAGTCCAAATAGTTGCATAACGCGTTCGTCCTGACGAAGATCTTCATGACCCTTCAGCAAATAAATATAGTCCTTTCCATCGCTACCAATAATAGTCAATTTTCTTGGACGCTGCTTAGAAGCGATTACGCTAAGGCTAGGGTTAAATCGAGCAATGCGTACAATAGGTTCACCACTGCGGTAGTAACCAGGCACACATAATTCTAAATCGCGAGCATCTAGTAATTGAGGAGAGATATATTGAAGTTCCAAGCTGGTTAATTGAGGCAATTGTCGAACAATACGTCTAAAGACTTGGTAATACAATTCCCAAGCTTGGTTTAAATTGTTCAAATCCCGAGTTTCTCTGTATCGATGGCACCATTCCTGAGCTTCTTGAAGATCACGTCCAAATGCTTGTACAAAGGATTCTTCACGAAGAGTCTCAGGTCCGCGATCCAGCATTTGATGCAAAGGCTCTAAAGTGGCAAACATAGCTTCTACATTACGATCACCAAAATAGAGACGAGAGGCCTCTTCAAGTCCTTCATGCCACATTTCATGCCAAAGGATAGCAACACGAATAAGTTCTTGACTGACCATCAGAGCTTGTTCTACCAGAGTAGCACTGTGAATTCTCATACGATCCATGATGACAAAGGTGGCTCTTCGACGTGGCACGCTTTGAGACTTGGAGGCAACCGTAAGGGAATAAACTAATGCTTGAGGATGTTCACGACCAATATCAGTAAGAAGCTGATGGATAAGCAAACGAACAGTTGCATTTGGTGCATGAATACGGGCAATCAGTTGAGGAATGACTTGTAACCACACGTCAATACTAATTGTACCAAATCCTTCACTAATAGCAGCACTAACTTCGGTATGATAACCATATTTGAACCACAAAGTCAACAAACGCAATGTATCTTGAAGAGAGTTTTCTTTGGATAAAGCAATAGACCTGAAAAAACCTTGGACTGCTGGTACAATGTGGTGGTTGAAAATTTGGGGTGGCAGTTGATCTGGGTGCAACCGTTCATGATAATCAATGATTTCAAAATTAGCCAACGCCCAAGAGTGCCAAGCCTTGTACCAGTTTTGATCGAAGCGAGTAGCAAGCAAAAAGGAGCAAAGAATTTCCGGGATTGTTTCTTCAGTTAGTTCATAGGATAATGCACGCTGCCATTCACCTTGACGCAAGTAACATCGGCTCAATAATCTAGTATACTCAGCGACATCTTCAGTAATACGAGTAGAGTCAATAGGCATACTCACTGCCATTTCATCAGGGTTTAAGCCTAAGTCTTGAGTTTTCTGCGCAGTAAAGTCTCGCAAAATGCTGAGCGCTCTGCTACGGATAGCAGCCCCTTTTTCGGGAGGAGTAATAGATGCAGAGTCCCACATGTGCTTCAGTTGTGCATAGACAATCTTTGGGTGAGGTGTTCCAGAACCATCGTTATCTGTTTCCATCAAGCTTCTCAAGGTCTTTTCAGATAAAGAGAAACGACCGCTCTTACGGCAAAGGTTAGCAAATTTAATCCACATTTCAATATCCTCTTGAGGTGAAATGACCATCGTTCGAACGCGCAGGATACGCTGCCATACTTCCACATTACGTTCACAACCTTCTAAACGTCTCATCCATGTACGACGAATAGCACTTTGCTTCTCAACGTCATTTGCTGATTGTTTGTAAATAACCATCTCTTCAAGTTCAGCTAGCATCTGAACACGTACGACGGTTGCATATGCACGGTTATAACTTTCTCCTAAAAGGGCAGTTAATTCTGTATCTAAAAGATCTCGAGTCTTATTGATGAATGTTTCCGCTTCTGCGTAACGGTTACGATGCATAGCCAAGATGGCTCGGAAGAAGGTACGATCTGGGCTCTCAGTCTTCAACAAAGCAATGTACTCTTCCATTAGTTCCCATTGTCCTAAGCCCCAAGCAGCAGCAGCAGCAAATGGTGCCATACTCTTACGATTTTCAATAGGAGCATGTATCCATTTTTCTTGAGCCAGCATGGATAATTGATCCCATTCACCAAGGGCATGTAAACATCTCATTCGTCCTAGCGTAATCTCCACTGAGTTTGGATTTTCGAGTTGTTGCTTGTCATAGGCTTCCAACGCATCTTGATATCTGTGCAATTTTTCAAACCATGAGACCTTATTTTCCAATCCTAGGGAGTCTTGAGCAAATGTCAAAATACCCATAGCTGCATCAGGTTGCTGAAGTAAGTTGTTGATGGACATGAGCATTTCGACCGCTTCAAATGACTGCTCAATGTGGAATTCTGTCTCTTTGTAGTGAAGTGCTTTGGCATAAGCGTGACATTTTTGAGCATAGACAGCCAGTGTACGAATATCAATAGGCAACATCTTGTTGTCATGTTCCATGAATTCAGCCAGATGCAACAGAATTTGGATAATCTCAGGTGGTATATTTGGGGCTTTGAGTGCTACTTCCAAAGATCTAACAAGTTCATCAACATATTGATCGTAGAGTTCATTCCAACAAGAGACAAAAGCAGCATTGAAAAGTTCACGAGCAAGTGGTGTATAAACTGAAGCCAAGAAGGCACAGGCTCGAAGAGCATGCGAGGGAGATTGCTTTAATAACTCAACACTAAATCTTCTAATCCACTCCATCCAATCTTCTTTTGTAGATCGTTGTGAAGCTTCCCACGCCTTTTTCAGGTGTTGTTGGTTAACTGGTTGCTTTTTGGCAGCGCTAAGATCAGCTGAAGGAGGTTCATCGCCCTTGATATCCCTATCATCAAACGTCTTGCCTAGTTCCTGTGGAAGATTTTCACCTTTCAGCAGTTTTCCTACCAATAGCTCATAATTTGTGTGGGTGATACGAAATCTTGCAAGAACTTTGTTGATAACAGGAACGAACTTAGTATAATCAGTGCCCAACTGGAAGATAAGAGCACACAAAAGATCCATAGCAGCATTTCTTGCTTCTACAGGTAAGGCAGGTAGGACACGAGCCAAAGGGTGAATAATGCGAGAAGCATAATCAAACATATTCACTTTTTTACAAAGAGCGGTTATTGTTGTGATTGCCTGTCGACGTACAGAAGCTGGCACACCAGGTTTTTCAAAGAATCGAACAACAGCCGGGATAACCAAATGCATATATTCTTCAATATTGGCACCAAAAACGACAAACGCATGCAATACTCTAAGAGTAGGCTGTCTTCTTTCAGATATATCGCTATCAAAGATTTGAAGCATGTGAGGTAAAAGACGAGGCAAATAGACTTTGAGTTCACCATCCAAGGCTTTAGCAATTGCTTCGATCAAAGATATAATTGTAATTTGAATAGATGAGACAGACGTCCAATAGTCATCAATAAGTTCGAAAATATCCTTCAGATAATTACGAATATGCTGTTTCACAATGGATACCAAATCACCAAGCTTGTGAAAATAATGCTCCAACATACCAGATGTTGAAGAGCGCATCAAGGAGAGAAAACCTGGGATGACGATTGGTAAAAACTGGACGACCTTTAATCCAAGTGTCTTGAATATAAACATGATGGCATCAATCACTGAATAATGGTGCTGACTTAACGATGGATCTCTCAGAATTTTCATAAGTGAATGCATAACAACTTGTGGATAATAATCTTCAGAAGAAGGGCCAATGCCCATCATGAGCAAAGTCACATCGTTGCTTGAAAGCTTTGGATCTGCTAATTCTTCGCTTGAGTTACCAATTGCGTTCATCTTGTGCTTATAAGGATCTAATGCACCCAATATACCCATCAATTTGACTGTTTCGCGTCTAATAACAACACTCTGTTCAGTTTTTAAAATGTTGATAAGGATATTAAGAAGTGCTGGGTATTTGATGTAAGGGTCAATCACGAAACCAGTATTACTTGCAAGTTGGCCTAGTGTCTTCAACGCCGCGTCACGTTTTGCACTTGAGCTTTGATCTTGAAGTGTTTCCATGATTAAAGGCATAAGCTCGTCTAAATGGGGTGCTATATCTTCACCACTAACAGCAGCAAGCTCACCTAATGCGCCCAAAACAGCTGATACAACACCTGTTGATGGATCTCTAGCCTTCGGTAAAAGTACTTTGAGAATTGGCTCAATGTAAGGCTTTGTTAACCTTTGGGCGGCTCGCACAAGCAGTGAAACCAGTCGAGCGGATTCTTCCTTTTGTCGACTAACAACAGAGTATTCAAGTTCCATTAATAATTGAATTAAAGTTTTACGCAAAGAGGGCATCACATATGCAGGATTATATGTAGTAAGTCTTCCGATAATAGTTATAGCGATTTCACGAATAGTAAACACTTCATCATTCAATGCAATAAACAATGATCGTACATTATCCGCTTGTGCAAGATGTCTGTCAAAGCGTACATCGAGTGATGAAAGTACTGTCTCTCTGATATCTGGATCTGGATCTGCAATACCAACCGTCAATAGTTTTTCTAATACCTCACCGACCACTTTAATAGCATGTGTGCTTGTTTGATTACAGATTGGGTCACGAACGAACAATTGACAGCAGGTAACTGCAGCTGCTTTTCTAATTTCAGGAAGATCATCATCTAAATAGTTGACAATACAGTCTCGAACAAATTCATTCAATACGTGATTGGAGAAATCAAAGGATCCTAAGGTAGCAAGGGCAAGCACAATCGTTTCATTGTCATTTCCATCGTTAACTCCGGCTTCACGTAAAGGTCTTTCAACTGTTTGAATCATGTTCCGGCTGGTT
>contig-100_15 length_5849 read_count_0
GACAGCCTCAAGTACACCCACCGTCATGGCAGACTGGATGGCCATCTCACTCACTCAACTCAACTGGCTCTCCAATGGATCGGCTATCCTAAACGCCCTGGTCTCCTTCATCACACCCTTGGCCTATGATAAGCTGGGCATCAGATCCTCCCTCATTTTATGTGGTCTGTTGAACGCCTTGGGTTGTTGGGTTCGAACCTTGGCCATCCTTGTGCCGATTGAAAAAAGATATGCGTTGTTTATGACAGGACAGATGATTGCCAGTCTAGGAGGACCTTTGGTTTACAATCTTGCTGCAAAGTTTGTTTCCATCTGGTTTGCACCCAAAGATCGAGGACTGGCCAGCCTTTTGTTATCCATTCAGGTCGGCATGGCCTTGGGACCCTTGCTCTTGCCTCTGATATGCCCCACGGTCAACCAGGTGCCTCGCATGTTGCTCGTCGTCTCTGGTCTTTCCACCCTTGCCGCCCTCCCTACCTTTCTCATCCCCCCTCAGCCTGCCGTCCCACCCTGCGTCTCGGCCACCCTCGCACGCGATTCCCTTTGGCACGGCCTCCGATCGATCGCCACACACGCTCAGTTTGGCTGGTTGACCCTCATGACCTCGGTCACCATCGGCATGATTCTCTCTGTCTCGGTCTTGATCATGGAGGCCATCGCGCCCTTTGGCTACAGCGATCAGCAGGCGGGCCTGTGTGCTGCCTCGGTCGTCTTCGCCGGTTGTCTGGGTGGAGGTAAGTTGGTCGGTGCTTGACCTGCTGGCTGATGTCTCTTAGTCATGTCGGGTTATTGGTTGGGTAAAACGGCTCAGTACTTTATGCTCCTTCGCTTGTTGACGCCCATGATGGTCTTTAGTTTCGTCATGTTCAACTTCAACCTCATACCCAATGCTTTTGCAACCGTCCTTGTCGCATGCATCATCAACGGTTTCTTTTCTTATGCTTTATTACCCATCTATATCGAATTGGCGGCTGAAATGACTTATCCTATCTCAGAATCCATCAGTTCATCTCTCTTATGGGGCTTCACAACAATAGCCATGCTCATCTTTTCTATTGTCATTGATGCTCTCAGAGCAGGTCCAGAGGCATCACCACCCAATAACATGAACTTATCCATGGTGGTCGTCGCTGTCATCGTAGGCGTAGGTAATTTACCTTGTTTGTGGTTAAAAGGCGAATTGAATCGTCTCAAAGAGGATCAACATGAAGAACAAGGCTTTCCTTAATACCTTTATACACAATTTTATTTCTCTAATATATATTACAACCATGGCATCCATGTACATTCCATTTGTGCCATCTTTTGAGGATTGCTTGCTTGTGATATCAACTGGATCACATTTTGATTCACAGGTCTTTCAGTCGGTGCATTCTTTTCAATGTCTGCTTTACATGCCAAAAATTGAGCTTTGGTCATCATCTGAAGCACATTCGCCTGAACTCGCTCGCGGAATTGCGTTTCGGTTGCAGGGCATTGATTGGCTATATGCCAAGTGATCAACTCATCTCTCACAAAAAGATACAAATACTGATCCAGCTCTAATTCTTCTGTCAGGGATCGTGCTGTGGCCATCAGACAGCTTGAAAAAAGTCCGTCGACACCAACCGCAGTCATGTATTCTTGAATGTTTGGTGTAAATCTAAAAGGAACTGATTCCCCATTACCAAGCAGTGGGTTATTTTGACTCCAGCCTGGTAATAACTCTGTCATCCATATATTGCCCGTCTTTCGTGAGATTGTAATCTTGTGAGGAGTACGATGTCCGATACTAAACAAATAAGACATAAAGGTAGCAGTGGCATATTGAGAAATGAACCGTTTACGGTGAAACCAATAGTCAGAATAAGAACGGAGAGTTCGAAGCATGTACTTGCTTAAAATATTGGATGGTACCATCGTCTTTGCAATATCTTCATTAATTTCCATTCTCAAATTAAGTAGCTCTGCCTTCAGATGATTTCCTTCACTTGTCCTATCTACACTGCCTTTAAGTTTTTCAATAAAGTAAACCAATGGGTCGTCTTTATGCATATTCATATGATCACAGTGGTCTTCATAAATTTCATAAAGCGTGCTATAAGAAGGGTCGTCACTGACCATACGGACATTGGGGGCCAAAGGAACAATACTGGGCAAGTGGAACGTCAAATTTCGTATACGACTTTCTCTCTTGTGCTCCAAGACACCGTTGAGCAATCGAAAGAGTTGCATCAACCTCTCTTCACGTCTAAACTGACGAGCGGCCGGATTCTGAATGACAAAGGGATGAAGACTGCCATCATGACCTCGAATCGTCACACGACGGAAACAATTGCCATAACTGCGAATCACTTCTACTTTAGGCAAGAAGCGGTCAATATGAAGGAAGCCATTCGCGTTATCGGTCAACAGTAGGTATTGGCCTGGGATCTCGACATCATCAAACTTTTGATGCTGAAACTCGACAAGATAGTGGCTTGAAGCCTCCAACTTTTGTTTACGAGGTCGAGCATCCAGCATGGCCTCAAATTTATCTCGCCACAGTCTCAGTTTAGCCACGTATTCTTCTAGATTGAGCTTGCTCGTAGCAAAGTCTCGCACAAAAGCTGTCTTCATATGGCCTGGATAAAGACTATCAGCAAAACGAGCAATGTTGCTGATAGTCGCTTGGGTTAATTCAAGTGTGTCATTTGGGTTCATTAGACGAGTCAGTAATTGCTGAGCCCCCTCATTGTATAATGCCACTACCAACCGATACATGTCTTCATCTGCTTGAGGCTTAAACTTCAATTGGATCTGGTCCACCATGGTTTCCATCGATAGGGCAAGTAAGGGGTAGCCTGTCTTTAACATGGCCATGATTTCGTCAAAAGGATGAGTGGGTGTATTAGGGGTCACCATGGGAGGTTTGATCCAAGGGTTTGTCACCGGATTCTTTTCTACGGCCTTTGCGTTGTCCTCTTTTCCTTCCATGGACTCTTCTTCTGCCTTTATCTTCTTCACTTCATCTTCTTCCTTGATCTTTTCTGTCTCTTCTTTATCCACTTCCATTGGCTCAACACCGTTCTCCTTCTTGGCATTTTCTTCTTTATTTCCTTCTGTACTCACACCTACCGTTTCTTCCTTCTTCACCGAGCCGTTGGCTGCAGCTGCTGTGACTTCTGCTTGTTTGTTCACCGCGGCCGCCATTTGTGCGCGCTTTGCTACTTCTTCTTTAGCAGTTCTTAATTGGAAATGTAAAGCCTGTGGATACTGTTTAGCAATACGCATCAAGATTGTACGAGCATGTTTTCCTTCTTTTTGTTGTATTCCCATTAAGAGTTGAGGAATAAAAGTTATCCAATACCATACAGGTATTTCGCCCTTATATACCTCAAATGCACTTGAGATAGTTCCATTTTGATCGTCCAAACTAAGCAGCCACAAAATACGCAAAAGATATTTTCTTGACTTTGCATTTTTAAAAATACCAGCTGCTTGCAAATAACAGCTCACAGCATGTGTAGCCCAATTGAGCTCCTGCGGGTTCTCCTTAAACATCCGATCGTTGTATTCACCCCAGGCAGCCCAGGCACGACCGTGGGCTACCTCGATTTGAGCAGCGGTCACAAAAGCTTCATTTGCCTCGTTCAAGTAATTCAACTTGGCCAGGAACTGTCCCTTCAAAACATAAAATTCGGCCTTTTGCTCCTTGTTAAAGTACGATAAATTGGTATTGTTAATCAAGTCCAGACCGGCTGAGAGCTCAGTCGAGTGCTTGTAATGACACTTGGCTTGCTCACGCAATTTTAAAAAGGCCTCTTGTATTTCAATATTGGGTAAGGTGTAGATCTTGGCCAGTGAATTGCTACAGACATTGTCTAGGTTGTGTTTGCGTGCCACACGTGAGAAACGATTGATGATCCATGCAGTCTCATGATAGCCGCGATAGGCAAATGTGTTTTGGTTATTTCCTGCCTGATTGGGAATCAGTGGGATCAAGGGCAGATAGGTACGATTGATGGCAGAAAAGATATGCTGGCGCCAACCTACCAACTGACTCCATACATTCATGTCATCCCAGACATTAGGCAATCGCTCACGCCATGAGCCAAGGATACCACGAATCTCGGTAGATCGTTGCTCGAGATTTTGTGCATTAGTATTCCCCAGACTGACAAAGAGTTGACTGGCCTCGTGCAGTTCCAAAAATTGCTGATAGAGCTGCAAGAGAGGTATATGGCTATGTGATACGATCTGAGGTAATGCGCACCATTTTTTCAAGCTAAGCTGAATACCCTCTTCGCAGATGCGAGTGAATTCTGATCCTCTGTCTTCTGCCGCCTGTGATCTCATGAGAACCAGGAATGCTTCGTACACTTTGAGCTCAGGTGTAGGATGATCTGCTGCTTGAGTCACAGCCTGCTCCAGTGTCTCTCTATCCGAGGCCCAATTGGATAGTCGCCATGCGCAGTCCAAAAGTAATTTGGGATCGTTATCATACTTTGCAAGGTCAGCCAAGACATCCCACTGTTGCAATCTTTCTGTACAAGAGATCCAGTGATTTTCCCACAGCATGTATTCAGATTCTGTAAAGGGCAACACGCCGTTTCTAGCCTTGATTTGCGCATTTTCATACATGGTTTGCGCTTGAGACCACATGCTGCTTTGCTCAAACGAAAGAGCAATGTTTGTTTCTATATAAGTACAGTGACGTCTCCAGAGACCATAGAATATATCATTCTCGTTTAAATCAGAAAAGAGCTCTGTCAATGCATCCAGGGTGCGTTCTTGACTGTTCAAGTCGTCGTTCGGAACCTCGGTCAGACGACCGCTTTCAATCATTTTTTGCAGAATCTCAATGGAGATATGCCAGGCATCGTGCGTTTTACCCAGGTATTTTATCAGATGAGGAGGGAGCTTGATGTCAACATCCGCCCGAGCAAGACCAGCCATCAAAGCTTGAATGACATTTGGGCGCAAATCAGCTTGCTTATCATGGTATTCTTTAGAAAGTAACTGTATCATAATCTTTCCAATGTCATGACACTCTGTGCTGCTTAATACTGACCATGCCATAGGAAATATGTCGACCCAAAGTTTAAAACATGTTTTATCATCAAGATATTGAAGATGACGCATGTTAATAACGATATTGCCAACATCGTACTGCTGTAATTTCTGCAAAAATGCCTGGTGTCTATCAATCATGTCACTCAGTTCGGGAGATACCTCAGTGTCTACCGACTCAGTTTGATCGCCAATGACTTTGAGTGACATTGCTCTTAGTACATGGGGAGGTGTCAATTGAGATTCGATATGAACAGCACCAAAAAGCAAATCTAATGCTTGATGAATCCAGAAACTGTCAGATAATGATTCCCAATTTTGAGTCCCCAGGATATAGTTCAGTCGCGTATAAAGAGTACGGCTCAAACTACGATCAAACACACGCATAAATTGTGAGCGTACTTGGGGATTTTCGCTTCGAGTACCGCATAAAAAGGCTTCTTCCAAACGTGCAGTCAGCTCAGTCCTTGCAAAAGACGGGTTGCTATAAATCTTCAGAATGAGATCAAGATAATCCTCTGTGAGACGGCTGTCGTTTCTGCTTTGTAAGCTCATCATTTTAACCAAAATCCCAGCCTTCTCCTTCATGGTCGGGAACGTCTCTGTTTTATCCAGCGTCCATTCTTTTAGCATATCCAAAATAGCATGAAGTAGTTGTACATCGGGTGACTTTTCAATCAACTGAACAAGACAAGTGAGGAATCCACGACGTTGGTCTCCCAAGTAAGAAACTCTCATTCTCAAAAGCTTTAAACTAAGAATCAGTAAATTCACTTGGGAGTCTGGGTTGGCAGAGGATGCTGGAGGTTGAACCGCCA
>contig-100_16 length_5806 read_count_0
AAGAAAAAGAAGGGAAAAAAGTCTGCATTCTCAACGGAACCTACTGATGATATTTATCCTCATGATATTGACGCATTCTGGCTTCAACGTCAAATAGCTGCTCACTACCCTGATCCTCATACAGCACAAGAAAAGACTGTTCAAGCATTTGATATCTTGGGATCAGAAACTATTGATATTCGTGATTGTGAAAATGAATTGATGGGACTATTTGACTACGATAAATTTGACCTTGTGCGTATTCTCACCAAGAACCGTGATCTCATCTACTGGTGTACTCGTCTTGCTCGTGTGGATGGCGATGAAAAGGCTGTTCTTGAGAAAGAAATGCAAGAGAAAAATATGGGTTGGATCTTGAGAAGTCTTGGCGGTGATCGTCAGCGTCGTGGTGAAGCTCTTGAAAGAAAGGGAGTCGTTGATACTGCTATGGAAATCGATGAGGAATCCAAAGCATCTCATCGTAGTCGTGGCCAATTACCTACAACTGTCACCATCACTCCTGGTACCACGGTTGCACCTCGCCAAATGCTTGACTTGGACTCTCTTGCGTTTGAACAAGGTGCTCACTTAATGTCTAACAAAAAGGTAAAGCTGCCTGATGGATCCTTTAAGCGCTCCAAGAAAGGCTATGAGGAAATACATATTCCTGCACCCAAGCCTGATCAGTTTGCCGCTAATGAAAAGCTTGTTCCTATTAAAAGCATGCCTGATTGGACACATGATGCCTTTGCTGGTGCAACCTCTCTCAATCGTATCCAAAGCAGATTATACCCTACTGCTTTTGATAGTGACGAAAACCTTCTCTTGTGTGCTCCTACTGGTGCTGGTAAAACTAATGTTGCTATGCTCACCATCTTGCATGAACTTGGCAAGAACCGTGATCCTGAGACTGGTTTAATTGATCTTGATGCTTTCAAAATTGTCTATATTTCTCCCATGAAAGCTTTGGTTGCTGAACAAGTTGGTAATTTTAGTCATCGTTTGAAGCCTTATGGTATTTCTGTTGCTGAATTAACTGGTGATCGTCAGTTAACAAAGCAACAAATTGCTGAAACTCAGATCATTGTTACCACACCTGAAAAATGGGATGTTATTACACGAAAAGCATCTGATCGCAGCTACACCTCTTTGGTAAGATTGATCATTATTGATGAAATTCATTTGCTTCATGACGATCGTGGTCCTGTTTTGGAAAGCATTGTTTCTCGTACTATTCGTAACATGGAACAAACACAAGAGCTTGTTCGTCTTGTTGGTCTCTCAGCTACTTTGCCTAACTATGCTGACGTTGCTGCCTTTTTGCGCGTGGATTTTAAAACAGGCTTATTTCACTTTGATAGCTCTTATCGTCCATGTCCCTTAAAGCAACAATTTATTGGTGTTACTGAGAAGAAAGCCATCAAACGGTTCCAAACAATGAACGAAGTTTGTTATGAAAAAGTGATTGAGCAAATTGATCAAAAGGAAGAGAATCAAGTTCTTGTTTTTGCTCATTCACGAAAAGAAACAGCAAAGACTGCCAAAACTCTCCGTGACATGGCCTTGGAAAAAGACACTATCACTCGTTTCTTGAAGCAAGATTCTGCCAGTCGTGAAATTTTACAGTCTGAAGCAGCTACAGTTAAGGATGCTAACCTTCAAGACCTCTTGCCTTATGGTTTTGCTATTCACCATGCTGGTATGACTCGTGCTGACCGTACATTGGTTGAAGAATTATTCGCTGATGGTCACATCAAAGTGCTTGTCTCCACTGCCACACTTGCTTGGGGTGTGAATTTACCTGCCCACGCTGTTATCATTAAGGGTACTCAGATTTATTCTCCTGAAAAAGGTCGATGGGTTGAATTATCGCCTCAGGACATATTGCAAATGTTGGGTCGCGCTGGTCGTCCACAATACGATACTTACGGTGAAGGTATTATCATTACTTCTCATTCTGAACTTCAGTACTATTTGTCGCTTCTTAATACTCAACTTCCTATTGAATCACAATTTATTGCTAAGTTGGCTGACAACTTGAATGCTGAAATTGTTCTTGGAACTATCAGAAACCGCGATGAGGCTGTTCAATGGTTAGGATACACTTATTTGTATGTCCGTATGCTACGTAACCCATCACTCTACAGTATCTCCTCTGATGACATTGAGGATGACCCACATTTGGAACAGAAGCGAGTTGACCTTATTCATTCAGCTGCTAGTATCTTGGATAAATGCAACTTAATCAAGTATGACAAAAAGTCAGGTCGTTTCCAAGTAACTGAGCTTGGACGTATTGCCTCTCACTACTATGTCTCTCATCATTCCATGTCTACTTACAACCAACACCTGAGACCCATGATGAGCGAAATTGAACTGTTCCGTGTCTTTGCGTTATCTGATGAATTCAAATATATCCCTGTACGTGAAGAAGAAAAGATGGAATTACAAAAGTTACTTGAGCGTGTTCCAGTCCCTGTCAAGGAAACTTTAGAAGAACCAACAGCAAAGATTAATGTTTTATTGCAAGCCTACATTTCTCAATTAAAATTAGATGGTTTTGCTTTGGTATCTGACATGGTGTATGTGACTCAAAGTGCTGCCCGTATCATTCGTGCCATGTTTGAAATTTGTTTAAAGCGTGGTTGGGCGCAATTAACCAAGAAAGCCTTAAATCTATGTAAGATGGTTGAAAAGCGTATGTGGCTACCCATGTCTCCTTTGCGCCAATTCAAGTCAATGCCTCAAGACATAGTTCGCCGATTGGAACGTAAGGAGTTCCCTTGGGAACGTTACTTTGACTTGAATCCACAAGAGCTTGGTGAACTTCTTGGCCAACCAAAGTTAGGCCGTACGCTTCACAAATATGTCCATCAATTCCCCAAATTGGATCTTCAAGCTCATGTACAGCCGGTGACCCGTTCCTTGCTCAAGGTTGAACTTACAATTACTCCTGATTTCCAATGGGATGAAAAAATACATGGTATTGCTGAAGCCTTCTGGATAATGGTTGAGGACGTAGATGGTGAACACATTTTGCATCATGAATATTTCGTACTGAAGCAAAGGTATGCTGAGGAAGAACACTTTGTGTCATTTACTGTACCATTGTTCGAGCCTTTGCCACCTAATTATTATGTTACTGTGGTCGCCGATCGATGGTTACATTGCGAAACGAAATTGCCAGTGTCTTTCAAGCACCTTATCTTGCCTGAAAAATATCCTCCTCATACAGAACTTCATGATCTTCAACCTTTACCTGTCAGTGCTCTTCGCAATCCTGACTATGAAAAGCTATATGCTGGCTGGATTAATCACTTTAATCCCATCCAAACGCAAGTTTTCAATGCATTGTATACTACAAATGATAATGTACTAATTGGTGCCCCTACTGGTTCAGGAAAGACGGTCTGTGCTGAATTTGCTCTTCTTCATTTGTGGAACCAAGCCTCCGATTCTCGCGCAGTCTATATTGCACCTTATCAAGAGCTTGTTGACCAACGTGTCTCTGACTGGTCTGCCAAGTTTAGTAAACTGGGCCAAGGTAAAGAAGTAGTGGCTTTGACAGGTGAAACAAGTGCGGATTTAAAATTGCTGGAACGTGGTGATATTATCTGCTGTACGCCTGTCCAATGGGATGTTATTTCGCGTCGATGGAAGCAAAGAAAGAACGTGCAAAACGTGGATCTTTTTATTGCTGATGAAGTTCATATGCTTGGAAGTAGCATGGGCCCTACATATGAGGTAATTGTATCAAGAATGAGGTATATTGCCTCTCAAACACAACAGCCTATTCGAGTTGTTGCTTTGGGTACTTCTCTTGCTAATGCTCGCGATTTGGGTGAATGGATTGGTGCTACCTCTCATTCTGTCTTTAACTTCCATCCATCTGTACGTCCTGTACCTTTAGAAATCCATATTCAAAGTTACAACGTTCCCCACTTTGCTTCTCTCATGATGGCTATGGCTAAACCAACTTATATTGCTGTCACTCAACATGCAGATAATAAACCTGCTATTGTGTTCGTACCGTCAAGAAAGCAATGTAAATTAACAGCCGTAGACTTGATCACTTATTGTGTTGCTGACGATAAAGCTCATCAATTCCTACACTGTAAGCCAGAAGAGGTTGTATCAATCTTGGAACGTGTGCAAGACAAGTCTTTGGTTGAAACCCTTCAACACGGCATTGGCTTTTATCATGAGGCGTTGTCAAAAGGAGATAAAAAGATTGTTGAACAACTCTTTGAGTCTGGTGCCATTCAAGTTTTGATTGCTTCTCGTGATACATGTTGGTCTCTTCCTGTTCGTTCACACATGGTTATCCTCATGGGTACTCAGTACTTTGAAGGCAAAGAACATAGATATGTAGACTATCCTATTACAGATGTTTTGCAAATGTTAGGTTCTGGCTGTCGACCTCTGGACGATGAAACTGGCAAATGTGTTCTTATGTGTCAAGCCAACAAGAAGGAATATTACAAGAAATTCTTATATGAAGGCTTACCAATCGAGTCTCATTTAGATCAACATTTGCATGATCATTTCAATGCAGAAGTAGTGACAAAAACGATTGAAAATAAGCAAGACGCAGTCGATTACCTTACTTGGACCCTTTTATATCGTCGTATGGCGCGCAATCCAAATTACTATGGATTGCAAGGCACATCACACCGACATCTCTCTGATCATCTTTCAGAACTTGTGGAAAGCACACTGACTGAACTTGAGGAAACTAAATGTATTACTATTGAAGATGAGATGGATATCAGCCCTCTTAACTTGGGTATGATTGCAGCCTATTACAATATCAACTACACAACTGTGGATATGTTTAGTGTCAGTCTAAAAGAAACTACGAAACTCAGAGGTCTTTTGGAAATTGTTTCATCAGCTACTGAATTCGATAATATTCCTATTCGTCACCATGAAGAAACTATTCTTCAACGCATTTATGATCGCGTACCCATCAAATTAGCATCACCCAAGTTTAACACACCAAGAATCAAAACAAACATCTTGCTGCAAGCTCACTTTTCTCGCGTTCAATTACCACCTGATCTTCAATCAGATCAAACGCTCATCTTGGAACGTGTTGTTCCTCTACTGCAGGCCTGTGTAGATGTCATCTCTTCAAATGGTTGGTTATCACCTGCTTTGTCTACAATGGAATTATCTCAAATGTCTGTACAAGCCATTTGGGACTCTGATTCACCACTTAAACAGATTCCTTACTTTACCAGCGACATCATTAAGCGTTGTGAAGATAATGGCGTCGAGTCAGTGTTTGATATTATGGAATTGGAGGACGATGTTCGTAACGACTGTCTTCGTTTGGACCAACGCAAGATGCGCGAAGTAGCTCGATTCGTAAATCGCTATCCTAATATTGAAGTTGGATTCGATGTTGCTGATAAGGATGAAGTGACAGCAGGCAGTGTAGTCAATGTGAAGGTTCAATTGGAACGGGAAGCTGAAGAAAATGAGGAAGTGGGGCCAGTGATTGCACCATTCTTCCCAAAGACAAAGGACGAAGGCTGGTGGATTGTCATTGGTGATACAGAATCAAAGACTCTGTTAGCTATCAAAAGAGTGACCTTACATCACAAACTCACTGTGAAACTTGATTTCATTGCGCCTAAGGCTGGTCAGCATACTTTGAAGGTTTACTTGATGTCGGACAGTTATAATGGCTGTGACCAAGAATTAGATATGGAACTAAACATCAATGAAGGAGAAGAAAGTGATGAAGATGAATCTATGGAAGAAGACGAAGAATAAATTTTCTTTTAATAAAATTGTATACAATATTTTGTCAATAAAAAAA
>contig-100_17 length_5734 read_count_0
AGCGTATTAATTTGCAGAAAGAAAAGCAAGAGATTGGAGAAGAGGGCAAACGGTCACCTAAACGCAAGTTAGATTTGATGAACGATTCAAGCAACACTTCTGATCATCATAGCTTGGAATCGCCAACCAAAAAAGTACAAGTGGAAATTGCACCTGGCCAAATGGAAGGAATTCAGTCTGCCACATCACATGAGACTGATCGAGAATATGCACCAAGTGTCATTTTGCGTGAAAATGTAATTGGTTACCTTGTGCGTCTTTCCTGTGGTGTTTACAATCCTGCAGATATTATACATAAGCGACTTGTCTTAAGAACAATTGAACTGGTGAAGTCTTTATTAAGTCCAGACTTATGGCCAGATGTACATATCCGATTGAATCATTTAGAGCGTCCTCTGATCTTTAAAGAGGTGAATGATATTACTGCAGCTAGTGTTTGTAGTGCTTTGGAAATACTAAACGCAGACATCAACCATCGCCCTACCGAATGGTTCATTTCAAATATGGCTCGTCTACACCGGTTGTTAGAAGCAAGCATCAAGTCGGAAAATTCACGTATTCAGGCAGCCTTATATCCCGTTTTGGTTCGTATTATGGAGGCTATTCACCAGAACAATTTTTCTTTGAAGTCTGCCAAATCTATGGAAGCCGGTGAACCTGTTTCTGAAGTCCAAGTGAAGAAAGAAGAAATTGACTCGGCCACTGCCTTTGAACTAACTCCTATGGATGAGGATAATGATTCTAAAAATACTGACCTAGCGACTCAAGAGAACACTATTGAGCAGCCTCCCGAAATCGCCTCTTTTATGAACTTGATTGGCTCAACAATTCAAGACGGCTTAAATAATATGACGAACCTTCATGGTATATTGAAACTATTACATGCAGCAAGTAGCAGTGAAAGCGAATATCTTGATCCTTATATACCTGGAATTTCTACCATGGTTCAACTTTTGACAAAAGAGCACACTATGCCTCCTGAATCGCCTTCTGAGACACCTCCCGAGACACCACCTGAATCTGATATTGCCCTTTTGATTCTAGGTCTCTCTCTTCTGAATAAGCGCGTTGGACATCTAGAAGATGATCGCCGATGGTTTTTGACGTGTCTTATTCAATTGATAGAAAAATCAGATGATATCCAACTTCTGAATACGATTCTTCAGATGCTAAGTGAGTGGGTTCGAAACAAAGATGAACCAATGCCCACTGTGAAAGAGAAAGCAAGTTTACTTGGAAAGATGATGATGGTAGAAGCGAGAAAGGATCCAAATTTAACAGAAGACTTTTTGAAACTTGTTCTTGAGATATACAATAACCCTGAGTTGGCTAAATCAGAACTAACACTTCGTTTGGAGCAGGCATTCTTATTCGGAACGAGTCACAAGAACGCCGAAATACGCTCTCAACTTATGGATATATTTAATAATAACATTGATCGGTCGCTCTTTGGCCGTCTGAATTACATTTTGGGTATTCAAAGCTGGGAATCTTTAGGACACACGTTTTGGTTACATCAAGCTGTTGATTTGCTGCTTGGGGCAGTTAAAATTAACACCGATATTAGTGTTCCATTTGCCCTAAAGGTAAAGCCTATTGGTATCTTTGGTTCGGATAAACAGGCTCAATCAGAAGATACAGAAATGAATCCAGTACCTGAAGAAGTTGTCCAGATTATTCAGAAACATCGTGAATTTTTATGTTCTTTACAACAAGAAAGCTCTGGCAAGATGTTACTTGACATTCGTCAGCTGCAATACTTAGATGATAGCACAGCCTACAAACTTTGGGTTGATCTCTTTCCAATCTGTTGGAAATCCCTTACTAGCGTCGAACAACATGACATTACAAAGGTGTTGATCGCACTGCTTTCCAAAGATTATCATTCTAAACAATCTGAACGTCGTCCAAATGTAGTGCAAGCTTTACTTGATGGTGCCTCCAAAACAGCACCAGTTGTACAGCTGCCTGCCCATCTGGTTAAATATTTGGGTAAAACACATAACTGCTGGCATATTGCTATCGAAATTTTGCAGAAACAAGCAAGAACTGGTCGATTGATTGACGTGATGAAGGAAGAGCAAATGAGCCAACAGCGAACATTGGACTCTCTCTCAGAGCTCTACTCTACATTGAACGAAGACGATATGTTTTACGGCCTCTGGCGAAGACGCAGCGTGTATACCGAAACGAACATGACAGTATCCTGCGAGCAGTGCGGCATGTGGCAACAAGCTCAACATATGTATGAAAACGTCCAAATTAAGGCTCGTGGTGGTATACTAGCACACACTGAGTCCGAATGTATGTTATGGGAAGATCATTGGATCAATTGCACACAAAAATTGCAACAATGGGATGTCTTGTCTGATCTGGCTAAGCTTGACAATAACTCTAATCTACTCTTGGAATGTGCCTGGAGACTATCTGATTGGACAGCAGATCGCGAATCTCTTGAACAATCCCTTCAGCAAACGTTCGACTATTCTTTACCCCGCTTGAAGGTGTTTGAGGGCTTTTTGTCACTGATTAAATCTCAGACTAGTCAAGACGAAATGCCAGAGTTTAATCGTATCTGCGAAGAAGGAGTTCAGCTAGCTCTTCGCAAATGGCATTCTCTTCCTCCTGTTGTCTCTCATAGTCATCTTCCTTTGTTACAGACTTTCCAGCAATATCTAGAGCTTTCAGAAGCTAGCCAAATCTTCAACAGCTTGTCCAACACGACTGCACAAAACTTAGATCAAAAATCTACAGAATTAAGAAGCATCTTGACAACCTGGCGAGAACGTTTACCAAATATGTGGGATGATATAGATGTCTGGAGTGATCTTGTTGCTTGGAGACAGCATATTTTCAATGCTATCAATCGTACCTATTTACCGCTTATACCTCTTCTTCAGCATCCTGTCGGACAAGCCAATGCCGGTAGTAGTCATTCATATGCCTATAGAGGCTATCATGAAACAGCCTGGATCATTAACAGATTTGCTCACGTTGCCAGAAAGCACCAGCTTTATGATGTATGTATCAATTATTTGACAAAGATATACACCTTGCCCAATATAGAGATTCAAGAAGCATTTTTGAAACTTCGTGAACAAGCTAAATGCTACTACCAAAATACAAGTGAGCTGACGGCAGGACTAGATGTGATTAATAACACAAATCTGATGTACTTTACACACCAACAAAAGGCGGAATTTTTCACGCTAAAGGGAATGTTCTTAGCAAAGATGCAGCATTACAACGAAGCCAATGAAGCGTTTGTGAATGCAGTTCAAATTGACTTGACTTTACCTCGTGCATGGGGCGAATGGGGCAAATACAACGACAAGAGATTTAAAGAGAATCCCAAGGATCTCTCATGGGCAAACAGTGCTGTTAGCTGTTATCTGCAAGCGGCAGGTCTGTATAAGAATGCCAAGTCTCGTAAATATCTGCTACGTATTTTGTGGCTATTGGCACATGACGACCAGTCTGGCATCATCTCTCGCGCAGTAGACGGATATAAGGGTGAATGGCCTGTCTGGTACTGGATTACATTTATACCACAATTACTGACAGCACTTCAACATAAAGAAAGTCGTCACGCTCGCTATATTTTGATTCGTATTGCTAAACAGTTTCCACAAGCACTTCACTTCCAATTAAGAACGGCAAAGGAAGATATGATGAAACGTACCAGTATGCTACAAGCCTCTATGGCAGCTGAATCAGCTCAGCAATCAAATACTGAATCAATTCACCATGCATCACAAAACGCAGGTGCCTCTGGTGAAAGTGCAAATGATTCTTTTGATTCGAAGCAAGGTAATTCGATGAGTATTGATAAAGAGGCAAAGAATGAACCAGAAGAGTCTTTGGAGGCCCCATCAGGAGAAGAAAAGAATGAGGATGCAATGGAAGAAGATGTGAAAGATGAAGATACGACGATGGTCAAATCAGAGGATGGCACAACCAATGCTTCAACCTTTCAACATGCTGATCCAAAGGCATCATCAGAAAATAACGCTATCAATGACCCATCAAATGTATCACAGCAATCAAATGCAAACACAGCTGCTTCAAACAGTGGTGTACAGAACATGTCTCAAGGAACTAGCACTCCTCGTGGCACTTTGAACAGCCATGGAAATACACCAGGTGCAATAGTGAATCCTTTGGATGAAATTATGGCAACACTCAAGACAGGATATCCTTTGCTGGCACTATCTATGGAGACAATGGTAGATCAAATTCAATTAAAATTCAAACCACAAGCAGATGAAGATATGTACAGATTAGTAGTTGCCTTATACAATGAAGGTGCACAACAATTATTGACGCGATTGAGTAACCCTAATGATACCTTCCAATTGACTCAAGCTACTGTAACCAATATTCAACGATTTGCTGATAGCCTTTATCCTGGGCACATGAAAACGGCATTCGTAAACGACTTTGCAAAAAGTCGATTGAACCTTGAAGAATATGTTGCTAAGTTGAGACTATGGCGTGATAAATTTGAAGCTATGTTGGATGCTCGTCCACGCAAACAGAAACTGGAAGCTGCCAGCCATTATCTTGTAGAATTCCAGCACCAAAAATTTGATGATGTAGAAATTCCTGGACAATACCTGACTTTGAAAGATAATGCAAATGACTTTCTACGTATTGATAGGTTCCTGCCTGAGGTGGAAATCGTCCGAAGCTATGGTAATTGTTATCGTCGATTGACTATCCGTGGACATGATGGATCGCTTCACCCCTTCTTGATACAAAACCCTGTAGCTCGCCAGTTCCGCAGAGAAGAGAGATTGATGCAATTATTTAGATTGTTAAATTATATTATTGAAAGTCGCAAGGAAACACGTGCACGTAACCTTTCTTTCTACCTACCAGTGATTGTTCCCCTTGCGCCTAATGTGCGCATGGTGCAAGACGATACTTCTTACATTTCATTGTACGATGTCTATGAAGACCATTGTGACAGTATAGATATGCATAAAGACAACCCACTAGTTTATTTCATAGACAAGTTTAAAAAGAATGTAAACGCCCATAAAGACATTGTGAATCAAAAAACAGAATTGCTAAATCTTAGAATGGAAATCAACGATTACATTGCAGCAAATATGGTTCCATCTAATATTTTGAGCAAGTATTTACTCAAGGCAATGAATTCATACACTGACTATTGGATGCTTCGAAAGCGATTCATTGCTCAATACGCAACTGCTACATTTATGACCTACATTTTTAGTGTTGGGAACAGAATGCCTCATAAAGTAATGATATCTAGAAGCACTGGTAATGTCTGGATGACTGAATTTTTGCCAGGATGGAATACTGCCAATCCTGTATTTGGTAATGGTGAAGCTATCCCCTTCCGATTTACTCCCAATATTCAAGATTTCATTACACCTATTGGTATTGAAGGCCCATTTGCAAGCAGTTTGATGGCGACTGCTCGATGTCTTACCGAACCCGATTTCCAACTGGATCAATACATTTGTTTGTTTGTCAGAGACGAACTTGCTACTTGGCATTTAGCTAACCATAGATCTGTAACGGATGTTCAATTCCGAGAAAGAGTGAATTCAAATGTCCTTCAAGTGCAAACAAAGGCCCAATTCTTATCTTGTAAAGCGGATCGTGAAAAGACATTGAGTGCAGGAAAGCCTCTTAATCAAAACGTAATTGATTTAATATCTCAAGCAAGTAATCCTCAGAAAATGGCACAAATGGAATGTAC
>contig-100_18 length_5638 read_count_0
TATTTGTGGTTAACTCAGCGTACATTTGTAAAGCCTTCATTATATGCATGGCGTCTGCTTCAATTGCTTCACTCAGTTTTTCCAACACATTTGCAAAACGTCCCATCCTCTGTAAATAAAGAGCAGATGTAGCATTCTCTACTCTTGTTACGCAGTTCTCCATCATGACCATCAATTCTTCATCTGTTGCTTCTTCGCGAATATGCTGATCTAAAATTAAGCCTAGTCCTGAGTTCTCCGCGCTAACAGCGAGAAAACTGCTACTGCACAAAGATTCCTTATGGGTATACTTACTGAGAACAGAACTCCCTTCTGTGGTTTGGGATAAGACATGACCAGATGTTAACCGCTCCAAACGGATAGCAAGGTTACTCATTGCACATACTAAGCTAGGATCAATCGTTCGAAGTGTCTTGCGCGTAATGGATTGTGCAGCTATGTAATCTATTGGAGGTGGTGAAGAGGAATCCAGAGCAGGAATAGCAGATACAGTGGCCATAGTGTCACTTTTAGAAGGCTTGGACAATAGCGATGCATCGAGAGGTGGTTGCCCTAGTGACGCCACCATTTCGCTCTCACCAACATCAATACGCCCCAATAGCTGCTTTGAATAGACTAAACTTAAGGTTTCTGGCGTCTCCAGGCCCTTTAAGCGTCTTTCACCTAACTCGACTACGTGAAAGCCTAACTTTTTGAGTTGTAGTAAGTCTCGGCTTACTGGAAACGATCCCTCGTCCTTATCTAGGTTTTCATCCAGCTCAGCATCATCACTAAACATACTTGGAAAGTTTCGTAAAGCTGCAATAACATCGGACGACACACAAATTTGTCCTCCGTCAGCAGCGTTACATATGCGACTAGCCTTGTTGACTACAGGACCAAAGTAATCCATACGCTGTGTGATCGGATTACGCTCGGATACAGGCGTACCCCAGTGGATACCCATGCGAACTGATAGACCTTTATATATTATGACACCATCCTTTTCTATTTCCCTGCCTTCTTCTGCATTAAGTATACCAGCTGGCCAATCAGCCTTCAATAGTTGTAGTTGAACAGTGAAACACCACAACAAAGCCGCTGTGATATTTTTGAAGCAGACCATGAAAGCGTCCCCTTCTGTTTTTACTTCATAACCGCCAACGCTTCGCAATGTTCGACGCATAATGGCATCATGAATCTTGATGGCTGCTCTCATATTCTCTGGCTGAGTTTCCCAAAATTGAGTAGAGCTTTTGATATCTGTGAACACTAAAGCCACTTGACTCACAGGAGGCGCTACCTCTCTCTCCAGGCGTGCTAATGTCGAGTCGCCAGGCACTTCTTCTTTTCCTCTCCGTTTATTGCTTTTCATCAGCATTCCGTCTTCCGCTACTCCATCAGTTCCGCTTCTTCCAGTACAAATGTTGTTCTTTCTAAAGCGTTTATCACGCTTATCAAACATGTCACCAACGCCGATTACCATGACCATCAAGTTATCATTTGCACCATATGTAATAGCAAAATCGCGTAATTTTTGTGCCGCTGCCATAAGATCATCTTTTTCAGTGCGAGCAATGTCTACAGCAGTTTGGTATGTCATTTTATCCCAAAGACCCCTTGAAGCCATAATAACAAATTCGTCATTTTCTGATAGGTCAATGGTTGATACGAACGGATTGCAGTTAACTACAGGTATAAGATGGAAATGACCAAAGCTCCTAGAGACTTTAAGCTCATTCTTAAGTAATCCAGAGTTAGACACGTAGCCACCAGCAGCACGAATACGAGAGACTTCGCTAGGATTTAAGGGAATATGTTTTTGGGTAATTTCAAATGCTTGTCCGTTGTTTCGGGAGATTACTGCAAGTACGTCCCCCACATTAGCAACATAAAGCTTAGTACCCGAAATATAGCACACAACAGCTGATGCCCCAGACTCTTTGTCTATTTGAGAAAGTGATCCAAGGCTTTGTTCAAGACTTAAAAATGCTCGACGTATAGCAGATACGATGGTATCTTCACTTTTGATAGTAGCCAGTTCTTTGGTAAAATGGGTCGTGATTTTATCGTTCAACTGCTTTGTTAAACGGCAACCACCTTTGGGATGTTTTGATCCATCAAATAAAGCAAAGATACATTCATCCTCTTTCGATCGAAAACGAGGCATCACGAGGTCCCAAGTAGAGAGATGGTCTGAAGGCCCTAGCCAGTCAGCAATACCATAAGACATACTATTCACTTCAGAGGGCGATGTTCGCACACGACGATCATGGAATTCTTCAGGGATAGAAACACCCAAAATAGTGATATCCATGAGACCAAGCATGCGGAGTTTTGTCAAAGCGCTAAAATCAGAAAGGTCCTTATCTTTAGGATTGAAAGGGTCTGGATGTGTTTTTTGGATTTCTAATCGCTTGTTACCAGAAAGATTTAAATACTTTAAGCTCAAGTTCCAGTTCCAGTTCCAGTCGTAAGGCCAATTAGCAATATTATATTTGAGTACATTATTTCCAACATCCAACACTACTAATTTTCGTAGCTTTCCAATTTCAGCAGGCAGAGTCTGTAGTTTATTTCCGTTGACAGCTAAAACACGTAGAAATTGAAGTTTTTCAATATCATCTGCAGGCAATGAAGTAAACTGGTTTCCAGAGAGGTAGAGTTCATAAAGTTGATAGCGTAATCCTCCTGCTGGTATTTCATACAAGTCGTTGAATGACAGATTGAGTGTTCTCAGCTCTGAAAACAATGAAAGCGGAGCCCATATATCATCTGTTAATCGGTTATCTCCAAGGAGAAGGTGCTGAAGAGAAAGCGAAAGAGGAGGCGGATGGTTGCGTAGGCTTCCAAAGGAACTAGATGGATTAAAACAGTATGACTGTAACGATTCCGATTGAGCGTGAGACATGATGTCTGCCATAGTGGCATTTTTAGAGCTTGTATGTAAATGCTTGATAGAGCCTTGATCAGCATTTAGTGATGATGTTGGCATCATATTTAGTATATTATCCATGCTGTTTATTACAGAAGCTGAGTCTGATTGAGAGACTTTATTAGGTACAGGAGGTGAAGTAATAGCTGAATAAGGCTCAGGGAAGGAATCGAGTAAGTTGGAGGAACAATTGAGAGTTGAAAGCGAAGCACACAGCCATATTTCTTTTGGTAATGCTTTTAAATTGTTCTTTTGCGCATCTATTCCCTTGAGTTTCCCCAACTTTCCGATTTCACTAGGTAGGACTTCAAGGTAGTTGTTTTGAATTGACAGCTTTGTTAATTTTTGAAGGGCACCAATACTTGATGGAAGTGTACTCAGCGTATTGCTGTCTAGTACAAGACGTTTGAGACCTAATGTATTTTCAAACAAGCCTTCAGGCAAGCTCGAAAGTTTGCAGTTCGATAAATTGAGCTCAGTTAAGGACTTTCCACCAGAAGAGCTTGTGAGGTTGAATTGGGTAAGATGGTTTTTGTACATTTTAAGTTCCTTTAAGTTTTTGATTTGGAAATTAATGATGCTTGAAGAATTATAGTTAACCAAAAGAATTTCAAGCTTTGGCAAATGAGATACAACATCAAGGTCAGTAATGAGGTTTTGACGAATATCTAGTTCTTGTAATTTAGTCAAGTTTATAAAACTTGCAGGTAATCGACCAGTAATTCTATTAGCGATAGCAAATAATCCAACCAAATTGGCTAGTTGACCGATCTCATCAGGAAAACTCTGAATTTTGTTGAAACTAATATCAAGGTAGGCCAAAGAGTTAATTTCGCATACAACAAGAGGAAATTTGGTAAATGAATTATTGGAGATAAATAATGAAGTCAAGTATTGAAAAGAGGAGGCAAAGTACGACGGTATAGTTTCAAGCCGGTTATTTATAATACGTAATGTACGTAGTTCTGACAGTTTTTCTAGCCCTTCATGATCCAAGTCGCGTAACCTATTTCCAGAGATATTCAAATGTTTAAGAGAAGCTATATGTTGGATGGAAGATGGCATTGCGTTATATTCATTATTCGCTATGCAGAGTTGCTTTAAATTTGTGCATGTTTGGATGAAATCCAGGGGAATCTCCATATGCATATTTACAGAAACATCAAGTGATAGTAAAGATGGCGCATGCTTATATAGATATATTGGTATAGTTGCCAATGAACGTGATTGAAGATCAACATATTCACCAATTTCTTTATCATCTTGCTGCAAAGGCTGTGACACGTTTGGCATCAATTGAAATCTAATTAAATAGCTAATATCATCAATAGTGTCATCATCAGTATATCCCATTTGTTCCTGAAGCATTTTTTGTATTTGCACTGGACGTTCAGTTAGATCCAGTACACGCTCATTATTATATCGCCTCATTACTAGATTGTATTTGGTCATGTCTGGCATAAAGAATTTACTTGCTAATTTCTTTAATATTTCATATGTTGTAGTATTTAAAGGGATATGGAGAGTGTTATAAGTTTGATCAGGTCGATATATTTTTATGTTAGCGTTTCTCTTTGGAATATCCCACTTTTTCTGAACATGGAAATCTTCAAATTCAGCTTGATCGTCATCTAAAGCCAAATTTGCAGCAATGGAAGCAGGCTGAACACCCCAACTATCAGGAGGGGCCCAAGATTCAAAATCAAACCCCTATTAATATTTTTTTAAGTTAAAACTACAAACACTTTTTTTAATACCAAGCTCAGATTATCTGCCGTTAGTTGTGGGTTTGGAGAAACGGTTTTATTAAGATCAGACTTGAAAATACCATCCATTGTTTCAAAGTTTTGGTCCAATTTTAATTGGAACAGTTGGTCCTTTCCATTATCCAATTTTCCTTTTCTACTTGCTAATTTCTTTCTTTCATCTTTTTGCTTTTGGTAAGGATGTTTTTGAACATCTGACGCAGAGCTCAAATCTGATATATATCTAATATCGATTTCATTAGATTTTTTGCGTGTTGCTAGCATAGTCTGATTTGTAGACGATAAAGTTGCGGTTGTCGAACTTGTCATAGTAGATGTTATTGAAGATGACGTTCCATTACTGCTATTATTTCTCTTTTTACCGAGTCTGAAGAAATGCCGTTTCTTTGGTTGATGCTCTTCCAGTCGAAATTGGCCATGATCAATTGAATTACTTCTTCTTACCAAACTATCGCAATCTTCATTGGCTCCAATATGTGTACCTCCTCTAGGATATGGAACTGTACTGTTTTGAGCTTCCAGACCTGATGGTATTGGGCTTACTCGGGCCGATACTGAGGCAGTTGGTACAGGCTTTGGCTTTAAGCTGTTCGTATCAGATGTTTGTCCGTTAAATGAACGCCTCCTTTGCATTCTGTTTTCCAGGTCTGATGTTAAAATAGTTGCGGTTGATAGATAAGGTACTGTAACAGAAAGTGGTGTTGTATCAGTAGATGAATTATAATACTGATACGAAGACGATTTTTCTACTGCTGTCTCTGATTTTAGGGTTTGCTGGTTTAAGGGTGGAGGAATAGGTGAACCGGCTCTTGAGGATTCAGGTGAGTGATGACCAAAAACCCGATTGAAAAAGGAATCTGAATGCTGGTTATTATTTGGAAGTAAAGCTTCTATTTGTGTATCCTTTCTTTTTCCACCGTTATTCGATTGTTCCCAACTTGTTGAATGCATATGTGCA
>contig-100_19 length_5608 read_count_0
TGTTTCATGAGCAAATACATTCCTTTGATCTGGAAAGGAACCAAATGGGCCGTTCAGCTGGGTTGTTTTGCTCACCTTTTTAATCAACATGTTGCTGAATTAACATGGTGTATCGGACCTTCCATGCTGCCTAATTTTGAATTGTCTGGAATTGTTGTTGTTGATCACCTTTATAAACACTATAGTGGACTAAAAATTGGGGACGTCATTACTTGTACTTCACCTGCTGTACCAGGAAGAGTTGTTATGAAGCGAATCATTGGCATGCCAGGAGATAATGTATGTGTAGATCCTACTGTTTCTGACAGAAAATACATCAATGTACCCAAGGGCCATATCTGGTTAGGGGGTGATAACCTAAGTAATTCAACTGACTCTCGAAGTTATGGACCTGTTTCAATGGGTCTCATCAAAGGAAGGGTGTTTGCAAAGGTTTGGCCAGAACCTGAATTATTAAGAAACAATCTTACTTTGATTGCTTGATGTTTTTATTATTTTAAATTATACGCTTGTGATACTCTTCTAGAATGTTTGCCGTTTTCCTCTTGCTGTACTGCAGTTGCCACCTTGAGTGAATAAACCAACTGGATCATCTGTTCTTCTTCCCTTTCCAACTTCATACCATGTTGTGAAGCATAACTTTTCTCAGAACGTAAAATATTTCGAATTTGGCTTTGGCATTTATCAAACACTTGTGCATTATGACTTGAATTCTCTGTGACAAAACGGTATTTTTCTATTTCATGACAAAGGGATGCGATATCTGATAAATTCAAAAGAATATTTTCATCCTCATCATTTTCTGGTATATCCTTTCTGGTAGAGACAGTAACCAAATCTTCATTTGTTTTCACTCCCAATTCTAGTAGCAAGATTTGTGCATCGGGTGAAAGTATGGTCTTGGGCTGGACTGCATCAATAAATCCAATCGCCAAGAAATTGTCTACTGCATTTTGACTCGCCTCGGTCGATAGTACTTCACGATACACTGTTCTTCTACCTGTGATCAAGTGGGCTGCGATCCATTGGGACAGGACAGGGACGCTCTTGCGAGGCATAAAGGGTAAATCTCGAAGGGCAGAAAGTGAACAGGACGTGATCCAATAAGCATCAAGCGTTGGATAAATGAAGGAGGCCAATAAAGAAACATGCTCCATTTTGTCGTTTTCTGATTTTTCATAGTTTCCTTCTTTGTTCACAACCAGTAAATTTCTTTCTAAAAACCATTCTAATAGTGCGTTGAATTTCTCCTGTCGGTTCCAAGGATAGATGAATTCATGTCTAAACAAGCGCACTAAAAATGTAAACTGGGCCAAAAGTTCCTTTCTCGTCAAGCACTTGCTGGTGGTAGAGAGATAAACGACTGAAAAAAGAGCCTCTGGTAAAAAGATCTCAATCAGTTGGCTTGCAGTATACGAAAGATCCATCACATTATCCGCATGCTCAACCACACGTACAATCGTTTGATCCGTGACCCGTTTCCCATCCAAGGTTAAGTTATTACGAGCATCTAACAATTGAAAGGCATAGGACACAATAGAAGGTGCATCTTCATCCGGTTGCCAGTCTACACTCATACCCTTGGCAGATAACTCTTTATGAAGCCAGTGGATATGTTGATAAATGGCACCCAAGCTGATACCACCACGGATTCTGCCATACAAAAGAGTTGCCGCCACAAGTGTCACAGGACTTACAACACTGGCTTCATGTTGACCGCGTTGAATCTTTTTGGCAATAAAATCAGCTACAGCATCCTCCTTTTTCACTGGAATCGAACTTAATCTCTTGTTCTTAGATAAACTGGCCTCTTGAACACTGCTCTTCACATGAACCACATTTCCAAATCCAACAAAGGCACGACCATACTTGCCCTTTTCGATCGTTTCCTTGGTACGTTCAGCCGTTGAAGTCGACGGACGTAAAAGACTTGAGGAATTTGTTGTTGGGTTTCGTAGCTTTTGATCTAGTACTTGATCAATCAAGGTCCTTAATTCGGGTATTTTTTCATATGTAATATTCACAGGCACAAAGATGGTATCTTTCTTGACAGAAGAAAAGGAAGCGGTTGGTGTTGGCAAAAGTTCTGTGGTGGGTGCTTGATGATGATTACCCAAAGTTCCTTCTATGATCATGTTGATGATACCATCATGGTAAGCGGTCTGCAATCGCCCTGTACGAGATCGAGCACGCTCGATCACCATCGAAAGCGCACCGTGTTCTGACAAGAGCACTTCGGTATAGGCTGCAGCCACAGCTGAGCTGAGCGGAGATCGTGTGGATGGATCACGACGGACAAAGTAAGCACCTGATATCCGCAAGATATCAGAGATAGGGCCCAAAAGAGCCAGGGCTTCATCACAGACCATGGCCGGTAGAGGTAGCTCGTATCGTAAACAAATGTACCATACCAAAATCTGATCGGTCATCGTCTTTGAAACGGGCACATACACCACGTTCTTACCCGCACACTCTTCCTTCAGTCGGGCCAAATCGTGATCACGCACACGAAGGCTACTGAACATTCTCTGAAACAGCCTGTGAAGAAAGGCACCAGCCGACCAGATGTAATGCATCTCCGTTCTTTCTCGCATGCGCTGAAGGATCTTGAGAGCTTCTCCTACCACTGTTTTTTGAGGGACACCAGAAGTTTCAATAATCTGCTTGATACAATTTCCAACACGAGCATCATTCAATACTTCGATTCGAACATGCTCTTCATGTCCCTCAGGTCGGTTGAGCCAGAATCCCAAATGGGCCATATTCTTTGTATCTTTCAATCGATCCGAATCATCATGACACCAATCATCCAAGCTCGCATCAAAATCATTGACCCACTGCTCTAACGTCTTCTTTTGATGAGGGCTCTCGAGTGAAGCGGCCAATTCGTTCAACATGCGCATCGTACGCTTTTCGATGTCAGAGACACTAAAGACCACGGATTCAATCGGCCGATCGAGTATGGGATGATCCCTTTCATCATCATACAGCGCACAGGACCAGCCGTCGGATAACGTGATATTTCTCAGACCAGGTACGGGTGAAATGTAGGCATGGGTACCAAAGGCATAGTTCACCATATATCTCGACCAATGCAACTGCTGAAACTTGGTGAGATCAAACTCAGGGTCAGTAGCGACCAGGATACCCAGATGCTGCACATTTCGGTGATCAAAGAAATAGGTATGTCGCAAAAATGACTGCACGGATTCACAACGGCTCGAGGCATTTTCGATGGTTCGATTGACAGTTTTGCCGAGCACAGAGGAAAGTGACTGAGGGAATTTGTATTTGATGAAGAAACTGGGTTTAAACAGCGAGCGCCCACCACCAAAATAATCTTCGACTGACGGCAAAGGTTGTGTGGTGTTTCTAGTCCAGTAGGTATGAACGGCTCGATAGATCTTTCGCCAGGTGGTATGATTGTTGAGTCCAGTGGCAGAGACTTGATAGAGATAAGGGAAATAAGGGATTGTGGTTGGTATGATTTCGGCATCATTGTCTTCATCGTCCAAGATTTCGTTGTAGGGCAAAATGAATTTATAACCAGGAGGGGTCATGAATGCAGCACTAGAAATCATGACGCGAGCAAACAAATCGACAGGGACCACATCGGCCAAGGATTCACTGATGTCTGGTGGTAAAGCCTGAATACCCTTACCCATCAAATAAATCATGCCATTGGCACCCGTCACACCATCCACCCAGCCTGGTAAAGGTTCACTGACGGCCGCACCGATTTGAGTAGCACGTATGATAGCAATTGGCCACTGAGCCTTGCCTCCCTGTGCTTCTTCTATTCGATTGATATCAACCCGTTTCATGATCAGATGTTCTGTTAATAATTTCGTAAAGGTATACGTGTTGGGGTAGTAAGCCAAGATGCGTTGAGTCATCTTGGGGATATCTTGGAGTTCGAGGTCTACAATCTCTGTCAGCAATTCTTCTGGGTCCCCTACTTTCATTGGATAAACACGTTCCTGAATATGACCATCAGGTAAACTTGGATCAGTATAAGCCAAGGAAGCATGAATGAATGCCTCCATTTGTTTACATTCATCAGCCAAATCCATGATTCTTAATGTGCCAAGTGTATTTGTTTCTAACGCAAGATCCAGCCTTTCATTATAGTTTAATGCTGCTGCACAATGTATCACAATATGAACATCCTCAATGATTTGCTCTCTGTCTGCATCCGTCATTGATAAATCAGGAGAAATGATATCTCCTGCGATCGGAATGACCTTGTGCTTCACAATTTCATCAAATTTTGATTTCCCCATACGTTGTCTTAGTAGTACAAAGGCTTTGTTATTAAATATTTCATTTTTCAACCTTTCTACTGGTCTTCCAATCTTGTTTCGTTTATTGCTTCCACTTCGAATCAAGATGTACACACGACCCAAGTTGTGTTGTAATGATTGTATCAGTTTCCACAAGATTGTCTTGCCTATGAACCCTGTAGCGCCGGTCATTAAGATATTTTTGTGCTTGTAAAAATCAAGAACAGGCCCTGAAAGCTCCTGAGTAAAGTCACTGTTGGCCGCTTTACCATTCGTCAAGGTGTGTATTTTGGTTTGGTTCGTCACTGACTCCTCTATAATTTCTTTGGCTGGTTCCTCGGCAAGTTTCTTGGATGGTTCCTCGATGTGATCTTTAACTGATTCTTCTTTCTTGGTTGGTTCATCTACAGCTTCCTTGATAGTTTCTCCTACAACTATAGACTCTTTATTTTTATTGGATTCCTTGACAAACTTCTCGTCCCTGGTGAGATCCTTTACAGGTTCCTCGACATATTCCTTTTCCATGACAGCTTCCTCTTTAATATGTTCATCGGCTTCTTTATCAGTATGATTGAAGAGTTCTTGCTTTGTATCATTATTTTCATTAGTTACAAGTACTGTTGGCGTATCCATCTTTTCTTCTATTATTGTATTGTTATCATTCTTCTTTTCTGTGTCTATCATAACATCTTTCATATTTTCTGACATGGCTGCTTCTTTTTTGGAACAAAGGTCTAGAAATGATGTCACTTGCTATTTTTTATAGTATTTTTTTTTAAGCACTTGTTCAAACAATGTCAGATGTAAAAGAATCAAGTTCAGTACCAGCGACTACAGAAGCGCCAGCTGAGCCACCTCAAGTCACCCGTCAAAAATACGAAGAAGCAAAGCAAGAACTACAAGCGTTACTAAATAGAAAAAAACAAGTGGATACGAACTTAATCAATTTGGAACACGCCATCTATTTATTTGAAGGGTCTTATTTAGAAGACACGCAACAAAATGGAAATATTATCCGAGGCTTTGATGGATACTTGACAAACAGAACAGATAGAAGAAAACCAAAGTTTACTGAATTAGACCGCTTGTTTTCTTTATCTTCTTCCACTTATCAAAAAGCTTTGGCGCAAAAGGAGGAAAAAGATCAAGACTCAAGTCAAGATGATAGATCGATTCACAGTATTTCAGGCTCTTCTTTATCTGCTAAAAGAGACAAGAAACGTAAATTGAAATCAAATCATGGAAGTCCTTACAAGAAAAAGAAAACAACTTCCTTTTCGGATGATGAGTTGGACGTGTAAATCAATTTTTTTTTTTTTTTTTTT
>contig-100_20 length_5606 read_count_0
CTTTTTTTTTTTTTTAAAAAAAACAAGCTTAAGTCTCTCAAGGTGAACTATAAGCAAAAAATAATTGTTTAGAACCTCGAAAGTTTATGTATATTCACGCTTACGAAAAGTGCTCGGCCGATTATATCTGTGATCAAATTTGGAAATCATCTGAAAACTATTAAACAAAGTCCATAAGTAATTATCATCAAAATGCCTGTTATTAACAACAACGAATCTATTCCTGCTTCTCTCAAATTGAAGACTGGTCAAATATTTACTGGTACTTCTTTTGGTGCTCCTGTCTCTGCCTTTGGTGAAGCGGTCTTTACTACCTCTGTTGTCGGTTACCCCGAATCAATGACCGATCCTTCTTACACTGGTCAAATCCTTGTTTTCACTCAACCTTTGGTCGGTAACTATGGTGTGCCTGGACAAATCAAGGATGAATTTGGTCTCTTCAAATATTTTGAATCTGATCGTATCCAAGTTCAAGGTATCATCGTCAATGACTACGCTACTGAGTACTCTCACTGGACTGCTGTTGAATCTCTTGGTGAGTGGTGTACTCGTCACAATGTTCCTGCTATCTCTGGCGTGGATACGCGTGCTCTCACCCAATTATTACGTGATCAAGGTTCTACTTTGGGCAAAATTTGCGTGGGTGAAGATTATCTTGTGGATAATATCGACTCTATTGATTTCCCCAACCCTAACTCTGAAAACTTGGTTGCCAAGGTCTCTACCAAGATCCCTATCACTTACAATACTAAAGGTGATGTCAAGATTGCTGTCATTGATTGTGGTGTAAAGCAAAATATTCTTCGCTGTCTTGCCAGCCGTGGTGCTGCTGTTACTGTTTTGCCTCACAATTACAATTTTAACGAGTCTGCTGATCAATTTGATGGTCTCTTTATCTCTAATGGCCCTGGCTCTCCTACTTTTTGTATCGAAACCATCAACAACCTCAAGGTTGCTTTTGAGACTTTCAATAAACCTATCTTTGGTATTTGTATGGGTAACCTCTTGCTCGGTATGGCTGCTGGTCTTGATGTTTACAAACTGCCCTTTGGTAATCGTGGCCATAACCAACCCGCTTTAAATGTGGATTCCGGTCTTTGTTATATCACTTCTCAAAACCATGGTTATGCTTTGAATGATAAAAACATGCCTTCTCAATGGAAGCGTCTCTTTGTCAATGCCAACGATGGTTCCAATGAAGGCATTCAACACGCTACTAAGCCCATCTTTTCTGTTCAATTTCACCCTGAAGCTAAAGGTGGTCCTCAAGATACTTATTACTTGTTTGAAGAATTCCTCAATTATGTTCGCGCCGAAAAAGCCAGCAATGATGTCAACAAGACAACTATTAGCAACATTCAACAGTCTGCCATTCCTACTTGTGTCTAAACTATTTAACCATTTATTTTTCATTTTTATATACAATATATTCCATAAATAAGAAAAAGGCAAGCTTTATTTTTTTTTATCTTTGCATAACAATTATCGAATAAACATATTATGAATCTTTTCAAATTCCTTAAAGCTTTCAAGTTGAACAAGTTTCTTTTCGGTATTATTAGTATTGGATGGTATTTGTACTTTAGCAAGTGCATTGTTCAATTTCTTTTTATCAACCAGTAATGTGTTTTGGTTCCCTTTGGTATATCTTTCATTGGTTTGAATCTGCTTCATTTTTTCTTTTAATACTTCACAACGACGTTTGAGAGTATACAGGACGGATTGCTGCATTTGGTATCGATAATCGGGTAATTTCTTATCGCTTTGCCATTTACCTCCTCTTCTTTCGGGAGATAACTGTATGACCTTGGCTGTTGCACTTGCGATACGTGCATCTTTAATCAGTGTACGTGTCTCTTGTACAACAGATCTCACCATGGATTTAGCAGCGACTTGATTTACTTGTTCATCGTCATCGTCGGATGTATCATCATCTGTCAGGGGAGGTGTAGAAGGTACTTGACGTGAATGATAATAGTCCAAATTCAAAGATTTAAGCATGTCTGTTTCCTTCAAGTAAGCATTCTCTGCACGAAGATATCGAATTGCTGATTTTAGTGATTCGAGTTGGTTACTTAAAATATAAACGTCAATGTTCTTATCTTCATTATCAAGTGACAAAAGCGAAGTATCTTCCAAGAACATCTCTGCCTTTTTTGTGGCCGATAAACGCTTTTCTTCCTTTTGAGCCACTTCCTTTTGTAACTGAGCGTGCTCTTCTTTTAGTCCCTCGTATTCTGCTTTAAGTTTCTCTGCCTCTTGCGAGTATTCTTGTTGTTGCTGTTGAGATTTTGATAGTGACTCCTCAAGAGTTTGTATCTGCTCTGTTTGCTTCTTGACAATCTCCATACGTTTTTCTAATAGTTCAATCTTGACATTGGCTTCTTGAAGCGATTGATCCTTTAATTTAACATCCTTTATGAGCTTAAGTATTTCATCACTATGCTGCTGCAATTTACGTTCCATATCATGATTAATCACTATTTCTGCCTTCATGTCAGACGCACGTTGAATCCAAGGCGAGACACTAATAGTGATCTTTTGCGTCTTGGTTTCATTGGAGATACTTTCAAAGGTGGAACCAAGTTCATTGGTAAGAGATTTCAAAGTTTTTAAGCATCCTTCCCACATTGTGCTCTCGGGTATTTCTAAGATCTCGTCTGCTTTGTTGTACACGATTTGTCGAATTGCCTCTAGGCTTATGTCCTCTTTGCTTCCAACCTTAGTTTCAGTGTATTTGGCAACCTGTTTGTAGGTCTCATAACAGAATTTGCATATCTTAGAACTAATGGCATACAGCATCTTGAATCGATGCAAATAATCAAATGTAAGCGTTAGAGCTTGTTCAGATAAATCCTCGAGTTGACGTAAAAGTTTCTTTGCCAATATCTTACTATTCTTTGCTTGAACAATCAAGCGTCCTAAAGGTTCAAGATAATCGAAGTCTAGCTTATTAAGGCCTTCAATAATAGTGATATTTTCTTTTCGGGCGGCATTATCCAAGGCTTGTCTAACAAAGGTAAGTTCTACAGTTAATCTATCTGCATTCAAATCCAATGCACGAGTTAAACCAAAGAATTGATCTACGTTATTTTCTTCATTTTGTATCAAATGGATCTCGCTCAGATGTTCCAATTGTGCAATCATTCTTTGGAGCTCAGTTACACATTCAGCTTCATTCACTTCATCTGTACGCAACAGATCTACGATATTTGTCAATCTTCTTTCAGTACCCACCAAATCATGGTAGACTTGTCCCATTTTGATGAAGGTCATCGGGTTACAGTTGACAATAAATGTCACGAAACGTTTACTCAAATCACTTAACCAACCAGCCCTTTGACGCATCTCACAGACTGATATCAAACTTTCGGGGACTGTATCCATGATCTTTTCACTGATAGGATGATTTTGATCCAGCTGTTTGATAATCAATTCAGATTTAAAGACCAATCGCTTGAATAACAAGACACAGGAGATAGCGTCATTTTCTGTCTTGAAGAAGGCATCGGGGAGGTAAGGTTGAATGTAACTCAATCGATCATTGGCTTGAGCAGCTTCCAGTTTTCGAAGCTCGAGATCAATGGATTTGGCTTGAGCCTTCATCACGGTCGATTGAAGTTGAATGTTGAGCGACATCATGGCTTGAGATTGGCTACTCAAGGTTCTCTGCTCGCTCTGCTGACTTACTTCCTTGTGTCTTAAATGTTCCAAGTCATTTTGTAACATGGTAACTAGCTCTCTGAATTGCTGGATTGTAGTTTCGTAATCCGCGTTTGTCTCTTCTGCTGCTCTCATTCTTTCCATTTGTTCACGCAACAACATATCTCTATGATCAATCTCGGCTTGTAACTGTTTCTCAGTCTCAATGTGATTATCTTCCAACTCATCAGCCAACTCTTTCAATGCTTCCAAATCTTCTACAACCAAATGCATTTCTTCCATTTTTTCTGTAAGTGCCAAGTTCTTTTCTGTCAATTGTTCTACCAAATCTTCAGCGCCCAAAGCATCATCAAGAGATTGTTTCAGTTCTTCGATAGTAAGTTCAGCCAACCGAAGCCTTTCGCGTGTCTTGTTAAACTGAGTTTTTAATTCTTCCAGTTCGTGCGTTTCCTTTTCTAGTTCTTTAATTTTATCACAAAGTTCATTTTCTCTAGCCATAGTTGCATCACGCAGTCTCATCAGGGCCTCCTTTAATCTCTCGTTATGTCTTTCAAGTTGAATGACTTCCAAAGGTGTCTTTTCCTCACCATCTCTTTCAGGCACACGGTTCATGATATCAGCTTCCTTTTTCAACACATCCAAATCCACGCTGATCTCTTCAATCTTATCCTTTAACACATTGACCTCTTGCTGTAAGTTCTCTGCTTTTTCTTCCGCTACTTCCTTGTCCAGTGTCATCATTTCGAGTGATTCGATAGCATCATTGTATTTACTTTCATATGCTTCTTGCTCTGTTACTGATTCCTTTAATTCTCTCTTTGTTTCTCTTAACTCCCTTTGTAAATCCGATATTTTATCTTGCAGTTTATTTCTTAACGTCAAGAATTGTTCTGCCTCTTCCTTCACCTTTTCATGCTCTCTATGTCTTTCTCGATCTTCTTGTCGTTTGGTCTCAAGGATCTTTAATTTCAAACGAAGTTCTTCATAATCTTTCAAGGGGACCATCTGTTCTGATTTACTGACAGGTAAATTGGCAGCCAAGGAGCCATAGGCTGGCTGATTGTTATTCTTTAGACCTGTTGAAGATGTTTTTACAACCTCTTGCTCGATAGTGATTTCTTTGGGCTCAGGTGTAGAATGGATAATCTCTCGAGGTCTCTCTAATTCCTCTTGGCTTTTATCTTGCTGAGGCCCTTCTTCTGGTTCTTCTTCTGGTTCTTCTTCTCTTTCCACTTCAGGGCTCTTTCTTTGATTGACTCGAATCTCCCTGGAAAGGCGTGAGTCATCCGATCTATGCTTGCTCTTGATTTCCTCCGCTTGATGCTGGGCAAATGAAAAGCTCGAACGAGACGCTGTTGGAGAAGAAGAAGGAGAAGATGTTTCTGACTTGAATTGAGATAAAGTACTGCTTCTTTTCTCACGACTAATGGGAGGTGATATTGATTTTTTGTTATTGCTAGCCAAGCCAGCAACTGTAGGCCTCCGAAGGCCTGAGATGGCATTATTTTGTGGTAATCGACTGATGCGAGAAGGTAATAAGGTGGTTGAAGTCGAGGTACTGGTTTTACTGGTGGCAGCGGCTAAATTGGGATCTCTAGCAGGAGCAAATCGGGAAGAGCTCACGGTTGGTGTAGGCGATTCAACTGTAGCTTGATCTTCAATCACTTTGACTTGACTGGGTCTAACAAACACACCATGATTCAGTCTACAATCAAAATATCTCTTGCCTTGAACCACACCACTGTTCTTTCCTTGAGGTTCGTCTAATTCAATGCCGACCCATTTTCCTGTTTGAAAACTCGTTGTTCCTACAAACCTAATGGTGCCTACTTTGCCCTGTGTTTGTGCACGCGCGCCTACTTTAAGCTCCGCGGAAATATCGTTGTTATTATTTCTAGAGGGACCAAAAGAACTACTTAATCTTTGTCTATTCTCAAAATTAG
>contig-100_21 length_5581 read_count_0
AAAAAAAAAAAAAAAAAAAAAAAAGAAATAAGATTTATGGCTACATTTCATTAACAGTCGTATCCATATCGCCATCCAACATGTCATTCAGCAAAAGGCTTTCGATAAAGGGTAGATCAGGTTTGGCCAATGTAAATAGAGACTGATATACATACAGACCGACTTGTTCAATAAAGAAAGAAAGTTGATGAACGGATCCTATGGTGCGCACTGTTAGCATGGGGCGTCTCAAAGACCCTGAGGAAGGTGTGGTGGACTCTATTAATGAAATAGCAGAAACATCCATTGGGTTTGGAATAGCCGACATTTTTTCGCTCAGTAACTCTAGGATCGGTGTTGGTCCGATTTCAGGACGCTTAATGAGTGTTTCGACTGTATCTCGAATAAAGATCCATTGATATATTTGGAAGGAATCCAATTCTAAAGTACATAAAAGGTCTAGAAATTTACATCCGGCTAAAGCAATTTGTGCTTCCTCCGGTCGATAATCAAAATCATTATAAACAAATGAGTTGAATAATCTCATCAATTCAGTAATCAGTACTGGCCAGAAATTCATGAGATGCTTTTGAGAAAAACGAACAAGCATAATTCGTAAACATAAATAAATTTCTATATGCACCATTTCCCCATGTTCTAATTTTAGTAATTCTACAATCTTTTCTTGAATGACAGGTAACTGTGGTACATATTGATCCACTGTGCCCGCAAATAATACAAATGATAATCGACGTAGATTAAGTGCTCCATTAAGTGTCTCTTGGTCTTTATTTGAAAAGAAGGTAGTTGATGGAGAAATGGTTATTCGGCTCATAAGTTCAGTGAATCTTTCTTTCTCTATAGAAAATGCTGTTTGAATTACTGTCTTCCATTTTTTAGCGGTCGCTGCGTTCATGTAAAAGAATCGGTTATCAATAAACACATCCCACACTTCTTTTCTCCAAGTTTTGTAAGTGAATGGCATATATGCCATTTCACATAACTGATTAAGAATCACTGTACTTCTAGTTTTTGATTTAAGGGAGGGTACAATGACATAGTAAACTAGATTGTTCAAAAGAGAATTAATCTTGTCATTGTCGCCCACTAATTTTCGAAGCTTTGGAATCACTCGATTAGCAAGATACTGGTTTATTTGGTTGATCAGCCCATCTTCCCTTGTCTTCCAGCTTGCCTTCTTTTCCAAGTCAGAAACATTACTTGTCGATAAATTCTTTTCTTCTGTAAATGTTGAGTCTGCTGTATGAATAGAAGAACCGTCATCCGTTGCACTTTCATCATAGACTGTCGTAGGACGCCTCATCCATAGGCTCTGGTCCAACGCTTTACCTGCAATCAAGATACAATAATCTACACAACGCTGATACAAGTCTTGAGCATCTCTTCGAATCCGGCGATCCTTTTCATATCCTTCCGAAAGACTCAATTCTTCCAATGCAACTGTTAAAAATCGCATCAAACCCGGTAAAAATGCCTTGAAAGTACTCGCTTGAGAAAGGTAATCTTTGGCAAATGAATGAATAATTGGCCATAAAATAATTACTGATTCTGGTTTCCTCATATATCCACAATAAATCTCTGCGAATCTTAATAAAGAAGTATCTGTTAATTTTCCTAATCTCAAAATCCTTCGTCTCCTATTGTGATATGTTCCCGGTGTTCTTTGTCGAATGCTGTCTAATAAAATAGAAATAATATGCTCTGGCGTGCTTGAAGGGGTTGCTGATAAAACATCTAATGGAAGATAGTCAAAAGCCTTTTCATCCATTTGCTGTTGTTCCAACTCCAATGCTAAAGGGTTCTCAATAAAAAAGATTTCTGTAAATGCCTCCACAAAATCTACGGTCGAATATCGGAATAATCTTTCAAACATGGCTTCCAGTCTACCCTTTGTTTGATCTGCTGCATAGGAGAAACTGTGTAAAATAGCTTCTACTTTTGCATTCCCCAAGGATTGAGTTATTTCTTGTGTCCATTCAGGCTTTCTGAATACCTTCCAAACGTCCAATAAAATATGAAAAATGACAGGTAACTGATACAATATAACATCCCTTGGCTTTTCATACTTTTGACTTTCGTGAACAAATTGAGCAAAGCCAGACAATCCTGAATTTTCAGATAATTGAGGAATTGGCATATCGCATGCACTGTTGATAAACCAATCTTCGCTCACATTCTTCTCTGTCAAGCAAAACATGATAATTTTTTCAAGACTTGATAGCAAAATCAGCATTTCTTTCTCTGCTGCTTCGGAAGATATACACGCGCTAGGCTTTTCATGAATGGTGATATTAATCACACTACATCGGAGATGCGTCTGATGACAGATACAGATAAGTATAGGCACAATCATATGCTGAAATCCGTGCTTAATACATGGCAACACGGCCGATAAGAAGTCTGTCCAATGTGGCAACATGCTTCGATTACTAGGTAGCGTGAATGCATCTATCACAGTTTTGACAAAGAGGTCTGAACAGGACTGAGCAAGTAAAATAGCCTCATTCGTCTCATTTTCAATTTTGTTCGTTTCGCTTTCTGTAGATAGTTTTCTTTGATGCTCTCTTGCATGATAAGCATTCGCTGATGTAATGGCTAATGTGGAGTGTAGTAAATGAAGTAGCTTTTGTTGTAGATCAAATTCTTTAGTTGTGACGCAGAACAATAACTTATTTAAACAGCCGGTTTGTATTTTTTCTATGAGTTGAATATTCATATGATCCAGCTTCGATACGATAAGGTAAAGAAGATCAATAGCATGTAGTTGTATACTACGAATATTATTAGGTGTAAGGTGATTATTGTTAGATTCGCTTTCTAAATATCTTATGGCAGTAAGCACCAAAACATCCAAAAAAGTAAGTGTAGTATCAGTAATATTCGCCTCAATTAAAGATGTCTGAACTGCTTTAGATATAGAGCCTTCAGGATCAATAAAATGATTTTTACAGTCCTTGAGCGCATTTTGGCCACCAAATTGAAAGAGATGAGTTAAAAGAGTGAATATGTAATCTACAATTTCTGTATCAAATGGCTTGACGTATAAAAAATAAGCAATCTCGGTTGTCTTTGGCTGTTGGTTCTTTAATAGTTGATGCTTCCATTCAATTTGTAGTGTAGTAGGCTGGCGTATCACTTTTTTATTAAGTAAAGTCAAGATGAACGGCTCCAATACACGAACATAGCTTTTCAAGTAGGATCGAACCCAGCTTTCGCCTATTCTCTTCTTTAGTGCACAATCACTGAGCAAATCGAGTATGAGCATCATGGGTCTTGAAAATGTCAGGCTAGCTTCAGGTATACTCTCAGACAGTTCCCAAATGATACCAAATTTTTCGTAACTCTCTGTGTTCTCTTGGTGAATGAGAAAGTTGGAAACAATGGTCTCTACTTGATGAGGAAGTGAAACATGAACAACAAGCCATATGAGCTCCACTGTTCGCATATGAAGTAGCTGTGTGGAAGGCGATAAGAACGACCAAAGCTTATCCATGACTTTTTTAATCTGCGATGCATCTTTCAGGATAGAGATGTCCACAAAGCGTTTTCGTTTGATTAACTGAATAAGAGTCGTTAAACTGGCATTAACTAGTCCAAAAGCGTGCACTTGCTGACTACAATTCAATAGTGCCTTAGTGAGAGCATGATTGACAGTGAATGAGTGATCTGCGAATTTTGACATATGGTTTATAGCTGTGCAAGTATTTAATAATACACGCTCCAGATAGTGTTCTATATGCTTTAGTCGCTTTCCTTCCGCACCTACATCGATGCCGTTCAATGGGTCTTCAGGAAGTATAATATAGCTGTTCATAAATTCAATCAGAAACTTGATCAAGTTGTCTGTCACCTCTTTCACAAGCACTGAGCCACGCAGAGGCTCAAACTCAGGTCTTTTCTGCAACTGGAACTGTATAGACTGCTTCATGTGCTGACTTGATAAATCACCCTCCTCTTCATTGTGAGTTTCTTTTGTATCCTCTTCTTCTGGAACGCCATCTATTTGCTGCTGGAGGTTTTGATAGCCATAATACTCTCGCGTGTAATCTAATACATTCATACTTGAATCAAACTGTCTTCCATGGCCAGGCGTATGTTCCTTGAGGAATATGGCTTCTGGTAATTGTTCAAGCAGAGTCAAGATAAGATAGAGACATTCATCAACTTGTGACAAAATGTCAATAAATGCAGGATTCCTTAAAGAATCTTGCAACTTCTTTGTCATCACAGCTAATAGCAAAGGGAAATGCATTTGCTGTATCTCATCATCAGTAAATTTGAATGATGTTAAGGCGAATTTGACTAGCTTCAAGTTTTCTAACGCATTAGGTAGTTTGTTGGAAGGAAAATACGTATCTATACATTCAAATAGTTTCATACAAATCAAGTAAGGCTCCATCATATCCATCCACATATTAGCAGATTGCATAACGTCAACGCTCGATTGTGATTTGTGAAGGCTGACAAGTGAATCCATAAAAATGCTGTTCACAATAGGCTGACCCATTTCTGACTTATCCATCAAAGAAATAAGAATCTTGTAAGGCTTCTGCAAGTTATTTTGCTCCTGATGAAGCATACTGCGCATTGCCTGTGTTGCTGCCTTTTCTGCAAATGAGTTAAAATAAACAATTTGCGTCTGTACCGACCCTTCTGAGCCTAATAACCAAGCATACAACCGTCTATTAAGCGACATATCCTTCCTTAATACAATGCCTAATGCTGCTTTCATTAGAATAACAAGATCGTCATGGGGTACCATTCGGTGCTTTAATACAAAATTTTGAACTAGTAACTCCAATAAACCTCGTTGAACTAGCAGTTGATGATCATTTAGTGTTGCTGAAAATGCGCGTATCATCAAGCTCACATTCTCTTTCCCTCCTAAAACAACAGCAACATCTTCTCTATCAGTAATTTTTGGTAATTTTCGTAATAAATAGTTGAGGATTGCAGGCCTTAAACCAGGATTACTGATCATAACCAGCCATACACAAGAATAAAAAAATGGCAGCTCTACTGTCTCTGATAATCTTTCAATCAACGCAACAACTTTATCAAAATATTCGCTTCCTTCTTCTTCCAAAGCGGGCGAAAGTGCAATAATAAATCCACGTATAGCAGGTCGTAACCGTCCTTTCAAAGGAAAATAGTAGTTTTCGAAAATTGTTAATAGTTGTGGCTTAACGTGTGTTGCTGCAAATTGTACAAAAGGAAATAAACCAGTTGACCACAGTGCAAGGTCATCGGCTAGTTGATCCAACCCAATTGTCTTCAATATAAAAGCATATACTTCTAAGGTTTTCTGGTGTACACCAGCGGGAAATCCTGGGTTTAAACATTGCGCTAATCTCTTGGCAACAAGTTGTTTACGTGGAATAATAGGAAACTGAGGATAGGCTTGAAATGATTTTAACAATCGACCAAGAAAGGAGATGATATCGGCCCATTCATAAACTGCATCGAACGACTGCAAATTCTTTTCAACAAGTTGTACATATTTACGAAACCTCGGGTCGTTTTGATAATTCTGTTCCTTTGATGTTTGACTTTTGATAGAGATATCCATGTTCTTTTCTTC
>contig-100_22 length_5534 read_count_0
AAAAAATTGGAGGCTTGGTAAGACACGAAAAATTGAGAGGGCCATCTGCTAAATCCTCAACAGCCACCGTCGGTGCAGCACTTCCCTTTCCGGCACCTATCAGCCGAAAGGAAGTTGATGACGGAAAACAGACAGAGTGGCAGAATTATACTGGATTTTTGGCTGCCTTGGGAGGTAGTCGATTAACAGCCGAAATGGAGGAGGAAAACATTCAAGATGAACTCAAAAAAAGTAAAGCTGGAGATCGCATTGGATCGCCTGTTAAATCAGCAATATTAATTGAGAAATTTGTTGTTGAAATGGTTGAATTGCTTACTTCAGATAATGTGGTCGTCAGAGAGACGGTTAAGGATACCTTGGGAGGTGACCTTTCACCTTCCTTGTATGTCATCCTTTTCCAACAAATGGAAAGCGTGATGAGCAAATGCCTTAATACTGATGGCGAGATACTGTGCAGTAGTACCAATACGTTGTTTGTGGAGCAATCGGTGCTAGTTATAAAGATGATCCTTGACCGATTGACTGAAAATGATTATTTGCTTAGTGTTGATTTTGGTACGCTTGCTCTTCATTTTGCCAACTATATCAATCGTTTGCCTCGCGACAACTACACAACAATGCGTATAATGATCATGATGTGTCATCTCGTTGAAGTGCTTATGTTGAAAAAGGATCAGGTTGTGATACGTGATGATGTCCGAGTTAAGAATAAATTGCTTGAAATTATTATAGAATGGACAAGTGCCTTCAATCTGTTTGTTGCTAGTAATTCTACATTGGAAACAAACAACTTGCAAAACAAGGAAGTTCAACGAGACTTGGATCAGATTTGCTTAAAGGCCATTGTCGCTCTATTATCGAAGCTTCCACTACAAACAGCAGAGCAATCCCGTGAAGTAGACAGAGCGACCAGCAAGAATAGACTGTTTCAAAAATACTTTTCGTTTTTCACACAATTGTTAGACAGATGTCACAGACAAGAAGCTGAAGTGGGCCAAAATGTAAATAGTCCATATGCAACCACATTGACATTTAAAGCCAATCTTCCCGTCAAACAGGCAGATACCTATTGGGGGCCTCTCAAGGAGTCAACAGTGAATGCCATATCAAATTTATTGAGTGCTAATGTAGAGGTAGGATTAAGGTCTACTTTAGCTATGGGATATCATGAAGATTCAAGAACAAGAAGTGCTTTTATACAAGTCTTGTCCAACATTCTTAACCAAGGTGCTCAATTTGATACATTGGCTGAAAACATCATGTTGGATCGATACGACAAATTAGTCGAGTTACTAGTTGAGTCAGATATGGAAATCGCTTTATCTCTTTGCGATGTATGTCCAACGGGAGATGCTGCTGGTGTGGCCGAAGTCCTGCTGGAGGCATTTGAATCGAGAAACAAGGTCTTGCCGCTTTTAAAAGCTGTCATAGAGAAGGAAGTCGGTTCTGCTGAGCAAGAATCGACCCTGTTTCGAGGAACAAATATGGCAAGCCGAATATTGTCTACATTTGCAAGAAATACTTGTATGGATTATGTAAGAACGACTCTTCAGCCTGCTTTGGAGTTAATCAACGCTTTACCTGAAGAAGAGCTGACATGGGAAATGGACCCAGTAAAGGATGCATCCGTAGAAATCATCATGAAAAATAAGCGAAATGTTTGTAAGGTGACTGAAATACTCTTGGGTGCTATCTGTAAATCTGCTTCAATTGCTCCTAGAATGTTTCGCCAGGAACTGGCTTTTCTGGTAAATGCAGTGAACAAAAGATTTTCAGATGCAGCCAAGACACAAGTAGGAGGGTTTGTATTTTTAAGATTGTTTAATCCAGCCATTCTAACGCCTGAAAACTCTGGAGTATCTAAACAAGCCTTACCAAAATCTAAAAATACGAAAAAGATCCTGCTGCAAGCAACTCGACTCATGCAGAATTTAGCTAATAACGTCATGTTTGGCGCCAAAGAACCCCACCTTATTTCACTCAATGACTTTATTACAAACAATCTATACAGAGTAGCCAACTTTCTACGCGAAATAGCCGCAGTACCTTTGGAAGAAGTTCAAGATACCCCTGTTGTCCGTCTAGAAACCTTGACTCACATGAAGTTGCACAGATACATGTCTGAAAACCTTGACAAGATCTCTCGCGATCTATCCTTACGACGATCTCGTGCACCTAATGAAACACAAAAGATCTTGGAACTGAAGCGTACCATGGAGAATTTTTCCAATTTGCTTGGTCAAATGGGGCCTCCATCGGATGCAACACAGGCAGAAGTTTCAATGGTACGAAACTATGCTCTTGTCAGTGGAAACACACATTACAATGAATTTATGCGTCGAAACAAACATCGTGATTTAAACAGTATACAGTCATTGAACGTTATGTATCAAGGTGGTGTCTCAAGAAGTGGTAATCCAGTCTTTTACTTGATTGCTCGTCATATACCTTCAGATAACTTGGATTACGAGCTTTTGGTGTATTATATGTTGAGGGTAATGGAGCCTAGTCTCAATCGACCTTTTGAGCTGGTGTTTGACTTGACACGGTTTTCAGAAGATTGTGAAATCCCCATCCACTGGTTCAATCAATTCTTTCAGCTCATATTTAGTGAATTGAATGATTTTTTGGTTGCTTTCCATGTATTCAACCCTAACTTTTACTTTCAGCGCTATATTCGCAAATTACCGCGAGTGATCACTAATAGATTAGTCAGACGAACCAAATTTTCAACTAGTGTCAGCGAATTGTCTCAATACATTGCGCCATTCGAGATTCGACTTCCCAAAGAATCATATGAAATACAAAGGGAAATGGGAATGACAATTAAGAATGCTTTTATTGTAAATAGTTTCAAATCTATGATACCCGTACAAATAAAGATTGGAGCAGAATATTTTCAAGTAACTACGATACGCGAACAAGAAATTCTTTGGAGTCTGAACACGATATTAAACAACATTTACAGTATGAATGATTTAGTAGACATTTACTTACCCCCCGCAACGCCAAATAAAAAGGCAAACGATGAAGGGGAAATTCATATTACTGTTCATCGTGGTAAGTCGACTATGTCACTTATAGTTCCTAACCGTGAAGAAGTGTATAAGTATTTGCTGAGCAGTAAAAAGAACTTTGAAACAAATATCACTAATGAAAGCCATGGTATTCACCCAATGGATGTTCCTGGTCGTATGCTTAATATGGCACTGGTCAACCTTGGATGTGAAGATCCAAACTTGCGACTTTCTGCTTACAACTTGCTCTATTCTCTTTGTATTTCATTCCGATTCAGTGCTGCGAATCAACTTGTGTTTGCCAAGGACATGTGCGTTCCATACAATGATGCAGACTTTATTGTTAACATTAGCAAGGCGATTGCGACCAGTGAAGTCCATTTGACTTTGGAGTTTTTGAGTGAATGTGTCTTGGGATTCAATCGATCAAACGCGGAGCCTGTCAGACAGCTTTTGACGCTGGAGTACATTGTGCCTTGGTTGAACAATCTAGCTCTTTTTACTCACGGAAACAATTTAAAAGATATCCACAAGGTCAAAGAACTTATTCGTTCCTTAATTACTCTGACAGCTGAAAAGCCAAAGTTATATGAACAAATCCAACGAAAGGTATGAAAAGTGCTGGGTGAGATGTACGAAATACATAATATAATGATCGATTGCCTTATTCAATACTCTGTTGAACATGGGGTTGGATCACCACAAGCCGAAGTTGTTGCAAATACGATTGTGACTATGAGTAGCAATAGCATTCGTGGCAAGATTGTCACAAGGACCCGAAGAGCACTTGAAAGTACAGCACAAAACTATTGTGGCACAGTGGTCAAGCACCCTGTATGGGGCGAGATTGCCTGTTTGATACGATGCATGACGACCCTTTCGTTCTTCAACAACAATCCTAGAAAACCCTATATGGCCGATTGTTTTCATATTATGGCACTCTTGGTGTCTACAGGTCCTACGTTTATACGTTCTTCTATCCATGGATTTGTGGTCAACACGATTCATACCTTGGTAACTTCTGACTTTGTGATGAGCAGCAATAGAAAAAGACTGAAATTCCTTATGGATGATGTAGGAGATGGTAAATATCGTGTTCATTTCGGCTTAAATAAATCGTATGCCAATGCTTTTACGATTACCGATGAAACGTTAACGGACGATGTGGAAAGCGTGAGCCTTACCTCGCTTGAAACCATCGTTCAATTGTTGCTAGACACGATTAATTATGCAGCTCCTAGTACAGACATTGCAAATGCTTGGCGGGCTCGTTGGATGAGTTTAGCCACTAGTATGACTTTTCAATTTAACCCTGCTTTGCAACCTCGATCCTTTGTCATCCTTGGTTGTCTTGCTCAAGACGAAATTGACGATGATCTCCTATTCCAAATCTTGGTTGTCCTTCGCAACGAGCTTTCTCGCTTTGACGAAAATAATTCTGAGCTTGTGATTAGTATTCTCATGTGTCTCAAAAACATTGTGCACAACTTGTCTTCCGGATCGAGGTATTTAAAACCCATGTTTTGGCTTGCTATTGCCATCGTCCAAATGAATCATCCCGCGGTCTTTTCCCATGCTGTCAGGTTCTTGAACGCTGTTCTACGCACGATGAGTGCATACAACTTTTTTGAGAATAGGTCTGTCCAGGATGTCTTGATGGAGGCTCGGGCCCCCTTTGCCTCTATTCTCTCCAACATTGACGCAGCGGCTGGTGTTAGTTTTGATACTCAATTTTCTTTTGCGATCGCCGGTACTTTACTCAAGGGATTCCGATGTTCGGATGCCAGAGAAAATATTTACATGTGCCTAACTGACTTTTTGGAAACGGAAACAAAACTTGATTTCACGACGAATAAGGTGGAAAGCCGGTGTCTTGGTTACTTTGCTGGGCTGCTGCCGTTTGCGGCCAAAAATGATGCGCTTCATGAGCTACTGAACTTGGCTGGTGGTGTGGATATTGATGTCGACACTCTCACCGTACCCTCCGATGTTTACATGGCCATATGGCGCATGATGGATATTCCTAACAACACGACAGGTATTCTTCTTTCATCCCTTTTGGTCGGCATGCTGAGTCTTGCCGAAACCGAATCCGAAAGGCTGTTCTTGTATGGATTCCTGTCGAAAGCTGCTGTTTCCACGCCAGAGGTATTCGCACTGGTCTATGAGTCCTTGATACCCAAAATGAACTCTATTGTCATTTCAAGCAACAATGTGTTGCTGATCGAGGCTGTCAAAGAAATTCTGCTTACTGCATGTTCGGAACCCACGATTGGATCGGTTGAAAGAATGAATCAGCAAAAGGTGTATCTTGAAAAGATTGGATTTGACGCGTTTGGAGAAGTTGATTTTGGAAGGATGAAGACAGAAGTCTCTGTGAGTGCAAGACTGACGAGTGAACTTTTATATATGATATGTGAATAAGATTATCCTTTGTGGACATAACGTCCCCTCCTCCCCCTCTAAATAATATTATTTTTGTTGTATTAAATAAATAATAAGCATGTTAGACTACTA
>contig-100_23 length_5499 read_count_0
CAAGAATAGAAAAAGTTTGAAATAAGCTCTTTTTATTATTTATAAAAGAAAACGCATAAAAAGGCTGGAAAATATCAATGTCTTCTCCAGCAGCTTCATCACAAAATTTATCATCGCCAAGAACTTCTTCTGTTGCCTCCAGCAATGTATTTGTTATTAATGCCCTCGAGAAAATTTCAAATTCTAAAGAGGCTCGGCGCAACAAGTCTCTAAAAGAGGCTGTCAGCACAGCTCTCAACATGTTGAAAAATAATGAACCTGCACCTGAAGGCCAAACTCGATCCTCTGTTATTCTGATTGCACTTCAAGCAGCTATTGATACACGTTCAGCCAACTTAATGACCATATCACTCGATTGTCTTGGTAAATTTATCACTTATAATTATGTAGCCGATATGGAGGATGAGGTAGCACAGACGCAAGTAATGGAAAAAGTCGTAGACGGTATTTGCGATTGCTTTATAGGTGAAGAAACAGACAAGAAGGTTCAGTTACAGATTATCAAAGCATTATTGGATGCTGTTTATTCCACAAGCAATCCTCTTCATCTATCTGCTTTACTCAAAGCTGTCAGAACAACCTATAACATCTTTTTACTGTCTCGAAATAATGATAATCAAAGTGTGGCTCAGATTACAATGACTCAAATGGTCGATCATATCTTTAGAAGAGTCAAGTTGAACCCGAATGTACCGCCAAAACAAGAAGAACAGCAACAACAACAACAGCAGCAGCAGGAAGAACAGCAGGAAGAACAGCAGCAGCAAGAAGTAAAAGAGAATGGCACAGGAGAGGTGGAGGAAAATAGTGAGAATGTGCAAATGGAAACAGAAGATTACCAGCAGCAGATTATCGTGGAAGCAAATATGGCAAGAACTGAAATGAATCATAAACTGCCTAGTGGGAAAAATAGCAAAGACAACTACCAAGATATTCTTAAGGATACTGCAAACATGTTTCAAGAGGAAGAGGAGAATGCAGTGAATGCAGGTACGAGCGATATGGCTGCTGATAGGAATGACCACAGTCAGAATAGTACGCCCACTATCTTGAATCACGATGAACAAGCTGCCTCTGACAACAGAGGTTCATTTGAAAATGAGGGCATCCAAAAGGAAGATTCAGAAACAGAAGCAGACTTGTATATCAAAGATGCCATCTTAGTCTTTAGAGCATTGTGTAAACTCTCAAAAAAGTCAATACACTCTGAATGGGGAAATGACATGAGGTCTTATTCTATGCGTTCCAAGTTGCTATCACTACACTTAATTTTGACCATCATGATGTCACATATGGACGTCTTCACTTCAAGCCAAATCTTCTTTTCATCAGCAGTACCAGATTCTAACGGACACAGATCCAATCCATTCATCTTAGAAATCAAGCAGTACCTCTGTCCTAGCTTAGGTAGAAATGCATTCTCTGTCGTACCCCAAGTATTTGACATTACACATGAAATACTTTGGATTGTTGTCCAAGGCTTACGTGTTTATTTAAAAAACGAAATTGAAATATTTTTCAAAGAGATTGTACTAAAGATATTGGAAATGCGAAACGCCTCTAATCGACAGCGATTTTCACTACTCAGAGGATTACTTAGGATCACTGAGGATCCTCAGACATTGGTCGACATTTACATCAATTATGATTGTGATGGTGAGGCTTTGGATAACATCTATGAACGTCTTGTTCATGTGCTTTCAAAAATCACAACTTCGCATCAACACCAGGTACCCAATGGTAAGGACTATGATCATACGCCTCCTGAAGCAGCAGGTACCCAACACTCTAGCATCCATGCTCACTCTGTCGTCATTCCTCCTCCCTTGACAACCGCTACTATCTTGCACAACGATAAACAAATTCAAACAACAGCGATGCCTGAATCAGCCATTCGGTTCAAATCACTCGAGTGTCTGGTCGCCGTCCTTCGCTCCTTAGTTGGTTGGTATACTAATAACTCGGTGAGTATCACAGCTGGTGCAGCCAAAAAGGATGAAGATACACCACGGGAGAGCGAAGACCAGCTGGGCTCCATGGTCGAGCGCCTTTCCTCTTCCAATGAATCCTCCTCAGCCTTAAGCAACAACAACAGCAATTCACGCTTGGATGATCCAGAGACCTTTGAAAACTCAAAACACCGTAAACAACTTCTTCAGGAAGGCATACGGCAATTCAATTGGAAGCCAAAGAAGGGTATTGCATTTTTATCTGAACATGGATTTTTGGGAAACAGTGATCCCCGTGATATTGCGATATTCTTGCTGAATACAGATTCATTGAATAAGACGGTTATTGGTGAATATCTTGGTGAACATGAAGCAGAAAATGTGGCCATTATGCATGCTTTTGTAGATGAAATGGACTTTTCAGACATGAACTTTACAGATGCTCTTCGATCTTTTCTTCAGACCTTTAGATTACCAGGAGAGAGTCAAAAGATTGATCGATTTATGCTTAAATTTGCAGAAAGATATGTCCACGGCAATCCTTCTGTGTTTGCTAGTGCAGAAACTGCCTATGTACTTGCTTTTTCAGTAATCATGCTCAACACAGATCTTCACAGCCCGCAAGTGAAGCGACGTATGACACTGGATGACTTTTTACGAAATAATCGTGGTATTGATGATGGAGCTGATATTCCAAGAGAGCTATTGGAAGGCGTTTTTGAAGAGATTCAGAATAATGAAATCAAGATGAAAGATGAAGTAGAGGCAGCAAATGAGGCAGCCCTTGTCACTAGCGCAAGCCCTGGTGTGCTCGGCATGAGTGGCATTCAGAACGCGCTCGTGAATGCGGGTATTACGCGTGATGTACGTCGAGAGGCATACCAGGCAGCGATTGAGGAGATGGGATCTAAAACTGAAGCATTATTTCGCAGTGTGTTAACCAGTCGTCGTCGAGCAGGCGAGAATGACACGATCACTTTTTACTCGGCTTCTCATGTGGAACATATCCGTCCGATGTTTGAGGTAGCCTGGATGGCCTTCTTGGCTGGTATCTCTGCTCCACTTCAAGAATCGGATGATTTAGATACTGTCAACCTTTGTCTAGAAGGGTTCAAACACGCGATCCGTATCATCTGTCTGTTTCACACTGTCCAGTCTGAGGATGTCGACCTTCAACGAGACGCGTTTGTGACCACTTTGACGAAATTTACGTTTTTGACAAATTTGAATGAAATGAAGCCAAAGAACGTGGAAGCCATACGAACCTTGCTTGAAGTCGCGGCAGTAGATGGTAACTACTTGAAGGGCTCTTGGAAGGAGATTCTATCGACTGTGAGTCAGTTGGAACGATTTCAGTTGATTACGAGTGGACTTGATACAGGACACGCGGCTGATGCTGTCAACTACAGAAGACAAGCTTCAGTAGATATCGGACGTCGTACGTCTACTATGGGAACCCGCAGCCGTATGATAAGTTCTGGAAGAACCAATACGCAGTTATCGCTTACAGAAGAAGTCACCACAGCCAGCTCATCACAATCATTAGTCCTTGCCGTAGATCGATTGTTCACATCAACTGTTAATTTAAATGGGGATGCAATTGTTGATTTTGTACGTGCTCTATGTGAGGCCTCCTGGGAAGAGATTGTATCGTCTGCCCATATGGAACATCCAAGAATGTACAGCTTACAAAAGCTTGTCGAAATCTCTTACTACAACATGAATCGTATTCGTATGGAATGGTCCAACATCTGGGCCATTTTAGGTGAACACTACAACAAAGTTGGCTGCCAATCTAATTTCAACGTTGCCTTCTTTGCATTGGACTCACTCCGTCAATTGGCAATGAAATTTTTGGAAAAGGAAGAGTTGCCCCACTTTAAGTTTCAAAAGGATTTCTTGATGCCCTTTAGAGAAGTGTTGGCCAATAATCCTGATGTGGCCATCAAGGACATGGTCCTCCGTTGCTTATCACAAATGATCCAAGCTCGACCTCATCACCTTCGATCGGCTTGGAAGACGATGCTGTCGGTCTTTGCTACAGGTGCCTGTGAGACTTCGGAATCGATTGTACACATGACCTATGATATAGTTCGCAGTATTACGAATGAGCGCTTTGGAGATATTGTAGCCAACGGTACCTTTCCTGACTACATTTCCTGCCTTGTGGAGTTCTCAAAGAACAAAAAGTTTCAAAAGATCAGTTTACCTGCACTGGACATGATCAAGGCTACAATACCAAAAATGCTTGACGTGGCCAACACATCAGAAGAAGTTACAGATGGACAGACAAACAACAAGGATGACTTTTTGGTGAAGTTTTGGTTTGCTGTACTTTATGGATTAAAAGAAATCGTGATGCAAAGTGATGATGTGGAGGTTCGCAAGCGCGCATTGGAATACTTGTTTGAAACTCTCAAGAAACACGGTTCTTCTTATACTGCTGAATTCTGGACAACTGTCACTCGTCAGATTGTGTTCCCCTTGTTCGACGATTTGAAGAATGGGGCGAATGGTAGAAGACAGATGTCGGCAGAAGACTACAGTGTTTGGTTATCTACTACGATGATTGAAGCGCTTCGAAATGTAGTTGATTTATATACCTTTTACTTTGATAACATGAGAGAGATGATGGTTCACGTTCTGAACCTGTTTAGCATGTGTATCACTCAGGACAATGATACGCTAGCACATATCGGGTGTGAATGTTTGGATCAATATATTAAATCAAACGTGGAAAAGTTTGATGAAAGCTGTTGGACTTTAGTGACAGAATCATTTAAAGAATTATTTGAAAAAACTACAGCTTATGGATTGTTTGATGATACAACAGATTTAGTGGACAAAGTAAAGAGATTGTCTGCTGGAGCTCAAAATGGAGATAGTAACGAAGTGTCTTTAAGTGCTGAGGTCAGCGATGAACGACAGACAAAGTTTCAACAAGTGATTGTAAAGTGTGTATTGCAGCTGATGCTCATTCAAACGGTCAATGATTTATTGGCAAAGGATGTCGTATACTGTGCATACCCAGCTTTACATCTTATGGAACTAATGGGATGTCTTGGAAAATCATTCCATTTTGCTAAAAAGTTCAATATGAACAATGATTTAAGAATGGCCTTATTCCGTTTTGGATTCATGAAGCAGCTTCCTAATTTATTGAAGCAAGAGACCTCAAGTGGTGGATGTTATGTATCTGTATTGATGAGAATGTATGCTAATTTGGAGAACATTGATGACAGAGACAGTCAAAAAGAAGAAATTGAAAACATTTTGATACCACTTTGTAATGAAATATTTACTTTATATGCTGAACTCGATCATGAAACTAAACCCAAGAATATTGCTGCTTGGACACCTGTTGTTGTAAATATATTAAATGGTTTAGCACAGTTACAAGATGAAGATTTTTTGAAACATGTACCTCAATTTTACTCACCTTCTGTTGAACTACTGGGACAAGAAAACTTACTATCAGAGATTCGTCTTGCACTACGTACTTTACTAATTCGTATTGGAAAGTCTTATCATATTACAAAAGTATAATAAT
>contig-100_24 length_5488 read_count_0
GACGAAATTAGAAACGGAAAAAGTAGCACGTATCAGTCTGGTGGATTTAGCAGGCAGCGAACGTGCGAACAGTACGGGTGCTACAGGCGCTCGATTAAAAGAAGGTGCCAATATCAATCGTTCGCTGACCACGTTGGGTAAGGTCATTTCGGGCTTAGCAGATCAGTCGGTGGGCAAGGGCAAGAAGGGCAAAGAAGCTTTTATTCCTTATCGTGATTCTGTCTTGACTTGGCTCCTGAAGGATTCCCTTGGCGGTAACTCAAAAACAGCGATGATTGCAGCCATTTCACCTGCTGATTACGATGAAACACTCAGTACGCTTCGCTATGCAGATCAAGCAAAGAAGATCCAAAATAAAGCTGTGATCAATGAAGATCCGAATGCCAAGATGATTCGTGAATTAAAAGAAGAGCTTTCTGTCCTTCGAGACCGTCTTCGGGTCTATGCTCCTGAAGTCGTCGAAGAATTGAACTCGTCCAGTGCTTATAAATCACCCCAACAGCAGACCCACGACGGACTCAAGACACCCGTGCCGACACGATCCATTTCGAACGCGCACCAGGTCTTGGTCATCGAGGACAGTCGCGGTCAAAAGAAGAAGATGACAAAGCAAGAGATCGTGGACCAACTCCAGAGTTCAGAAAAGCTCTTGGCCAACCTGAAGGAAACGTGGGAAGAAAAACTAAAGAAGACGGAGCAAATCCATGTTGAACGTGAAAAGGCCCTGATGGACTTGGGTATCACGATCGACAAGAATGACATGGGCATCTACATGCCCAAGACAGTCCCCTTCATCGTCAATTTGAACGAGGACCCTCTCATGTCAGAATGCTTGATGTATCAGATCAAGCCAGGCAAGACACGCGTGGGAAGGCAAGATGGCGAAAGCCAGTGTGAGATACGCTTGAGCGGACCCAACCTACAAGATGAACATTGTTGGTTTGAATACAAGGATAACGTGGTCACACTGTATCCTAGCAATAAAGAAGCCCTTACTATGGTCAACGGCATCCGTATCAATGAGCCCCGTCAGCTCAAGAACGGCTATCGTCTCATCCTCGGTCACCATCACATCTTCCGATTCAATCATCCCGAGGAAGTCAGAAGGGAACGTAACGACATGCTGAGAGCAAGCACTCCCTGTACCGAAAGAACGGCTTCACCCATGCCAAACACCGAGGAGGAAGAGACGACGGAGATGGTCGATTGGAATTATGCTCGACTGGAAGCGATGAAGAACCATTATTCGGCCGAGGCGAACTTTGACGGCCTGAAGGATGAAGAGATCGAAAAGTTGTATGACGACATTGGCAAGATCCGGCAAGCACGTCGCATTCGAGCCGATGGACGTACAGAGTCTGAAGATGATGATGATGCCATGAGCAAACGCCTTTCGACAGCGGCGACTATGGTTGATGATGGTAGCGTGTGTACAGAGAGTACGTTGATGACCTATTCCGTCATTCAAGAAAGACTCAAGGATGTGGAAGAACAGCACAAGAAGGAGCTGGATCTTCAGCGTAGCTTTTATGAAGCCAAGATCAATCGTATGTCCGTCATGCACCACACGCAGACGTCTCTCAGCCAAAGAGAAACCGAACTAAGCAAAAAGGTCGTTCAACACTGGAAGCAGCTTCGTCATGTAGCGATGGCCGAAGTCGTCTTGACCCATGCGATCCTATTAAAGGAAGCCAACATCATCTCGCGAGAACTGGAAAAGGATGTCTTGTATCAGTTTGCTATCATCGAAGAAGGCTTCACGCACTTGAGATCCCACTGGGAAGAGACGTCGAGTCTTCAACAGTTTGAGACGGACGAAGATGAAGCATTGACCAAGACACCGAAACCATGCGTGGGTGTTCGTGTGATTGATAGGAAAAACCAAGTGGTCTATCTCTGGTCACTTGAGAAGCTCAAGGAACGTCTGGAGAAGATGAACAAGCTGAGGAACTTTATGGACAGACCGCAGTACCGAAAGCATTTTAATCTGGAGGATCCCTTTTACGAATCACCCTGTCCAAAATATTCCTTTGTAGGCAGCGCTTCGGTCTCTGTCAGGAATTTGGTTGAACAGCAAGCGTATGAAAGCTGTGTGGAGGTCCTTTGCAGGATGACAGGACAGGTGAAAGGAAAGCTCCGGCTGCTGGTATCGCCCATTGCTCGCTCAGGTACAGAAGATCAAAAGCAGGTACTTGAAGTGGGACAGCAGTTGCTTTTTGAAATTCGTCTGCTAGAGTTGATGGGCCTGAATGAGGCTGAATTCACCCAGGTCCATGTCCAGTTTCGACTTTCTTCTTTTGGAGGCATCTCGCCTCTCTCTGCTGCCGAGAAGCTGTTTGCAACGAAGCCGGTCAGTAAGTTTTCAAACACGATCCTGCTGGATTACAGTCAGACCATGTCCATCTTGATCACGAAGCCAATTCAGCACATCTTGATGCATGAGATGATCCTCTTTGAAGTCTATGGGGTGGCTCAACCACGCATCATCTCGCAATATGAGCGATGGGACGATCAACGCGAGAAGCCCCGATTGGATGAGATGTTGGCCGATCCTCAGCGGATGCGACGCGAAATGGCCCCTCCGGCTGTACCCGAACGTCGACCGGAAGAAGAACTCATCTCGGCCGAAAGACACGATATCTTGGCATGGATCCAGATTTGCGAATTGATGCCGAATGGAGAATACAAACCGGTGCAGGCCATGACACAAACCCCACTGGACCGAGGTGTCTTTTTGTTGAAGCAAGGTTTACAAAGAAGGATCTGCATCACACTTTCACACACGTCCGGTCGACAGCTGATGTGGAATCGTATATCGAAAGCGATCATTGGCCAAGTGAGACTGTTGGATAACAAGGGTAGGATCATACCATCAGCCGCCCATGAAGATATTGCGATTCGATTGTTAAGCAGCAAGCAACATATCGAATACAAGAGTGATGGCACAAGTATCCTGACCGCTCAAGGCTCTTGGGATTCTTCTCAGCATGACTGCCTGTTCCTGAACCGACTCACCGCTCAAAACACCCGGATCTTGCTCAATCTCAAATGGGAGATTGAGGCAGAGAAATGCCTGAAGCCGATCCAGTGCAGTATGGACATTGCGGTCCGTATTCAAGGTCGAGATACGTCAACGACATCAAGTCACTTTCGACTGTTTCGATTGCTAGGGTCCTCTACCCGCTATCTGTCCAAATGCAGTGGCGTCTTCTTGGTTCAACTTCGACCTCCGATGACACGCAGAGTGAGTCAACTGTGGCGATTGAATACAGCGAGCAAGTTTGTGCCAGGAGAAGAATCCCTAGGATCCTGGCGACCTCGCGGCGTGTCTTTGATTAATGACTTTAAACGGATCCGAGCACGCATTGATCGTAAAGAACAAGTGTCTCGTACAGCCCAAACGTTGATGCTGCATACCGCAAGATCCCAAACGAGTCATGGATCGATGCATACGAACAAGAACGAATCGAGTGAATCCCAAACGGAGTTGATTAAAAAGATTCTTTGCATTTGGAACCAGAAATGGGGAACAGACAAAGAGATCAATTTGAGTCAAGATCCACCTATTCCTGGTATGCAAGAGATTGGAAAAGAAGGTTGGAATAATCACTCAAAGTTAATATCAGAAGTGAAATTTATTACTGAAATTGACAATGTAACAAAGAAAGGTTATTTGACCTATCAAGAGAACCCACTGAATGATAAATGGGTTAAAAGGTGGTTCGTCTTACGGAGGCCTTATATTTACATTTACACTAATCAACTAGAAACCGAAGAACAAGGTATCATTAATGTATCTACAGTTAGAATAGATTATAACCCAGCATTAGAACAAATGATTAAGCGTAACCATGTATTTTCAATTTACACAAATAATAACGCATATATGTTACAAGCAAATTCTAAATCAGATATGATGGATTGGATGAAAAGTATTGATAAATTATATTCTATGGAACAATAAGACTCTTATGTATTTATACCCCTTCCCCTTCATTTATAACCTTTCCCCTCATTTTTCTTTTTCTTATGTAAATTCATTCTTTCTGTATTCATGCATTTTTTTAATCTTCTTAGTGTGAGAGAGGCACATGTAATGTAAACAAACAATAAAAAAAAAACTTATGCATGCTTCCTCAACAAAATAAATTGTTAGTGAAAACAAAGAGTTCTACAAGAATGAATGGAAATAGATTTAGATCAAGGCAAAAACGACAGCAGCAGCGACACTCAATCCAACGGTGCTTGTGGTGGTTAAGGAAGCACCAGAGTTGGTGACAACGTTGGCAGCGATGGGAACACCTTCAGCTTTGGCATCGGCAGCAGCAGGAGCAGCAGCGGCAGCAGGAGCTTCAGGAGCAGGAGTAGCAGGAGCACTAGAGGCATCCAAGTTGATGGTAGTCGTACCGGCTTCAGCAGCAGCAGGAGCAGCAGAGGGAACAGCAGAAGGGACAGCAGAAGAAGCAGCGGAAGTGGTAGCATTGGTAGAAGTAGAGTTGTCCTTGTACATCTCGACCTTGTTACAAAGACCAGCGGGAGTCAACTTGTAGGCCTTTTGAAGGGTAGGCAAGATACGGATGGCGGCATTCACCGTCTTTTCGTACAAGTCATGTTCGAGAGAGATACCACCGACCTTGGCCTTCTTGGCTTCATGAGCCCATTTGGTGACGTTGCCGTCAATCCAGGATTCCTTAAAGGTCTTGGGGCTGGAGGCAGCAGCCCAATCGTTCGTGTCGTGGTTCCAGATGATGGGAATAAAGCCCAGGGCAGCAGCCACGTCACGGACACGGTTGTCGATATCACCATAGGGAGGTCTAAAGTACTTGGGGGCAACACCCGTGGCTTCCTTGATGGCCAATTCATTCCACTTCAACTCGGCCACGATCTGTTCGTTGGTGAGGGTGGTCATGTAGCTGTGGGACCAAGTGTGCATGGCGATTTCATGGCCCGACTTGTAAGCACGCAAGGCGTGTTCGGGGAACTTGACGACTTGACCACCGACCATGAAAAAGGTGGCCTTGACGTTCATCTTGTCCAAATAATCGTAAAGCTTTGGGCTGTGTTCAGAGGGTCCGTCATCGTACGTAAGAGCCCATTCACCCTTGGGACATTGGTAGAGATCGTCCTTTCCAAAACAGCCGGTGAAGGTCCAGTCACAGTAAGGGTCTTCGCCTTCCTTTTCAGGTTGAGGGCCGAGATCATTGATGTTCTTGTAAACGGGTGCTTTGGTGATATTGGCATTACTGATCAATTCGAGCCATTCGGGCTTAGGAGTAGGAACACTGCCAGCATCAGGGTAAGTTTCGGTGAACTTGAAGGTGGAAGTTGTCTTGGTAGAAGAGCCAGATCCAGGCTTTGCACTGACTGCAGCAAGACCGACAGAAGCAAGAATAAAGAGTTGGTAATACATTAAAGGAAAGGAATTGGGGTTTTCTATGTAAAAAAGAAAAGTGATAAAAAGAAAGAGAGCGAGCCATTTATATATGTA
>contig-100_25 length_5488 read_count_0
GTTTTTTATTATATGTCATACATCTATTCACATATATGGAAAATGGGTATTGTTTTTTTTTGTTTTCATTAACTTATGCTACTTATACATGGTTTTGTAATACATTTTCAATACATGCATTAATGTAATCTTTTCTGCTTTGCATCGATACGCCAAAGTAATTTTGTAATTCCTCACGCACTTGTTTCTTGGTCACCTTGGTCAAATCAGCAGTTTCAAGAATACGCTGTACTTGAATCATGATTTCTTCATTCTTGATTCCATCTCCCTGCTCAAATCCATCCATCAACAAAGAATGACTACTAGGAGCCTTATTGAATTGAGACGAGGTCTGTAAAGGAATATATTGTCCAGGAGAGTTGAGTTGTTGAGCGGGGGCAAATGATGCCATTGAACGACTAGAAGGAAGCATCTGTGAGCTGCCGTTACCGTAAGGCATCATGGGCATAGAGTTGTTGGATGGGAAGACCATGCTGTTATGATCAAATCCCATGCTTTGACGTTGTTGTTGACTTCTTGCAGCAGAATATACGCTCATGTTATCAGGCATCATCATCATACCAGAAGGTGCACCATAGACAGATTCTGAGCCAGTATGAGGATAACCACGGCTGCCGTGAGTGTAACCGCTACTGTGAGATATATTATCACTCCACTGATCTTCAGATAATAATTGCTGCTCATAGTCTGACCATTTCATGGTAGGAATTGATTTGGGATCAAAGGTACCCTCGTCAGCCACCACAGCTACCTTCTTTCCCTTTTCACCGACGACCACACGTGTGTTACCCCACGAGAAGTCATCAAAGTGCCAGTAAGCATAGACAGGAATGTAGAATGAAAAGACGGGCATAGCAAGTATAGAGACAAGCATCCACATGATAAATTCCCACCTTCCTTTAACAATAAAAAGTAAGGCCTGAAGACCGTAGGTACCTGCAATGGTTGCGATAGTAATAATAGGCACAGTGTCGCCATCCAAGGTAGCCAAGGTATAGATTAAATAACCCAAGTAACCCAACAGAGCTGGCATGGCCAAGGTACTGATCAAATCCAACATGACAATAAAACGCATTGAGAAACAGCAGAAACCACAAAGACGGGGCAAAAAGATCAGCTCACCCAAGTTATGAACTGTTGAGTTGATCCAACGACGACGTTGAGAGACCAAGACAGACCAAAGATCAGGGGCGTTTGTCTGACATTTAGCATCTGGAGTAAACTTTGTCTTGAAGTCAGCAAAGTGCTTTAGTAAGAGGGTGGTCAGGTAACGATCTTCACCGAGATGAAGCAAGTTTTTCTTGTGCAAGGTATCAACGATATTGACAGAATAGTCCGCAATGACTTCATTACTGATAAAGAGTGCACGTTTACCGTCTACAGTACGAACACGATACATGGTAAAACAACCGGGAAGACAACTGACGGTAGAAAAGAGTGATTCAAAGGATTTGATGAGATGGTGAGAGATAAAGTATTCATAGACTTGAATCATCGTAACCCAGGTATCCTTTTCATTTGACAAGTTTGTTTCACCGCAGATACCAATGATTTTTGAGTCATGTACAGCACTGGCTACCAAAAAGTTTAGACCATCTGGCATGACTTCTGTATCGGCATCCACCATGAGTACAAATTCGTAAAAGTGAGGGCTTACACCAATCACGTTCTTCATTTGGTGGTATACTTCGAGTTGCATGGGATTCATAGGTGCATCATAATGAACACGGTTGAGGAATTGCATGAGTACCAATTGGGAATCACGCTTACCACGATTACCTGGCTTTTGACGTTCACGAGGGTTACCGCACTTGGCAACAACGATATAGGGCACAACATGTCCAGCAACTTCATACAATCCAGAATAGATCTTTGCCATATTGTGTTGTTTGGCGCCTTCACCAACGGATACAAAGGAGAGTGGCTCAGGATCCACTTGCGGATCAACACCAAGAATATCAAGTACAATACGTGGTGTGGGTTTATCGTTACCACTACCTATAATCATACCATCACAAATAACAAAGAGCAACTTGCGTTTGTCATCGTAATCAAGTCGAGCAATAGAGTCAATTGTTTTTCGAAGCGAACCTTCGTCTTCTGTATAACAAGTTACTTGGCAGATCACAAACTTATCATGTTCTTCTGGTGCACGTCTGCCTCCGAATCGAAGAGCGGCTATAAATTTGAAAACAATAACAGCGGCCAAGAGAATGGTGACGACTAATAAGAGATACGTTGAGAATTGACACTTGGTTGAATTTCTTTCGTCTAGAAAACCAACAAAATACAAGTTTCTCAAACAGACAAGTTCCCGCTCTAGGGCAGCAGCGTCCAGGTTGAGGTTTCTAATGGCACTGCTGATATCGTTACCTGACTGCTGCTGGAATAGCTCAACCACTTGCGGGTTTAAAAAGTTGGTGTCAATGCCTGAAGGGGCTGCTGCATTACCTGGCCCTTTAGCATATCGGCCACCCATTGTATATGTTGTGAGATCATAAACTCTTTTGTCAATCACTGCCCAGATACGCAAAGCTTTGATACCGTTAATGGTCGTTGCCGATTTAGCCTGATCAGAAATTGACTTCCAATCATAACCCATGTTACCGACTTTATAGTTTTTACGAAGAAGCGTCATTTGATCATAGTACCAGTTGGGATTATAGGCATCTGAAGTGTATCTAAAATCGTGATATTGAGCATTCGAATCTGTCAAATTAACTGTATAATCCAAGGAGACATAAGGTGATACACCCTCACAAAGAGCAGATACTTGTACAGGAAAGAGATCAGTCGCGTCTGATCCAGCATACTCCATTACAGATGAGGTAGGCACAAGCGTTTGAGGGTAATGATGAGGAGCAAAATTTGTCAAGTGAAAGACTTCACCACGTATAGCCACATAAGCACCCTTTGTATTATCCTTGCCATGATTTGCTAATTCAGATGTAGAATAAACATTTTCCTTAGGACATATAGCCTCACTAAAGAAGACCAAGAACCAAATGATAAAGGCACAGAGCAAAAAGATGAGCATACATAATGTAACTTTTTCACGCCAAGCAACACGTACATCCTTACGTTTCATACGACCACACCAGATTAAGAATTTGGAAGGAATCCACCAGGTACAGAACGTGACAAAGTATAACCATCTTTTACGGGCCGGTGTCATCCTTGCCTCGTCCTCCTCTGTTTCATCCAAGTTTTCTACCACAGGTTCTTGCTGAGGAACAAGTGCCAGACCACCTTGTTGACTAAAGTAAGATTCTGATCCATAAAGTGAGCCTTCGTTTTCCATGTATTGGCCAGATTCATCTTCTGAGTAAAAGGAACCTGTGTCGTTATCATAGTGATTCTGAGGGGGTAAGGGAAGACCTGCTGCTGCCGCTGCTGCCGCCGCACCCGAAAAAGGATGGGACACACTTGTCTCATCTTCTCTACCATGATCCCTTGCTTGACGTTGTTCGATTTTTTCATACGAGCGTAATTGATCTTCTAATTCACGCCATGCAACTGCACTTAAAAATACCTTATTTTGAGTGATGGACATGTCTGGAGTTGTCCAATTCATGATACCAGCTGCCATTTCACATTGCGAACGCAAAAGGCGAGATGTATCTAATTCTTGAAATAAATGACCATAGCGATCTAAAAAATCCTGATGATTGTATGATTCGACATAGGAGACAGCGGGCAATTGCAGTAAAGAAGGTATTCTAAACGAATCTATCTGAGACTGAACGAGCTTTGTATCAACACTACCGGTCTCTTTGTATTTAGGCAGTATACAATAAACAACCCACAATTTGGCTTCCTCAAAGGAGGCTATCAGCTCATCTAAAGCGGACTGTATTTGTGATAATACAGTTGAAGTTGCGCTAGTGCTATTATCTGTTGTGTTACCGCCTTTTTCATTACTACCTCCCTTTCTACGAGTTGAACGACGCTGAGAGGGACCTCTCATCGGCTTGGCAGACTGTTGAGCAGAGATGATGGCCGTATTGTGTTTAGGATGGCTTTGTGTTTTGACATTAGCAAAAAGTTCGACAATGAATGAATTCCAAGAGGGTTGTACATCCATGCCACCTTTAAAGAGGGATAAAAAGTCGACAGAGATCTGACTATTATTTTGTTCAATAAATCCTTGGGTTGAATATTCCACAGGCGTGTTTCCATAGTGTTGAATGACAAAATGACGAGCACTTGTATCTGAATTTTTGACAGAGAAAGCTGAATGGGTTGTGTTGTATTTGATAATGGAGTCCATGATGTTGTTGTCTGTGTAGGCACGCTTGCTGACGTCTGTCATTGTGTTTATTTCGTGGCAGATACCCTTGGGTCTTGTCAATAAATCCAAGGCGGAAGATTGAGGGTTGACGTCGGGAACATGAACACCTTCGGCTCTATATTGGTCTGCTTCAAGCCGAAACATCGTATGATCAATATATTCTTGAATACGTTCATTGGCTAAATTGATAGCGAGTTGTTCAAAACCTGCCACTGAATAATAGGATTGAAGGCCAGGGAAATCGAGTACACCAATAAAACTAGTGAAATCCTCTATGCATGTTTTGCTATTGATCTTTTCAACAATCCAAGAAAACAAGAGAGAGTAAAGGACTTGACAGAGCTCATCACGTTGATGAGCAGCTTGTTCGGCGTTCAAGATTAAAGTAGTAACATCTTTACGAATCATAGTTGTTTTAAAAGTCAAGACATTTTCAAGTGCATGAGGGTCGAGACCCAAAAAATCAGCAACGAGGTCAAGGAGTTCAGTATTCTTAACAAAGGCAGCCTCTTGTGTACCGGTACCTGCGGGGTCTACAAATGAAAGGTTGCCAAGATGAAGAATGGTGGCAACGAGTTGAATTATTCTTCCGATCTGTTCTTTTCTAAAACCACACGTTTTCATTGCAAGTTTCAATTCTTCAAAGTGCTGTGCATCTACTGATGATATCGATCGTTTACTAAATTTTTGTAAGTAAGGGTAACTCGAGGCATCCATGAGCTGAAGTGTTGCTTTTTCCTCTGGGGAAACACCAGCCAATAAATAATAAAAGATATTGAAATTTCCATCTAAAGAGGCCGGTACACAGTCACCAGTTACACGGGAAGACTCTAAGGAGTAATGAAGTGTTTTTGAACCAACCATTCGGCCTCTTTCGTTAAATTGGATTTCGGAATAGTAGCCAAAACGGGAAGAAGATGGACTTGTACCTGTTTGACAGTGCCCAAAAGCTTCCAAGAGTCTCTGAGACTCCAAGATTTGTGTTTGCACTTTGGATTCTTTTTTATGACTGCTCAGTCGTACAAGATGGCGGATAGTTAATTTACGGATGTCGGACTTGCCACTACCGCTGTCCCCTCTTAAAACCACTGTTTGATCACTCCCGGTTCTTCTCATATGAAAATACACTCGGTTAATAAGGTCAAACAAATGAGGGCCTGATGATTGTTGATGATTTGTAGCATCTTTATAAGCCGC
>contig-100_26 length_5420 read_count_0
TTTTTTAAACAATAAAAAAACAAATTTTATTTTTGTAAAAAAATTTTAGTTAGGTGATGTTGGAGAGTAGCTAGGCGACGTTGGGCTATAGCTGGGACTCGTTGGAGAGTAGCTAGGTGAAGTTGGACTGTAGCTAGGACTTGTTGGACTATAACTAGGTGAAGTTGGACTATAGCTTGGACTAGTAGGGCTATAGCTTGGAGAAGTTGGTGAATAACTAGGACTAGTAGGACTATAACTAGGGCTAGTAGGAGAGTAACTAGGACTAGTGGGACTGTAGCTAGGACTTGTTGGACTATAGCTTGGACTGGTGGGTGAATAGCTAGGACTAGTGGGACTATAGCTTGGACTAGTAGGTGAGTAGCTAGGGCTGGTAGGACTATAACTTGGACTAGTAGGCGAATAACTGGGACTTGTTGGACTGTAGCTAGGGCTTGTAGGACTGTAGCTAGGACTAGTAGGGCTATAACTAGGGCTAGTAGGCGAGTAACTGGGACTAGTTGGTGAATAGCTTGGGCTAGTAGGACTGTAACTAGGACTAGTGGGTGAGTAGCTAGGACTTGTAGGTGAGTAATTGGGAGAGGCAGGTGAATATCCAGGTGAAGCCGCATAGGATGGACTTGATGGAGAATATCCAGGAGATGTAGGAGAATAGCCTGGGCTTTGAGCATAAGGGCTAAGATCACCACGCCAAGGACTAGCGATACCGACGGCACCTGTATTACCCATGGGGGAGAACATGGGTTCTGAGGGAGAGGATGGCTGTGAAAAGTCAACCCAGTCAGGAGAACGAGTATCATATGGAGTAGCCATACTAGGTGTCATGTAACCTGGACCTGGTGTAGCAAAGCCAGCTACATCACCAGTAACACCCATTTGTAAGTTTTGTCTGTGATCTTGTGGTACTGTTTGAAGTAAATCTTCATCCAAAACAATATCAAATTCACCTGTACCAAGAGGAGCCATTTGACCCAGCAGGACATTTTCTGTAACACCTTTACAGTCATCAAGTTCACCAACAGCCGCAGCTTCCAAAAGGATTTCTACAGTTTCTTCAAAAGAACATCTCATTAAAGCACCAGTTTCAGCTCTGTTAATACCATGACGAGTGATAGCCATCAAGTGACCACGGTTAGTCATAACATCACAAAGAAGAGCCAAATGACGATAGTTAACATAAGAACCATCAAATTCAATAACGTTACGTAATTCTTTAAGAAGAGCTTTACGCGTGGCTTCAATACCAAGCACTTCCATAATTTCAACTGTGTTATTTGAGTAGGTACGAGTTTCATCAACACCTTCTTGACACATAACTTCTTGTAAATTTGTACCATCTGTGTCAAGACCCCATTCAGTAGTAGTTTCAAAACTTCCTTTATCGTTAAGGACTGTGTTCTTTCGCTCAACAATGTATACTTTCTTAATACCAGGTATACCACAAAGATTGATAGAACTCAACATGCTTGATTCTAATTTACGAAGGAAAGTGTCTTCCTCAGGCTTGCTTTCGTCATCACCCTCAGCATTCTTTTCGTTTTCGTCCAGCATAACTCTACAACGAACAACTTGCTTTTCTGAATTGTCATCACTACCCATAACATGAAGATCATGTCTGAATTCCTCTGAAATCTTTTGCACAATATCAGTGACGTAAATGCCTTTGTCAACCATCATGGCACGATTCAATTCCAAACGGAGCAACCAAGGAGATACACGGGTGACAAATGGTGAATTATCATCTTCAAGTGAGTAATATGTTTCAACAAAGTCGGCATCTTCACTGATTACAGTTTGACGTGGATCAGGATCGTAGTAAATCTCAGCGACAGAAGTCAATCGTTGAAGTGTAGTATGCTCGAGTTTGACTTGAACTTCCTTAGCTAATTCAATATTACGAGATCTTTCATTATCAAGCCAAACTTCAAGACGAGGTGTCTTAATATTTTTGGCAACGTTGATAATTTCCTTCAAACGAGGCACACCAAGGGTGACGTTTTTACTTGACACACCAGCATAATGGAAAGTATTCAAAGTCATTTGAGTAGCAGGTTCACCAATAGATTGAGCAGCAATGGTACCAACCATTTCACCTGGTGCAACAACTGATTGTAAAAAGCGTGATTCTATTTCTCCAAGAACCCATTCAAATGCTTGTGATGTCAGATGATATTCTTCTATCACTCGTTTAACAGCAAATGTTGAACGAAGTAATATTCCAAATAATAATGTGGCATTCTTTTGAGTTTCAGCAGATATCTTGTCTTTCCCGCGGACAACATGCAAACGATCAACAATATTTGTAAGACCATCAATAATTTGGAACGGGTGAATATCAGAAGGTTTTCGAGGATCAATGTGGAAGATTTGCTGAGCATTAGTAATTAATCTAGAAAGGTTAACAGGTAATGGCCATTTGTCTTCGCCACTCTTGAAAATGCTTGTTTGCAACGTTTTACGATCCTTTACTAATTGAGCAAATTCTTGTTCCAAGTAAGCTTGTGCCTCTTCATTGCCTTCAATTGATTGGCGTACGCCAAAATTAAGACAACCTTTTTTGAATCCTTCCTTCATTACATCAACCTTATAACGCTTCTCAAACTCTTCGTAACTACATCTGAGAGAATGGAATTTTTGTGATTCAACTGTGGCAGCATCCATACCGTCTTCACCATAGCAAAATTCGATAATATCACCAAGTGAGTTTCGCACAGTACCATCATACTTAACCATAACATCTTCCAAAGCCTTTACTAAACGACGCTGAATGTAACCAGTTTCGGCAGTCTTAACAGCTGTATCAATAAGACCTTCACGACCACCCATAGCGTGGAAGAAAAATTCTGTGGGAGTTAAACCTCTCAAATAAGAATTTTCAACAAAACCACGACTTTCTGGACTGTGATCGTCTTTAGAAAAGTGAGGCAACGTACGGAACTTGAAGCCATAAGGGATACGTTTACCTTCAACATTTTGTTGACCAACACAAGCAGACATTTGTGAAATATTAATGAAAGAACCTTTTGAACCAGCAATTACCATTTGCTTTACATTGTTGTCTTCCTTCAAACTGTTTTGGGCCATTTTACCAGCATCATCACGAGCTTTGTTCAGTGTTTGATTGACCTTGGCTTCAAATGATTCACGAAGTGTCATACCAGGTTGAACTTCTAACTTGTCTTGTTGAGCAGTAACAATAACTTCTTGTACACGTTGTTTAGCTTGAGAAATAATATTTGTAATAGTTTCCATAGAGACCTTATCAGCAATTGTGTCACCGATACCAATACTGAAACCGTTTTGAAGTAACCAGTAGTTTACAACACGCTGAGTACCGCTCAGGAAGTCTTTTGCTGACTCTGGGCCAAGCTCATTCATGATTGTATGAATAAGACCACCATTTGCAGTACCAACCGTTTTCTTACATACAATACCACAGATCAATTCACCGTTTTCAATGATGACACGAGTGTCTCCAGGAGAGATTAAAGTAGTTTCACCATCAGGATGTGTAGAATGGAAAGTTTGACAATTGATACCTTTAGGAATGACCATAGAAAGAATTTGCTTACCGCTCCATAATGGCTTAGGTTTAAGAATGGCAGGCGGGGGTATATATCCATCCCAAGAAGGCACCCACATCACAATATTCATCACCAGATCTTTAGATAAAAAGCAATCTCTTAATGTGAATTTACGGATACCACAGAGTGTGTCTTGCACAATACCCATAACAGGTTTGTTTGATTGAGGAGACACAATCTGTTTGGGGACCATACAAATCTCTGTGACTTCAGCTCGTGTCTCTAGAGATTGGGGAACGTGAAGATTCATTTCATCACCATCAAAATCAGCATTATAAGGGGATGTAACCGATAGATTTAAACGGAAAGTAGAATATGGCATAACCTTGACACGATGACCCATCATTGACATTTTGTGAAGTGAAGGTTGACGGTTGAAGATAACAACATCATCATCATTAATATGTCTTTCAACCCGATAACCATATTGAAGTGGTATTTCACCAGCTCTTTTACGGTAACGGAGATCGATACGCTCTCCATTATCACGAATGACGTATTTAGCACCTGGATGTTCCAAAGGGCCATTGCGGACCAATTGCTGCAGTTTATCAATGTTATATGGAGTAACAATTTCAGGATACGTCAAATTACGGGCGATACTACGAGGTACACCAACTTGATCAAGTGCAAGATTTGGATCGCCAGTGATAACAGTACGAGCAGAGAAGTCTACACGCTTACCCATGAGGTTACCACGAAGACGACCTTCTTTACCCTTAAGACGAGCACGAATAGATTTAAGAGGTCTTCCTGATTTTTGTAATGCTTGCGGTTGACCAGCAATATCATTATCCATGTACGTAGCAATGTGGAACTGCAAAAGCTGCTCAAATTCATTTACAACATGAACTGGTGCACCTTCTGATTCACAACGCTTGACATTGGCATTTGCCTTCAATATATCGGATAATTTGTGGGTCAAATCATCTTCACCCTTACTAGTACCATCCATTTGGATAGAAGGACGAACTTGTGGAGGAGGCACAGGTAAGACAGTAATCATCATCCATTCAGGTCTGGCATATTCTTCAGATAAGCCCATATCTCGAATGTCTTGATCGGGGATGTTCTTTAATATTTGCAAAACTTTTGCTGCGGTCAGTTGCTGTTTGCCTTCATTTCCAGAGTCATCTCCTGGACTTGAGCGGAACTGCGCATAAAGCTTTAAACCATCTTTACGAATAAGGGGCTGTTTATAACCACAGCCTCCGTGGTTGCTTTTGCGTTTACCGCTATTAAACTCTTCTTTTTCTTCTAAACCATCTTCTTCGTCGCCACCTTCACAAGTCATTTTGGTTTTTGCTATATCCCATACAGCACGAAGTCTCACTTTTCGATCGCTGATTCTTCTAGCTCTTTCAAATCGAGGGTTTGATTGATCAACTTTAAGTTTGGAGCAGTGGAAACAAACACATTCCAATATTTTCTTGATTTTAGTTAAAAACCCAATATGAAAAACTGGCTTGGCCAAATCAATGTGGCCAAAGTGTCCTGGACATTCTGCCATTCCTTCACCACAGGTTTGACATTTATAGTTACGGTCGATAGTACCCATTCGAGGGTCCAACAAGCCACCAACTCTGGGCTTCTGAGTACCTTCTTCATATAGTTCAGGAAACTCGATTTTGGACACAGACATTGCTTTAATTTCTTCTGGAGAAAGAATACCAAATTGGATAGCATCAACACGTCGGAGTGGTACAGATGAGAAAGCAAAAGGATGTCCACTCATTTTTGTTTATTTAGTTGAAGGTTTTTTTGTAAGATTTTTTTGTATGTTGTAAAGAATGTAGCAGAAGTTGAAGTATAATGTAATATAAGAATCCCTATAAC
>contig-100_27 length_5417 read_count_0
TTTGGATTCAATCAATGGAAAAACTACAGCAGAATATTCAATCATCAACAAATGATGATTCACCTTTTATGACTCTAACTCAGTTTGATACTGAATTACAACAACAGGCACAGTTTGCAATACAACAAGAAATAGACGCATGGCAAGAGTTTGAGAATTACTTACCTCAATTAGACTATCAGACTATAAATCAAAGATCAAATAATAATAATCAATTTCATCTGTTGTCTACTCAAAATGGCAGTGACAGCTTAAAGTTATATCCGCCACAGAACTGGTCAGGAATAAAGACGACTCAAACCATGGCTTTTGTATCACCGACCACTGATCCTGTCATTTCACCTTTTAGTAGTCCTTCATCCGCATTGGAACCACTTGGATCTCCTGGGCAACAGGTCTCATCGAATGACCCTTCTTCTACTGCAACAACAGCAAATACAACGATGAACAATACACCCTTAGAATCGCCTATACAGTCTCCCACAAATAAATTGTTTTCATTTGATTTTTCTTTTTTATCTGAGCAGCAATCTAGTACTACTACTACTACCAATAATAATAATAGTGATAAAGTCGATCTATCTTTTTATGATCAAGAAAAACCATTTGACTCAAGCAATACACCACCACCCATCGTACCCCAACAAAAGAAAAGAGCACATAATGTGATTGAACGTCGCTATAGGAATAATATCAATGAGCGTATCACAGAACTTAAAAATGCTGTTCCAGCCCTTGTTCACGCAAAGATAAAGGATACCACAACAGTCAAACCAGGAACGAAACGAGGCCGTAAAAATGCAGATGAAGACGAAGACGAAGAAGAAGACGGCGAAGAGTACGTTGACGGCGTTGCTGTTGCAACAAAGCTTAACAAGGCTACTATTTTACGCAAGGCAACTGAATATATTATGCATCTAAGACGTAAAGGTGAAGCACTTCACCATGAGAATGATATCCTACAACGTCTTGTTCGACAGCTACCCGGTGGTCAAGATGTCTTGAATCGATATCTGACTCAAAAATCTCTGCGAGAAAAGGAAATGCATCAGAATTATCTATTTGAGCGTAACCTACAAAAGCAAATGCAACAGCAGAGACGTAAAAGTACAGCTGGAAGAAAAAAATCTCGCGTCTCTAAACATGATACAGCAAAGCCACTTGTTCCAGCTGCACCGTCTGTGACCAACCGTGTGTTCATGGCCGCCTTCATGGCTATCAGCTTCTTTTCGACCTCTCCTCTCTTTACTGGGCCAACCACGAAAGAACAGTTTGAGAGTCACCATCATATATCTCGCACAGCAGATAACATGTATTCAAATAACAGTAGCACAAAGCATACTTTCATTGCCTCTCTTTTTCCAACAAATGATGGCTGGTCTATGCTCAGAACTACTCTTTTTGTCATCTGTATTTTCCAGCTCTTTTTACCTCTTTTAAAGTCCATGATCCTGAATGGAATTAAAGTAAAGAGTGTTAATAAAAAAGCAAGAATCAAGTCTTCTTTAAGTGGCAATATCGGTACTCACGTCACTTCTTTAACACCCGGCGATCAGAAATGCATGCAAATCTACAGCATCCTTGCCAAGTCGTTAGAAAACGAGCCAAACAATAAAGCAGTACTTTATAAAAACTATACCATCTCATTTTACCTCGCTCTATCCAAAGAAATCGCCCGATTTGTCTCTCGTCACTGGTTAGGTTTTGAAATTCTCTATGATGATGACAATGCACTAGCACCTCAAGAGCAGTGGGTCCAAGCATGCAAATGGATTAAGTTGAATGAAGTCGAGTGTCTCGGAGGCAACCCAGAGCTGACTCGAGCTTCGATGCTTTTCTCATGTTTTCGTGTACTGAATTTGATAGACGTCATGGATGACGACGAAAACGAGTACGTTGAACAATCTCGTTCCCGTGTGTATGCCACGGCTGCTTTACAGATGGCCCTCATCATTCCTCATCACGGTATAGCCGAAACATTATCACGGTACTTTTGGCGCCTGTCCATGTATGAATCTGGCCTTGAAGACGACCCTTTGATGAATGCGCTCACGTATGATTGTCATGAAGACGATGGTGAAGATCGTGTGGAGGTCATGATTAAGTCTCGCGCCTGGTATGAAACATTGGAAGTCATGAGCCATCAAATACATCACTTTGACAGTAGAGCCTGTGGGCTGTCTTTGTCCATGAACGCACCAGTGCTTGTACCTGTCGGTATCCTTTCCACACTTCATTTATTGGATAATTTGCAAACACAGTTTGGTCGTTTGATCATTTCGGTCACTACTCCTGCACCTTCGGACGAACTTGATCAAGAATACTATTATTACTCAGAGTTTAGCGAAACGGTCTTTGCTCAAATCCTAGACATCACAACCCCACAAGAGGCATCCGAGCAGGTTGATGACTATCACTCTTTAGCTCACTGGCTAGCTTCCGTAGGTGCGATTGTAGAAGCTCTCTGGAAGAGTGATATCAAAACGGTAAATGCACTGATCAAGACGGTACTAAAAGATATTCCTCTATCTCTTGTTTCTCGCAAAATGATGGATGAAGAAGACATAAATACGGTACGCCATAAGGAGCGCCAAAGTCAGCTCGATCAACTTACCAAAAAGAGCATGACACATACCTTAATTGGCGCTGCTCTACTAAAAACAAACGATTTACAGCAAGGTATTGAAGAGCTTTGCAAAGCGGAAAAAATCAAAGCGACCATAAGAAGCCTGTCTGGTCGTCTTGATGGAAACCAGATAGCCAAGCACGATGAAGAAGTAGATCTTGAAAGTTCAGTCATGGCGCTGGCTGACTTTGTTACAGCTGTGACCGGACTTGAGGCATGGATCACTGCCTGGCGCTTAGTGCCTAGCTGTGTAACCAAAGACAGAGACTCGTGGGAAGAAAGATTCATCAGACAGGTCCGTGACAGTAGCTTACAGTTACGTAGAATGATCGGTCGTCATTCTCTAGATGGATTGCGAACGAATGATGCTATTGTTGAAAGGCTGACTCGCCTAGGCTCTTATGTGTCAAGAGAAGAGTATGCTGATTCAGCTTGCGATTGCTCTTCTGAAGATGAAGAAGACTCTGAAGAACTTGGTAAAAATACCGTACATGTGCGTCGCCCAGATAGAGCTTTAGATATCCTTCGTGGTTTAGCTTAAGTGTAACATGGAGAAGATTTGTATGTATATGTAAATATGTGTGTGCTCATCGTATTCTTTGATTTTTCCCTTTAATACATCCAATCTATCATATACCATGCTTAAATTTATATCAAGTGAACCAGTCACTCGCTGCTTGTTATATGATTCTCCTGTCTTTAAATATCTTTCAAGCTGTTGAAATTGATCATGAACATGGTATACACGCGTAATCAGCACCAATTGAGACAGTATTACCAAGAAAAAGGCAATATACACCAAGACATTCAGTTGAACATTGTAATCCAACCAACTTGCAGGATTTTTCAAGGACCTCTTTGGAGCTAGTCGCAGTATCGTCAGCAGCTCTTTATCCTTTATTAATTCTTTGGCCAGGCCAGGGTTAGCTAATACTGAGGCTAAATGGTTATACTGTCTAAACTGATCATCAGCAGCATTATTTTCAATGACAGCTAACCAAAAAAAGGGGTAAACAAATTGTATTCTGATGACAATGGAACTTACAACTGATCAGTCCACTTTTCTTGAACGCAACTTCAAAAGTGATAAGAACTCGCACCTTTTGTTTACTAACACGAGTAATACATGTTCGACACTGGATACAGTACACAGCACCCATTGGCATATCTGGCATAGATTTTTTGGCAGTAACGCATGAATAGTAGGGTAACTGAAACTGTTCTCTTTTTTCGTGGAATAAAGTCTTTATCATTTTTATATGTTTTTCTGAAGCTTTGATTCGTCTTTTTCCAGTGATATTTCTTGAATTATTTTTCCATCTTTCTACTTGAACATCTTCAAAGTTTTCATAGCGTTCTAAAAAGCGCTTGATAAAGTCTGTCTCAAAAAGCAATTTATCGACAGCTTCAACCGTACCTGGGTATACTCTGTCTAATGCTACGTAGCCATATTGTTCATTATGTTGCATGCAAGGGCATGTCACTGCCTTGCCTGTAGAGAATCGACTCACCAAACTCTGATGTGATTCGCCACGCTGCTTTCTATTATGTTCACTTGGTTTAGGCGGTATGACAATCGGTGAAGACGTCATTTTGGTTGCATAAGAGTCCGAGACTGACCTGGGTCGATTGTTTGATGTTGTCGACAATTTCAGTGGTGTGTCTTTGATTTTGAGTAACGTGGTGCCCATTGGCTTATTGTCGTATGTGGTTACTGATGGTTGGGAAACAATGTCCTCCTTTATTAACGTCTCATCGGTTAGCAAATGTGGTGGGGTATTTGGCATGATGGCAGAGTCCTTTGAATGTGTACTTGAGCGATTGCTAGAACTGGCTTGATCATGTTTACTTTCTTCATAAGATTGTGTGATCGATGATGATGTATTGAGCGATGATGAAGATGAAAGTGATGATATTCTTTTATGCAGTTTCCATATCTTTACTATTTGGTCATAAGCTTGATCACGCAATAAAAAAGAGGCAAAAATATGTCTAGAAGTAGATGTGGCAATCATAATCCCATTAGGAATAACCTTGGCTGTCATTCTTTTTTCCACAGCAGTTATTTCATCAAAATTTATGACCAAATTGGTAACCCAGCCAAAGATATTTGCTTTAAAGCATACATGATGTTCAGATATATAAATGTGTCCCTGTAATAATATTTCTTTTTGAAGAGCACATTTGTAAACTTCTATAAGCACATCTGTTTGTGGAACACTTTTGAAAAGCGCGTGAAAAATATCATTTTGCTTTTCATTGGCCAATTGGAACTCACAAAGAGCGGCGAAACTGCCGGGCCGTTCGTTTCCTGAAATTATTTCAATTTCAGAGGTCGATGCGAGTGGTTCATGGCTGTCGACGGATAAACTTGATTTGTCGCTTTTAATACTTGCTTTACTTAATTTGTCTTCTTTGTCTTTACGTTCCAAGGAAATATCATCACCTTTTCTCGATTCGGCTGTATTCTTTCTACTTGATTTTTTCTGTTCCTGACGTTTGTATTTATCAAGTGAAGATAAAGAGGAGGACCGACTGTGACGCCGAGAATATTTCAATGACGGTGATGTACTGGCTTCATCATTGTTATTAGCTCTTCTCGAATCTAAGCTGTATCTTGGTGTATCTTTTATTACAGAGCTAACCGTTGTTAACATACTTGATTCTTTTGATTTTCGTCGTAATAATTGGAAAAAAGGATGCGATGATGGTTTTGCATTGGGCATATTTATTTAAAATATCAATGACGTCGATCTGAGGTTATCTCCTTTTTTGGTTTATTTTATCTGTG
>contig-100_28 length_5348 read_count_0
GATGAAGAGGATGAAGAAGTTCGATTTATGACAAGCAATGAAGCAAAAAATCTTGCTCATTGTCTAAAGCATAAAAACTTGCCTGGCTTGTCTAAGCGGGATAAATATCAATTGATTGCAATGGTCAATACTATAGTTGAAATTACAAATCAAGGTGAATCTATAGATGCCAATGGTGCTAGATTTATTGCTTTGGTAGAGAATCACTTTCACCTCAATCTACAACTTCCAGAAGAACAAAGGCAACCCAATTTACAAACAAGGGATTTCACATGGGCTCTACATAGTCAATCACAGGATTTATTGTTACAAAAATGCATGCAGCTATGTGGAGACAAGTTTGTGTGGGAGGACGCAAGATCATTGGGCATTTTTCTGTGGCTTCAAAAGATTGACACAGTGAGAGAACAAATGACAACAATCGCACGCAATATATATCTATCAAAAGAGGATTTCAGAGATCCAGTTGACTGTACCTTGTTTTATTTTGCCTTGCGCAAAAAGAATTTGGTACAAGGTCTCTGGAGATCCGCCAGCTACCATAAAGAGCAAGGCGCTATGTTGAAATTTCTTGCAAACGATTTTAGTCAGCCTCGTTGGCAAACAGCTGCTTCTAAAAACGCCTTTGCTTTACTTGGGAAGCAACGGTTCGAATATGCCGCTGCTTTCTTTTTGTTGGCGGATAAGTTGAGAGATGCGGTTAACGTCATTTTACGAAATGTCAAAGATTATCAGCTTGCTATAGCCATTTGCAGAGTATATGAAGGTGATCACAGCCCAATTCTGAGAGAAATACTCGAAAACACAGTCATACCAACAGCAATAAAATCAAACGACCGATGGCTCATTAGCATGACTTATTGGTTGCTTGGCAAGCAGAAGGAATCTATTCGTTCCTTAATTGTTCCTCTATCACAGTTTACAGATGAACTCATACACGATGAAGATTCTGCCGCTGCTGTTCAAGACCCAAATGCATTCATTTTGTACCATCAATTGAAAAAAGGACAAACCCAAGTCCTAAGTGTACCTTACGATTTAGAATATCACTTTTCTTTACTTGTATCGAAAGCATATGAGAGACTTGGATGTCCTTTATTAGCATTGCATATTTTAACAAAATACTACATGCGTCCACCTTTATCTGCGACTGATTCCGTACCATGTACTCCAAAAGAAGATAAAGCAGAAGGTTTATTCGCTCCTATAGAATCTCGAGCTCAAGATCTTTTCAGCAATGAAAATACTATGCCTTCTAGAGCAGCTGACTTGTTTGCAGAGACTGATATCTTTGCATCTACTAACTCCAAACCGTCCTACTCTTCAAATTTATTTGATGACGATGATAACACTGACTTGTTCGCATCTAAAGCAAATCTATTTGATGACAACGATGACCAAGATATCTTTGCCGACAAGAGCTTAAAAATGAATGATGAAAACAGTAGCATAGAAGCACCGGATAAGGTTGAAGACGGACTCGATGCTTATAAAGCTATGCTTGTCATTCGTTTGTTACAGACCTTTTTCCATGCTGCTTCTGCTATCTATAATGGCTTACAAGAGCCTGACGACATGCACGAAATGAAATACCGTTCAAGATTTTTGCAAAATCGACAAGCTATTTTAGAGCTTGGGCAGTCTGTCAAGATTCCGCCTCCTATATTCTCTCGTCTTTTGATGGAAAAAAGTATTGAAGCGGATGTATTCCCTCTGTACTTGTACATTTTGCATGAAGGCGTACCGGAGAATTTTGATGTTCATCAATTTTTACGAGCCTTCAAAGTTGGATGCTTTGAGGTAAATGAAGTCGCACTAATGCCTGAAGACCTTGATTATGCTACTTTGGTTTTTGTAGAGCACTGGACAGAACATGTTATCAAGACCTTTGGTATCTGGAGCGAGCTTCGTTTACGCTATTGTAATCCTGAGACTGCTACTTTAACAACTAAACAGATCGCCCTTACGACATACATTAGCGCCATTTTGATTTCTTTGAGAGAGAGGCAATATGAAAAAGGATGGTGCCTGTTGTACTATTTAAAATCATTCCTGGACGTGGTTGGATCAAGTAATAATAGCGAAGCTGGTATCACCGATTGTTTTAATCGATTATTAAAAAATGATACAAAGATGATTGAAATGATAACAGAAGACTTTGATAGTTTATCAGATGGAAGTAGTATGTTTGGATTTGATATGCTTGAGGAAGTGTATCGTCCTCTTTTTGATTCCCAAGATAATTCTGCAGCTGCAAACTTGTTAGAGGTTGCTTCTCTTAATTATGTGCTCTCATCTATTGAACACGCTATGCAATGTCAAGGAAAGCATCATAACCTTGGAGAGCTGATATCTGATTTTATTTGGACAACTTTGCTGGATCCTATTGCTTATAGGGCTCACTGCTTGAAGAAAACAATCGCAACTCAGTTAGAAAATGATTTGACTAAGCGTAATGTGATGAAGCAATTTAAAACTCTGCGGCAGAGAAAGTACTGGCACTCGATTAAAAGCCTCAGCTCGCCAGATAGACTTTTACCTTTTATAGATTTTATTCACTCATCTATTAATATAACGTTTGATGACCAACAAATGCAATTTAGTTGTGTATACAACTCCCCAAGCACTGCTTATGCTTTTTGCATTAGCCATTCTGCTGCAAATACTATGGCCGTATGCTTAAAATCTGAAATACAAGAAATTGATCTTTCCAAAGCTTTGAACTTCCGTTCACAACCTATCGTTAGATCAAGATCTATATCATCGTTTGGTTTAGGCAACGATAATCATATTGACAGTTACCCAGACACAGAAGAAGATGAATCTGACGACTTTTCCGACAATGAAAATAATCCTAACTTTAACATGGCAACTCCCAAGCCATTGCGCCATAAAGTGTCTAGAACATCTGCCACTGGAACACCAACAATAATGTCACCTGCTGGTAATCGTCCACTAGAGGAGCATGTTCAAAAGGGAGCACAAAATCTCAATCTGGAATATGTTTATGACTCTTTAAAGAAATCTCTTGCTAAAGGAGATTCTGCTGCCAGAACCCCCAATGCATCTAGTCCCTTCACAATGGATAATGCTGAACGAGAAAAAATGATTACGTTTAAAAGAAACATTTCTGCTACCTGTACAGAAGCTCATCCACAATATCCTTTCTACATAACTGGGTGTGAAATAAACAACAGCAATAGCCCAACAGCAATCTTGTGGCAATTTGGTCAGGAAAGAGAAATAGCAAGTTATTATGGATGTCAAGGAAAAGCTACTAGGATTCATTTTGATCACTTTGGTCAAAAGTTTGCAGCAGGAGATACATATGGATCATTATGTCTATGGCGTTTTGATGCCCATGCCCACTCTAACAAGCCGTATTATACCATTAACTGTCATTCTAAAGCAACTAGAGATTTTACGTTTATTAACTCGAGCAGCCTTATCGCTACAGCGGGAACTTCTTTAGCAATGAGTAGAAAACGGGACCATGTTTGTTTATGGGATACTTTATTGCCAACATCGAAGGCTATGGTCCACTCATTTCCTGGTCACGAATCTGGAGCATATGCCATTTCATATGAACCTAATAGTCAATTGCTGTTTTCTGGTGGGAAAAAAGGAGAAATAGTTGTTTCGGATATTCGGCAGCGTACAACGATGTGTACATTTACAGCACATCATTCAAGGATTAGGTCTATTGCTATTGATACAGATTGTAACGCACTTATTACTGGATCCATTGATGGCGAAATGAAGATTTGGGATGCCAGTACATATAAACTAAAGCAAACATTTGATATTCAGCCAAGAAATCGATTCCTTGCACCATCTTTCAATAGAATTCCACTAAAAGCCTTTGGTGTTATGCAAATTCAATTATTAGGAGAAGGAAGTATATATACTTCTGGACCCAATGGCATCACGAGTTGCCAAATGAAATAAATGAGCACAAATTTACTTTGCTTTGAAGTATTATTTAATAATCGAGCATGCAAAACAGCTTTTGACATAATTCAAATGCTTTATTTGTTTGTGGAAGGTTTATAGTATAGTACTACTTGAAAGAAGTTTATAATAAATGTATGCAAATAATGATAATGATAAATGAATTTTGTTTTGATTGCTTGTAAGATTTTCTTCTTTGTAAAAAGGTGATTAAGAGCATGGCAGCAAATAGCCATGATTTACAGAGGGGAGAAAGAAGAATGAAAAAATAGCATTCAAATAGTGAGTCCCCATACTTCCATTTCCATACACTGAAACTGTTGCTTTAATGCAAGACATTCATTATCGAATGTCGGGCAATTTGTGCTGTATCCCTTTTCCAAGTCAGAATTCAACCACAGACCAAACTTACCATCCCCTCCACCTATTGCAATGAAATCGGTATTACATAGAATCATGTAATCATTTTTGCCTGTCCAAGGAAAAACTTTAATTTTTGGTAATGCGTGCTCCTCCTTTTTATAGTCTTTTTCTGACGTTAGTTTCCACAAGAAGCATTCTCCTGTTCCATAATACATGTTGTTTTGACATTTAAGTGTACTACTTAAATAGGCACCATAAATTTGTTTATCTGCATCCTTTATGATCATAATGCATGGACCTTCATAATCTTTTGTTGAAGAATATAAACTAAATAAACTAACACCATGCTGATCGAGACTATATAATAGTTTCCAACTCGAAGCAACGCGGTATCTTCTGGGAATATAAGGTCGAATTGTCTCAGCTATATTTTCTGTCAAAACAGGTTCTGTACTTTCTTTACGTTCTTGTAAATGAATAGAGGGCATATCAAAATCTGTCACAACCGAATTCTTTGCAGAAGCAGAAGCTAAACTAGTTAAAGCATCTACAGCTGTTGAACCATTGCCATCGCCACCAACGCTACAGCCGTTTTTGTTGTGAATGAGTATAAATGAGGCAGCAGTAGAAGAATGTAGGGATGATATGGAACTGTTTAAAGAAGACATGCTAATCAAACTGGAAGATGAAATAGAGCTTGTTTCTTCTTGTTCCTTTTGGGAAATTGTATTTTTATTGTTAGGGACAGCAAAAGTAATAGTTGTCTTTCTTTTTTGTGGTATTATATCATCATTAGCTGTAGTCGGTTTAGCCAGTTGGTATGAAGATGATAGTATGACTGAGCTTTTTGTAATTGATGTAGTTGAATTTGATTTATTGTGTCGCATCCGAGGCCTTGTTGAATTATCCGTCTTCTTTAACCCCAATAATTTTGATACAAAACGTGTAAATGGTGAAGGGTGGTTTTCGTTATATGAATTTTCATTATCATCAGTGATTGATCGGTGTAAAGGAAGAAGCTTCTCTTTAAAAAA
>contig-100_29 length_5292 read_count_0
GCAGTTTTTTGACTTTTTTAATATAGACCCAGAAGACGTTATGGCACAACGCTCAAACAGTTTTGCTTACGGGACACCAACAGCAAAGATAGAAAGAACTCTTAGCATTTATCCAGCATTTATATCGAAAATAGTATATGAATTAAAACAACTTATTACAGTATCAGATCATATCAAAAATGATATTGAATATAAAAATACCTTTCATGGTAAAGAAGTAGTTGACAAGATTATTTTGATATTACAAGCAAAAGATAGAAAATTGGCTACTCGAGTTGGAAAGGCTCTTGCTTCACAAAGAGTCTTTCATGATGTTTGCTATGAAACACAACTTGTGGATTCTATCCATTATTTATATGAGTTTTCCAATCAAACCATTATATACCAGAATAATGACAGCATGAGTGAAATAGAATCAACTACTTCTGAATTAGTTATCAACGATAGTATACCCAACGGTGTATTAACTGAACTTACTTTTTGCTACTCACCTACATGTTGGAGTAAAAAGCCTTGTTATAGTCCAACATGTCCAAAAAGGATACCACAATTCCACTATGGTGAAGAACAAGAAAAGAAAGACGTAAAATTCAAAAGCTCACAACAATACCCTAATCAACATGATGATGACCGATTATGGGCAAATAGAATTGACAAAGAAACATATAATTCAATACCAAAAATAGAGCGTAAAAGACAGGAGAATTTATGTGAATTAATCTACACAGAAGAAGACTACGTTTTGAGTTTGGATTATTTACAGACTGTATGGATTAAGCCATTGAAGGAAAGGCCCATTATTCCAACATCAAGAAGAGAATCGTTTATCCACAAAGTATTTAGAAATATTGCGTCCATCTATGAAACCAATATTCGATTATTAAATGCACTTAAATCAAGACAAGATGAAAATCCAATTATTTATCAAATTGGTGATATTTTACTGGAGTTTGTTATTGATTTTGAGCCCTATATTGCTTATGGTTCAAAGCAACACGAGGCCAAGTTTACATTGGAGAGCGAAAAATATATCAATTCGAACTTTGAAGCTTTTGTGCAGGCAACCGAAAGGCATCCTAGTTCTCTAAAGCTCGAATTAAATGGATACCTTACAAAGCCAACCACTCGATTAGGAAGATATACTTTATTGTTCAATGAAATATTAAAACATACACCAGAGGGACATCCTGATAAACAACACCTACCAAAGGCTATCAACATCATTAAACAGTTCTTGTCTCGAGTTAATTTTGAAACTGGACAAGCAAAGACTCGATTTGATTTGGAAAGAATACATTATAACCTGTCATTTAAATATAAAACTGACGAAACTGATCTTGATTTATTAGCAAAAAATCGCTCAATTATTAAGCAAGGAACATTAAAAAAGACAGCTCAAGCCGACTCTGTTGAGTATCAAATCATCTTATTTGACCATTATTTATGCGTTGCTAAGCTCAAAATGTCAAATGGCGTAGAAAAATATGTGATGCAAAAGAAGCCCATCCCAATAGAACTTTTACATGCCTATATACCAAAGTACGACCCATCCATACACAATAGCAATAAAAGATCGAATTCGATCGTATTACCTTATTTGACAAACAATAATCCCAACAATACAATGATGGTTGCATCCACTGGCGGGGCTGGTATTCATGTCAGAGCGTCCACTGACCTTAACTCTTATTTAAATAGTAGCAATGAGGATTCATGTTATCCAATCTCTTTTCAACATTTGGGTAGAGATTCTATTCAGCTTACTCTTTTTGCTTCTTCTGCTGCAGTAAGGAAGACATGGATTGACAAGATCAAGGCTCATCAAGAAGATATGAACAAAAAGAAACCTATATTCAAGACTGTACCAGTCTTTAAAGAACATGCATTTCAAGAATCAAACAAGATTAATCATTTTATTACATTCAACAGTGGGCAACAATATCTACTGGCGGCAGATGATGGTGTTTATGTGGGTCATCATAATTACAAACAGTCAAAACCACATAAAGTACTCTCACTTGACCGAGTCGCCCAAATCCAAGCGATTGAGAGTACACAGACACTTTTAGTCTTAGCAGACAGGATGTTATGGGAATATCCGCTGGATGCTGTTAATAACAAGCCAGAATCTCAGCCTCTGGGTCGCTTAATTCAAACACATGTTCCTTTTTTTTATGTGGGCACATGTTTACAAAGAACCATGGTTTGTATTCCTAAAATATCTACTCTTCATTCTGTTATATCTGCATATGAACCAATCAAGAAAGAAATTATTGTTACAACAGCACATCAACATAACAACAATAGCAGTACAAGTGGTGGGAAAAGACGCAGTTTGATGAACACATTACTTGCTTTGCGTCAATCAAATTCAATGAACGAATCGAATTTAAAAAAGATTAAGGACTGTTATGTTCCTTGTGAGGCATATGCTGTAGAATTATCAGCAACCATGATGTTGATTACTACTTCTAGAGGTGTTATTTTAATAGATATGAGAACAGATCAACCTCAACAATTGCTCAATCCAGCTGATAAAAGTCTTTCATTTATCATTGAAAGAGAAAAAGAACCTACATCACTAAATCTACGACAGTCTATAAAGCGTATTGCAATATTCAGAACACCTAGAAACCATTATTTTGTATGCTATGATGAATATGCATTTTATATAGATAGTAAAGGCAATCGGCTATTTAAAAAGTTTTTGATTGAATGGGAAGGGAGCCCTGAATTCTTTGCATTTTCATACCCATTCGTTATTGCTTTTCATTCTTCATTTATCGAAATCCGTAATGTTTTTACCGGTATCATTGAACAAATCATACTAGGCGCACAAATGAAATGCTTAAACAATGGACACAAGACAGAACTTGCGCTGATATTTGGATCTATGGTGGACCCTGAAAATAACAAGTACCGAATGCTCTTTAAACTTCAATTAACAGATGAGGGACATAACTTATTATTACACGGTGAGCCATCCACCGTTCGTGAAAAATCATAACCTTTACTTTTACAATAATAAATAATAATTTATTTCATTTTTAAATACTCTGCAGCTTTTTCAATACTTTTGGCTGCTCTTGTCTCAGTATGAGCCACAAGTTTATCATTTTTAGCATTGACGCTATCCATAATGGCAGGAAACACTTGAGAAGAATAGCCAGTCCAGAGTCCAGGTGCATATACTACATGCTTGAACCACGTACGACCTGGAATACCTTCAGGGTCAATAAACCCTCTTTCAAAGTAGGTCAGACGCTTATTGGCCTTTTCCAGACGTTGTATTAAGTGAGCAGGAACGTCATCCAAATTATCGTATTTGGCAAGACGGCCAGCAAGTCGTTCTAAGCGACGCTCGAATCGAGTTGCGGTGCGTTCTAGCTTATCTACGGCGTCAGGCAAATAATTCAAAGAGGATGTGTAAGTGCTTAAGTTATCGACATACTTGCTCAGATCTGCAGCATAATCTGCTGGGTGAAGAGGTAAAATAAGACTTTCGGAGAGTCGTAAGGCGAGAAGTCCCCAAATCTTGACCATTGTTTGATGGTATCGGAAATCAGGGTCACCAAACTTTTCCATCCAATGGAAACTGTCATAGTTGCTATGATAAACACCATAGTTACCACTAAAGGCCAAGTTGATACTAGCGATGCCAACATGATCCATAAAGGCAACAAAGTCAGATCCAGACCCCAATTGACCCACTGGTGGTCGTTGATTGCCAGAGAGCTTGTAATCAGCGCTCCACGCATCATAAACAGAGCCACCTGTGCGAGGATCCTCTACAAGTGAGGCAATATCGTACAGTAAACGGTTAAGAGAAGGTGATGCGCTAGTATCAAAGTGGGGACCACTAACAGCAGTATCAACATTGATATAGACAGCAGCTTGCTCATTTAGCCAATCCTTATTCTCTTCAACCCATTCGGTAGAGCCTACCAGGCCATATTCTTCAGCATCCCAGGAAGCTAAAATGATTGTACGGCGTGGACGCCATCCGCCCTTTAAGAGCTGACCAAAAGCACGAGCAAGTTCCAACATGGCAGCAGATCCGGAAGAGGGATCAACAGCACCATAGACCCAAGCATCACGATGGTTACCCAACACAATCGCTCTTTTTGGCTCTTCTGCTCCTTCGATACGAGCAACAACATTCCAGATAGGCGTGATTTTGTTTTCGATATGATTTACCAGTACAGCTTCACCTTCAGTGGGACCAGAGAAATAATCTACACCTTCAAGCCCACCAGCCCAGTCTTTATCAGCGCGGACACCATGTCCTTGGGTGGCCTTTAAGATAGGTAATGCATCCTCCCAAGAGAGAGGCAAGGAAGGAATCTTGGCTAAGCCGGGAGAATCTTCTGGGTCAATACGTGTCACGTTTTCTAAAGCAGGGTAGCCAGGTGTCAGTGGATCGCCAGCGATTAAGGATAGATACTGAACAGAGCCTCGTTGGGCTGAACTCTGAGAACGCCAGGGACCATCAGGGTAAGATTTAGGAAACTCTTCCTTATTAAGTGGCCCATCGTCAATAGGATCTGAATAAATCAAAACACCAGCACATCCAAAAACCTCAGCTGCTTTGACCTTCAAACCACGGAATGAACCTCCATAACGAACAAGGGCAATAGTGCCGTTTAAATCAATACCATGATCTTTCAAGAACTGGAAGTCTTCTACACGGCCATAATTGGCATAGACCACGCGGCCAGTTGCAGTACCATTTTTGGAATAACCGTGGAAAGTGGGTATCACATCTGGGTCTTTGCTGGTTTCATCTTCTTCAACTGGATCCTCGCGTAATTTGGCTTCGTATTGTAAGTACTCTGGTCCAGAGATGATGGCAAATCGGTGTGAAATAGGATAGTTCAACAGTGGCCAGTAGGTATCGATCGTTGTGTTTAAACCAAAGGACTCAAATTGATCACGGGTCCATTCGGCCTGTTCTTGATCATTGGGCGTGCCAGCTAGATGTGCTTTGGACGTATATATCTTAAGATATTCACGCACACTTGTATTAGAGGGTAAATCAAGAAATTCTTGTTCGGTTGGTGTCAAAAAACTCCAGTTTGGAGGTGGTGTACCATCGTCTACTTCTTTGTCATGATGTTTGAACCAATGCCTGATGGTCAATCCTAGGATAATGAGGGCAACCAAAAGAGAAATAGACGAAAATATGACTCTGAATTTTGTTTTTCCTTTAGATTCTTGTTGATCATTTAATAAAGGTGATCTTTCATTAGGCTCGCTATTCCATCGGTTTTTAAGCCAGTTATGTGCTTTTTT
>contig-100_30 length_5282 read_count_0
TTTTCTTCTCTTTTTTTTATGCTTCCTTCTTTAACACGTTCAATATTTAAGAATATGATTGTTAAACCAGTTCCTTGCCTTCAAGACAATTATGCTTACCTTTTATTAGACCAAGCATCAAAAAAAGCCGCTGTCGTTGACCCAGTTGAGCCCGACAATGTATTCAAAGCGCTTGAATCCTATCCAGATTATACTCTGTCAATGATTCTTACAACGCATCATCACTATGACCATGCGGGTGGTAATGCTAAATTACTCTCCAAGTTAAGCGTACCCTGTTATGGCGGATCAAATCAAGTAAAGGCAGTGACCAATGTCATTAAGGCGAATGAAACGATCCGATTAGGTAATATTCAAATCCGTGCATTAGCTACAGCTGGACACACTATGGACCATATCTGTTATTTTGCACAAGAGAATGATGATCATGCTGTATTCACTGGAGACTGTCTATTTTCTTCTGGATGTGGCCGATTTTTTGAAGGCAAACCTTCTGATATGTGGAACGCGTTCACTGAACTTTTAAAATTACCAGAAGATACGCACATCTATTTTGGTCATGAATACACATTATCCAATCTCAAGTTTGCAGCCCATGTTGAGCCTGATAACAGAGATATTCAGGATAAGATGAAGTGGGCTCAAGAGAATAAATGTACTACGCCTTCTACTATTAGCAATGAAAAATTGACAAATCCTTTCTTACGCGTCGAATCTATTGGTCATCTCATTGATCCTTCTTGTTCTTCTACTACTGAGCTACTCGGTAAACTTCGAAGTATGAAAGATAATTTTAAATAAAAGAGCTCTTTTTTTTTGTTTATTAATATCACACTGCATTATCTTTATTTAGCTTGTCTTTTTTGCGTGCCATCCGTCTTCTCGTATAATCATTACTGTCTTTGACATCATTAGAGAACCGTCTCATCTTGACTTCCAATTGATTTCCGTGTTCATCCATCGCGATAAATTTGTCTCCATCCTTATATCCAGAAGTTGTCGAACTGACCGAGTGGCTAGGCGATCCAGTAGGTAATCGTGTGGAGGGTGATAGACTTCGAGGCATCGGCTTGGCTCTTCGGGTTTCAATGAATCCTTCTTGAATTGATGGTTCCTCGGGTATTGCCTCCGCCATCTTGGGTATAAAGTCACCTTCAAGCAACGCATGATCACGCAAAAATTGGGAGAGTTCGGCCCAACCACCACCAACACGCACCATAACCATTTTACTCTTCAGTACACGGCAGTAGGCTAACTTTGGATTCATATCACCAAACCAGTATCGTCCTACTTCTCCTGGAACCATCTTCACCTTCACTCGGTAGGGTGCATTATTCACAATACGGCCAATTTCCATATCCAGATCGTTATCAGGGTCAGCCACATAAGCATTCAAGGGAGGCCGTGGGAGACGAGGTCGTGTCTTGATATGTGTGGCCGATTTAGACGGCTGATGATTGTGTCGACTCACAGAGTGTCGCAGTGATCCAGATGAAGAAGAAGATGTACTTGGGTTAGGTGACAAGCGAGACATGTCCCCTGCTGCACGCAGTAAAGAGGAGGCCTTGCGAGTGGGCAGAGAGGACTTTCGGATACGCGCCTGCTGTTCTTGATCTCGTTGATACTCTTTGCTATCTACTGTTCGACTCAATTCAATCTTTCGTGTTTTATACTGCTTTTTCAAAAGTTCCCATCGTTTTTCTATAGTCTTGAGATAATTTGCTGCTATCTCTTTCTCTGGTAGTTGCTCATCCAACGGAAATTCCTTGGCTGACTTTAATGTCGTCACAATATTATTCTCATAGTACTTGAAACGTGCGTCCAGTTCAATCAGTTTTGCTTGCAAGTCAGTTCGACTTAATCCACGGCCCATCAATGTTACAGGGACCGATTTGCCAATTGCTTCCTCTAGTGAGCTTTGCAGGATTTCCAAATCATCCGTAATAGTCAAGAATTTGCCTAAATCAAGCGCTTTTTTTAGTTCGGTTTCTTTTTCAGTTAGATCACTCCTTAATCGATCCACGGCATCCTTGGTTTCTTGGTATTGATGTATCAATACATCTCCTTCATGACACTCAATTACCATATTTTCAAGCTCCTTCATCTCTTGATCTACCCGTGTCTTTACATCTTCTTCAACAGCTGACAGATTCTTTATGTAATTCTCTGCCTCTGGTTGTCGAAGCATATCAGACAATTTATATACCGCAGTATCATGATCTTCTTTTGCATCCGCCTCAATGTCTGGTTTATCTGTGGTTTTTGGTTTGGGTATCTTGATACTTTCCAGGTAATCTCTGGTGTCTCCCAGTAATGCCATCACTCCCTTAATCTTTCGCAACATTGTGATGCTGTGGGCTGTTCTTTGAATGTCTTGCAAAGTTTTCTCGCGTAATTTCTCCAAAGACGTCCACTGCTTTTTTATATCATCTGTTCTTTCATGGACAGCTCTCACTAGGCCATTCCATACTTCTTCCTCTTCTGTGATCACTGGAATCTGGTCGATATCATTCGTCATTTCATCAAAAGAAGCCATGACCGGTGCAAAATCATCCATCTTTTGAACTAAAGACATCATGCTTCGCTCAGCACCTTCATCATTTGCTTCAATTTCATTCATCGCTTGCTGACAGTGATCAATCCAAGTAGAGATATCCTCTGCACTTTTAGCATGTCCCAGTGTCTTTCGAATCATGTCTTGAGTATTTGTCTCGGTCTGAATTGCTGCTGCCAATTGATCAAGGGAATCAGACAGTTCCTTTTCCATAGGTTGTATGTCGATCTGATGTTCATCTTTTAATCTTATTAAGGCAGGTTGAATAGTATGAGTGGATTGATGAATTAATTCCTTTTGCTTTGTTTGCATGGTGCTTCGCCTGTCAAGATAATATGATTCCAAAAGGGCTGTATCCTTCATCGCTTGCTGTAGCTTTTCGAGTCTAGTTTTCCATAGATCAATTTGATTCTCAACCTCGGATTTTACGGCAGAGACCATCGTTTGGCAGGTATTCATATCTACTTGGCCTTGTGCTAGTTTTTCCTTCTGTGCTAATAAATCTTGAGCTTCAATCACTTCATCATGCAGCTGATTGTATTTAGATTGAAAGTGATCAAGGTTCTCTTTCACCTTGGCTCCCTCGGGTGCTTGGGATGAAAGATTTTGGGCGGTCGTAAGAGAAGTATCCAGGCTATCGATCAGAGAACTGAGTTGTTCTCTTTCTTGTTCAAAAAATAGAGGTAAAGTTTCTAATACATCGTCATCAGCAACAAATGCATCCAGCCTTTTTACTATTGTTTTTAATTCATCTTCAATAGAAAGATTGTCAAACAGAGAAGCCCACTGGATGATCTGGTCAACCAGTTGTTTTGCATGATTCACTTTTTCTTGCGTCTCCTTCCATTGACACTCAATGTCCTGTTGCCTTTTGTCTACTCCCTTTACTTTATTCAATTGAAGGAACTTGTAAGATGAACGAATTTTATCGTATTCGTCTACATGGCTTTCAACAGATGCATACAACGTTTCATAAGCTGCCTTAGCTGCATTCATTGAGTCATCTTTTTGAATGAGGCCCTGTTCCATTTGAAAAGTATTAATTGCTTGATGCGTTGCATCCATCCAATGCTCCAGTGCATCAACGTCCTTCAAATATTGAAGTTTCCATCTATATTGATTGGCTTCGGTTATACGGTAATGCATAAGAACCTTGAGGTCACTTAAAGCTTTCAGTACTCGGTCACGGGCTTCATGATCCGTAGCAGCACGAGCCTCAATTGGTTCCACTTGTTGTTCTTCCAGCTGTTGAACGCGTGTTTGCCAGTCAGCAATCACGTCCTCTGTCACGTCCTCTACTGCAGCCATCTTTATCTCTTGCTTCAATTGATCACAGACTTTGTAGAATTCGTCTAAAAGCTGGTTCCATTCGGCGTGACGCAACCGATCCAAGACATCGTCCTTCACCTTTTGTACATGGTCACATAAGTTATCGTACTGGGCGTCCACATCGGTCTGGATGGTTCGCAACGTATCTTCCTCTTCCATCATGGCCATGTACTTGAGTGAAGAAGCCCTAAGGGCTGATACAGAGCTCGAATAGGCTAATACAGCTGACTGGGTTGCTTCCGCTATTTGAACAGCTTCATACAGATCATCTTGCATAGCTGAAATTTGATCGACTGTTGACCATTTGGATTGAATCCACTCCTTTACAGTCGTAGCCTCAGCCAAATAACTCGCTTCAGCTGCACGGCGACGAGACACCTGCTCTTTGGTCTTCAATATGGATTCCAATATATTCACAAGTTCATCCAGTCGTACACAACGCGCGTGGATCATGTCAGCCATGGCAGTGTTATAAGCCATAAAATCTTTGTTTTGAGTTTTTGGGTAAGGGATGATGGATGTGGGATCCAGTTGCTGAACGTCCTCTCTGTAAGCCTTAAAGGTATCATCAAATCCATCTTGAATATCATCTGCCGCCAAGAATTGTGACTTGAGCATCTCGGCGCGGGTCTCGAGATCATGTATGCGTGATAGACATTGCCGAATTGCGTCGGATTGAGCAAGGACTTGGTTGACAAAGTCCATGTTCTGCTGAAGACGATCTTTTGCTGTCTCGATTGCTGACTTTCGCTTACTAGTAGCTTCTGTTGGTTGCTCAAGTGCATCAAATTCGTTTATGAGCTGTTTCGCAGTTTCAGTATGAGTTACGAATGTTGCTTTCAACTCGTTCAATTCCGTTGTTGAATCTTTTTGCTGAAGTGACCAACGAGCGTGGTGTCTGCTGTAAGATTCTATTTTTGACTCGAACTCACTGTATGCCTTTAACTCTTGATCTGCACGAGATTCCCAATCATAGCGTGTCTGAATAATGTCTATCTCAGATGTCTGTTGCGTCACATAGTTTTGTAATTTTTTCACCAATTTTGTCAGATCATGCTGCCGGTTTTGTAAATTTGACGATGGTTTACCAAGTTTGTCAAATGCTGCTGTCATATCAATGTAAGCGGTGTTTGAAGCCGCAAAATCAGTGTCGACATAGTGCTCAAGCTCCTTACTGTACTTTGCCATATCCTTAACTAGTTTCTCAAGTAACTCATCGTCATGTTCATTATCCTCGCAACAAAGCCAAAAAATTTTCTCGTTTACAGTATCGTGAATGCGTTCTTGCAAAGAATTAAGTTTGAACATGTCTGCTGCCAGCAGAGACTCCCAGTGAAGACGAGTGTTGTAACATTGTACTTGATGTGTAAAGAGTTCGACATACTCTCTAAGCTCCTTG
>contig-100_31 length_5278 read_count_0
TTTTAATAAAATGCTTTCAGCTGGAACAAGGTTTACTAGAATAAGCAGCAACTCCTTTAAAAAACTAAATACAAAACTCTTCCCCAGACATATCCACTCCAAGCCCACTGATCCTCGTTTGGAAAATGCAGCTTATGTGATGCATGAAAGAGGTGTGAATGTAATCCATGATCCACTTCTATCAAAAGGTACTGCTTTTTCAGTTGACGAAAGAGAGCGTTTGGGTATCAGGGGTCTAGTGCCCCCGCGATGCCAAGAAATGGACAAACAACTCGTACGAGTAAAACGGAACTTGGATGCTTGTGAAACGCCGTTATCAAAGTACATTTTTCTAGCATCTTTACATGACAGAAATGAGACTTTATATTACAAGATATTAATGGAACATATGGGTGAATTGGCCAAGATTGTATACACACCTACAGTGGGAGAAGCTAGTCAGATGGCTCAATCAATTTATCGCAGGCCTCGTGGTATGTATTTTTCCACTGAAGATAGAGGTAATATGTCTGCAATGGTCTATAATTGGCCACAGGATGAAGTCGACGTTATTGTCGTCACAGATGGTTCAAGAATCCTTGGGTTGGGTGATTTGGGTGCTAATGGAATGCATATCCCTGTAGGAAAGCTTAGTTTGTACGTTGCTGCAGGCGGTATTAAACCCAGAGCTGTGTTACCTGTTGTACTGGACGTGGGTACAAACAACAAGGAACTTTTGAATGACCCTCTTTATCTTGGAATGCCTCATCCAAGAATAGAAGGTGACGAATATTATGAATTTGTTGATGAATGGGTAACAGCAGTTAGAAGTAGATGGCCAGATGTCCTCATTCAATTTGAAGACTTTAAAAATCCTCATGCGTATCAATTGCTATCTCGATACAAAAATAAAATAAGATGCTTCAATGATGATATCCAGAGTACTTCCTCCATCACTTTGGCAGGCATACTTGCTTCATTAAAAGCAAGAGGTATGACGCAAGATGATTTGGCTAATGAAAGGATTGTTTGTGTGGGAGCAGGTTCTGCTGGTGTAGGTGTTTGTGAAGGTATTGTTGACTGTATGATGGATCAAGGTCGTATCAAAAGTCGCGAAGAAGGTTACTCAAAGATTTACATGCTTGATCAATTTGGTCTCCTCGGTAATGCCAATGTTGGTACTAGTGAAGGGCATCAAGGCAAGGAAGCTGAGTCAAGGAGACAGAAAAGAGAACAAGAATTTGACGCACAGCAGAGACATTATGTGAAGCATGATCTTCCAGATCAGCTTCCTCTTGAGGATGTTATTCGTCATGCAAAACCATCAGTCATCCTGGGCCTCAGCAGTGCTCGTGGAGCATTTACAGAGGAAGCAATTAGAGAAATGGCTCGTCATCACGAAAAACCTGTTATCTTTCCTTTGAGTAACCCAGATAGTCATGCTGAATGCACTGCAGAGCAAGCTTTCAAATGGACGGATGGAAAAGCTATTTTCGCTTCGGGTACCGCATTTGATGAAGTTCAGTTACCTAATGGAGTGATTGGAAAAACTAATCTTTGCAACAATGCATATAGTTTTCCTGGTATTGGCCTTGGAGTCACTGTATCAAAGGCATCAAGAGTAACTGATAGAATGTTTTTGGAGACTGCCCGCACAATTGCAGAAATGGCAACTCCTGATCAATTAAAACAAGGCCAATTGTTCCCTCCTATTGATAAATTAAGACAAGTTGCCCTTGATATAGGAACAAGAGTCTGTGAGATTGCTTATGAAGATGGAGTGGCCACCACTGTCCTAAAAGAAGGAGAATTGCTAAGTGAAATTGTTAGAAAGTCAGCTTATGAACCAGAATATACGCCTCTAGTCTATCAACCCAGATTTTAAACAGCAAAGAAGTTGCCTTTAAGATAAATAAAGAAAACATGCAAATTTTATTGTTTATACTACATGAAAATCAATCAAAGGAACTGGAGCAGGACTTAATTCTACGCTATTTTTAAATTCAACAACATTTGTAATTATTTTGTTTCCTTCAGAAAGTTTAGTATGATCTCTTTCTTTCTCTATTTGGTTGCCGTTTGTTTGACCATTGGCCATCGACAGTCTACGTGCAGTTTTTTGATTTTCGACGTTAACCAAAGAGCCGTCTGCTGATTCAGTTTCACGCATAGCTAATACCAACTTGGCCATTAACAATTCAATTTCATCTTCATCTGCTTTACTTTCATCCGCCAATAATTCACGCAAATTAGCTTCAATGCTGGCTTCACCTGCATCTCCCTTTTCTACTGCAGAACGAACATCTTCAATACTAAGACGTGTAACCCCTTGAGAGACAAGACAGGTATGCAAAGACTCGATGTTGACCTTGAACTTCTTGGTTTTATCTGACGATTTTTGAGATTGAATGTGAACAGAAAGTTTACGGAAGCTAGGGGAGTGAGGATCGATGTATTTGGCCATGAATTGAATCAAATCATCCTTCTCGATAAGTTTTAACTCTTTAATGTCTTGGTCTACTTGATCGAATTCATAATATCCAGAATGGATGTGACCCCAGTACTTCCCACCTTCTTGGCTAAGGTTTTTATCCTTCTCAAGCTTTTTACTGATAACAGACTGTACTTGAGCATTGTATTCTTCGGGCGTCATCTTTTCAACAAGTCTTATTAACTTATCCAAAAATTCTTCAATACGGTTTTCAAGGTAGATAGTATCTCGCTCACTTTGTATAATAAAGCGCAATCCCATAGAACCTACTTGTCTACGAACACCGCTAAATACTAGGTAACCGAGTTGCTCCTTTGTACGCAATTGATCAAAGCAAGGTTCTTGAGCAATTTGTGCCAAAAGAGTCAATCTGGCACGAAGTGCTCTTTCAGTGACATTACCAACTTGAATGATGTATTCAATACCAGAATTCACGTTATTAGGGTCTTCTACTTCGCGTTTATATACCCATTTAGTGCCAGTAGGAAGCATAAGGCTGTGGCTACCCTTCAGTTGGCTTGGGGACAGTTCCTTGGGTTTCAAAAGGTCGATGACGTCATGAAGCATCTTTTGTGCGTCTTCCTTAACAATGTTACCATGAACAAGAGATTCGATATGCAATTGAGAAAGTACAGTAGGATAAAATGCTTGGATGTCTTCAGCAGTAATAGCGTCCAACTCGCTTAATTTTTCAGCATTTGTCCACATCAAGTCTTGAGTGAGATAGGATAGATAGTAAAGGGCGTGCTGATACGGTGGTTCGAGTGAGAAATTTTTATAAGATCGACGAAGTAGTTCTTTAAGTAATTTGAAACGTTCAGGATCTACTTCAAAATTGCGCATTTTTTGGATAACTTTCTCTAGTAAAACGGGAAGTTTGTCGTTATAACCGCTAAGAGCAAGGAGCATGCCTTCTAATTGGTTCTCAATGTTATAACATAATCCAGCAACTTCAGCATCATAAGCATATTCATTCAAAGAATCCTTTAGTAAATCAGCGTACAAACGGGCTTTGACGCAGTTTGAAGGCGTGGCATAGACCAGAGGAGATCTAAGCAAAATCCAAACATTGGCTCTAGGAACCCAAAATGTATCGTCTTTTTTGTGCCATAAACGAAGCATGGGTGAGTTTTCAATAAGATCTGGTCTTTTTACTGGGTTTGTAATATCTCTCTTGTTGGTTTCAAAATTAGTTGGAATAAAGGCATTTTCTCCAGGTAATATCAAAGCACTGTCAGATTGAAGGTTCTTTAATGTCTCAACTAAATCGCTATCAAAATCAACAACTGTATATTCTGATTCATACCAACGTTCTTTTTCAGTGAACTTAATACCATTAGGTGGGGAGTGGCAAGCCAGCATGAAACGGAAGTTGTCGGGACGGAGCCAATCTAAATTTTCTTTAATAAGTTCTGCATCATAGTGACGAATCAAGCTAGGTCCGCTCAAAATATATTGCGAAGGATACCCATGTTGCATTAAACCGGCTAAGCGAGAAGTATATTGAGATGGTGGATATTTCTCCTTAAATCTGAACGCTAAAGACGCTAAAGATTGTACTTCTTCAAAGATTCGCTGCTGTACGCCTTCTTGTTTTAAAAGGTTAATGTATTTAAAGATAGTGAAAATAACATCTCTGTAACGGTTCAATCCTTCTTCAGTCAAATCAACACTAATTCTCATAAATTCGAACCCAATACCACCATGGATTGTGCCTACTTGAAGATAATTTGCCCATCCATTCTTTTTTAACAAAGATAAAATAGATCCACGTCCTTCATGTCCAATTAAATGGGATAGATATCTACCAGGCTGAACAGCATACAAAGGGCGTTGATCTGGAAAAGGGAACGTCATTTCAAGTGAACGAACCTCTTTGACAGGTTTGACAAAAATTTGTTTCATAAGCTCGTTTGCAGTAAGTGGATGACCAGGAAAACTAGGAGCTTCAATATTTTTGTTACGAACGTGCTTAAATTTACCAACTGCCCACTCTGTGAGTTGATCAAGTGATTCTCTGCCGAGAATACAAAGCTTCATGATGTTTGCAGAGTAATAAGTATCGTGAAATTTCAATAACTCCTGACGTATGTCTTGTCCATTTTTCTTGGGATCCTCATACAACGTTTCGAGGTTACCAGTACCAAAATGACAATAGGGATGGTCTGGATTACTGAGTGACTTTTCCAGTTGAAACATACGCCAACTATCCTGCTGTCTATTCTTCTTATGCTCTGAATCAACTGCCTTTAATTCTCTTTCTGTACAACTGTCAGAGAAAAGGGGGCTGATGAAGAATTGGGCAAAACGATCCAAAGCTCCTTCAAGGTGTTCTTGACCAACTTCAAAATAATAGTTTGTGTCTTCAACCCCAGTAAATGCATTAGAGAAACCGGAATGTTCTGACAAATACTGATTATAATCATTTTCCTTGGGGTATTTTTCTGTTCCCATAAATAGCAAATGCTCGCAAAAATGTGCTAAACCTTGTAACGTAGGTGGATCACTGATATGTCCAACATGGACGTCTAAAGCAGCACTCGCTTTATCTGTATCTTTATCATGTACTAGCAGTACTTCGAGGTCATTCGAAGCTAGTTTGATGAGACGGTAATCACGATCATCATTATCTGATTTTTCCAAGCTTTTCTTATAAAGCCAATAGTTTCCGTTCAGTTCCCAGTCTGAGCTAGATGGGGATGTTTCTTTAGTTGCAATCATTGTACAATTTGATCTAAACAAAAGACTTGGTGTATTTTTATGCAAAATGTAAGGACGTAAAGAATGAAGACAAGAAAGAGTAAAAAG
>contig-100_32 length_5242 read_count_0
TTTTCAAGTATTTTCACCATGTCACAGATGTACAACATTCCAACATGGACTGAAGAGAATCGCACGCTACTTGACGCAATAAGTCAAGCTAGAGTCTCGCCAGAGGCTTCAAATATACTTCAACAGCAACTCTATTTTAATAAGCAAAAGTTTATCGATTTGTTAGACAGCCAGCCAAAAAATTCATCTCACAGAGCCGATTTAAATTCAAATAAAGCGTATATCAACAGGATTCCTCACACAGTCAGCAAGGATTTCGCTGCAAAAGCTCTGTTTCTGTCGGATCAACTCGATATCAATGAACATGTTGCAGCTACACTTTTAATGCAAGGTATATCTCAAGTTTCTAACACCAACTGCAATCCGATCGACACAGCTGTACTTCTCTTTCATGCAGAACGTGGATACTTGCTAGCATCTCTTGAAGCCATTTTAAAATTTGCCAACGATGCTTCAATTAACGAACAAGTGCGTCTAGTTTGTTACCACTTTATGGCAGAGATTATGTCTGAAGCAATTCCTCTAGGAAACAACAAGACAGGTACATTTACAGCAAAAGTGATTGGAACCTTAGAAAACCTCACTCGAGCAATCAATGCTTTGTACACTACTGGCACTGTCCTTGGGCAAATGCCTGATGTAGGAAGCGGAAAATTGGGAGAAGATATTTCCTCAATACGTACTGAAAGGATGAGCGATGAACGTGTAATGATTGTTCAAATTTTATACCACTTAGCCTCACTTTTTACCTTGAACACACAAGACAAATTAATTATGCTCGAGATTTTGGAAAAGGCACAGCTTGCAGATCCAGCAACAGTGTATATGATTGTCACTATGCTCGCAGCTATATCTAATGACAACCAGTCTGAGGATGAACTCACATCAGATACAGTGAATTTTGCTAAGCTATTCCACAAACGCATTATGACACACGGAGCAGAAGTTCCGGCCATTAAGGCCGTCATTGTTCTTCAGTGGGTTCTTTACTTGACCAATCCAGTCAGATCAGACAGACTTATCGAAGGATCAGCCCCAGTTACAAACGAAGTCGAGATACAGCAATTGGTTGAGGGAGCCATTGGCGCAGACGTTTTTAGATTCTTGAGCCAATACATGTTGTACTTTCAGCAATCATATGCGCCTGAAGGTATAGAAATCATGCCTATTGAGCCCTCAGAAGGATTACCAAAATCACAAAGCAGCATAAACTATCGTGAATATAATACGGATGTTTGCAGCGAATTCCAACAATACATAATTCACGAATTAAAAATAGTTTCCGAATCATTTGTCCGACAGCTCTTTGGGGTATTGCAAAGTCTAAAATACAAGGAAGAAGACTCTGCTTCGATCAATGGCACAGAATTACCACTAGAAGCTATGCAAACCAATGATGCCATTGTACAACGTCGAGATCTTGAATATTTCCTTACATTCTTATCTAATGTATACACCGGACCTGCAGATAGTGGTTTTATCTTTTGGAAGCGCGATGATGGGCTCAACCACTTTGCTCGTTGGTTACTTGATATTAAAGTCCAAACTACTGTCTGCGCTGCCTTTGACTTTTTTGGTGCAATATCTACTGGTGTGGCCTGTGCCACAGGCATGTTCAACTTATTCCAAGGGAAGCCTGATGCCGATTTGGGGTCGAGTTCCCTATTTACCTGGAGAAAGCCGTTGACTGCATTGGAATACTATACCAACCTTTTGCAGACAAACACTGAAGAATCGCCTTGTCACATACCTATTGAAGAAGAGCTGCTGTTGCTGAGATTTTTAAATATCTTGAAGCAAACTGTACAATACTGTCAAGACGCTCGACGCGCTTTCTGGTATTGCAATGAAGGCAATTGCCGGCTTATTTTGCAAAATATCCTAAAATGTCCTACAACTCCACAACTTCGTGCTGCAGTATTTAATGTAATTTCTGCTTTCTGTTCCAATTGGGGTGGCGGCGTTAATGGCATAGGAAGAGATATCTCGCTTCAGTGGTGGCAAGATATCCTACTCAGTGATATGCTTGTTCCTGAACGCAAGCTTGTACCGGGAGAAAAAAAAGAAACCTTGCATCGACCATCTAGCCTTCTGCAAGAGATTCAATTAGAACAGCAACGACAGTTGTACACTGAAACTTTAGCCATTGTACGCTTAATAGGAACAGCCATCCATTCACCTAGTAAACGACAAGTTCTGATTGCTGGATTTGCGGATACGCCTTTTTATGTGCCTGTTGGACCACGCACCAATAGTGAGCAGGCTGGTGCAGTGCCTTTTATCTCTCTTGTCATGGACACCATTTTCACAGCTATTGGAACTGATAAGAAAGAATATACAGAGATGCAATGGCAGGTTACGGAGGCATGTTTGATGACGATGGAAAATAGCATTGGCTCATTTATCGATTTGATGGAGAAAAAGAAGCTACAAGAAGGAATCAAGGGCACGCAGCAAGATGTAGAGGTGTCTTTGGTTGGATACCTGATGCATCCAGGATTTCAAGTACTCATTCGTATTCTTTCTGGAAGACGTGTTGTAAATGAATTATTTGACATTGTTCAAAAGTGCTCTAAGGACGATGATGGTGATATTAAACATTTGATTCATCGTGAAAAATGCTTAATCAAGTCCTTACATATCATACTCAATGTATTAGAGCTACAGTCTATACTATGCAATGTTCTCATACCTTATGTCGCCAAGTGTTCCAAGCAAAGAACTTCATCCGAATTCCAGCTTGCCAACGTGACCTTCCCTCCTTTACCCTCCATTGCCAACTTTGGACAGCTCATCTTGTTCCACAACGGTATCTTGGTTCAGATTGCTCTTCTTCTCAATTATCAAAACAATGAAGAGATTTGTCTTTTGAGCACAAAGATTTTACAGCATTTGTCTGTTGATTTACAAGACCGCCGTCAAATGGACAATCGCCAAATAGCTTCGTTAGCACTTTGTAACCCAATGACAAAAGCAGGTGCCAACATAACAACTCTACTAAACACAAGTACGTCCGCAGAAGACATTATCTTTGGTATAAGCGAGCGATTGAGTATCAATATACCTGAAAAGATCACATGTGACGACTATGAATTGGATATTAATCTGATTCCATTTTGGAAAGCAGAGGGCACTTTGGGCAATATTTATGACTATCCTGGTGATGTTGAAACACCTGCACTTTCCTCTGTCCGTCTTGCCATCCTGGATCTGTTGCTAGAAAATGCCCGACTGAAGACAAATTCACCTACGTTGACCGAGTATCTGCTAGGCTACAAGTTAACTAATGTTAGGTCGCCTGTACTTCAAGATACTGAGACCAACAGAATCACTCTATCGTGTCTTCACTCTATCCTGTCTATGCTGCAGCAAGGCACTGAAAACTCAAGTGCGAATGGTGATTCAATGATGGTTGATCTTTCAGAGTCATCTCAGCCATTTATTGATACACATCCTCTTTTAGCCGAAAAATGTTATGAACTTATATATCAACTATGTGCAAAGCAATCTATCTCATTATCTACACTTCGTTACCTACGAAACCGAGAGGAGTTCTTTTACAAACAATTTGAAATCATGTCATCCCGATTTGAAACAGATCTCTTTGTTGAATCATCACCCTTTTCAGGCACGATCTGTTGTGCTGATGGAACTGAAATCCAATCTGATTTCTTTAGAGTACGTGCCAAACTTCATCAAAGGGCCTGGTTATTGCAATCGATCGCTCTTGAACTCCACACAACAGCCTGCATGGAGCAAAAGGCCAATATCTACAAATTACTTGAACTACTCTACGGTAGATCACCAGAGAGTATGCCCGATCAGGGTTTTTTTCTCATCGCGAGGGTTACAGCAACCTTTAGTCAAGATGCTCGAATTTGTCAGCTCATTGGAGTTTCTGTGGCAAGACGATTTGACAAAGGATGGAGCGATTGCAGAGACGAGATATTTCAAAGCTTTTATTCCCGAGAATTTTTATACACTCAACAAGGAAGGTGTTCAAGTATATGATATACGCGCAATGTACACCTTTTTGCGTACGGTGCAAGTGAGCGAATACAAGGAGAGTATAGAAACAGACCTGATTGAGAATGAAATGGGAGAGATTCTTGCTGCTTGTATGGCACTTAATCGCATCAAGGAAATCAATTACGCCAAGCGTCACTGTATGAAGGCCTGGAAGCAAGTAGTTCACATTACGCTCTTAGAATGTTTTGATCTGATCCATGTCTCTGATCGTGAAAAAATTATATACGAGCTATTAACGATGTTGCTATCCAAAATGCTCAGTACACAGGGATATGACACAGAGATGCTCAAGAGCATGAGCGAAGTAGTCTTGGCGCTCTTGAATCGCTTGAGAAGAGAAAAGAACATGCGAACAATTGCCCAATTACCCGTAGAGAAGCTCCGACATGTATTTAATGGCATACTCGAATGCATCTGTCAAAAGAATATAGAAGTTACTATTCGTGGTGATCTATATACTTCTCTTACCAACCTGCTACTTTATATTGGTGGGCATGGTCGAGATCAAGCGTATATGGAATTTGAAAAATATATGGTGAACTATATCGTTTCTTATAAGACTAGCTTGCTTGATACGCTCTGTAAAGATGCTATAGATGGCTTAGAGATTTGGAAAACGACAGCATATATTGCCATAGACTCCTTAAATACTATGGCACTTCGAGCAGGAAGTGATGTCATTCAATCTTACCTTTTGAGTCAAAACTTTTTACAATACACGATAGAAATGATTCGATGTGATGATGCTGCCTTGGTCCAGTCATTAGAGTCTATAGATGTGCCTTTACTTCCTTTGTATATCTTTGAAGCCAAGATGTCAATTTTACTCCGTCTTGCCATGAACCCAGAAGGTGCTGAACTCTTATTTGATAATCGAATTTTTGAAGTACTTGGATGTTGTCAGTTTATGAGCGTCAAAGTGCAATCAAATAATGAGCTTATAGAGAGATACCAAAGGTTGATTATGCCTACATTAAAGGTGATTGCTGCCATTCTTTCTGTCTACGGTAATAAGAATAATAAAGTGATATTAAAGGCTCAAATATGGACTAGAAAACAAGAAATAGCCGTGAATAATATATTAAAAACAGAAGGGCAGCAAGGTGTTTCTCAAGAAGCCGTTAAGCTTATTCATGTTATTCAAAAGTACATAAAGCAATAAAATATCTTATCTTTTCCTTTTATGTGAACGTGCGATCCGGATAATAAACAG
>contig-100_33 length_5172 read_count_0
TTTTTTTTTTGTATATAAATCTTTTTCTTTAATAAAGCACAAACTTAAACAAATGACGATATCAAAGAAACTCACTATTTGTATTGACCGAGGAGGCACCTTCACTGATTGTATTGGCTTTTTGGGTAAAGCAGGGGATGATGATTATAAAGAATATGTGGTGAAGTTATTATCAGAAGACCCTTCAAATTATAAAGATGCTCCAACAGAAGGTATAAGAAGAATTGTCGAATTAGCTACGGGTGAAAAGCATCCTCGATCAGAACCAGTGCCTACCAAACATATTGAAAGTGTTCGCATGGGAACTACAGTTGCAACCAACGCATTGCTGGAAAGAAAGGGTGAAAAAAGCGCGTTGTTAATCACAAAAGGCTTCAAGGACCTTTTGACTATTGGTAACCAATCTAGACCTAAAATTTTTGACCTTTCTATCAGTAAGCCAGATGTGCTTTATGACAAAGTGATTGAAATTGATGAACGTATTGTATTACTAAATTCTGCTGCATCTGAAGTGCAAGTAACACCCTCGCAAAAAGATGACTATATCAAAAAAGGTATTTCTGGGGAATGGGTAAAGATAGTTCAAACACCAAACTTGGATCAAGTCAAGACACAACTTCAAGAATTATTTGATAGTGGATATCGAAGTATATCCATTTGTCTTATGCACGCATATACCTTCCCAGAACATGAAAGACAGATTGGTAAATTAGCTGAATCTATTGGATTCTCTCACGTTTCACTTTCCAGTCAAGTGATGCCAATGATAAAGATCGTACCCCGAGGAACCTCTGCCTCAGCCGATGCATACCTTACGCCTTGTATTCAAAAATACATTGAAGGGTTTACGAGTGGTTTTGATAATGGGTTTGAAAAAGGCACAACTCAGTTACAATTCATGCAAAGTGATGGAGGGTTGGTGCCCGTCAGTCACTTTTCAGGCTTCAAGGCTATCCTATCTGGTCCCGCTGGTGGCGTGGTAGGCTATGCTCTGACAACGTACAACAAAGTGCCTGTCATTGGGTTTGACATGGGCGGCACAAGTACTGATGTCTCTCGGTTTGATGGCCATTTTGAACACGTATTTGAAACGACGACAGCTGGTGTCACAATCCAAGCTCCTCAGTTGGATATCAACACAGTCGCTGCTGGTGGTGGATCTATGCTGTTCTTTAAGAATGGTATGTTTGTTGTGGGTCCTGAGAGTGCAGGTGCTCATCCTGGACCTGCTTGTTATAGGAAAGGTGGACCTTTGGCTGTCTCAGATGCCAATCTACTCTTGGGCCGTTTGTTACCTGAATATTTTCCAAAGATATTTGGTCCTAATGAAGACCAATCATTGGATAGAGCCATTGTTGAAGAAAAGTTCAAAGAGTTAGCGAAAACAATCAATGAATCTACTGGAGAAAGCAAATCCCTTGATGAGGTAGTTTATGGATTCATCAAAGTAGCCAATGAAACAATGTGTAGACCTATTCGTGCATTAACAGAGGCTAAAGGACATGATACTAGCCATCATACACTGGCAGTCTTTGGTGGTGCGGGCGGACAACATGCTTGTGGTATTGCTCGTAATTTGGGTATCAGTAAAATCGTCATGTACCGACATAGCTCTATTCTATCGGCATTTGGTCTTGCTCTTGCTGATGTTGTTTATGAAGTACAAGAACCATGTGCCGAAAGACTTAACAAAGAAACCTTGCCTCAAATGCAAAAACGTGTCTATGATCTGAAGAAGGCTTGTAAAGGCGAGCTTTACAAACAAGGCTTCGATGATCAAGATGTAACCACTGAGGTCTATTTGAACCTTCGTTTTGATGGAACAGATTGCGCACTGATGACTATGCAACCCTCTGAAACTGATTGGAATTTTGAAGAGGCTTTCTGTCAACTTTATACTCAAGAATTTGGCTTCTTACTTAAAAATCGTGATATTATCATTGATGATGTTCGCGTTCGTGGTATTGGAAAGACGATTCAGAGCAAGGACCTTACCCCAGATCAAGAGATTGAGAGATTAAAGGCAGCAAATGAAATCAAATATGTAGCTGATAGTGTTCTGCCAGATAGTCATACTTCGGTTTACTTTGAGCAAGGTGGAAGAGATGATCATGTTCCTGTCTATCGTCTTGGTCAATTGGCACCTGGGTCGCTTGTGGACGGTCCTGCGATTATCATTGATGCTACATCCACTGTAGTCATTGAGCCTTCCTGTTCGGCTTTAATCACATCGGGACACATTACTATCACAGTAGGTAAAGGAGAAAAGAAGAAGGTAACGACTGAAATGGAACCTATTCAACTCTCTATTTTCTCTCACCGTTTTATGAGCATTGCTGAACAAATGGGTCGTACTTTACAAAAAACAGCTGTGTCAACAAATATCAAAGAGAGACTTGATTTTTCCTGTGCATTATTCGGTGCTGATGGTGGTCTGGTTGCAAATGCTCCTCATATTCCTGTGCATTTAGGCTCATTAAGTCATGCAGTCATATACCAATTAAACTATTATAAAGGAAACCTTTTTGAAGGCGATGTTATTATGACAAATCATCCTTCAGCTGGTGGCTCCCATTTACCTGATATTACAATTATTACTCCTGTTTTCAATAAAGGCGAAATTGTGTTCTTTGTAGCTTCAAGAGGACATCATGCTGATATTGGAGGCATCTCACCTGGTTCAATGCCTCCTCATTCAAAAGAGTTATATCAAGAAGGTGCTGCTATTAAATCTTTCAAAATTGTTTCCAAAGGTCATTTTGATCAAAAGGGACTTGAAGATCATTTGTGTACTATCCCCGCTTCTTATCCAGGATGCTCTGGATCAAGAGCATTCAGAGATAACATGTCAGACTTAAAAGCACAAATAGCTGCCAATCAAAAAGGTATTGGGTTAGTCAAGGCATTGATTGAAGAATACTCTATTGAAGTTGTACAGGCTTATATGATGCATATTCGTCGTAATGCTTCAGATGCTGTCAAAAACTTGTTAAAACAAATTGCTCACAATCGCTCACACAATGAATTGGTTGCAACGGACTACATGGATGATGGAACACCTATTCACTTAAGAGTAACTATTGATGCTGAAAAGGGTACTGCTTTATTCGATTTTGAAGGCACTGGTCCAGAAGTTTATGGAAATACAAACGCTCCGGAAAGTGTTTGCCATTCGGCCATTATTTATTCTATTCGGTGCCTCGTCAATCAAGACATCCCACTCAACTCGGGGTGTCTGGAACCCATCACAATCAAGATTCCTCCAAGATCCATTTTGAGTCCATCAGAAAAAAGCGCCGTGGTTGGCGGCAATGTGGTCACTAGTCAGCGATTGGTGGATGTTGTACTTAGAGCATTTGAAGCATGTGCAGCCAGTCAAGGTTGCTGCAACAACTTGACGTTTGGTAAAGGTGGCAAAGATGAAGAGTCGGGTAAAGTGCGAGCCGGTTGGGGATATTATGAAACAATCGCTGGTGGTAGTGGAGCAGGTCCTTCCTGGCATGGACAGAGTGGTGTTCATACGCACATGACAAATACTCGCATTACAGATCCTGAAATCCTTGAACGTCGTTATCCTGTTATCCTTCATACCTTTGGTATCCGTCCTAATTCGGGTGGTGATGGCGAATATCGCGGTGGAGATGGTGTGATTCGTGAAATTGAGTTTTTAGAAGATGACATTCAGGTATCGATTCTATCTGAGCGACGTGTGTTTAGACCTTATGGCATGAAAGGTGGTGACGATGCCGAAAAGGGTCTTAACTTATGGGTGCGTAGTGAAGAGAATAAGATTATACGAACTTTGAACCTGACAGGCAAGAACTCTGCATTATTTAAACGTGGTGACCGTATTATCATTCAAACCCCTGGAGGAGGAGGTTACGGTAAAAAGAAAAGTAAAGTAAACTAGTCTCCACTACTGTTTTTTTTTATGTATAATCAAGATAATAAAAGTTTGTTTTCTGAATAATTCTAAATTCTTTAGTCAAGAGGAACCCAATCTCTTGGATTCTTTAAGACTTCTTGTAAATCCTCTTCTTTTGATCCTGGCTCCGGTTCCCTCATATATTCCCATCGAGAAGTAAGAGGTAAAGACATCAAGATGGCTTCAATACGAGCACCAGGCGTTTGAAGACCAAACTTTGTACCTCTATCCCAAACGAGGTTGAATTCGACATAACGACCACGACGAATCTGTTGCCACTCCTTCATTTCTGGTGTATATTTCATGTTCATTCTCTTTTTCATGATGGGAATATAAGAAGCTGTGAATCGATTACCCATCTCCTTGACAAAGTTGAATAATTCATCTGCTGGCTTGTCGTCCAAATCGTCGAAAAAGACACCACCTACACCACGAGCTTCTCCACGATGTTTGATAAAGAAGTACTTATCACACCACTGCTTGAATTGGCCATAATACTTCTTGTCAAACTTGTCACAACCATCTTTAAGTACTTGGTGAAAATGAATGGCGTCTTCTTCATAAAGATAGGAAGGGGTCAAATCAGATCCTCCACCAAACCACCACATCTTGGGTGTTCCATCAGGGTTCTCGATTTCAAAATAACGATAGTTCAAGTGCACCGTAGGTGCGTTGGGATTGTGTGGGTGGATGACAAGCGAGATACCTGCGGCAAAGAAGGGTACAGGCCCATCTGCAGAGATATCCTTTCCACGGTCATGTCTCATTTGTTCAACAGCAGCTTTGGGTAGTTGGCCGTAAACGATAGATATACCCACGCCGGCTTTTTCAAATACATTACCATCTTGAAGAACGCAGGTAATACCTTCTCCTCCTTCAGGTCGCTCCCAAGCAGTTCTTGTAAATTGCTTTCCATCCAATTGTTCGATCTCTGAGACAATACGGTTTTGAAGCCCTTTGATGAAAGCTTCCATACGAAGACGCATAGGATCACTATCCGTAATGGGTCCTTCTGCTCTACGTTGTTTATCATCAGCTACAGCATCACAATAGGCTTGTTTTGATCCCCAAATACCGAAGCCAAGAGTAGCCATAGTTGCAATGGCTACTTTGTTTCTCCAGCTGCTGTTGGCAGCAGCTGCTCTAGCAGTTGCATAAAATCGTTGTTCATTGTTTAAGAATACAGATGTTCTAAGTGAACGAGCTGAATGAACTATTCTTCTACTGTTACAAATACTACTTCTAAG
>contig-100_34 length_5150 read_count_0
TTTTTTTCCAGTTATGAAACTCAGATTTTGAAGCTTTTTTTTTATTAAATTACGAAAAAAAAGTTAAACTTTAAAAGAATTGTTGATTGGGTGATGGTGCGAAGGATGTGCCAGTCATCATGGGTGATTGTTGGGGCATCATATTACCTGCTGTTAACATCAAAGGATTACCCATGCCTCCCATGCCCACTGGTGGTACTGGAGTATTGTCAGTGTTTGTCTCTTGCTTTGCAACCTTTTCTTTTAATTCGTTCACTTCTTTATCAAGTACAGATATCTTTGTAAATTGCTCTCTCATCATATTAATCATATAAGGCATAGCAAAGTCATTTAAACCATGTCTCCATGACAATTCCATGACAAAATCAGGTCTCATCAAGTCATAGCATGTGTACAACATGGAGGCAAAACATTCACGCTTACCAACTTCAATAAAGTATTGCAGCAGCTCCTCAGCAACTTCACGATCCTTAGATTCAGCGGCTGTTTCCATGGCATCCTTGAATAATCTATCTTCTTTAGAGAGTGCAATAGATTGTCTCCATCTTCTGTTTCTCTTGTAAAGATGTGCAGCAATGCGACGGAATTCAAGTAATTCATGCTTTTCTAATCGCTTGGCAAGATCAACAGGATCAATGTTGTCATGACGGTCAATACTATCGCGCAATGCTTCAAAGTCTTCTTCTTCAATAAAGAGTTCATTCAATGCAGTATTTACTTCTCTGTTATTAGTATCTTGAACAGAGATCAAATATTGCTTAATCAAAGGAATGTTATCTGACTTTTCAAAAATTTGAACGACACGGGTATGTTTGATGCGAGGAACAAGAACAGAGAGCAAATCGTTCAATAGTAAGGGCTGTTCAGCAAGGTAAAATTTGAGTGCCTTGTAGTACAGTTCAAGATTGGAGACCTTAACAATGATTTCTTTAAATGCACTGTGTTCCCAAGCATCTACGGAATGTTCCATCATGGCATTCACTGCATTGTCAAACTCATCATAGTGAACATAAAGGAACACAAGTTCGCGCCATAAATGGACTTCAGTACAAGCGCGAATGACTTTGGGAGTATTGATACGAGAGACATATAACTTGAGGTGCTCCATCATCATGTCAGGTTGATATTTGGAGTAGAGAATAGCAAGTTCAGTAAACATACCCATGTGTGCACGTTCTAAACCGAGGCCCGCTTCCAATAATTTAATGATTTCGTCGAAGAATCCATTCTTTTCATAAGTTTTCACAAGCTCGTCTAATTCTTCAGCATGAACTACAATATGAAGACCACAAATTTGAGCTAAACGGAATTCACGTTGCATGATACATTCAGCATTGACATCCTTCCAGACCTTTGTAGAATTTGCTTTACGAGCGCAGTCAACAGCGCCTTGGTAGTCCTTCAAATGAACCAAAGTTTGTGCCAAACAAGCATGGTTGGAGATACTAGAGTATAAAATCTTGGCAGCTTCAAAAATACCAGAACGGAAACATCTGTCACCAACTTCTTGGATTTGAGCAATGTTGGGTGAGGCCAAAAAGTCTTCCAAATCTACAAGGCGATCAGTCTTGGCAAAAGCATACAACAATTCAGTTTCAATAAAAGGTTCACGAGATTGCTTGCGAGCCATTTGCAAGTAACGAACAAGGTCTTCGTACTTGTTGTCCATAGAGGCACAACGAGTAACTTCCATATAGTTGGAAGCATCGTTGGCACGGATGTAAGAATCAATTGCTTCCTTAACACGCATTTGATCCAATTGAGCCTTAGCCAATTTGCTCCAAACATCGGGCTTATCGGAACGTTCAGCAAATTCAAAGGCGCGATCAAGATCACCGATCTTTTCAATCAAGACATCCACAGCATTGGCATCCACATTGTATTTCTTATAAATAGCAAAGGCTTCTTCAAATAAGCCTTCACCAATACAAACCTCAGCAACATCAGAAGCGTCAAAGTTATCAAGACGACTGATGTATTCGGAAACACGAGAGGGATCAGCCTTAACAGCAGTAAAGATCAACAAGTTTTGAAGTGTCTTGTTATCGTTAAACGCAGTACCTTCCAACACAATCTTTTCCAAAAGCTCAATGAGCTCATTGGGCAAGTCAGCGCTCATGAAGGCCTTAACGGTGCTAGAGACATCATCAGGATCGGTGCACTCAGGAAGAGCAGTAGCCACAATCTGATCAATCAACTCGCGGCGATGTTCATTGGATTCAACAAGGACAGTACCCCATAAAGCCTGGTCACGGCGGTGGACAAGGTAACGTGCTTGGTGCTTGAACATAGAGTTCTCGGTGGTAATGTGTATGAGTTCGTAATCACATTGACCCTTTTCATAACAGATATAGGCCAAATAAGGATCTCTCTTTTCACAGTATTTTCCGATGACACGGGAGTTATAATGTTCGTTCTCTTTAAGAAAAGGTTCAGGGTTGTTGTTAGTATCAATATAGATCTTGGCTAAAGCATTAAACACTTCAGTGTCAGTACTGCCAGAGGTAACACGCAGGTTCAACCAAGGCAAAAGCAACTTTAAGCGGTTTCTTTTTTCAACCTCTTCACAAAGTTTGTCAACTGGAAGATCACCTTGGACTGAAAGAAGCAAGTCTCCAATTGTACGTTCATCACAACCAACATCTAAGAGACCGCCAATAACTTCAGGTGTACGAGATGGATTAACACGTTGAACATAGGTCTCGATAAAGTTATGCAAGTTGTTGTGATAAAGGTAGAGGACTAAATCATGAATAAAGTTGAAACGATCACAAACGATGATAAGAGGAAGTTGATCAGGGAGTTTAGCTTCCTTCAAAAAGTTTTTAACCTTTTCGGGATCATAATAAGTACTTTCGCGACAGATACGTTCAGCTTCACGAATATTATTGGTGCGGCAAGCAGCTACAATGTACTTGTAGTGAACAAGAGGGTCTTGACTGACATTTACAATAGACCCAAGATAGTAATAAAGACCGTCATTTGTCTTGTAAGTCTCAAAAAGATCAATTAAGTTATGAGGTTGGAGTTGCTCAGAATACTTGATAGCAACTTGGACAACAATCTGTAAGTTTTGGCGAATGTTGTTTGACAACATTTCTTTTAAGCAGTCCAAAGTTTGATCAACAGAAAGATTACCAAAGTAATTGACCAACCACTCGGCATTCATCATGTGAGTAAAGGGAATAATACGTTTGATGTCATGAATGTCCGTATAATGTTCAAGTGCGCGTTGATATAAACCAGCTTTTTCACAGAGATTACCAATCACAACACGGTCATAGTGAGTAAGCATGTTCGTACCCAAAATAGCATCAGCCACTTGATGGGCATGCACCAAATTCATTTCAAGCACACGTGTTTGGAGAGCTGCATCCTCTTCTCTATTGGGTTTCAAGTAATCCAACAAGAAAGAAGTTGCTTGCTGAATCATGTTTTGAGATTGAAACACGTCAACAACTTTGGAAGGATCAACTAAAGGTCCATTTTCGTCATTCACAAGTGCGGTAGCAAATTCAGCTGCCTTGTCAGGTTCAGTACGGGCAATGTTATAAAGAAGGGAAGCATAATCAGGAGTATATCCAACTGTCTTTGCATACGCCAAAATCTTGTCGTATTGACGGTTTTCAGCCATACAAAGAACAACTTTGTGAGGTACTTCAGCACGCAAATAGACAGACAAAGCTAAAAGGGAATCATATTGCTTGACAAAATCACCTAATTCTTCACTACATTGTAATTTATCTTCCTTTAACCATTTTTCTAACAGAGGCTTTCTGTTTTGCATAAGAATAGGTTTGGCAAGTTCAAGTGACTCATATTTGTTGAGAGTTCCCTTTTCAAGCAAAGTACCAAAGTATTGCAAAATAGGTGAAAGTTGATTGGGTTGAGCAGGAATTTGTCTGAATTGTTCAATCGTTTGTGTTGTACGAAGAATACCTCTAGGTGAAGTAGCAGCAATCTTGGCAGCTTCACCAAAGTTACCAGTAGAAAACAATTGGTTGAAACGAGCAACATAAAGATCATCGGCACCAGGAAGACCACCGCGAGATGCCAATTTAAAAGCTAATTCAGTGTTACCCAAATTGTTAAGAATATATGGAATAATATTGTCTTCATCAATAGAGACTGAAAGCACTTGGCCCTTCTTGTTTACACCAATAATACCTGAACTAGGTTCATGTTCTGCGGTAACAAAGACAGTTTCACCACTAATTCTGTTCATGAAGATACAAGTACCAGTCTCGAGATCATAAAGATGAATATAGCCCATCTTTGTTACTAAAAAGATAATACCGTATTTGTGGCTGATTTGCATAGAGACTGGAAAATCACTGACTGCTTCAGGAGGGAAATAAACTTCTACTGCTTTCTTTTGGAAAGGAGGGTTTCCTTCTTGATGGTCAACCTCAATAATTTGAAGCTTGGCACTTCCATTAACAGAACGAACAGCAAAAGTGAAAAGCTTGGTAGGCTTGGCAGCATCTTGTAAAGTAATTTCAGCAAAGGCAGCAGCATGACCTTCAATAGGTTGACTGACACTTCGTTCTCTAGAATAAAGCTGCATAGAACCTACGATACGAGAATCTCTTGCAGAAATACCAACAAGAATAAACCATTTTTCATCAGAAGAAGCACGAAGATTAATGATTTGACAACCAGATAAACTAGCGTGTCTTTCAAAAATCTTGACAGGAGGAGAATCGCCTTCGATGGACCAGCGATAGACATTAAACTCTGTAACAATACCGATTGTCTTTGTATCTAACCACTTCCAGAATACAATGTCTTCTGCCATTGCATGAGACTTGAGCTTGGTCTTTGTGTCAAGATTGAATACTTGAATTTGTCTTTGAGCTTTAAGCGCCATAACTTTTACTTTGGGGTGCATAATAGCGGAATCAGCCGTAATGGGACGACGGATAACTTCATTGTCTGCAGATAAATCAATGATGACTACTTGGGCTTGGCCGTTGACAGTTTCTCTAACACAGATGTATTTCTCTGACTCCATGGTTAAGTTATTAAAGCCAATACTGGCAGAGTTGACACCAAGAGCTTGTAGCTGAGCATGCTCAGTAAAAATAATAGGTAGCTGTTGTTCACTCATCTTGATATATTTTGTTGACTAAACAACAACAAAAAAAAAG
>contig-100_35 length_5132 read_count_0
TCAATACGGGTTGGTTGGATATGTTGATCTCCAAGAAATTGACTGCTGAACGTCCCGATACCATGTTGGCTGTCTACTGTGGTGCTGTCACCAAGGCTCACATGGCCTCTCAAGCCTGTTTCCAACAGTACCAACAATCTCTCGAAAAGGGTCAGGTCCCCAGCAAGGCTACTCTCAAGACTGTTTTCAGTGTAGAATTCATTTATGAGGATGTTCGTTTCAACTTCACTGTCACTCGCTCTGCACCCAGCATCTACACCTTGTATCTCAACGGTGCCAAGACTGAGGTTGGTGTTCGTGATTTATCTGACGGTGGTCTCTTGATTTCTATCGACGGAAAGTCTCACACTACCTACTCTCGTGATGAAGTCCAGGCTACTCGTTTGATGATTGATGGAAAAACATGTCTTCTTGAAAAGGAAAGCGATCCTACTCAGTTGAGAAGTCCTTCTCCTGGTAAGCTTGTCAACTTACTTCTCGAAAATGGCGATCATGTCAAGGCCGGTGAGGCTTATGCTGAAATTGAGGTCATGAAAATGTACATGCCCTTGGTTGCTAGCGAAGATGGTCATGTCCAATTCATCAAGCAGGCCGGTGCTACTCTTGAAGCTGGTGACATCATCGGTATCTTATCCTTGGATGATCCTAGCCGTGTCAAGCACGCTTTGCCTTTCAGTGGCTCTGTCCCTACTTATGGTGCTCCTTATCTCACTGGTGACAAGCCCATTCAACGTTTGCATACTACCATGGGTATTCTGCAAAACGTGCTCCAAGGTTACGATAATCAAGCTCCTGTCCAAACTGTCGTCAAGGACTTGACTGACGTCTTGAACAATCCCGAGTTACCTTACTCTGAAATGAACTCTGTCTTTTCTGCTCTTTCCGGCCGTATTCCTCTTCGTCTGGAGGCCAACTTGCACAAGTTGTTTGATGAAGCTAGTGCTGCCAAGCGTCCTTTCCCTGCTCAAGAGTTTGAAAAGTTGGTCGAGGACTTTGCTCGTGAAAACATCAAGCTTCAATCCGAAGCTACTGCTTACAAGAACGCCGTTGCTCCTTTGACCAGTATCTTTGAACGCTTCAGAAACGGTCTCAAGGAACACGAATACGCTGTCTATGTTCAATTGATGGAGCAGTATTATGACGTTGAAATCTTGTTCAGTGGTCAACAACGTGAAGAAGAAGTCGTCTTGTCTCTTAGAGATCAATACAAGGATGACCTCGAGAAGGTTTTGGCTATCGTCTTATCTCACGCCAAGGTCAATACCAAGAACAACCTCGTGCTCTTGTTGCTCGACCTCATCAGTCCTGTTGCCAACGGTATCGCCCTTGACAAATTCTTCATGCCCATCTTGAAGCGCTTGTCCGAAATCGACAACCGCGCCACTCAAAAGGTCACTCTCAAGGCCCGTGAGCTCCTTATTCTCTGTCAATTACCCTCTGTTGAGGAACGTCAAGCTCAAATGTACCAAATCTTGAAGAGCTCAGTCACTGAATCTGTCTATGGTGGTGGAACTGAATATCGCACACCTAGCTATGACGCCATCAAGGATCTGATTGATACCAAATTCAACGTCTTTGACGTCTTGCCTGCCTTCTTTTATCATGCTGATCCTTACATTGCCTTGGCTGCTCTCGAAGTTTACTGCCGCCGTTCTTACCATGCTTACAAGATTTTGGACGTTGCTTACAACCTTGAACGTAAGCCCTATGTTGTTGCCTGGAAGTTCTTGCTTCAAACTGCTGTCAACAACATTGACCCTGGAAAGCGTATTGCTTCTTTCTCTGACCTTACCTTCTTGCTCAACAAGACTGAAGAAGAGCCTGTTCGTACCGGTGCCATGACTGCCTGTAATTCTTTGGAAGATTTGGAAAGCGAACTCCCTCGTATCTTGACTGCTTTTGAAGAAGAGCCCCTTCCTCCTATGCTTCAACAAAAGCGTGATGCTACTCAATCTCGTATGGAAAACATTTTGAACATTGCCCTTCGTGCCGGTGATGACTTTGATGAGGCTGCCATGAGAGCCAAGATCTCTGAGCGCATTGCTGCTCATGCTGATGACTTCCGCAAGGCCCATCTTCGTCGTATCTCCATTGTTGTCTGTCGCGACAACCAATTACCTGACTACTACACCTTCCGTGAACGTGAAAACTACCAAGAAGATCAAACCATCCGTCACATCGAGCCCGCCATGGCCTATCAACTCGAATTGGCTCGTTTGTCCAACTTTGACATCAAGCCTTGTTTCATTGAAAACAGACAGATGCATGTCTACTATGCAGTCGCCAAGGAAAATCCCTCTGATTGCCGTTTCTTCATCCGTGCCTTGGTCCGTCCTGGTCGTGTGAAGAGTTCGATGCGTACTGCCGACTACTTGATTTCTGAAAGTGATCGTTTGTTGAACGATATCTTGGACACACTTGAGATTGTCAGTCACGAATACAAGAACTCTGACTGTAACCACTTGTTCATCAACTTCATCCCTACTTTTGCTATCGAAGCCGATGAAGTTGAACATGCCTTGAAGGACTTTGTCGATCGTCACGGCAAGCGTCTCTGGAAGCTCCGTGTTACTGGTGCCGAAATTCGTTTCAACGTCCAATCCAAGAGACCGGATGCCCCCATCATTCCTATGCGTTTCACTGTTGATAACGTTTCTGGTTTCATCTTGAAGGTAGATGTCTACCAAGAAGTCAAGACTGAAAAGAACGGCTGGGTTCTCAAGTCACTCAACAAGGTCCCTGGTTCCATGCACATGCAACCTTTGTCTAACCCCTATCCTACCAAGGAATGGCTCCAACCTCGTCGTTACAAGGCTCATTTGATGGGAACTACCTACGTCTACGACTTCCCCGAACTCTTCCGTCAATCCGTTCAAAACCAATGGAATCAAGCCTGCAAGCGTGATTCTTCTCTCAAGCAACCTAGTCAAATTGTCGAGGCCAAGGAATTGGTCCTTGATGAAGACAACGTACTTCAGGAAGTTGAACGTGCTCCTGGTACCAACACGGTTGGTATGGTTGCTTGGATCATGACCTTGCGTACCCCTGAACACCCTAGTGGTCGTCGCATTATTGCTATTGCCAACGATATCACCTTCAAGATTGGTTCTTTTGGTGTTTCAGAAGACATGGTCTTCTTCAAGGCTTCTGAGCTTGCCCGTCACCTGGGTATCCCTCGTATCTACTTGTCTGCCAACTCTGGTGCTCGTATTGGTCTTGCTGATGAACTCATCAGTCAATTCAGAGCTGCATGGAAGGATGCTTCCGACCCCACTGCTGGTTTCAAATACTTGTACTTGACACCCGCCGAATACGACAACTTGGCTCGTCAAGGTGATATCAAGAGCGTTCTTGTTGAAGAAATTGAAGATGAAGGTGAAACTCGTCTCCGTATCACTGATATCATTGGTCACACGGACGGTCTTGGTGTTGAAAACTTGAGAGGCTCAGGTCTTATTGCCGGTGAAACTTCTCGTGCTTATGATGACATCTTTACCATCACCTTGGTCACCTGTCGTTCCGTAGGTATTGGTGCCTATCTTGTTCGTCTCGGTCAACGTACTGTCCAAAACGAAGGCCAGCCTATCATCTTGACTGGTGCTCCTGCTTTGAACAAGGTCCTTGGTCGTGAAGTTTACACCTCCAACTTGCAATTGGGTGGTACTCAGATCATGTACAAGAACGGTGTTTCTCACTTGACTGCTGAAAACGATTTAGAAGGTATCCACAAGATTGTTCAATGGTTGTCCTTTGTGCCTGCTGTTCGTAACGCCCCTGTTACCATGCGCATCGGTACTGATCCTATTGATCGTGATATCGAATTCACTCCTCCCAAGGGTCCTTCTGATCCTCGTTTCTTCTTGGCTGGTAAGAATGAAAATGGCAAGTGGCTTAGTGGTTTCTTTGATCAAGACTCCTTTGTTGAAACCTTGAGTGGTTGGGCTCGTACTGTTGTTGTTGGTCGTGCTCGTTTGGGTGGTATTCCCATGGGTGTTGTCTCTGTTGAGACCAGAACAGTTGAAAACATTGTTCCTGCTGACCCTGCCAATGCCGAATCTACTGAACAAGTCTTTATGGAAGCTGGTGGTGTTTGGTATCCTAACTCTGCCTATAAGACTGCTCAAGCTATCAATGACTTCAACAAGGGTGAACAATTGCCTTTGATGATCTTTGCCAACTGGCGTGGTTTCTCTGGTGGTCAGCGTGATATGTACAATGAAGTATTGAAGTATGGTGCTCAAATTGTTGATGCTCTCAGAAACTATAAGCAACCTGTCTTTGTCTACATTGTTCCTAACGGTGAACTCCGTGGTGGTGCTTGGGTAGTTGTTGATCCTACCATCAACCAAGACATGATGGAAATGTACGCTGATACTCAAGCCCGTGGTGGTGTCCTTGAACCCGAAGGTATTGTCGAAATCAAGTACCGTAAGCCTCAATTGTTGGCTACCATGGCTCGTTTGGACGAAAAGTATGGCAGTCTCAAGAAGCAATTGGAAAACGCCGAGCTTTCTGCTGACCAAAAGGCTGAAGTTCAAAAGCAATTGGAAGTGCGTGAACAAGAACTCTTGCCCATCTACCAACAAATGGCTATTCAATTTGCTGACCTTCACGATCGTACAGGTCGTATGGAAGCCAAGGGAGTTATTCGTAAGCCCCTTGAATGGCGTCGTGCTCGTCACTACTTTTACTGGCGTGTCCGCCGTCGTCTTTGCGAAGAATACACCTTCCGCAAGATTGTCTCTGCCAACGCTTCCGTCTCTCGTGAGAAGATGCTCAGTCTTGTTAAGCAATGGTTCGAAAGTGACAACGAAACTGTCTCTTATGAAGATGCCGATCAAGATGTTGCTGAATGGTTTGAAAAGCGTGCAAGTGTTATTGATCAACATATCAGTAAGTTGAAGAGCGAGTCTGTCAAGGAACAAATTATTTCTCTTGGCGCTGCCGATCAAGAAGCTGCTTTGGATGGTTTTGCTAGTATTTTGCAAAGCTTGAATGAGGAAGCTAGAGCTGAAATCTTGAGAAAGATCAATTTGCGCATTTAAAAAGACATTTTGTAATGTTTGTACTGTGTATATATTTATATATTTTTGTAATGAATAAAGCTGAAATCAGTTTGTACCAAATAAAAA
>contig-100_36 length_5111 read_count_0
TTTTTTTTCTCTTGCTTGGCTCTTCATTAAGGGCACTTTCATCTCTTTGCTAACAATAAAGAGTTCTTTTGAATAAACCACGATGAGTGGACTTACAGCGTTTTTACAAACAGAACTTCTAACGCTTTCGAGTGAGGCTAGAAGAAAACATCCAGAGATTAAAGAAGCAGCAGAAAGATTAGGTGTCATTTTAAGAAGCTTCAAAGAAAGGCCTGGATATGGAATTGCTAATGGTAAGATTCTTTTTCTTCAATAGCTATTCGTTTCGTTGAATATATTGTTTGAGTAGAGTTGGCAAAAACCGAGGACGCTTTACGGCCGTTTGTATTAGCCTGTGAAACCAAGCAGATAAAGCTTATAACTATTGCTATTGGATGTATACAGAAACTTATATCATTCCATGCTATACCAGAGACATCAGTTCGAACAATTTTAAGGACTTTGACAGATATTAGCTCACACGGCGTGGATATTCAATTAAAAATATTACAAACGGTTTTACCATTATTGAATAATTATAGAAGTGTACATGATGATATTCTAGCAGAGGCACTCTTGATCTGCTTTCGCCTACAAGATTCAAAAGCGATGGTAGTCAATAATACAGCAGCAGCAACTTTACGCCAATTAGTTATATTTGTGTTTGATAAAGTAACAAAGGAGGATGCACTTGGTTTAGAATTATCGGATACATGTCATGAAATAGAGATAAGCTCAGGAGCAAAGATTAAGTTACGTCCATGCGCGAAGGACGCATACTATTTATTCCAGGATTTGTGTTTACTGACAAATGGAGATCCTCCAGAGTACCTCCGATTGAATCATCTTTCAAAAACGTTTGGGTTAGAATTAATAGAAAGTATATTGGCAAACCATTACGCCCTTTTCAAAGAGCATACAGAATTCAGTTCAATCTTGAAAGAACGTGTTTGCCCAATGTTTATAAGAAATTTCTCGGAAAAGCATGAATTTTCTCAAACAATGCGACTTACTAGAGTAGTTGACATTTTGATCAAACAGTTCAGCGAGATCTTGGTTATGGAGTGCGAAGTGTTTTTATCTATGTTTGTGAAAATATTAGAGCCGGAAAATCCTCTTTGGTTACGGGTGTTGGTCATGGAAGTATTTAAAGGTGTTTGCAGTGATCCCGGGTTGACACGTTCAATTTATAATTGGTATGATCGTTCAGATGGTGCAACAAACGTCTTTCAAGGTATGATCACTGGGTTTGGGCGGTTAGCAACAGAAAAACCTCAGTCGATCGGTGTTAATCAATCTGGACGTGAGAGCATTGATGGATCAAGTCATACAGGATATACAGCTTACGCGACTCAAAATATTTCTTCGTCCTCTTCAATTCTTGAAAGTTTGAGCGCTGCTTCATCAACTATGCGTATTCAATGTATTGACCAATTAGACAAATCAGAGCCACCAAGTATACCAGAAACATACATATTCTACCTTGCTTTACAGTGCTTAAACTCAATTGCTGATGGATTGGCAGGCTTTGCATTATCTCGTTTTTCGCCTGGATCTGCTAGAACAATTACTGATAATGATCCCTTAAGGCAAGATCTTCAGCTTGCTACTGAAATGGCGAATGTAGCCTGGCCCGGTCTGCTAGCTGCAATGTCATTCTATTTGACAGCAAATCTTGACGAAGAACTCTTTCAATCTACCATGAAATCATATCAAAACTTTGCCAACGTTTGCGGCGTCTTAGATCTTGTTACTCCTCGAGATGCATTTTTAACCAACTTGTGTAAAAACACAATTCCGATGATTCCCATTCTATCATCAGGTCTGATGTCTAATAGTAGCAAGAGTAGTTCTTCAAATTTAACGGCTGCTTCATCCACTCATATTCCAGCCATATCCTTTTCTGAATTGCCTGCTCAGCAGCAACAGACTTTGGCTAGTATCAATTTGAACGAAAAAAACTTGTATAGTTTACGGGTTCTACTGAATATTACCATGTTTTTGAGCAACGTAATGGATTCTTCATGGTATCTTGTTCTAGAAACTTTTCAATTAGCCGACTTTTTGCTATTCAATCGTCCTACACCCAAAACTCCCTCAAATACTAGTGTGCCTGCATCTGCATCAGGAGCAAGTCTAAGGAGAACCATGACAAATTCATCTGCCTCTGGAATAAGCCTTTCAACTCAAGCTGCTACCAGCCAAGTAAAGGATTCCGATCACGTTGCAATTATTGGAGCGTCGTTTCAAAGACTGTTTGAAAACAGCAAACTTTTGGACAATGATTCATTTATTGCATTTGCAACCTCTCTATGTCGATTAAGTTCTGAAGTCAGCGGTGTTCCCTTTAATGAAAATGATTCGGTCTCTTCTCACAAATCCTCAAGAGTGAAAATTTACAATACGAGGTCATTTGCTATAGACAAACTTCAATATGTGTCGACTCTAGATATGAACAGACTTATCAACTCAAATAACCAATCTTCAGAGATATGGAACCTTATCATGACACATCTTATTGCAACAGCTAATTATCCATTGACACCAGCATCAATTCGTACACAATGCTGTGAAGCAATTACTGAGATTATTGTAGATGTCATGAACTTTGTCTTATCCGAATACAAGCAAGTAGACGAGAACATTCAGACTCGGTTACTCTTAGCTCTCAATCAATGTATCAACTATACCCCATCAACAAAAGAAGAAGAAACCTTATTTCAAGAATCATCTGCTATTAATGCGAAGGCGTCCAATGAGGTGCAAAAAATGGCCTTGGAAACATTAAATAATGTCTTGCAGACATCTGGTCATTCTTTCACCTGTGGATGGGGCTTGATATTTGACATGCTTCGCCATTTTGCCGTTTCTGCCATTGGATCCCCAATCGATGTCACTTACGATGAATCGGACTCTGAAGCACTCGAAGGTCGTTCAAGTATTGATACCATCGGATCATCCATTATGACGGCGAATGCTCCTACAGTCACTACCAATAAAGCAGCCACATCAGCAGGATCTATAAGAATTGCCTTTGCAAGTCTTCAACTTATTTGTACTGACTTTTTATCACTTTTATCGCCCGACTGTCTTCGTCAATGTATTGCCACACTTGGCTCATTTGGCATGCAAAGCGACGATTTGAATATTAGTTTAACAGCTGTAGGGTTATTATGGAATTTGTCTGATTTTATTCAGACACGACGCATGGATCTTATCAAACAAGAGACAGATAACTCATGGAGTGAATCAATAGACAGTGAAAATTTAAATATAGATTTGAGCCTCAGTGATGCTGACAGTGAGTCATCAAAAACGTACAGCATTTTGTGGATGCTGTTACTCTTACAATTATCACATACATGCACAGATTGGCGCCCAGAAGTACGTAATGGAGCCAATCAAACACTGTTCAGAACAATTAGCATGAATGGCCACGTACTGGGTGCTCACTTGTGGAACGCTTGCATATGGAAAGTACTCTTCCCGTTACTTGATTCGATTAAAATGTCATCTATCCGAGCTTCCAAAATGTCTCACAGTAAAGCAAATTCACCTAATACAGAAAGAGATAATTCTGGGTTCATGCTTCACCACTCAAGAGATACAGCAGATAAGCAGTGGGACGAAACCAAGGTGCTAATCTTGACTGGCTTATCCTCTATTTTCCATGACTTTTTGAAGGACCTTTATCAGCTTGAACATTTTTCAAGAGCATTTACATTATTGCTTGCTCATTTGGAGGATTCTTGTTTGCGATCCAGTCAAGAGGTGTCATTGGCGAGTATCAAGAGTCTTAAATCAATTGTTGATGTTTCTCCAGAGTTTGAGCATACAAAGGAACTGATGCCACTTTGGCGTCGTACATGGGGTACCTGGGAAGTGATTGGCCACGGCATTAACAAGTCAGCGACAGATAAATCATCAGGTAGTTCACTTGAGCATGAACTTCAACCGCTTACGCTCTCTTTGTCAACCTCCAGCGCAGCTCCAATCTCTGATGATTTTACACAAGATACCTTAACAGCTTATGTCTCGGTCTTTACGGACCTTCATAAGCTCATTTCGGATACACTTACTTTGGAGGATGTTGGCTCTTTGCTCGATGTTTTGAGAAATGTATTGGTCTATTCAACAAGTCCTCAATATCGTCCAGATATTGATCATTTGTCACCACTTCAAGAAGCCGTTTTGGAAGCTGTACAGACCTTAGACATGAACATGCCCGGTGTTTCACCTTTGGTGATTGCAGATTTGGCAGAATACATGACTTTGGCATTCCTAAGTGCTCCTGAGGATAAACAGAGCAAGGATCGAGGCTACATTCCACCCAGTCAAAGAAAATTCTCTACTGTCACTTATATAGCATTGAACAAAACATGTAGTCAATTGGTATCCGAGCTATTTAAGCAACATGCTCATGTGCTAGCTCTTTATACAGAAGGTGTCTTTGAACGTATTATCGGTGCTTATGGTCTACCAATGAAGCTAAAGTATGATTGTCCACCACCTTGCAGGCATAATGATGACAAGACACCTTTATGGAAACTAGCCACCGATAGACTTTTAGATATACTTGTTATTGGATTAGAAAAGCTTGAAAGCTTTGGAGAAGATGTATCGCTGGAACGATTTGTTGGTGTCTGGCGTACTTTAGTAGACATATTAGAAGGAAGCCTTTTATCGCCTAGTTCACCACCTGAAAGTATGAAGATTGAAGAATTAGATGTTGATGAACATTTTGATATCTCAGTCTTGAATGTGATACAGAATGATATTGTTATTTACATGGGCCAACCTCGTGTACCAATTGAAGTGATTCAAAAGTTAGTTAATGTAATTAGAGAAAGTTCAAGACTGTACTATATAGAGGAAGAAGAGAAGGATGAGGAACAATTATCCAGTGATATAGTTGGTACTACTGGTACCATTGTGCCTGTGATGAAAGAATCATTTGCTTATGCTGCTTTTATGACATTATTTACATTATGCTCAGCTGATAAAAAAGACAATCAACAAGTACGTAAGAGAATAGCTAAAGTTACCGTTCCTGTGTTGCTTGAAAGATGTGAAACCATCCTTCGAAACTATACAGCAGATGAGCCTTTACTAGGAAGATGCCCGTTCCCAAG
>contig-100_37 length_5103 read_count_0
AAAAGATAAAGTAAGACTCATTTTTATCTTTTTTTTTTGGATTACTTTATATGGAGCAGAAGCTCAATAAATCAACAAAAGGAAAAGGCTCTTCTTCTAAACAACAAAAAAACACCAAACATTACAGCTTAAGAAACATAAAAGAGTCATCAACAAAGAAGATAACACCCAAGAAAAGAAAACAAATAGAAACAGAAATTGCAAATAATAAAAGGAAAATGGATTCTAAAGGCAAACAGAAAGAAAGTAAATTGGATAAAGAATCAAGTCAATTGCATAGTCAAGAACAACACTTGGATGACGATTCACAGGATAATTCTTATATGCCTGGATTAGAATATGAAGAAGAGGAAGAGGAAGAAAGAGATCATGAGGAAGACGATATACACTATGATAACAGACATGAACAACATGAAAATGAAGACGATGAAGACGACGACGACGAAGAGGACGAAGGTGACGAGGAAGAAATGATGAATGAATTAAGCCGAGTTAGACGTGCACTAGGTCTTCAAATGGAAGACTTATTTGGTAGTATATCTTCCGATTCTAGTAGATTTAGGTCTATATTAGTAAGCCTTAAAAACCAAGAAGAGCCAACAATGCAACTCGTTGCTTTACAAGAGTTGGCGGAAATATTATCTGTCAGTAATGAAGACAATTTAGTTAGTTATTTTTCTTGTGATAGCTTCGTAAAGGAATTGGTTCGTATTATGTCAGGCCCGGAAATAATAGCGGATATGGATGATGATATGATGCTAGCTTTGGCTATGAGTGAAGGCTTAGATGCAGGTAATCCTGAAATCATGTTGCTTGCTTGTCGTTGTATATCAAATCTCTTGGATGCTATGCCAACCGCAGCAACAAGTATTGTCTTCCATGGAGGTATTAAAGTCCTGTGTCAGAAATTAAAGTCAATTCAGTATATAGACTTGGCTGAGCAAGCTCTTTGTGCTCTGGAGAAAATATCTGCCCAAGTACCTCGTGCAGTTGTTCATGAAAGTGGACTCAGTGCTTCTTTAATGTATTTCGATTTCTTTAGTGTCCATGCTCAACGTACTGCATTACGCACAGCGTCCAATTGTTTACGTAACATTGATCAAGAATCATTTTTACAAGTAACAGAAGTAACACCTACGTTGATGAATGCAATGTCCTACTCTGATCGTACTGTGGTTGAATTAACATGTGTTTGCTGGGTAAGGATCTCGGAGAGTTATCGTAGTCAAAGAGAATCTTTAGAACGGGTAATATCAGTGGATCTGTTGAAAGCTTTATTTGGATTGATTCCAGTATCCGGTAACTCAAATGCTGTACGTCCTGCTACTTTCCAAGATATTCTGCGTGTTTTCCGTTCCGTTGCGAAAACATCTCCTCAGCTTAGTTTTGAATTACTCAAAATGGACATCCTTGGCACTTTCTATCGTATCCTCACTGGTTCCGCCGCCGTAACGGAGCAGTCAAAATTATCACATGTTACTTTGGATTCAAAATGGCGAGAATCTGTTCCAACCATTATCAAGACTATGGCCGATTTACTTCCTCCATTACCTAAAGATGGTATGTTCAGCTCTCGAAGATTCAAGGAAGGTGGGCCTGTTGCTAGTCGTACACGCTCTGCTTTGCCTTCTGTATCTGGAGAAACTGAAACAGTTACTAAAGACCCACGTATCGAATGGTTTGAAAAAAATCCTGAATTTTTAGTCCGTACCGACACTATTCTACTTCCACTTTTCTTGGATATGTATACATCAACTGTCAATGTACGTGTTCGACAGCTAATCACACACACAATGCTTCGATTGATACATTATACAAGTGCTCAAGATTTGGAAAATATACTAAAAAATGTTTCTCTTTCAAGCTTTTTATCAGGAATCCTTACTCGTCAAGAGCAATCAGGACTTATTATTGATGCACTTTATCATGCTGAACTCTTGATCAAAAAATTGCCAAACATTTATCATGTTCTATTCGAAAGAGAGGGTGTATTTCACGAAATAGAATCCCTATCCAAACTCCCACTTCTAGATGATTCGCAACAATCACAAACAGATAACACCGTTGATGAAAGTGATGCAACCACTACAGATGCCGAAAAGAAACAAGAAGGGGAAGATGAAGAGGAAAGCGAGCAAGAAGAGAGAAAAGAGTCTACTGCAGGTGGTAGTAGCCAAGACAAATCCAGTGTTCCTCAAAGGCGTATTCTTGACCGAAATGATCTTCAAGCTTTGCTACGCGGGCGATATGGACTTTTGCAACCACCTAGAACCAGCCGTCATCATCGTCATTCAAGCGAATCTGAAAAAGGCATCGGAAAGGGATCAGTCCGTAAATACATCATTCAACTAGCCCAGCATTTTGTAAATAATTATTTTCACATCAATAATAATGACGGAACTCCTTCATGCATACCCGGAAGCAGTTTGAAGGAAGTGTCTGATTTTACAAACAAGATTATGAATGGGGATAAAGAATCCATCTTGAAAACACTTGTGGAACTCTCAACTTATTTAAAAACTTCTCTCACAGGCATCAGCAGCTTTGAACTTATTAATTCTGGTCTTATGAAAGCTCTGCTTTCCTTTTTGACACTGGAAGAGGGGTTTAATAACTTATCTTTACATGAACGCAGGAAAATGTTTGAAGAGATTTTTATGGATAAGCCTGATATCGATGATAATTGTAACAACTCTTTGAAGAAATTGGTCATTCGATTGCATGAAATATTGAGCCGATTTGAAACCTTTGAAGTTGTTTCGCCTCTTGAATCGTCTTCTAGTGATGGACTTCGAAACCCTACAAGTATGCTTGCTAAACAGTTGCGCTTGCGGCTTACAGGCAAGGGAGACAATATCCCTGGCAGTTATAAGCAACTCATGGTGTCGACCCATGCAGTAGCTACTTTCCGTGTCTTGGAAGAGTACTTATTAACACGAATTCGTGTTTCTTCTGTGCTAGAAGACAATGGCGATGCAGATGAAGAGGAAGATGATGAAGACGAGGAACACATGCTATTGAATGAAGGCAGAAATGAGGAGGGACTAGAAGAAGAGGAAGGGGAGGAGGAGATGGATTTAGACGAAGAGGATGATGAAATGAGTGAAGCAGTTGAAGTCAAGCATGGCGATACTGAAGATGAAGATGAAGCGTCTTCACTTCAAGACAAGCATGCAAAAGCTGACAATAGCCATGCTACTAGCTCTGGTAGTGATGCCAAAAAGAAGGATGGTGAATGGAGGATTCGTTTCTCATTAAACGGAACCGTTATATCTAATGATGCAACCGTTTATGCTGCTGTACATCAATATGAAATGCGTGAAGGTACAAGTCAGACAAGATTGGGTCGTAGTATATGGTCTTCTTCCTATCCTGTGACGTTTGAGCGTGTTTGGGTATCTAATTCTGAAACTACGGACGATACTAAAAAATCAACTGTTGTTTGTCAATTGACCGACTCTACACAACCAAAAGAGCTAACCGATGATTCTTCTTGTGCTCAGGTCCTTTTCCTGATGAAGGCTCTGTCTACTGCTATTACAAAAAAATCTGTTGGTATTTCACCTCAAGATTTTATTAATCGTAAATTGACAGCAAAAATGAATCGTCAACTCGAAGAGCCTTTGATCGTTGCTAGTTCATGTTTACCTTCTTGGACTTACTGGCTGATGAGCACTACTCCCTTTTTATTTCCTTTTGAAACCAGATACCTTTTCATCCAAAGCACTTCTTTTGGTTATTCTCGTTTGATTTCTCGCTGGCAAAGTCTTCAAATGCGCAACAACACCCAAAATGGTCCACGTGATGATGGACATCAATCTCAGCAGCCTATCCTTGGACGTATGGAAAGACAAAAAGTTAGAATTGTGCGTAGTCAAATGTTGGAATCCGCTATCAAAATTTTTGACCTCTTTGGAAGTTCACCTGGAGTATTAGAAATAGAATATGTTGGAGAAGAAGGTACTGGATTAGGACCTACTCTTGAGTTTTATGCATCTACTTCAAAAGAATTTAGTAAACATTCTATCAACATGTGGCGTGGTTCTATCAAGAATGAAACAGGATACGTTGATGATCCTCTTGGCCTCTTTCCCAAACCTTTAGCAAAATCGAACTCAAAGTCCGTTAAAAAGACTGTTCAGTTATTTAGGACACTTGGTCAATTTGTGGCTAAGGCTATGTTGGATTTTAGAATTATTGACATACGTTTTAATTCTGCTTTCTTCAAGATTGCTTTAGAGGATGCCAAGCCAAGCCATGAGTTATTGGTGGAAATTGATCCTGTATTGGTAAAATCTCTAAATTTGTTACAATTATTTATAAAACAAAAGAATATTATATACGCTGATAAAACTAAGTCAATGTCACAAAAAATGCAAGAGATAGAAAGCTTACAGGTAGAAGGAGTACAGATACAAGACTTATGTCTGGATTTTACACTCCCAGGGGATGCCACTTATGAATTAAAACCTGATGGTGCTGAAATACCTGTAACAATCCAGAATGTTGAACAATATGTTGAAGCGATAATAGATGCTGTTACTGGATCTGGCGTTTCACAGCAGATTGAAGCATTCAAGGAAGGGTTTAATGATTTGTTTGCAATTGAAGATCTCAAATTGCTAACATATTCTGAACTTGTATCTCTGTTTGGTACCTCCGAGGAAGATTGGAGTTTGTCTACGTTGGCAGATACTATCAAAGCAGACCACGGTTTCACTATAGAAAGTAAATCAGTGCAGTACCTCTTGGAAATACTTTCAGAAATGGACAACTCCCAAAGGCGTGAATTCCTTCAATTTACAACCGGATCTCCACGATTACCTATTGGTGGCTGGAAAGCCCTTCGTCCTGTATTCACAGTGGTCCGTAAAGTACCTGAATCCTCACTATCACCTGACGATTATTTGCCCTCTGTCATGACATGTGCTAACTATCTCAAGATGCCTGAATATTCCAGCAAAGAAATTATGCGTCAAAAGCTAGAGATATCAATGAAAGAAGGACAGAATAGTTTTTTGCTTTCTTAATCAGTCACACTACATCATCTGTTTCTTTTGTTTTATGTTCATTTCACTTCCTATACACTCTAGTACTTTTTTC
>contig-100_38 length_5074 read_count_0
GTGTGCTTACATATAATAACTAATGAAGGCATGGGATTATTTATCTGGTTGGACTAACTTTTCTATTCCGTCTAATATTCAAAAGCGTTTATATAAGTTTATATTAAAGAAAGCCATTGGTCCATTTCTTCAACATGATCTAGATCTCGACAACTTTGACATTGAACTTGTCAATGGCTCAGTGGAATTAAGAGACCTCAACTTAAATCTAGAAAAATTAAATGAGTTGATACAAGATACGCCTTTTATGGTTGAAAAAGGACGGCTATCTAGTATTCATGCTTCATTACCTTGGGCCAATCATTGGAGCGGAGTATCTATTGAAATTCATGGACTTGAAATAAATTTAGTACCAGTAAAACATAAAGAACATAATAGCAGTAAAAAGCAAGCAAACGATAAAAAACTAGAAGAATCTATTATGTCCTCTTCACTTCATTTCGCAGATGATTTTATAAAGTCAGAAATTGAAGAAGATGAACAAGTAGAAGAAACACTTCAGCGGGCAGACGGCATTTATGTATTAACACGTACTATTGATAAACTGTTTGCTCAACTAAAGGTATCCATTACGGATACAGTGATACACATCATACATACATCAGCTGCTTCATTATCAGATGACGACAACGACGATGACGAACAAAAGCAATACAGTATTGATATTTGTATACCTGGAATATCTTATTTTGATGAAACACCAGAATTTAATAAGGACATAGACCAACAAAAATACATTGATGAAAGTTCATTACTTTTATCTCCAGTGCCTAATGAAACAATCAAAATTATTACTATAGAACCACCTAGTGTTTGGTTAAGATCAGTGAACAATCACGTAATGCAGTCCACCGAGATGTTTTATGAAGCAGAATCCAGTCCATCGAGTCAAGCAACTACACCCACAAATGATAACGGTTCGTATGAATCACTTTTATTTACTACTTTGGATAAAAACAATTGGATAAGGATAAAAACAATTCCACTGGACGAAAATGCCTTTCACATCAAACAAGTCGATTTCTTACTCACTCACCTTCGTCTTGTTCTTACCCCAAAACAAATCGCCTTTTTCCTAGACCTGATGGATTTTATCCAGGATTCATTCACTCCAACACCAACAAGCAGTACATCCAGCACAGATATCTTGGGAGATCTAGACGTTCGAAATCAGCAAAAGAAGGATACTTTACACAGGGAAAATACACCAGAACAAAAAGTCAAGATAAAGGTTTCACGCGTTGAATGTTTTCTACTCACACGGAATAGTCAAATTATATTGAACAGACCCAAAGTTGATTTACACCAAACTCACATCCGATTTGTTATGGATCAATTGAATATTCGAATGCAACGGTTCATCAATCACGATCACTGCATCAATTTCTTATTTCTCAACTTAGAATTAGATGAATGGGTTCAAAGACCAAGTTTTGTAGCCATCAAGGATAAGGCACATCAAACGCGATATAATTGCTATCAACCTATTATTCAATTTGATAACAGCATCATGCATAATTACTCTGATGAGGATATATTTCCTAGCTTTTATGATGAAAAAGAACAAGAAAAAAGTGCAGTTGAAGTGATTAGGGTTAAAATAGATAAAAAGAGATTATTTATGAATGGAAGTATTTCATTAAATGAAGATATACATGTTGATATACAAGCATTCAAACTATATTTTGATCCTCGTATTATAAATAGATTCGATAGTTATATATATGCGTTCATAAATAGAAAACCACTCTCTCAGCCATCAGAATTACCGAGACTGCGTAGAAATACATCCAATTTATTAGAAGATTTGTTGCCAAATAGAAGAATACAAGTAAAATGTGCTTTCATTCGTCTTGTGCTTCTTTCGCCAGATATGAGTCAAGCAACGAGTCGGTACGATTTCAATGATAAAAACCATGAAAACCAACTAAGCGTTGATGTCAAAAAAGCTGTGGTTTTTTGGTCAACATCGCCTACTGCTGAAACAACAAAAGACATAGACGAAAAAGAATCTGCTCACATAAATAATGCTACACGCATGAATATTGAGCTGAATTTTATCAACGTTTTTATCAAGGAAGACACGACTACTCAATGCTGGTTTACTGCTAAAACCATCCAAGACATGCAAATGTTTTCTGAAGCTACTTTATGTCCAAGTATTGAAATCACTGTGAGAGATCCTCAATCAATTCATCATACTCGTTCAGATACAAACCATGATATGCCTCACACTCTATTTGATGGACTCAAGGAAGGAAATACATCCATTGAAAATCAATCAGATTCAGCTCTTATATTTAAGCAAAGAACAATTGAAACTTCTCAATTCGTAATGAACTGCCATTTACCAGTCACCCATATGAATTTGACCAAGGCGCATTGGGACAAAGTGCAAATCATCCAAAACGATCTGTTGCTGTGGCAACCAAGGTTTCTGCTAAATGTGACTGAAAGTGATACTGAAGATTACAACCATCATTACCACCATCAGAAGGAAAAACCGAGCTTGCTTTCCCTCGTAGCTGTTCTTAGTCAATGTCATTGGTGCTTGCATACATCAACCACTGATCTTTACACACTCCAATTCTCTGAATTTAAATATTTTGCTTGTATGAAGCATATGGGAAAAAATGAGAATATAACTACTCTAGATATTGAGGAATTAGCATTGTATGATAATCTTAACGATCGAGAGTTATTTTGTAAAGCAATACCAAAGATAATAACATCTAGTAGAAGTAAATCAATGGTTTCCATCTTTTCTCGACTTTCTTTATATCCTGATATCAACAAGATTAGTAAAGAAACAAGCATTGTAGCAGGCGGCCTATGTTGGAAAGCAACGCCAGATATTGGTTTTATAGAACAACTTGTCCAATTTCAACAAGCACCTGAAGAAATGGTATTTATCGATCCTCCAAAGCAACACATAAAGATATATACCCATGTAGTCGACACATCGATTAACTACGAGCCAACCGATCACCCTTCCAAAGCTATTGTGCTCCTTGATGGTATACAACTTATTACGAATATTATGAATGGCCAGCCGATGTTAGAGATCAAGGTATGTGTGGATGACATCCAGCTTCTACTTTTAGATCACGCTGTACAGAGGCATCAGCATATTGAAAGCAGCGCTGCCAATTCACGTCAATACTGGTTAGCTCTTGGTTTTGTTCCTTTAGTTTCACTACAGTCAATTGAGTTGGAAGTTAAACTCAAGATGCTAGAACACTTGTTGGTACCGAAAGCAGATGTGGCCATCACAAGTACTGACATTTATCTGGACACCAGCTCAGACTCATTTCAATCCTTAGTTAATTTGATGACACACCTGTCGATGAAAGCTGCAAATGAGTCACCTGCGCCAGTTCAACAGCAGCCACGAAGGGCCTCGACCGTCATGACAATGCGTACGATCAACGAACTAGACATGCTGGCTAGCATTGATGAAAATGCATTCAAGTCAGCAGAGAGGAGAATGTCACCCCCAACTCTGATTGAAGTGCCCGAGATAGAGGACTATGTTGAAGAATTTTACAGCTCACCCGGTAAATCGATAACACCACCCATCAAACCACGAAGACATATTAAACGGACGGACGATATCATACGTCTTCTGGCGACAGAAAATTTGGAGGTCATTGATGATTTCTATGGTTCAGAGATAAGTGACAACACAACAACTAGTAGTAAGAAAACATCGCCTGTAGATCTCACCAGGGCGCTTTTATCACTCCGAGTACATCATGCTAATGTAATATGGAGACTTTATGAGGGATATGATTGGGATTATGTACGCGCAGAGATGGCAGCACGCAAGCATGATAGAAAAGCCGCTTTTACAGATCAAGGAGGATTTGATGGAAGACAGCGACAAAGACAAGATGTTCAGATAGAGATTCAACTAACTGAAATATCCGTCAGTTTTGACCTGATGCCCTCTAAGGAAGCGACAGATCTTTACTTTCAGCTAAATATAAATGACATGAGTGTGATTGATAACATAAAGACATCAGCGTGGAAGAAACTATTAGGCTATATGAAGTCGGCTGCCATGTGTCGAGAGGATGGTGAAAGTATGGTTCATTTAGAACTGACTAGCTTAAGACCTATTCCTGATCAGCAAGAACTTCGACTTAAAGTTAAACTGTTACCTATTCGATTATATGTTGATCAAGATGCACTCAATTTCCTAGTCGATTTCTTTACATTCGATAAATTGATCTTGAAGTCTACCAAATTAGTAGATGCACCCAAGGATCCAAAAAAGGATGACACATTTTTCCAATATGTAAATATTCAACCGGTTACTTTAAAGATTGACTATAAACCCAAGTACATAAATTATAGTAATCTTAAAGAGGGCCAACTTGCAGAACTCATCAATCTCTTTTCTTTGGATGGAGCAGAAATGTCATTGTGTTCAATCAAGCTTACCGGCATAACGGGCATTGACCCATTACTAGACAAGATAGCACAAGCATGGCTACCCCACATAAAACAGACGCAGGTGCCACATATGGTCTCTGGTGTTGCTCCCATTCGATCCCTTACCAATCTTGGTACAGGTGTGGCCGATCTTGTGCTGCTACCGGTCCAGCAGTATCGAAAGGACGGTCGGATTATCCGTGGTCTTCAAAAGGGAACACTCTCGTTTGCTCGAGCCACAGCAATTGAAGCCATCAAGCTGAGCTCACGTATCGCCTCTGGTACTCAGATCATTCTGGAACACGCCGATGAATTCTTTGCGCCACATGAGCAGCAGCAAACGGTCGACCAACATTTTGTATATACAGATGAAAATATGGCACAGACCATTTTGGCTGTACCTGCAGATGAAGGGGAAGAGGAAGAAGAAGAGCAATCGAGTCAAAATGTGATACGTGCTGTACCTGTGGCTGTCATTAGACCTATGATTGGATTGACTGGTGCTTTCCAAAGTATCTTTAACGGATTACGGAATTCAATAGATCCTGTTAGAAGATTACAAAGTGAAGATAAATACAAACAAACAAAATAATAGAAGAAAGCGAAACAAAAGTGACCCATTTTTATATAAATATGT
>contig-100_39 length_5045 read_count_0
AAAAGAAAAAAGAGAGAAATAGAAAGAGATCTTATGTATTAACTACAAGTAATATACGGGAAAGTCTTTCGACTAGGGCTAAATGGATAGGGAGACGATTGCTATTTGAAGACATAATGTTCACATACGATAAAGCATGGAATTTTTGAATAATGTCTCTTAATGTACTGTATGCTGAATGGCTTGTTTGATTAAAAACTAAATGTATCTCTATAACAGGTGGATTACTATTAAACAATCCATGGCGTGAGTTTTCTGTAGGTAAAGGCGTGTAGATCGTGTAGCCACTGGCTAAGGGTATCATCCAGTTTTCCGTATTAGAAGAAGGATCCATGCTTAAGATGGCAAGAGATGCTCGCTCTCTTTTACTAGAATAAGCAACGCGATGATTCAGCAAGAGTGCTTTTGTTTGGCCTACTCCATTCTCATCTGCTAGGAAAGAGGATTTTTTACTGTTGAATCCGGCGCCTATTCCTCCTACGTTGCTTGTCGAATTTACTATGCTTGGTACGTTGGTACCTATAGAGTCCATCATTGATGATGATGCCATAGATTCTGTCATAGGTGCACTAGGAATTGGCAAAATATTTAGAGGTGATTCCAAATCTAAACAAACTATAGCTGCTTTTTCGTCTTGACCAATGCAATTAATCCATATCTTTAGTTCTTCTCTAAATAACAAACCAATTTTTGCAATGACAAATGTCCAAATGAATCCGGTGCGTTTAGAAATAATTTTGGTACGACGCCATGCTTCTTCAAATAATTGCGACATGTTCCGATATTGAGATTGACTATCTAATGTAGCAAACTCAATCAGCTCCCCGTTGTTATCCGTCCAAACAATAATCATCCAGCGCTTATCAAAACTGAAGCAATAACCCATATGAAGCACAGCATGGCTTTCGAGGATACTAGGGAAAGGGCAAAGCGCTTTCTTGAGTGAGTACTGTACAGAGTTTGGCACTGATTTAGGCAACACAAATAGTGGGGCATATATTTCAGCGGTTGATACTGAGCTTTCAAGATTGCCATTGTTGCGGCGCCTAGTCACTACTGCGCGGCATTTTGAATAAACAGAAAAGGCTATCTCTTTTAATCCAAATTTTAGGCATCCACCAAAAGAGGAAGATCGTAAAACATGTTCTACAGGAATAAGTTGCATAATGGGTTTTGCATTGCTCGTCCTTGTTCCAGAGTTTAATACGGCCGTATCATATGCCTCCACTAGTTTGCTAAAGCATCGTGTCAGATGAACATTAGACTGTAGGTCTGATGAAGGATTGAGCATATAAATAACATTATAAACATTCTCCCCTGGTACACTTCCTAACGTTGAACCCAAGTTTTGACACTCTGTTAGATAGCTTCGCATTTGTTGATCTTCCAGCGATTCATCTTGTGCTAAAGAAAGTAAACGAACAGGTACTAGTCCTTTGCGATACGAGCCAATATTCCCTGGTTGATGAGAGCCTAGCTGACAAGTTTCGTAGAGCGTTCCTAGGTTTTTAAAAAATTGGGATATGCTACGTTCAGTTGAATCATTTTCGGGATAAATAATAAAGTAATTGATATGCTTCTTGCAAGAGTAAGGCTCCAGACGTAGTTTCTCCCAAAACATGATAAACTTTGTAGTTCCCTCAATGAGTTCTTCCTGGCGATTGACAACAATATTAGGAGGGCGTAAGGTATCTAAGTTGGGTTCTGCAGGCCTTCGCCTTTTCACTTGATACTTGCCATACTTAGAGTGTGCTTGATTGGTTTCAGACAAATCATAATATTGCTGTACATTGAGAGGGCCTTTAACAGTTACAGATGCAGGTAAGAGTGGTTGATCTATACACATATGATTTACATCAGGAGCCTTTTTACTGAATATATTATTTAGTATGTTTTTAAAGCTTTGATTCATATAATCAACGTCATGTAGCGTTGAGCAGATATGAACAGTATCTCCGTAAAATGTCTGCAAAAGGTTTCTTCTTCTCGCTATCACTGCTTTCGTTGACTCTCCTTCATTAGCTTCAATTCCATTCGATGACACAGATTCAAAACCACCAGAAAAAGGATATCCTCCTAGAACAACCTGTTGACAGAGGTACTCTAGCGTTTTATAATCTTCCATGTTTTTTATTGTAATTTGGCGATTTGATTTACTATAAGTATCTGCTACTGCATCAGCAAATGGGCTGTCGTATTCAAACATCGTCTTGTCAACTGATTGCTTTGGACTTGGTTGAAAAGGTGATGCAAAAATAAGCTTGTCAATGTAGCTATCTTGAGCAGATGATACATGATCCAAAACTCGACCAGGTTTATTAGTCATATCATCATCATCTGAATAATCACTCTCGTAGCAGCTGCTACTATCGTAATCACTACTGCTGCCACTACTACTAGAGCTACTGCAATTGGTAACACTGCTGCTATTACCTGTCATATTGCTATTAACAACGCTTCCATGTTTACTGCTATGACTGCTATCAAGCTTTGTTGTTGATTCAACTTTTTGGACAAATTGTCCTTCTGCTGCATTATTTGATTCAGTCACATCTTTGTCTTCTTTGAGAGCTTTTGCTGGTTTAAGTGCTTTCCTTTTGCGTAATCTTTTAGAACGGCTGATAGGAATATAATCGGGTCTATAATAGTTGCTCTTCTGCAATCTACTCTCTACGTTACTATCTTGATCAATAGATGGATAAGTGAATTTGCCGCCATTGAAATACTTGGAATCGTTGACCAAGAAGTTTATTTTCACTGGTGCAAAAGTGGGTGGTATAAATAATTCGCGTTGTTTAGGTTTGTCTCGCTGAAAGCTTAGGTTATCTTGATCTACTTGCTGCTGCTGATGGAATAGTAATTGTTTATGTAACAAATTAGGGTCCACGCGTTGATCTTGTTGAAATTCAATATTGTCTTGCTGAGCCATGCCTACACCTAATGGTGTTACAGATAAATCATGTATTCTTGCTGTAGTACTTTCTATATCTGTATTCATCATGACCGCGCTTTTGTCGTCTAACACAAGCAATTTATCTTTATCCAACATATCAAAGTTATTATCAATATTGCTCTCGTCTTGCTTTATATCTGTATCGATCAACATGAGAGAGTCTGCAGTGGCATTACTGTCTATAAACATTTCATTTTTTACTGACATGATAGCAGGTGCAGTAACAGGCTCCGACTTAAAGAAATCAAAATCTTCTTCTGTAACGCCCAAATCAAAATTATCCAAACCACCCATCGTGTCATCGTTCCATCTATCGGGAATATCCAAAATCATATCATTGACACCCATGTTGTCTCCCAAATTGAATGCATCTAATCCGAGGTTAGCCATCTGTGGTGAGTGGTATGCTGAACTATTTGACGCGTGTCCTGCAACAGGTAACAAACCATTATTGCGTATTGCCATTGGTAAATTTTCTAGCTTTATTGACTCCACCTGTGGCGATAAATGCATTTGCTGTTGTTGTGGCTGTTGTATGGATGATCCATTGTCCATCACAATTGATCCATTGGAGTAATCATTCGCATACTGCTGAGGATATTCAGGCATGTCACCATTGTTAGAGTCAGAAAGGGCGAAGTTTGCCATTGCAAATTCAGCAAGAGAAAGGTTCTGCTGATTTCTAAGTTTTGATTTATCCTCGCCCTCTTCTTGATGCGTAATAGGTGTAGATGAAATGGATGAATCTGTTCGCTGCTGGTTACCGGTTGTGGATGCAGGTGTAGCCATAGGGGTTGTCACCATCAGTGGACTTGCATTAGTAGTTGATTCATGTATAGGCTTTTGTAAGAACCCGGCCTGATTGCCGCTAGTGGTACTCTCTTGAGAGAGCATATCTAACACAGAAGAAACTACACTATCTTTAGGACAAACAAATTCCCAGTAATTTGCAACTTTTTCATTCCAAGACGATCTATTCCACTTGTCCCCCAAATTTTCCGAGATTCCTTGATTGAATTTGAACAGACCGTTGGTGCCTGCCATATCTGTCGGTGACATTTTTGAAGATGACGACACAAAAACTAATGCTATAGGATAGTAAAATATCGTGCCATCATTCATATTTTTCAAGGCAATTAAGCTAGGTGAGCGTTTGTTGAAGTTGTGTGGTTGTTCTAATTTTTGTTCTTGAAGGGACAAAGGTTTCAAAAGATTATGTTGGATTAGTGATGTATATGGGATGTCTAACAGTGAAGACCATTTCTTTAAAATAACCTCTTCAGTTTGTCTAGGCAAATTGTAAGTATTTGATACAACAGTAACATATTCACCAGACGGGCTTATAATGGCTTTCCGACCTCTCATTCTATTCTGATAAAGTGCTATTGGTTTCAATCTCATACGTCGAGTATTTGGTTGAAAAATCAAATTTGTGCTTGCTAAATAAACATTATATGAACAACATAGTGAAGAGGTTAACATATGCGAGTCAATGGATTCGTCTCTCATAACGTCATTGAATTCATCATTGCTAGGGAATATATAAAACTCTCCTAAAGGAACTGCTCCTTGATTCTTCATTTGAGCATCTACTAGATTCCTCAAGGACCTTATAAACATTTTATATTCAGTAGAAACCTCCACAGGCGCTGCAGTGTCTGCTTGTACTCCAGAAGAAAGTGGTGATGCTGTTGGAGACTGAAGTTTAGAATAAGCATTTTCCCAAGTAAAAGATCCGACTTTTGCTTCGTCTAGTTCACGGAGACTTTCATTTGAATCAACTTTTCCTGTATGACCATCATCAAACCAAAATACCCAAAGTTCAAGCAATATTTGATTGTCGAGATTTTCTTCATTTTCATGAGCGATTCGCCAAGTAACTGGAATGCTAATCGCTAATAGTTCAAAGTATGCTTTTAGTAAAATATTTTTAGAGCGATCATATTCGGGTGTCTTTTTCAAGGATTCAGTAAGTAGAGTTTTGCTGCAATACTGATGGTATACTCTATAGCGTATCTGTGATACACCGCTCACAATTAATATATTTGTTAAACTAGAGTCTGTGAGCATAAGATATATTAAATGTTCATCT
>contig-100_40 length_5016 read_count_0
TTTTTTAATATTTCCTTTCTATCAGCCGTGATTCAAATAGGGTGTGTACAAGATGAAACCTATTTAAAAATTTATAAAAAAAGAAGATGTCAAAGCACCTCTTTTACATTCAACCAAACAAAAATTTGACATCACCCAAGATCAACTCAATTCACTGATCGAACAACCCCACTTGTTATCTTCCTTTGGTGGCACATTTGGTTTATGTCAAGCCCTTCAAGTCGATCCCACCCTGGGTTTATCTCCCGATGAATCCTTTCATCCAACCTATGGTATCCTCTCCACACCTCACCTCGCCTTTGAAGAACGTCGAGCCCTGTTTGGAAGAAATGAGATACCCGAGGCGGCCTCGACCAGTTTCTTTTCCTTGGTCTGGGCTGCCTACAAAGACCAAACGTTGATCATGTTGACCATCGCTTCCTTTGTTTCACTCGCTGTCGGTATCTGGGAAGATCACTCGGACAGTCATCCGCCAGATGAACCCAAGGTGGGTTGGGTGGATGGTGTGGCCATCTTGGGTGCCGTGGCCGTGGTGGTGATCACGAATGCGATCAATGATTACGAAAAGGAAAAACAATTTAGAAAGTTGAATGCCAAAAAGGAAGACAGACCGGTCAAGGTCCTCCGAGGTGGATTGGCCCAGCAGATTCATATTCAAGAGGTCGTCGTGGGGGACGTCATGTTTATCGAACCTGGCGATCTTTTAAATGTGGATTGTGTCTATATCGAAGGTCATAATTTACGTTGTGATGAATCCGCTGCGACGGGTGAATCCAATCCGGTCAAGAAAAATGAAGAAGGCAAGGGTGACTGCATGATCATCAGTGGATCCAAGGTACTCCAGGGTGTTGCCAAGGTGCTGGTGATCGCAGTCGGTGAAAATTCCTTTTATGGAAGAGCCATGATGTTGATGCGTCATTCTGAAGAAGAAACGACCCCTTTACAACTCAAGTTGAATGTCCTTGCCGATCAAATTGCGAAATTCGGATTTATCGCTGCCGGTTTGATGTTTATTGTCCTGCTGGTCAAGGTGTTTGTTTTGAGCTACATGCATCATCACTGGATATCGACCAGTGAACTGCTGAGTACCTTGGTCAGTATCATCATCCAGGCCATCACCGTCATCGTGGTCGCCGTGCCCGAAGGTTTACCGATGGCGGTCACGATGGCCTTGGCCTTTGCGACAACCGAGATGTTGAAGGACAAGAACCTGGTGAGACATCTGTCGGCATGTGAAACGATGGGAAACGCGACCGCGGTCTGTTCGGACAAGACGGGCACCTTGACAGAAAACAAGATGACGGTCGTCAGTGCCTCTGTGGCCGAAAAGGAATGTGCACGATCCCAAGAGATCCAGCGCTGGCGGTATGCGGTGAACCCGACCGCACTCGATCTCTTTGTCGAAGCGATCTCGGTGAATTCGACGGCGTTTGAGGGCAAGGATCCCGAGGGCCAGGTGAAGTTGATTGGATCCACCACAGAGTGTGCCATGATCGAACTCGTCCGAAAGCTGGGTTACTCTTATCAAGATCAGCGGGCCGCTTCTCGTTCGGCCACGATCTATCCGTTCAGTTCGACCGTCAAGAGCATGACGACGATCATCGAGGTCAACGACAGCAATGTGTATTCGTCCACACGTTCGGATTACCGTCTTTATACCAAGGGAGCAGCAGAAACCATCATCAAGGCATGCACGCATTATATCGATATCCGAGGTCGGGTTCGGCCCATGGAACGGCATGTGCGTGTCGAGCAAGAGAAGCTGGTTCAGAGCTATGCTGAACGATCGTTGAGAACCCTGGCCTTGGCTTACCGTGATGTGAACAAGGCGACGTTTGATGAATTCGATCCGGACAATGCACCGCTTCATCATCTCGTCTTGCTGGGTATCGTCGGCATTCAAGATCAACTCCGTCCGGGTGTCATTGAATCCGTTCAAGCCTTTCGTCGTGCGGGTGTCTTTATTCGCATGATCACCGGTGACAATCTAGAAACAGCCAAAGCGATCGCCAAAGAGTGTGGCATCTTGACCACCGGTGGACTGGCGATGACCGGCCCCGAATTCCGTGCACTGACAGCCCGCGAACAATACGACATCATCCCCCGTCTTCAGGTCCTCGCACGGTCTTCACCGATCGACAAGACCTTGGTCGTCTCTCGCCTTCAGGAACGCAACGAGGTCGTGGCCATGACCGGCGACGGCACAAACGATGGACCGGCTCTGAAACTGGCCAACGTGGGATTTGCGATGGGCATCGCCGGCACCGAAGTCGCCAAGGAGGCCTCGGACATCATCCTGATGGACGACAACTTCAACTCGATCCTCCAGGCCCTCAAGTGGGGTCGTGCGGTCAATGACGGCGTCCGGAAATTCCTCACCTTTCAACTCACCGTCAACATTGCCGCCGTCGTGCTTTCGTTTGTTAGCGCGGTCGTGTCTGAAAAGTCCGAAAGCATCCTTAGCGCCGTCCAGCTCCTCTGGGTCAACATGATCATGGACACCTTTGCCGCCCTCGCCTTGGCCACCGAACCCTTGACGGATGACCTCGTCCGTCGAAAGCCGCTCAGAAAGGACAGCAGCTTGATCAACTGGCGCATGAACCGCATGATCTTTGGTCAGGCCCTGTTCCAGATCGCTGTCAATCTCGTCCTCATGTTTCACGGTCCTGCCCTGTTTGGTCTCTCGGCCTCGCCTTCGGACACCAAGGTGCTCCGGACCATGGTCTTTAACGTCTTTGTCTTTTTACAAGTCTTTAATGAACTCAACTGCCGTCGCATCGACGATCGTCTCAACATCCTCCGTGGTATCTCGCATGATTACCTCTTCTTGGCCATCCAGGCCTTGGTCGTCATCAGTCAGCTCGTCATCGTTCAGTTCGGTGGCTTGGCCTTCAAGACCGTGCCCCTCACTCTGTCCCAGTGGCTCTTTACGATCGGCATCGGCTCTCTCTCCATCCCGGCCGGTACCATCATTCGCTTGCTGCCAAATGATTTGCCTTACTTTTGGAGTGAAAACAATGATGACGAGTTCAATCATGAAGTCAGTTATTCTCGTCTCTATTGGGAAATCGCAGTCAAGCATGTCATGAAGGACATTCAAAACAAAAAATCAGCACAGGATGAGGATGCTTACTTTGATGCAAACTCTACCGTAGACTCATAGATGGATCAGCATTCCCCCCCCCCTCTTTCTCATTTTGTGTGTATATCTACATGTATTTATATCTCTTATTTTTTTTATTCAATAAAGCATCTTTTCTAAAGAATTCCTTATTTTTCTTCTTGCTCTTCTTCTTCTTCATCATAGTCTTCTTGTTCTTCTAAATCTTGTTCAGAAGGAACGAGGTAGACACGAAGAATGGGTCTATTGGGATCCTTCATCATGATATAGGTACCCTCAGGCAATTGCAAGCACATGTCAACCACAGCCTTCACAATACCCCAACCGTTCGTCAAGGACAAGTTCATTTGAGCAGCAAAGTCACGAGGCTTGTAGGCTTGTGTACCCAGAATCACATGACGAGAGTTATCCTTTGGATTCGCACGGGCAACATAACCCAACTTGAGCTGTTCGGCACCGGCCAAGATGGACTGGACGGCCCAACGAGCCAACTTGGCCGCATTGTTTCTCATTTCAGTAGCCACGACCGCACCGCGTTGAGAATCCAAACTCTTCTTCCAGGGCAAGGCACCTCCGGATCCTTGAGCTGTATTGTCAAATTCGTTCAAGGCACGCACGGTCACGTAATTGGTGCCACTGGCTGTCTTGACAGCAGCATCCACCTCTGTACGGACAATCATCTCGATCTTTTCAGCCTCTGCGTCATCCTCACTGACCGGACTCATGTTGAAGGATCTGTAGCGGTAACCACAAGAAGCGAGCTCGGGCATTTCGGATTCGCTGGCGAACGGGTTGGGCTTTTCAAATGGGATGGATTCTTGATCGACCACTTGACGAGAGAAGTTTTGGTTGATGTAGGTCGCTTCATTGCAGAGAGCAGACCAGGAGTTGATCGTGTCCTTTTCAGATTCGGCAGGAGGGTCATAGGAATTTTCGTTCACGGTGATAAAATCAGCAGCGCTGCCTGGACGCTTGTCCAAGATGACCTTGCCATCGCTGGTCTTCTTGACAATCACATCCCAAGGATAGACCGTACGTGTGGCACACATCAAGAGAGCCAGCACGACATCCGTAGCAAACACAGTTGCCTTGTTCTCTTCAATGTATTGCTGAATCACTGGATCTTCAGAAGTCATCGTGTCGTATTTCACACGATCAATGTGAGCCAGAGGCTTTTCGTTCTTTGTATTGACTCGGTCATACGCTCTGTTGTATACATTCACAGAACCAAAAGAAGCAACATCGGTTGCTTGAGGCACCGCAAAGTTCAATTTACCCAATCGGCTGAATTCAATCTCATCCAACACTTTCCAATCAGGTCCAATGGTGATAGAAGCATTTCTGACCCGTTGAGGCTTATCATAATCCTTGAATCCATAACGTCTCTTTTGTTGAGCATACTTGCCACCCACGGCCGTGTTGGTGACACGTTGACCGACCGTACGGAAACTGGGTTGCTTGGTGACCTGAGCACGGGCGTTACGAGGAGCCACGGTGTTCTTCATAGCCTGCTTCTTTGTACCAGCAGAACGGTTGTCAACCACAGCAAAGGAAGACTCATCTTCGTTGTGAAAGTAAGCAAAGGCAGAAGCGAATGAAGCGCCGTAAGCTTGAGGTTGTTCTTTGTTGAACCGGTTGAATCCACCCGTTCTTCCTTGACGGGTTTGTTCTCTGTTGTCTTGCTTTTGACCTTCAGGATTGGTCCAATCGGCCACACGACCTAATTTGTCTCCTTTACTGTAAGGTGCATAAGGAATCTCATTGAATTGAGCAGGAACGAGATCAGAGGCAGGACCCCAGCCACTTTGATTATCAAAAATGGAAGGAAGATGAAAATGAGGTTTGGTTGAATCAGTCATTATTATCAATTAAAGAAAAAGGAAAAAGAAAAAAAA
>contig-100_41 length_5008 read_count_0
ACTGAAAAGCAAGAAAAAAAAACAAAAGCCATTTAACCCGACGGACTCTAATAAATCAGTATTGGCTTCAGGAAAAAAGATATCTATCATGAGAAAAAATGGAAAAGTGAAAAAGATTATTAACGTACACGAGAATTTGAATGAAGAAGAAAAAGTCGAAATTTATTCTACAGGAAAGCGATTCCAAGTGTGGAAAAAGGATGAACTTAGTGTGGAGAGCAGCGATGAAGAGGAAGATTCTCATGCGCATCATTCAAAACGAAAGAACTCTGAAGACATAATAGACAAGCAGATACCCAGTCCTTTAGCCTCCACAAAAGAAAACGCACAAACGCAAAAACTGAAAACAACAGTAGATAATAATGATCATTTTGAAAGAAAAGCTATTGTTATGCATGATAAGTCGGCAGAAGAGGATAATATTAGTGATCAACTTGAAAAGAAGACTATTATTTCACAAGAAGAAGCAAAAAATACATTTAGAACTGAAAGAATACAGAGATTTGAGATAGACAATAGCAATAACAATAATGATATCGAAGCAATGAAAGCTTATATAAAAAGCACAGCTAGCAGCAGATTAAAATTCTCAGAGAACGAGGATAGTGCTGATGAATCTGATCAGGAGAACAACCAAAACGACTCAAATAATGTTCAGCTTAATAAGTCCCAAGATAGCTTACAGATTAAGTCAAAAATAGACAAAAACATTGAAAAAGCCGAAGAGGATAATTTTAGTATTCATAAAATAAAGACCATATCGAATGAGAACATCAAAGCCGGCTCAGATTTTAGCAGTAGTAATAGCATACATCACATAAATAAAGAGGACAGCGCATCGATTATTTCAGGCAAAGGTTTCTATGACAATCCTAGCGAATCAAATATGAAAGAGAATGATTACTATAAACATGCTATTGATAACAGAAGTGGTTATACAGAAACTACAGACAACTCCAAAGACACCAAAAAGACTGATATTTTGCACACTAATGCGAATGGTTACTTTAACAACTCTAAAACAAACAGCAGCAGCTATTCTCTATATAGCACACATGCTACTGATAGCAACTCTGTTCTACCCAGCAGCCTCGATATTGAGGATGCTTATAGACCCACTGATAGTGCCAATAAATCTATTGACCTCACACAACCTCTCATCTTGTCATCTGAGAGGAACAAAAATGTTTCTTCTGATATAAACACAAGCCAAATAAAACAAACTACAAGCGAAACCAATGATAGAAGAGAAATCGCAATCAGCGAACCAAATACTATTAAAGACAGTTCAATAAACAGCGATAACAGCAAGCTTCCAATGGATAAAAAAATAGATGATGTTATTCATTATAGCCATGAATCGACCTATCATGGCGAGACAATTACAATAGCTGGATTTGAAGAAGCAGAGGGATACAGAAACGTAGCTCGTTCTTTAGATTCTCAACATAATTTGGAGTCTAAAAATCAGCAAAATAAGGTTAGAAATATTGCTGCCGCATATAGTCATACGAATAATGAAGATGAGAATCAGCAAAACAGTCAAGCCAAATCCGTTGCTACTGCCTTTGCTTTCAGTAATGTCAGTGAAAAAGTAAAAGATCTTCACGCCAAAGCCAATGATGCTCCTTTTGCTTCCAGTAGTAATGTTAATAGCAAAGAGGCTAAGAAACAGCTAAATGTAGACCAGAACATTGTCTCTAGTGATGCCAGTAGTAGAGAAACGAAGGATCAAGAGGAAGAAGCTGTAAAGGTTGTCTCTATCTCGACTGATATTGATGAAAGAATTAAAGGTCAAGAAAACGTCATAAACAATAGTCCTTTTACTACTAGTCATATTAGTGAGGTAGCTAGTCCTGATATCATGTCGGACGCTCCTGTAAATCAGAATGCTCCTCCTGCAGCAGCAACAGTAGCAGTGGCAACGGCAACTACAGTGGCAGCAATTCGAGACAACTCAGAGACTAGGCTAAGTATAGCCGAGTCAGTGACCGATGCTTATAGCAATCAAGCAGCCACAAGGGAAAATTACAACACTGCAACACCAATCATTCAAGAAGCAAGTAAGAGAGAATATGATCAAACATTCTTAAATCAACCTTATAAAGATCGATCGGTTGCAACTTTTGAGGAAAATGAGAGTGATGATGACTACAATGACTATTACAATCAAGGCATTGCTTATAATGACAATGCATTTAATTCAAGAGCAGCAGGAGGACAAAAGGCAAAGGTGGAGATGGTAAATATCACACCAAATTTTTTGACAGCTGAAAGTGTTGCCAATCATCAAACATCTAGCTATGGAGAGTATAAGAGCACAGTCCATGTAAGCAATATATCGGCTGTACAAGGAGCAATTTATACAGAACATGATATACAAAGTAATACTATCATTCAACCTGTCAAAGATAAAATGTCTGTAAAGAGTATTGATCTTGAAGACAATAAGACTGGTCCTGATACTATGTCAATAGCATACACTAATAGCTCAAAAACTTTAAATAAACCTACATTCATCGATACAAATAGCAATGAGGCATATGTAAGCGAAGATGAAGAAGATGTAGGTTCAACACCTACAAAAGCAAACCCTTACGGAAAGAAAGGATCTGGTGATGATTGGAACAAATCCTACGACCAACTAATGCAAGAAGCTCACAATATAAATTTTGATGACGATGATGATGATGAAGAGTTCCAACAAGTATTGAAAAAAAATAAACAGGACCCAAGATACTCATTTTCTTCTGATAAAGATGAATCGGCTACCATCCAGACCTTATCGCTAGAGAATGAAGCACGTATGCTTACATTAGCAGACGTTCAAAAGAATGAAAAGCACATTGTTCCTGATTTTCTTTCCAAGCCCTACGCATCAGGTAAAGAGTTTGCGACTGTCAGCGAGAAAAGGAAAAGTGGAAGCCAACGTAATCACTGGTCAATTGGTATTAATCTAGTTGAAAAAGCACCAGTAAGACAAAGTATTGGAGTAGCAAGTGAGGCAGGAAGCGAGCAGTGGTTTGATCCAGAGAATGACTGGGTTGAAGAAAAGGATGATAGCAGTCGATCATCGATGACATCTGGATCCTTCAAAAACTCAAGTACAACAGAAAACACAACTATTGACGATGATGAACCAGGCTCTGCTACAAGAGAAACTAAGCAGCCAACAAGAGAAGAGCAAGAAGACCCTGATTTAGACTATTATTCAACTGATCTTTACACAAAAAAAGCAAAAAGCTTTACAAGCTCTAATATGGAAGCTGAAGGGGAAATTCTGATATTTATGCAACAGGATGAACAAGACAATATACAAACAAAATTAGAGCAAAATAATAATACAACTATAACAATTGTAGACAAAGAAAAGGTAGAGAAAGAAGGCGAGAGGGAGGTTGTAGAAGTAGCAGCCACTACAACCACACAACAGCCACGTATAGAAGATATATCGCATTATATGAATGCATTGCCCAAAACACAGGACAGCTTGGGAAAACCAGATATAAGGCAATCAGTGCAGGCAGCTTCAGAAAAAGTAAACATTCCTAATGCACATGAGATGACTGAGCACACATTATGCACAGAAGAAATCAAACAAACTAAATATGGAAAAATATACATTGGAGTGAGCGGCGCTCATGATGTTTTATTACCTTTACCTAAAGAAATCACATATGCACGCTGCGTAATAAGCGACGGGGAGTATGAATATATGTCAAGATATGAAATGTTAGGGGAACAAATATTAATGGATTATGAGTGCGTTGTTGATGCGAAACCTGGAATGATTATTACAGTGTCGCTTCATGTTAGGCCTGATTATCACGTTAAACCGCGCACAGGTTGGACAAAATGGTTTACATCAATACGTAAACAGAAAGAGCATTTATCAGGATATGTACATCCAGAAGATGGTGCAATAGGACAAACAAAATTTGCAGTGGACCATATGGTACCTGCTTGTTATAAAAAAACATATGCAGCCAACTTTGATTGTTTCAATTCTTGGTACACAAGATCTAGTAAAGAAAGAGCAAGAAGAGAACAGTTTGGTGATGAAGAGGATTTCTTAAAAATTGTTGGTAAATTAAACATCGAAATGCTGTACTTGCCTGTTTCCAGTCCAAACGTGCAAGTACCAAAAAGTCTAAGAGAGTGTGATTTAACACTAAAAATTCGACAATGGCATGATACATGCTGGCAAAGCGGACATTTATCAACAAGAACACAAGGACAAAAGATTTGGCAAAGACATTACTATAAATTAATTGGCAGTCAATTGATTGGATATACATCCGAAGAAGAAGGGAGAGAAGTATGGAGCCACTATAACATTGCAGATGTAATTCGATTAAGTGCTGCAGCGGATAAGGTCATTGTAACTCTAGTTGAACAAGAAACTAAAGAGGACAAAGTGTTTGGAAGTGAATCCATTGTTGAAGAAAACTTGAAAGGTTTTTTTAGGTTATCATTCCCTGATTTCCATTTAGATTGTGTAAGTGATACAGTGCATGAAAGTGAAGAATGGGTCAAAACACTCAAATCGATGATCGGTCGCGTACCTTTACGCTTACCGTTTACTGATTATTATTAATAAAATATTACGAAAAGAAGAACTGTTTACCTTTAGATCAGGGTCAAATTTCATAACTGATGGCTTCAGAGATGCTTCAAAAAACAATTGGTTCCAGTAAGACTATCAGAATGAAAGCTAGGATGAAAGCAATCGGTATTACTGACAGATAAAAGGGTCATCAATCATGTTTAATTGTAGTTATATACTGGGTTTTACTAAAATTACCTAAAGCAGTCAATAGGAAAAGAAAGCACGTCAACTTCTGAAGGACTATACATCACAGCGAATGTCCCTCCAGGCTCTGCGGAGTATTTTGCAGCAATCGCCTCTAGTTTCTTATTATATGCTATTTTTAAAAAGCAAAGCCTGTATTAAATTCTGCATGCTAATTTGAAAGGGAATTTACCATCATAATAAGTATCCATGCCT
>contig-100_42 length_4982 read_count_0
TTCTACCATGTTACGGATAGTGAAACGCTTGATGGCCTTGTCCTTGGGAACGCAACGGTAGCAGTTGATACAACGAACAAACTTGGTGTGGCCACGTCCGTGCTTGTTACGTCCGTTATTTCTTCTTTTACAGGTCATACTGTTTTATTAGAGAAAGGGAAACTTCCTGGTGGATTTGATAATCCATTTTCACAATTCGAAATATTCGGAAATTGAATTTTTTTTTTATTCAAAAATACAAATGAAAAAAGGGGAATAACGTCTAAGTAGCAATTTAATGTTTGCCTTCATGTTTTCTCTTTGCGATAGTTAATAATTCGTTAAATTCACCAGAACGAATACACATTTGGTTGAAAATACCACCTTCTTTGGTCATTAATGTATAAGGTGTATCATATTCCATCACTTTTCCATGATCCAATACTAAAATACGATCATAATCTGCAACTGTACGAATACGATGAGCAATACAGAGCAAAGCAGAATCAGAGAATTCTGTTCGAATTGTTTCTTGGATTTTGTGATCTGTATCAAAATCAACAGAAGATGTGGCTTCATCTAAAATAATAAGGGATGATTTCTTAACAAGGGCACGAGCCAAGGCAATCAACTGTCTTTGGCCTTGAGACCAATTGGATCCATTTTCAGTAACAGGTGAATCAAGTGAGATTTGATTTTCTCCTTGTTGATTTTCATCGTCAATTAGATGAGCACGCTTCAAGGAAGCCCAGAGTTCGACATCATCATGCTGACCGAATGGATCGAGGTTACTGCGAAGTGTGCCTGAGAAAAGGACAGGGTCTTGAGGGATGATGGTAAGACGAGAACGAAGGACGTTGAGACCAATCTTGTGAATATCAACGCCATCAATATAAATCGCACCACTTGTAGGTTCCATGAAACGGAAGAGAGAAAGAGCCAGGGTGGATTTACCAGAGCCCGTACGACCCACGATACCAATCTTTTCACGAGGGTTGACCTTGAAGGAGACCTGACGAAGGACTGGTGGATTCTCAGGTGCGTATTGCATGACTAAATCCTTGACTTCGACACTACCATTCTCTGGCCAGTGAGGACCCGGTGCAGTTTCGGGAATCTCCGTAGGTGGTTCTTCTTCAACATCAAGATATTCATGAACTCGCTCAATCGCATTCATATTCATTTCGTTCATGGCATAATTACGAACAACCCACAGGACGTGATGTGTAAAAGTAAGTGAGTAACTGAGGGAAAGACCGGCTAATCCAGGATCAATCCAATCTCGTGCCAACACAAGTACAAAACCTGTACAGAAGCCAACAAAGGCGCCGAGAACATCCACACGACAATGGAGCCATCGGTTGGTGGCCCACATCCAGATAAACGGTCTGTTGTTGCTATCAATCTTTGCATAGTTTTCATTAATAAATCTTTGCTGACTACCAAAGGCACGGATGGTGGTAACACCAGCAACACTTTCATTGAATTGCACATAGATAGGACTGCGAGAGACAGAGTTAAGACGTTTCATATCGCGTGATGTTTCCAAATAGTAGGAACCAATCATACAGAATAGACCAGCGATAACTACACCAGGAATAAGGAAGGTAGGAGTGACACAAGATACCAAAATGACGACACATAAAGTGGCAACCATAGAATAAATCAAGAAAGAAAGTGAAGGACCTACTTCTTGATCGATGGTGGCCAAATCAGACGAAAATCGATTCACGATACGGCCCAAAGGTGTAGTGTCATAAAAGCGAACCTTGGCTCGCAGGATACGATCCAATAATTGTTTATGAATACGACGTGAAGCATTCAAGGTACCAGTGAAAAGGATAAATACACGAAGAGAGTTCATGACCATAGCAATCATACCAATGACAAAGTAAATGCCTAAATAATAAGTAACATCTACAGATTCTTCCGGTTGAAGAGCTTCAAATGCTACTTGAGCAGTAGGTTGAACATAAAAGTTCAAAAGACTTGCGCCTTGACCAGATGTAGAGATGGGATGGCCAGAAAAGACATTGGCAGAAACAGCAGCAGTTGCATTAGAAACAGGTTCTTGCTTTCCATATGCAGCAGACCATACTTTAATCCAGTAATCTTGACCAAGTACTGTAGCTTGAGCAACACAGAATAAAAGAAGTAGAATGACCCAAAAGAAATAACCACCAGAGGCATTAATATAAGTTTTATAAACAACCATTGGTACACCACCTTCAGCACGAACTTCATCTTGAGTGAGCTTACCACCATCTTTAGCAGTCGCCTTCTTATTCACTGTCTTAGGAACAGTAGGAATAGGGCCATCCACAGCGCTCTCTTCCAAACCTTCAGTTTTTTCTTCCTCTGCATTCGAAAGCTCTTCACCAAGCACACCAGATTTCAATACCTGTTTGGGTGTTCCTGCACCAGCGACTTCACCATCCTTGAGAGCAACTACATAAGCAGCACCGTTCAAGCAAAGACCGACATGATGCGTGACCAAGATCACGGTACGATCCTTCATCAAATCACCTGACAGACAGTGTTCGTACAAATGCTTGGCAGTATGAGCGTCAACAGCACTAAGACAATCATCCAATATGACTGTTGTTGCCTGAGAATAGACTGCACGTGCGATAGCCACACGCTGTTTCTGTCCACCACTCAAGGTGATGCCCTTTTCACCCACTTCAGTCGCATCTCCAAATTCAAGTATCTCTAAATCACGCGTCAAGGCGGTCATGTACAGCACATTCTCATAACGTTCTTCATCAAAAGGCAATCCAAAGAGAATATTGTCACGAATACTGCAGTTTTGCAACCAAGCGGTTTGAGCAACATAGGCAATACCAGAGACAGCACCGCCCAAGGGGCTTGATCTGTTAGGGACAATACGGGGAAGGATAGCTTGACCGGACAGACGATAGGTTTCACCCAACAAACTGGCCAGTAAAGTGGTCTTGCCGGATCCAGTAGGACCACACACGATCGACAATTTTCCAACGGGGAAAGAAAGGTTGAGGTTCTTGATCGCAGGTTTGCAGACACCCTCTGTAGGCTTACTCTCCCAGCTAAAGGTAGCATCATTAACAAATCCAATCATGGTACCATTCGCATCGTTTTCATTCACCGGATCAACTTCATCCTCATCCAAAAAGTTTTCGATACGCTTCACAGAGACATTCGCCTGAAGGGTCAAGGAGATCATCATAGGGAACTCATCAAGAGCACCACGGAAGGTATTGAAGAGAGCCAAGGCAGTGAAGGCAACCGAGGCATTCAAGCTATTGGATTCGGTGTAGACATAAAACACAGTGACCATGATAGCAATAGGGATAACAAACCATGCGTTCAAGATCCACATAAACATCATCAAACGTGAACGAATAGCGCTCAGCTCATCATCTCTCGCCTTAATAATACGCTTCTTGAATTCACTTTCCCAAGCAAAAAACTTGACAATACGAATGGCAGACAACAGCTCGTTCATGAGCTTCAGTCGCTTGTCGGTGGCAGACATGACAGATTCATGAAGTTTTTCAAAGCGTCGACTGATGTAATAAGTAATCGGCTGACAAAGCACCATGACAAGGACACCCCAAAGGGCAGCATTACCCAAAAGTTTGTATAAACTGCAGATACTGATAATAATCTGGATAGGATAAGAGTAAATGTAAAAGATGTAGGCAGAGATTTCTGCCACTTTTTGAGCATCGACCGAAAGCAAGTTGTTCACATTACTCTTCTTTTCATCAACAACTCCAGTCGAATCTTCTTCGGCATTACTTTGGTCACGACGACGTAAAGATTTTGAAAATACCTCACCGATAACAATGGACTGAATGCGAATACCAAGCACACGACCGATGTAAAGACCCTGTTGGAGGAAAAGGGATTGAGCCGAATTGGTAACAAATAAGCCAAGGACATAAAAGAAGGCGGTTGATACAGGTTCACCATGAGGGTTTTCAATGTAGGTAATGATCTTGTTCAAAAAGAAGGGAGGACCAAACAAGAGGATACACCAGGAAACACAATAAAGAAGTTGAATGAAAAGAGGAATTTTAAAAGTACGAAGTAGGGTTGAGACGATACTCTTGGATTTCTTGTGTTCTCTAAAATTGGATAAAGCATGTTTGGCACGATTGTCGGATGGTAATTCAACCAGATCATCATCGTTCAAGGTACGGCGATATCCTTCCTTCATCATCACATTCACCCAACTAAACATGAATTTGGAGTAAAGTGAAGCCCAGTTCTCGGTAGACAAGACACGACCTGATTCTGTAATGATAGGTTTTGAAGGAGCATTTCTAGTTTCGTTGATAATCAAAACAATCAAGACAAAGCTAATCAAAGTTGTCCAGACTGAAAGTTTATATCCCAAGACGGACTCGTAATCTAATTTCAAAACATAAAAAGATCTTGTGTTGACACAACCAATCAAGAAATCAGCAGCATAGAGTATATTGAGATGATTACAAATAGTATTTGCTAATGGACTGTAATTTGCAGAAAGATAGATATTTATAATTGAAAGAATAAATCCATAAATCCAGAAAGCAGCATGAGCCATATAAGCTATTGTTATCTCTAGTTCTGATCCTTCATTCTCTCCTGATCTGTACTTGCCCTGATGAATCTTGTGGAGAGCGAAAAGGTAAAGAACGAATTGAATAAAAGAGAAAAGGAATCGAGACAGGTTGAATAATGACCAACGATTAGAACTGATGGGTATATCCATAGTAACAGTATCATCAGATGCGCTATCTGGTCTAATAGCTGAACCATAATTGTTTGTGGTAGGCAAATGAGAACTCTTTAAAAGTGGCTCATAACCTCGGTTTTTAGATTTATAATATTTGATTGAAGCAAATAGGATGCCAATCATCGACCCAGCAAGAAAGGTGATAGGAACTAGTCCATCAATCACTAATTCTCTAAAACAAGGAGCAAAATCATTGTCTATCCATGGTTGAGATAAACCACAATTTAGCATTGTGTCTATT
>contig-100_43 length_4975 read_count_0
GAACAAAATGATCTCAAGAAACTCAAGTCTAAACATTCCTCAAAACTACCAACACTCAAAGTCTTATTTTCTGAATGGTCAGACGACGACCTCTTATTTGTACTGGAAGAAGCAAATGGTGATCTGGACTTGGCTATAGATAGAATTAGTGAAGGGCACGCTAATCAATGGGGTGAAGTGAAAACAAAGAAATCAAAGAAAGAAGCACAGAAAGCAAAAGCTGCTATTACCACAGTTTCTCCACATCAACAATCTTCAACCATCACTTCATACTCACCTAAACCTAGTACTACACCATCATCAAGAACACATCATGATCGAACCAAGGGAAAAGTACCGGTCACTACTTCCAATCGTACACGAAAGATAAACTCGGGTTCATCATCATGGGATAACACAAATCATAAGCAGCAAGATTCTTCTGCTTCATTTGGAGGTTCATGGGCATCCATTGCAAGAACGAATGATACAAATGACGATGTATGGGATACACCAACAGCAAACGATCAGTGGACAGCTTCCTCTGCTCCTGTACAAGATAATAATGATAATTCAAATGATGATCAACCAAAGACTTGGGCAAGCCTTCTAAAGTCAAAGCCTAAAATGGAACCAGAAAATGTAGATACAAATAACAATGAACCTTCTGTGACACAATCGAAAAATAATGACTGGAATACAACTAATAATGAAGATAGCTGGAATAACTCTACTGCTAAAGAAGAAGCTTGGAATGCAGATAGCTGGAATACTGCTACTACTGAACACCCTTCTGTGGATGAATGGTCTACCCTTGCTAACGAAAGCTCAACAAAAATCACTGCCAAAGAAAAAGAACCAAGTCGCGAAGAGATCGAACCAGTAAATAACAAAGAGGAAAAAGCTACTCGTCAAGAAGAACCTATTACTTTACCAACATCAGACATTTCTGCATTGGATGTCAAATTCAGTTCACTAAATGTGGAAGAAGAACACGTTCAAACTCTTAAAAAAGAATCAAAGGATAGCAACACCAAAGAACCTGTGGCTGAGGCTCCTGCATCTGCAGCAAGTAACGTAGTTACTGGTAGTGATCCTAATTTTGTGCAACCTTCTTACCTCAAACAACAAGAGGCTCCAGCCTCAAATGCCACAGCCGCCGCCGCTCCTCCTTCTGCCGCTACCTACCAACACCCTCAACAACAGCAACTTCCTCAACAAGTTCCTCAGCAGCAATTCCCTCAACAACAACAACAACAATCTTTTGGCATGGATCAGCTATCCTCTGCTTATAGCTCCTACTTACTCAATCAACCACACACAGGCATCTCTGGCTTTGGTATGAACCCAATGAGTAATTTGCCCGATTATGGTACTTATGGTGCTGAGGCACAAAGAGCTGCCGCCGCTATGGGCTACTATGATCCTACTGCATTCAGTCATCATTCCCCAGCGACCTCTCCAAGCCCTTATCAAACACGTGAAAAGTACACTGCTGCTGGAGAGACAACCGGTACAACTACCACTCAAAGTCAAACCGTGCCTCAGCAAATGTATCCAAACAATCTTCATTACTACCAATACTACTACATGCCCAACCAATACAGTGCCTACCAACAATCTGCTTATGGTCAGCCCTTCATGAACAAGAGCATGTACCCAAACATGTACCAACATACTACTACAAGCACGGCTGCTGCTGGTAAACCTACCTCTGCTGCTGTTGCACAATCATCACCTTATGGCAGTCCTTATGGTCAGCAATCACAGCTCTACAATCAAACAATGACTAGCTATGATGATCTTGGAATAAGTGATTATCAAAAGACCATGTACGGTCAACAAGGGCAGTTACAAGGATTTTTGGGCCAGCAACCCTCTTCCGGTGCTCAATCGACGCAACCTACTCAAAAATCGGATATCAGTGCGAATCATGCTACTGCTACTTCACAGCCTACCTCTGGTCAGCAATCCTCTACACAATTGCCTCAGCAAATGCAGCATCCATATGCAAACAACTTTTTTGGTCAACCCCAGATGCTTTCTTATCAACAGTATCCTCAATATCAACAACAGCCTGCCGCTACCAATCGTCAACAGTATTGGAATCAATAATAAAGTTTTGAACGTTTTTATGTAAAAGAACACGAAATGCATTTCTTTTTTTTTTATTATAAAGTACAAATATTTCCTATTATGAAAATAAAGGGGCATTATTGCCTGGTGGTTGCAAAGAAGGAGGAGGATGAGATGGTAATAATAATGAGGAATGGGATGGTGAGGTTGAATTGGCATCGTACAGAACCACAATACCATGTTGACCGTGATGAAGGCATTGGAATCCACTGATAGGTGAACTCAAGACATCATATAGTTCTCGAATGTCAATAGGAAAATCCATGTACAGATCATTCATCATACAGTGCAATTGAACAAGTGTATGGTATTCTGTAAACATCTTGACTTGAGTAATCTCATTCAATTTTTGGTAAGCCACTTTAGCTCGTTCTAATGTAATTGCTGTACGATCAGGCAAGGCATCACCAAATAATTTACCATGCACATTGTCTGATAGTAACGATGAAGCTGTCCATCCATTTGTCCAACTGGAAGGGTTTTGACTATCGCTTGAAAATCTTCTATTATCTTGCATTATTCCCGTATCATTAGGCAACATGGTATTATTATGGTATTTAGTAGGTTCACCAAACAAAAAACTAGAAAAGAAGGAACGAGCAGCTCCTCCTTCAGGTTCCATTCGCTTATTACCCATCAAAGTGTCATCTTGAAGTGAGCCGATCGGTCCAGTAGGCTGTACAGAGAGTGCACGATGCCCAGGATGAAGTCTTTGGCCAATGGGGGCAATAGGAGTGATCGATCGTCGAGTAGAAGGTGTCTCTGACAGGAGAGGTGAGTTCATTGTGGTCGATCGACTGTGAAACAATCCCATGACATTAGGATCAGATAAAGGTGAGGGATGTTCAAGTGAACTTGAAACAAACGGAGCGGGAACCCCTCCTAAATGACGTGATATTGGCATAAATGGCTGTTGCTGTTGTAAATGTGACAAGGGAGATGGCTGAGGAGGGAGAGAAAGTGAAGCAGAATGAGGTGGCTGCAGCGGAGTAAGAGGTGGTTGGATATTGGTAGGTTCAATAAAATTAGGTTGTCTTGAGGAAGAGCCAACAAGAGCTTCAATAAGTGCTTGTTGTCTACTTTCAAAATCAGCCGAGGAGGAACTATTGTCTTGCATTGGAACAGCATTTGACTTGGATGCCTCTTGTTTTAATCGTTCTTCCTCTTCAAGTTTTTTCTTTTTCTCTTCCTCTTCCTTTTCTTCATGTTCCCTTTTTGTTCGCTCTTCTTCCTTTTCTTTACGTTCTCTCTCTTCTCTCTCTTTACGTTCTTTTTCTTCCTTTTCTTTACGCTTCTTTTCGCGTTCTTTTTCTTCTTTCAATTTTCGCTTTCGCTCCTCTTCCTTCCTTTGACGCTCTTCCTCTCTTTGTCTTTTCTCCTCTTCCTTCTTTAAACGTTCCTGTTCACGTCTCTGTCGTTCTTCTTCGAGCTTCTTTTCTTTTTGTTTACGAAGTGCCTCTTCTTCGGCCTTTCTCTTTGCCTCACGCGCCAGTCTTTCTTCCTCTTGTTGTTTCTTTAATTGTCTCTTTTTGTCCTTTTTCTTTTCTCTTTCTAATTGCTTTTTAGCCTCTCTCTCTTCGCGAAGACGATCTTCTTCTTCAAGCTCTTCTAAAAGTCTTTGCTGACGCTCCTGAGCTACTTTTTCTCTATATGCAGCCAGTACTCTTTGCTCAAACATGCGAGCAGCAAAGATTTGAAACATACGTCGTCCTTCTTCCATGCGTTGTTCTTCAGTGCGGGTATCCTCGTCTTCTTCTTCTTCATAAGCTTCTTCATCATCATCATCCTCTTCTTGAAAATAATTAGTATTTTGTTCCAAAGATATATCCTCTTTTTGCATTCTTCTTTCAGCAAGACGTTCCATCATGTCAAGAAATTTTTTCCCGTCATTTTTTAATAAATCGTCTGCCACTGTTAAAATACCACCTTTGACTGTAAGACTATTTCCAAAGCTAAAATGATCGCCATTGGTAGAAGAAGACTTTGAAGGCCGAATGTGTGTCATTTCCTCAAATCGACTCTTTTCAGGATATGCTGATATTGGAGGGCGAGTCATGATATCATCATCATCCTCTTCTTCATCGTATTCTTCATCTTCATCTTCGTCTTCATCGCCTAGTATATCAATATCTTCATCATCCTCATCATCTTCGTCCTCTTCATCATCTTCATCATCATCCTCGTCTAATGTGTCGTCATAGCCATTATGATATATCCTACCCCCACGAATATAACTAACTGAGCGAGGTAGAGAAGCGATAGCTGAAGATGATGATGAGCCACGGGTTTGTTGTTGGTGATTAGCATATTGTTCCAATTCTTCATAATAGGCATCATATAAAACTTCCAACTCGTCTTCAATGGCTGTTCTCTTTTTACCACACACAGAACAGTTACAACTATGCTTTTGCTGTTCCTTCATTTTACGCAGCACGGCTTCTTTTTCAACCTTGACAAGTGATCTTCTTTCTTCTTCACCCAATTGCAACCAAAATTCACGAATTTTTTGTCTTTCTTCTGTGTTATTCGTACTTGACCAAAAGCTATCATCTTCATTTTGATTGTTTTTATTCTTTATTTTCTTTTGTATATTTTTTGCGTGGTTTTCTCCGTGTCGAATGACGTGGTGGTTCATCATGGCGTCTACCATATCTGCTTGCGCCTTGGCTTGACTACTGTTGGTTGTCGTTTTGGACTTCTTTTTATTCTTCTTTTTCTTTTTTGTACTCAACGCGGCAGTACAATCGTTGTTGATATTCATTGTGTTGTTATTATCAGTAGAAGTAATTGTGGTTTGAACTGTCTTGCTGGGTACTTGTAAGGACTTTGTCATTAGACTAAAGAGCCAGATGAAACAAAG
>contig-100_44 length_4949 read_count_0
TTTTTTTTATTTTTAGTCAATGAGTGTTCAACAATTTGGAAGAGCATTAGGCATTCTGGGTGCTATATTTCTTGCTCATTCCGCATATTCGACTTATGAGCATTTAGCATATGTGAAAGCAGTAGATGAAGCTGATACATCCGTTCCTATTGAAATAGCAATAGAATGTTTAACATCCGCGTTTGTAGCGCTTTTAGGGGTTGTGCTATCAGCAGAAACATTTAGACAAATTGATATGAAATATGAAATACAAAAAATGACAATTGATACAATTGATACAAAACCATCTTTTGTTACATTCAACCATCGACATATCAAAACTACTCCAAATAAATAACTTTAAAAGTTTTATTATTATTCATAACGCGTGTTAGAATCTACCAATGAATTTTGTTGAATTCTGCTGCCTTCAAAGAAATCTGTCGTGCTAGGAGAAAGAGGTTCACCCTCTTCATTAAAGAAATCGTCTAAATCTTTAAGGGCATTCATTAAGTCTTCTCCATACTGGCCAGCAGTATTCCTTGTTCCTCCAACTCCAAGCATGAGCTCATCCCTGAAAATACGCTCATTCTCTGTTGTTATGTTACTTTCTCCTCCTAAAGAGAAATCTTCCACTGAGAACTGAATGTTATGATCAATAGGTGCTTCGTTAGTAATAGAAGAGCATTCAAACACAACCGCGTGAATATTTTCTTTTGTCATTTTCGATGCTGCGGCAAAATTGTTAAATCCCCATGAAAATTCACCATCAGCGATTGTCGGCTTTTCACCTGTAACAGTAGGAATTCCAGAATTGAGGATGTCTAGAGCTCGATCGGCGTATTCTGTAGACACCAGCTGTAAAAGAGGTTCTAGTGTCACAATATCGATGCCTAGCTCACTGTTGGTTTTACTTTCTGCATTCACATAAGGCAGAAGATTGCTAATTAGCATCAACCCTTTGTCTCTATAGAAAGGAATTTTGTTTTTCACCAATAGCAGAGAAAATATCAGTGCTTGTATACTGTGGTTGATCAAGAAAACCTCTCTAATACTATCAAGTATTTGCTTTAAATAATCCTCTTGGAATTTTGATTTTTGAATAGGATATGTCATCAAGATACGCTGTGTGTCTGGAAGACCATACCCTTCGAATAGTAGCACGAGTTTCTCTGCTAGCTCTACAGCTGCAGGATCAGCAGATTTTTCATTATCTAATCCATGAAGTAAACGAGGAAGGCATCCCAGCAAAAGGTACATAAGACGGGTTTCGGATGGATCAATTAAGGGAAGATTATCCTGCAGCGAAATGGAATTCAGTACATTAAATGTCTTCTCTTCTGTAGATGAAAATTGTAGTCCTTTCAGTAAGAGAGGTTGAAGACCATCGAATTCACTTGACCAGTCTTTAGGGAAACTTTCAACCAGTTTAGAGACATTTTCATATTTCGAAAGAACAACTTCTAATAATAACAGAGCTTCACCATGTTCTGATTCATAGGGACTATAAAGACAAGCAACAGCTGCCCAAAAGAGTTGAGGAAACTGTTCTATTTGGCTTCTGTCCATAGCATTGGCCACTTCCGTTAAAGTCAAAATAATTTCTAATGCAAAGCCACGAATTTCTTCAGATTTGTCAGCGATAGTGTTTGATAGACGTGCGAGCATATCAGCCAGCATATGCTGATTGAAGGAAGGCATCAAAGCACGAAAACATTGAAAGGATCGGCAGGCAATATGTCTAACAGAGCAGCAAGTTGCCCATTTGAGCGCTGTTTCTCCCCATTTTTGACGCAAGCCATGGTCTTCATAAGAAAATACCTCCACTACTTGCTGAAGCAGCCGTTTCAATTCAACAGCACTGGTAATACGTCTATTTGTGGGTGTAATATTTTCATATGCCCACAGTCTTTTGCCTTCCTTACTGGAGAGCCATTGAATAATTTCGGATGCCCTTTTCGAAGCTTCAGAGTCTGCTGATTGCCTTACTACAATAGAATGGATCAGATTGATCAAGAAGCATCGAGACTGATCACAAATGATGCTTGTAAGGTGGTCTAGCTGTACAAAGATATTGTGCAAAAAGAGAGGCAAATGAGGTGCTAAATCAGCACCTGCCTCAATAGCCAGATCAACTAAAAAAGTCATGGCCAATTGCCCACGAGAAAACATTGGTTTTTTGGGGTAGGGTGGCAGTACCCTTTCAGTATCTGCGACAAACAATAATGGGAAGGCATGCGTGTGTCTGTTACTAACTTCTTTGACTTGAGGCACCATAGACCTTGGGGTAATTTCTGCAGTTACCTCTTCTATAATTGAATTGAAGGCATGCGTTCGACCAAGAAAGACAAACACTCTTTTAGCATGAATCAGAAACCATGGGTTTCGTTTTTCTTGTCCCATATCAAGCAAATACATAATAATAGCCCTGACATTACGGCTGTTATCAACCAATTGGCTCCACAGAGTGGCTATTTCTTTAACATAGACATCTCCAAATTTGATTGTAATGTAATACAAATTGGAAAGGACCATGTACGCTGATGCGCTTAGCTCTGCATCATCAGTACCTACAGAAAGATCTAGTTTTCGATGCCAGGGCAGCATGTATGTCAGCACTTCCCTTTGAGAGTTGGGGCTGATATGTTCGAATCTTTGAGTGATCTCAGAAAGCATGGAATAAGTTTGTTCTGGATGGTCTAGAGCTAATCGAGCTGATAAAAGTGTTTGTGTGTGCTTGTAAATAGCAGGCAAGCTACTAGTAATACCAATTTCATATTCTTTTGCACAAGAGTCTTCAAATACCCGTTCCTCAATAACACGAAGTAATTGTATGGCTGCTTTTCTGATAACTTTTTTAGCATCTCCTGTTTTGAATAATGCTAAACTCATTATTTGGTGTATATGATAAGGATAATTCTCGAATTTGGTTACAATTTCCGATAAAGCTTGAAAGTACCCTTGAGTGAATTCCAATTTAGGATTACCAGCATAGCATTGCTCAATAATATCATCTAGCAACATAGCTTGGTCTTGATTATAAATCATGACAGCTTCAAGCGCCCGCCTAGCGATTTTGTGATAGTTCGTGTTTCGGCTTTCAAAGATCGCATCGATCCATTTTAGGACGTTTAATGTGTCAAACTGTATGATTGCCTGGCGAGCTTTTTTCTGACCAAGATACGCATATAAGGGGCCTCTACAAAGCATAGCCATTGCATGTAGTGAAGCTGATTGAAGTAGTTTTCCTTCTTCCTCCATAAATTGTGTCATACTTGCTCGCTCCTTAGGCTCTTTACATTGTTCCAAAACATCTCGTATCATAGTAGCTTCACGCTGTTGCGCTGCTTTTGCAGCGACGCCATAACCACACCATTCTTCAAACATTTTATATAAGCTAAGTCGCGTTTCAAAAGACATGACGGTCGTAGGATCCTCGAGCTGCATTATATTATTGTACAATTTTTCAACCAATCCACAAAGATGGATTCTCAAACGTTGATATTCCCATCCAACTTGAGCTTCCGTGTCAGCCAAAAAGGATTTGGTTTCTTTAATGCAACTTGTGAGCACGTTTGTCAAGTTTTTGTCAGATACAATTTCATAATCGGATAAGCTATCAGCCGTAAGATCAAGTACATTCATCACAGAAATTCTTAATCTGTCGTTCTTTTTACTTCGTTTATTTTGGTAAGGTTTTTGATTGTTTCTTTGTTTACCATCTTCTAAGATGATTCGGACGTATCCTTCAAGTTCAGCTATAAGAGTCTTGTATACATTTTTGTTGATATGACCGAGAGCTTCCATCACACTTTCTCTTATCTGACGATGCTCGAAGGTCAAGAATGGCAAAATCAAACGGAAAAGATCGCGAGGATTTGATATTTTTTCAATATTTGAAGAGCCCTTGCGTCCAACGCTGGACCATATAGGTGCAGATACAGCGGTTTCTTCTACGTGTGTAGCAGTGATACATGCAAATATTAAGTAACTACGCCATTGCTCAACCATTTCAAGGCTTGCTGTCTTTTGGTTAGAATTGCTGCTTTTTGACATGCTCAAGGTGCCTGTAGCACTTGCTTTCATCGTTTCCATCCAAGCCAAAACTGAGGGGTGAATTTGCAAGATTCGGGAGCATATTCCCATTCTGCATTGCGCTGTTGTTTGAGGATAATACAAAAAGCATTTTTTAAGGATTTCTGGGAAGCAAATATTCCATAAGGATATATCAACAGCCTGGCCGCTTTCTGCAATCTGCATAATGATGTGACTTGTGTTTTTTCTCTGATAATATGAGATTCTGCCACGAGCTTCTGTTGAAAGCTTGCTTCCAAATAACACTCCACTGTCTTTCTCCAATTGAAGTATTTCCTGATCCATGAAGTCTAGCATTTTGTAAATACTTTCCGTATTTGTATGTGTTTCATCGTCTCCTTCAACAACAGTATTGCTATTTTCATCATTGCTCAGAATATTTCTCAGATTTTCGGTAATAGCTGCTGTTACTTTCAACACCTGGATGGCTAATTGACGGATGCAGGTTGACTGGTTGCATAAAAATAACAATCCGTTTGCTTCTATTTCTTGTACCATGTCCAATATTTCCCCAAAGTTTGCATTCAGATATTCTCCTCTATCAAAATCTCCATCTTTATCAACAAAATTTAAATTTAATTGATCTGCCCAAATAGATAGTAGATCAACATAGAGCTTGATAATACCACCATTTTCGTTGGTATTTGTCCCAGATATTGGTCCAGCAGCAAGGGAATGAATAATTTCTGAATACTTGTCTTCAATTTTGCATACAAACCGCGAAAAGACAACGGCAACTGTTTGGCTGTCTACTTGAGTAGCTATACGTATCAATGCTTTAGAAGCAGATTTGATGACTTCGGGATCGGTGTGTACCACATATCTTGCAAGAATTTCAACTAATCTAGGCAAAGCTATGCCGGCCGGCATAAGAC
>contig-100_45 length_4941 read_count_0
TTTTTTTTTAAGAATAAAATAAAGGCTGGTTAGCATGTTTTTATTTATAAATAAAGTCTTTGAATAAATGAAATGGTTTAAAAAACTTTTGAATGGTTATCGGGGGATTGCTCTTTCATTTCTTTTATATTGTGAGCTTCCTTGGCCATTTCGATCAAGACATCAAGTTCACCAGATTGTTCACACATAGATTTGAAGGCTCCGGTATCGGTGCTATTGATTAGCAAGTTATAAGGTGTATCATACTCGACAATTTTGCCTTGGTCAAGCACCAATATACGGTCATAGTCAATGATGGTACGAAGTCTGTGAGCAATACAGAGTAAAGTCGAGTTGTCAAACTCCTCACGAATTGTGGTCTGGATCTTGGTATCTGTTTCAAAGTCAACACTGGCTGTTGCTTCGTCCATGATGATCACCTTGCTATTTCGAAGCAAAGCGCGTGCAAGGCAGATCAATTGTCTTTGTCCTTGAGAAAAGTTATTACCTCCTTCGCTAACCTTTTGGGTTAAGCTCGTAATGGACGAACTAAAACCTTCATCAATGTTGACAGAGTTTGAAGAAGAATTACTGCTACCTGACAGATGCTTAGTTCGGTCAGAGGGGTTTGCAAGATGAGCACGTTCGAGGGATTCCCAAACAGCTTCATCAGAATGTTCATCAAAGGGATCAAGGTTAGAACGAATGGTGCCATCAAACAAAACAGCATCTTGAGGGATAATTGTCAATTTAGAACGAAGGTCCTCAAGGCCGATCGTGGCAACATCAATGCCGTCAATCGTAATTGAGCCCCTGCTAGCTTCCAAGAAACGAAAGAAACTCAGACCCATCGTACTCTTACCAGAGCCAGTACGACCAACAATACCAATCTTTTCATGAGGTCTTGTAGAGAATGATATACCATGCAAGACAGGGTCCAGTTCAGGAGCATAGCGCACCTCGAGTTCTTTGACTTCAATAGAACCTGTTGTAGGCCAGGCAGCAGGAGGACGATGACCTTCAATGATTGCTGGGGCTTCCTGGTCGATTTCAAGATACTCTTGAATTCGTTCCACAGAATTCAAGTTCATTTCTACTTGTGTGTACTGACGAATAAACCAATAGATGTATTCCAAGAAGCTACGGGCATAAAACAAAGAAATACCCGCCATACCTGCATCAATTCTGTGGATATTCATCAGCAAGAAAATACCAGCAAACAGTGTAACAAATGAGCCAACCAATTCAATACGTGCGTACAACCAACGATTGCTCATCCAGAGGAAGTAGAATGGGGTAACAAAGGCATCAATCTTTTTATAGACGGAAACCATGAATTGTTCTTCGACACTATAAGCTCTTATAGTAGTAACACCAACTAACGATTCCGTAAACTGAGAATAGATAGGAGAGCGACTGACTGAGTTCAAGCGTTTCAATTCACGAGAGATACGAAGATAGAATAAACCAATAGCAAAGTACAAACAACCAACAAGGATGGCAGTGATAATAAATTCGGGAGTGATGGCTGACATTACAACGGTGGAAGCAATAATACCAGTAACACATTCAATCAAAAAACTTGCAGAACGAGCAAGTTGAAGATCAACAACAGATATATCCTTTCCAAACCTGTTCAAGAGACGTCCAACAGGAGTAGTATCAAAAAATCGCATGGGAGCACGAACAACACGGTCTGTTAAATTGTTGAATAGTTTGCGAGCGCCGTGTATAGATCCCCAGTAAAGCAAAATGCTTCGAAGGGTATCAAAGAGGATATAAGAACCAACAATAGCACTATAGACTGCGATGTAATAATCAACATTAACAGGTTCTTTTTCTTCATAGACCCAAGTTTTGAAAACGTTTTGATTCTGTACAAGGCTGCTCATCGTACCAAACACTTGTGGGATAGCAGGTGCCTTTGTAGAAAGAAAAGGAGCTCCGTTATTGATGAATGCTTGGATGGTATCGTTGGATGTGTTTGGTGTGTAAGCCGCAGCCCATACTTTCAACCACCAATTCTCAGCAAATGCCAAAGAACGAGCGCCGATGTATCCAAAGAAAAGAGCCGACCAAAAGAACCAGCCACCACAAGCAGCAAAATATGTGGCGTAGACCTTGAATTTTACATGCCCTTTTTCAGAAGTCTCCTCCTTGATGAGTTTGGCAACATCACCTTTACTACTTAAATCAATATCCATTTCAGATAATTTATTATCTACAGTATCCTCGATTGTCTCTTCTTCTACTTCCGTCTCGAGCTCTTCACCAACTAACTTCAAGAGCTGACCATTCTCTTTCAAGTTCTCAATACTATCACATCCAGTAATATTACCCTGTTCAATCTTGACCAAGAATCTGGCTGCAGGCAAGCAAAGCCTGACATGGTGGGTGACGAGAATGATCGTACGACCTTGCAATATATCTCCCATGATACATTCCTTAAGTAGATGTTTTGAAGTGTGAGCATCTACAGCACTAAGACAGTCGTCTAAAAGAACCGTCTTGGCATATGAATAAACGGCTCTTGCCAAAGAAACTCTTTGTTTTTGACCACCAGAAAGAGAAATACCCTTTTCACCAATTTCAGTAAGGTCACCATCAGGTAAGATGGACAAGTCCTTAATCAAGGCACACTGATACAAGACCTTTTTGTATCGAGCCTCGTCATAAGGAAGTCCAAAAAGAATATTGTCACGGATTGAGGCGTGCTGAAGGAAAGGTTGTTGTGCTACATAAGCAACCTTGTTGAGATATAGGTTGGGATATTCACTATCAATGGTAGAGTAGTTCTCTACCTGAAGCTTGACTTTGGAAGGTAAGTAAACTCTGCCAGATACAGCATCCATCTCCCCCAAAAGGGCATGAAGAAAGCTACTCTTTCCACTACCAGTAGAACCAATGACTAAACTTAACTTGCCAGTAGGAAAGTTAAATCGAGGAACATGCAACTGGAAAGCAGTAGCCTCTGGTTTGGGAGTAGAATCCAACGTGGCAGTGGCGCTCGAACTAGCAGAGACTGTGTTGGGTTCAGTCACTGTGCTGGTATCTTGCTGGAAATGCCACTGAAATACAGATTCTTCAAAGCCTACACGAGCCAACACAGTTTCGGGAGCAACACCCTCAGGAACCTCGATAGGCTCATTGTTTACATTCTCATCAATATCAGTTTCTTCCAGATACTTTACGATACGCTTTAAACTAATATTGGCTTCAGTCAAGGAAAGGATAGATTCAGGAATAAAGGACAGAGGGCTACGAAGCATTTCAAATAGAGAGATACTGACAAAAGCAACACTTGCTGTCAATTCGTTACCAGCAACTTTGGTGTACCAAATAAAGGAAACAACAGTAACAAGGATAGGAACAGAGAAATAGATTATGCTTGTCATGACTTCAAAAGCAACCAAACTAAGCAACTTTGAGATTTCATCACTACGAGCATCCTTGACCTTTTGTTTCCATTTGTTCTCCCAGGTAAAATATTTAACCATACGAATACCTTGGAATAGTTCATTCAAAAGACTGTTACGCTTATCTCTAGCGGTTGACAGAGAAGTATATCTTTTGCCGTATAACTTTGACATGAAGCCAGAGATAGGAAATGACACAATCATTACAATAAGTCCAACTATGGCTGCAAATCCAAGCAGTTCATACAAGTAATAAACACCAACAGCAATTTGGATAGGTGCATTGTACATCATAAAGATATATGAAGGCATCTCGGCTAACTGTTCAGCGTCGACACTCATTAAATTTGTAATTTTACCAACGCTACTAAAGTCATCTTTGTCTTCGTCATCTTCTTTGTTCTCTTCCTTTTCTTTCTTATCAGATTGCTCTTCATCCACTTTACCGGATGTTCCCTTTCTTTTCAAGGTCTTTGCAAAAAGCTCAGTATCCAGCATGATAAAAGTTCTCACATTCCAACGGCGTCCAACCCAGAGCTGAATACAATTGCAAAGAAGTTTACCTACGCCCACAAAGAAAAGACCAAGAACATAGAGATAGGCTATTCTGATCGGTCTACCTGCAGGATTTTCAAAATAACCCAAAAACAACTGTTGAAAGACAGGTCCAAGGAAACTGATGAGTGTGGCAAGCATAGAAAAAACAAATTGAAGCCAAATTTCCTTTTTGTTGGCACTGTAGATGCGACGGAGCACTTTGGAACGTGAAATGTATTTTGCTGTGTTTATGAAATCATCGTAAGCCGTCTTTGCTTTGTGTTGAAATGTCAGTGCGTAAAGGTCGTCTCGTGTAACTTGATTGTGAAACCCAAATACAACCAATGGATTCATCCACTGAAATGCAGCCCATGAAAGAGCACTAGCAGTTGCTTCGGGGCTTAGAGAAAGACCGTCGCGATAGACAGTACCATTTTTGACTTCAAATGTTTCATAGCTTTCATGAGAGAGATCTCTTGGATGGAAAGGTTGAGGTGTAGTGGTGGCAATCAAAGTTAAAATGAATGTAATAGAAGTCACAATATAATCCCAGTTATGTACTGTACTGACAGTCAACAAATGACAGGTAGATATTAATGTAGCAGTAGAGAAAAGGAAGCAAAAAACGAAATTGTAATGGCGATCCTTGTAATGATTGCGTGATGGTGAAGCAAATGCTAAAATAAAGGAAACAAACCAACTGATAGAGTATGTAATCAAGTTAAGAATGGCATGCAATTCATAATGACCACTAATCACATATTTTAAAGTCTCATATAACCAACCAGCAAATAAAATTCCTGTTAGTAAAACAATGGCGATCTTTCTTTTTTTGATCGATACAACAATCGATTGTATTTCAGTGCTTGAGTTGTATTTGTTATGATTGCGATATCTTTCAATAGCTAAATACCCTATAGAAGTACATACAGCACTTCCAATGCAAATAGCTTCTTTATCCATTTTTTTGAAATTGGCGAATTTCTATATTTGAAGAAGCCAATAAAAT
>contig-100_46 length_4912 read_count_0
GCTAAATCTAAAATCCATTTAAATGTTTTTTCTTCTTGTACTTTTAAGCAAGGCTATTAACTAGAAACATGATAAACAATACCTTTTTGTATAAAGACGGTCAAGCCAGCATTGTAGATGGATCAGGAAATTCAGCATTGGGGATTTCTATGAAGAAGTTGATCCTTTTAATTTATAACCTCCTATTACCTTAAATTGCTATAAAGCCTCTCAATAACCAATCCCAGAGAATATTGAAGCAGAATTTGATGCCACAATGGAGGAATTAGTGGAAGAAATTGATGTCGAGGAAAAGATAAAAAAAAAGGAGGATTATATATTAACTATGTGTAAGATATCGAAGATCTGTTGCTTTTTCTACATAATTGCCAGGAAATACGCCTTGGATGATGGACCCAGTGTCTTTGTCTGTTTTGTATCCTGTCCACCAGATATCATCACTTGTATCCGTCACGATGATTGCATCTGATTTTTCAAACCCCATTTCACCTGGTTCACGAGCAGCAAAATCAAATTTAGCATAATACAAGAGTGGCTTTTCTTTTGTAGCCTCCGAGGAGGACTCTTCATTATTGGCAATGGCTTGCTCCATCATGGACAAAAACTCATTGTTGTACCGTGACTTTCTATCTTGCGTCTTGCGAGAAGAGAGATACTCTTCCACCATACGTTTGGATGAGGCTCTGCCCTCTGCAGCATGGGAAGGTGTCACGTTCAGACGACTGGTTGGGATGGCCATCGACAGGAAATCATGCTTGGGACCAGGAGAACCGAGGGGTTCCGCTGGCTTCTCTAATGGTGGCAGGGGACCGGTAGCAAACGTCGGACTAAGCACAGGACTAGGGGCCGAATCAAAGTTGATGTTGACCGCAGATCGATACATGGTGTCTAACTTGGGCATGGGCTCCGCTGCTGTCTGGGTCGCACGTGGTGGCGGTGGTAGGGATGCGTTTGCAAAGCCATACTGGATTGTTTCACTGCTTGCCATGGCGGAACTGTTGTTGAGAGTAGAACTACTGCTGGTGTTCGCCATCGTGCTGGTGGCCAATGCGGCAGGGGGTGAGCCTCCGGTAGGTCCAGTGATAGAAGAAGACCGGAAGGGATTGTATGAGCTTCGTCGCTCGTCACTGACTTCTGTCATCTCTCTTGTAGCGAGTGAGGATACCATGGAATCTCTCTGGATTTCACTAAACGGCCTCACAAGTGAATCAGGACGTCCGACTGGAATGGGAGGCAAGGTTTGGTAAAAGCTAGTGGTACTCATGTGGTAAACAGAATTAGGCGGTGCGGGGGACAAGGGCGTTCCTTTTGGGGTGCCCAAGGCTGTAGGTTCATTTAGATAATCGGTGCTGATGGCTTTTGACATGCTGTAGATCTGTGCTTCTGGTTCAAGTGTATCTAGCTTTTCTGCAGAGCAATTGTTTTTATCATCTCCTTCATCTTTAAGCGCAGCCAATAAAGAATCTGCTGATCGAGGAGGCTTGCCATAGTAGGCTGCTGGATCGGATTGTGGGTCTGCTTTTGCTTCTCCTTTTCGCTTGAGGAAAACGATGGCCAGTATTGCAAGAACAATGGCTGTAACAATACCTAGAGAAATAGCAATAGAGACAATAATGACAACCGCTTTAGGAAGATATTTTTTGATAGAAGAGGCAATTTGCGGTGGTAAGGTAAAATAAAATAAGCTGTTCAGCAAGCTACCTTCAAGAGGAGAAGAAGAGGAAGCAACCAGGTAGGGTGTCCAGTTCTGACCGTCATAGAAGGCTGCACTCACGTTTCCTAAAGAGCCCAAATTAATGAATCCAGTAGCCAGCAAGGCGTTTTGCGCAGTGTTATTTTTAACAGGAAGTGAATATATTTTGGAAATGATGCTTCCTGTTCCCAATTCTTGATCAATAGGATCAAACTGTTGTCCGTTCCATACACGTAAATAAGTAGTGTCATTATGACTGTTCTGTCCAGAGATAAATGTATTTTTAGTGACGTTGTCATAAGTGATGGCAACCGAAGGGCCAGGAAGATTAGCAGTAGCAAAAGGACCCCACACTTTTTGAACCAAGTCATATTCAGCGATTGTAATTGGAGAACCATTCAGTGTCATATTGCCTGTCACCACTAGTTTATCATCAATGTAGCCAAAATCAGTTGCTTCACCACTTAAACCAGAGCCTAGAGCGCTCCACTGATGATTAGTAGTTGTCAACACACATACTACTGAACAAGGGACAGAATCAATCGAGCTAAAGTTACCGCCTACAGCCACTAGTTCATAGGAACCAAGAGAACTAATGACATTAATAGCCGGAGGAGACCCATCCGATGTTTTGATACTAGGCGTCATCAGCCGGGATCCATTCTTTAAATCAAAGGCTGCGAACCCACTGGTGTCTGAGCCAAAGAATGGACCTCCGACATACAAGATATCATTGTGCACCACCATGGATTGAAGTGTGCCCTGCCACTCAGATCCTTTGAGACCACTCCAGACACCGTCGTGATAGATTGCGATATTCTGAATCCCCTGGGATAGTGTAAATTGGCCACCGAGGATGGTAGAACCATTGTGGATGAGACTCGCCGAGACAGTGGGGTGATCATTGATAGGATAAAAGGGCAGGTGCGAAAGCGTGGATTGATTGAAGAAAGAGTAGCCAAAGGACTGGTATCTTTGAACGGCCTGGATACTTCCAGCAAAGTAAGACTTGTTGTCATATTCCAGAGTGGAATAGACAATGCCAGAAAGAAAAGGGATATCCCCCTGATCCCATTTGTTTTGGGCTATATTCCACCATCCGTTGCCAAAGCAGAGGGTCGAATTGGATAATTTCGTGAATTCTCCAGAGACAAGCACATGGTTGTTGATCAAATGAACCGAGTGGGCCAGACCGTTGACACCCTCATCCAGCGCATTCCAAGTGGCCTGTTGGACATGATATCTTGCCACATGAGACATTCGCGTGTTTGTCCCATTCACAAGCGCACTAAAGTTTCCAGCAACAAATATTTCTCCTGATGGAGAAACAGCAAGTGACTCGATCCTACCGTTGGTGCCCCCATTCGCAAGTGCCTTGAGTTGCTTTGTAGATACGTCGTATCGGACAATGTTGGAGTATGTCGATTTGGATTGATCTGTTCCTGTAAAACTGCCTGCGATATAAAGAGCATCGCCATACGGCTTTATGTCATGAACAATAGACTTATAAGGTACGTTTTCTGATAGAGCTTTCCAAGGAAGTGAATCCGCACTGATTGTTTGTGAGGATGTATCGTATTGAATGATGCTTGCTAAAGCATTATTCGATGCCTCCTTGACAAATTGAAATGAATGAGCCACAATAGATCCAGTTTTTGTTGAATTGTGAGCTTGTGCTATCTGTAGGGTGGGTTGAAAGTCAGAAGAGAGGTCAAAATAACCCGTGTAAATCAACAGGCCACTGGTGGCGGTTGAATTGGAACTGAGAAAGATGGTGGTTGGGGTTTGACTGGCTGAAGTTGCAAGCTGTATATCGAAATCCACAACGTTATCACAACCGCTACTACATTCTGGTGCGTACAAATAAACTTCGTAAATTCCAGATTCAGCAATAGTAGGATAGAATGTGATGGAAGAAGCATTACTGGCTGTAGTAGAAAGATAACTAATTCCTCCATCACTGATTTGTGTCCAGTTTCCTACTGTTTTTACTCTGGATATAGTACTACTGTTATTACGACAAGGACTATTTGTAGATAGTGTGTCTACTGCATAAATAAAGTTTTCTGATTGAAAGACAGAGACTGAAGACAATCCACCACTGGAACCATACCAAGACATGATATCAATCGCTATTCCACTTGTAAGGTTCGTATTCAAAATACGAAAGTCTTGAAAATCAATGCTGGTATCATTTGAAAGAGTACAGTTGGTAGTACATATCCTGGTTTGTTTTGTTGAAGGATCGAGATAAGATAATTGAAAGTAATTCGTGCTATCAACAGCTCGAATACCAAATTCTTTTGTTTGATGATTTTTTATTTTTGAATTTCCAATTCTGACAAGTGAAGGGTTTACATTGTAATAATTAAACGTTGTCTGCCACGTTCCATTCTGTCCATCTTTTAATATCCAAGGATTGGCATTTGTAGAAGCAGCACAGATAATAGAAGATGCTGTGCCTGAACTATCGGCTGAATTAGTTGCTGAACCAGCATTTGTTGGGAGCATGATCATTTGACTTGCGGGTGCATAATAACTTTGTCCATCCGTTGTTGTGTCAAACACACCACCAAATAATAATGATTCATTATGACGAATGATTGTATTGATTTGTCCATTCACCCCTTTCCAAGGCACATTGGTCCATCCTGTCCTATTCCAAACTGCAATACCTCCACCAAATTGAGCAAGTGAAGCTGAATAAGCCGAGTCCGTGCTGACAGGTGCCGTAAAGGATCCACCGACATAAACAAACTTTGTGACCGGGTCACAATAGACTGTCTGAACTGGCCCATCCAATCCTCCCAAGAGTGTATTCAGTTGACCTGAAACAAGATCCATTGCTGCGATACGATTGACACTGATACCATTGATGCTACTGAAATTTCCCGCAAAATAAATAGTGTTGTATAAGATACAAGTGTCGTGAATGGTTCCATTGATATTAGAAGATGCGAGTAATTGAAATAATGTGTCGTTCGAGAGAGATATAACAGATGAGGTGGATGATGGTATCTGAGTAAGTTGATTGGTGTCTGTATAGAGTGAGATACCCTCGTAAGATCCAGATATACCGAATAGATCAAGGTTGATGTTTGGATGTGTCACATACGATGCAAGACTTGTATGAAGGATTACCCCAAGCAATAAAAGCAACCCAATCATTTATATGTAATTTATTTTATAATTCGCTATGTACAAAGAAAACAGGGCAAG
>contig-100_47 length_4896 read_count_0
CTTTACTTCCTTTTTTCCTTTTGCCCTCTCGTCGATCGTATTGAACATTTTCGCTTCTACAAAAAAAAAGGCGTAAAGGTGAACCACAGCCATTGAATCAGTATCTATCTTTAAATAGATAGATGCATTTTTATGAGGAACCAATTGTTTCTATAAAAGTCATAAATAGGATATATAAAGAATAGAAGGGCTAATATAAACAATTACACATCAACCAATTGATGCTTAGACTTTGCTAATGAAACCAAACTCTCGAATTCACCAGAGTTACGACACATTTTATGGAATATGGAATCACTGTTTTCGATCAGTGTCAAAGGACTATCAAACTCAACAATGTGTCCTTTATCCAATACCAAAATACGGTCATATTCAATCACGGTATGCAAACGATGAGCGATGCAAAGAATAGTAGAATCTGAAAGTTCAGTTGAAATTGTCTTTTGAATCGCCTTATCTGTTTCAAAATCAACACTAGCCGTTGCTTCATCCATCAAGACAATTCGACTACGCTTCAATAAAGCACGGGCTAAACAGAGCAACTGACGTTGTCCTTGTGAAAAGTTCTTGCCACCCTCGGTGACGGAGGTATTCAGGTCCTTAAACACATTGGCATTGCCTTCTTCCAAGGTAGAATCTGATCCCACTGTGTTTTCTTCGGTCTCATATGGCAAAAGATGAACACGGCGTAAGGCTGTATAGATGTCCTCATCTTCGAATTGATCAAAGGGGTCCATGTTGGATCGAAGCGAACCAGAGAAAAGTGTAGGGTCTTGAGGAATGATGGTCAGGTTGGATCGAAGGTCCTCTGTACCAAGATCCTTGATGTCAATACCATCAATAACAATGGAGCCTTTGGTGGCTTCAACAAATCTAAAGAAGGACAAGGCCAAGGTGGATTTACCACTACCTGTTCTACCAACAACACCGATCTTTTCTTGCGGCTTGATAGAAAATGTAAGTCCCTTCAAGACAGGATCAAGATCTGCTGCATATCGTGCTTCTAAATCCTTTGCTTCAATAGCACCATGCGTGGGCCAGTTAGCAGGAGGTCTAACATTGGTGATAGCAGGAGCTTCTTGATCGATTTCCATAAACTCCACGACACGTTCAACAGCGTTAAAGGCCATTTCTAAGCTTGTGTATCTTCGAATACCCCAAAACATTTGATCGGTAAACAGCAAGACAAAACTAAGACAGAAACCAGCAATAGAGGCATTCATAGATTCGATTCTAGATAGGATGATGATGCCCGTCAAAAGGTTGACCAGGGCACCACTTGCCGCGTAACGTACGCTTACCCAGCGGTTGACGAGCCATGTGTAATAAAACGGGCGTGCGTTGGCGTCAATGTAGGTGAGCATCTGTTGCAAGAATTGACGGGTGACACCAAAGGCACGAATAGTGGCCACACCCACAATTGTTTCTGTAAAGTGACTAAAGAGAGGCGAACGACTGACAGAATCAATACGTCTAAACTCACGAGAGGCAGCGACAAACATGATACCCATCCAGATGTTGACAACAGCGACAAGTAGCATGGGAATGAGGAAGATTGGTAAGACGGAAGAGACGGTAAAAATGCTGGTGATAATGACAACCCATTGAATAATGAATTCAAGCAAGTGATTGGGAATCGTTGAATCGATTGTTTCAAAATCCTTGGAGAAACGGTTCAGGATTCGACCAACAGGTGTGGTGTCAAAGAAACGAAGAGGTGCTCTGAATATACGATGGAGTAATTCAGCATACAGCTGTTTGTTTGCACCAAGGACACGCCAGAATAGAACAGCAAAACGTAAAGTACCGATGATGATGTTGCCAACAGTGATAATACAGTAGATGCCCAGATAATAGTTGACAGAATGACCATTGCTGTTTTCTTCTTTTTCTAAAGTCTCATTATTGTTGAGTAGCAATTGCTGGCTATAGGCATAATAAGACTTGGGTTGAGACACGAAGCTGTGCTGCTGAATAACAATATCATCCTTATCAACGGAGCTGTAAGATTGAGACCATTGCTTAATCCACCAACTCTCTGTTACATCCAAACCACGAGATCCAAAGATCAAGATGGCCATGATAAGCCAAAAGAATGGGTTTCCTACCATTTTCATGTACATTCGATATAATCTAATTTTGACCATGCCCGTTGCACGCGATTCTTCTTCGACAAGTGCACGTGGTTTCTTTCGATTCTCATCGTCTGTGGCTGGGATTGTTTCTTCAATGGCCTTTTCTTCTTCAGCATCTTCTTCCACATTTTCATCTTCGGCTTCAAGATAACCAAGTTCGCGCAAACCATGAGGTGTACCAGCCACATTGTAATCAAGGTTGACAATGTAGCTAGCGTTTTTAGAGCAAAGTCTGACGTGATGTGTAATCAAGATACGTGTACGATTCTTCATCAAAGGTCCCAATAAACACTTTTCATATAAATGTTTTGCTGTGTGAGCATCTACAGCACTCAGCACATCATCCATAAAGACATTTTGAGCACGAGAATAAACAGCTCTCGCGAGTGACACACGAGCCTTTTGTCCACCGGACAGAGTAATACCTTTTTCACCAATTTCAGTCATGTCACCATCTTCCAAGATTTCAAGATCCTTTGTCAATGCACAAGCTGCCAATGTCTCACGATATCTTGATTCAACAAAGGGTAAACCAAACAAGATGTTGTCGCGAATTGAAGCATTTTGCAACCAGGCCGTTTGAGAGACATAGGAAACAGCATAGGGTAAAATCCAATCCTTTGGGTCAATATCTCCCAATAAACTAAAATCGCTCGAGACCTTGTCCGCGATAGGCTGACGAGGACATTGGATGGAACCCTTGAGGGTCACCGCTTCACCCAACAGACTGAGCATCAACAAGGTCTTTCCGGAGCCAGTGGCACCAGCGATCAAACTGAGTTCATGATTGGGGAATTCAATATTGAGATCCTTGAGGATAAATCCAGGGTTGGTTTGCTCTGCTTCAGTGTCGCTAAAGTTTTGCTTGGCCCAACCGACGGTGGCATCGTAAAATCCGATCGTGATGTTTTCTGTTTGGATGTCTTGTTCAGCAGGAGAGTCAATTTCTTCTTCATCCAAATAGGTCTGAATACGTCTTAAACTGATCAATGCCTGCAACCATTCGATGAAAACTTCAGGGAGCACATTCAATGCAAATCTCAATTCGTTAAAAACACTGATGGAAGTGAAGGCAATGGGAGCTGTTAATTCTTTTCCTTCTAATTTAGTGAAAGACCAGAAAGAGATGAGGGTGACGAGGATAGGTGCTCCTTGCCAGGTCAATGTAAACAAGACACCGGATATATATGTAATGGCCAGATGACGAAGCTCAATCGCTCTTGCTTCCATCACACGTTTCTCCCAATTTTTTTCCCAAGCAAAAAACTTGATTTGACGGATACCTTGAAGTACTTCATTCATGAGTGAAATACGTTTATCACGAGACTCCATCAATTTGTCTTGAGTGGAGGCAAACATTTTTGCGTTATAATGGTTCACGGGTAAGATGATGATCATCACCAAGAGACCCAAGAAGCATGATTTACCCAACAAAGTATATAAAAAGTAGATACCAACACCCAATTCAGCAGGTGCTTCAAGGACGGTCCACCACCAAGTAGCAAATTCGGAAACTCGATTCGAGTCAGTGCTCATCAAGTTAACAATCGTACCTGTGGATGAGCTCACGTCTTCCTTTGTCTTCTCACCTCCATCTTCTTCCTTTTTCGCATCGTCTTTGGATTCCTCCTCTTCAATCTTGGGTGTAGCAATGGCTAAATCACGTCGACGCAAGGTTTTGCCATAAATTTCGATATTCAGCATAGCCTTGACACGTACTTGAACATTGGAAGAAGCATAATACCACAATTGACCCGTGATCAAACCACAAACAAAGATGGTTGTGCCCAAACCAACAACAAGAAGTAATCCTTTTCGAATGGCCTCCTGATCTGCTTCTCCCTTCATGGCTTCGATCAAGACCAGTAATTGTTTGACAAAGTAAGCTGGCAAATAATAAAACATGGAAGAAAGAAGGGCCATGATGACCTGAATGATGATAGGGCCACGGTTGGCGCGGTACACACGCTTCAATAGGGACATACCTCTGGATTCACCAAAGATATAAAACAGATTATAGCCTCGATAAGTCGCAGGAAGTGAGGGTAAATCTTGATCTGTCAGCTTTTGATTTTCATAGGCCAAGTGAACCAAAGGTGTGGCCCACTGGAAATAAAGAAAGGAAAAGATAGAGGCAACTTCGATACCGATGACCGGTTTATCTTTTTCATCCAAGAAGGGTGCACCTTTATCAGCCGAGCCTGATGTATAGACAAGATCAGCTCCAATAATGAAATACAAGACGGCCGGCAGCATGTGGAGCATCGTGTCATTTGGATTGGATACTACAGCCATGTACATGCTGTAGATTGCGATAAGCCAGTGAACCAGATAAAAGACAAACAAATGAACGTTTAAAACCCATCCCCATTGGCTTGGGAATCTGTATCCTCGAGAAACAAGGATAAGAACAGAGGCATAAAGCCAAGAAATGAATTGAATACATCCATAGGCTTGCGTATACCAATCCAGTTGCTGATCATCCATCGTTTTATAAAAATTGAATACAGACAAAAGCATCAAAGTCAGTGTGCCAAAAGTTAGTCTGTTCAAACGAGTCGCGTCATCTGTGGTTGGAACAGTCAAGTTGCGTTTGGTGTCGAAACGAAGAGGTGCAGGGTCTATATGTTGTGATTTGTGAAAATGAACTCGCTGAAGCGATAAAACAAAGGCACTTAGAGTGACAACGACCGCCTGAACGCTCGATAAGCCAATAGTGATGACACTATTAGACATAAGAGTGTGATAAGGCAAAAGAAAG
>contig-100_48 length_4838 read_count_0
ATTCGATGTCTCTGCTCTCTTGGCCCTTCACGGTGGTGCCGCCGCCGCTGGTGATGACACTGGTGCTAAGGCTACTAAGGAATTCGTTGAACCCCCTATTCAGGCTTCTGTTTAAGTACTTTTTTTTTTTTATTATTAAACAGCGGTAAAATATATCATGTTTGTGTAAAATATCTTTTTTTAATGTCTTTCACGTTCCTCTTTTCGTTGTTGAAGTGTCTCTCTAATCTTGACCGCAAACCATTCCCGACTTGTTTCTTGGTCAATGGTTAATATACGTGGTGTATTTTTCTTTACTTTAAGGTAAACGCCATCATTTTTTGCTTCTGCCGACTCAATCAGATCCAAAGAGAGATTAGAATTCATTTTAAAATCATCGGATTGCATGATGATTATGTTTTGATAGGTCAGGATGACAATCGCTTGATCATTTTCCATCACACTATGAGCAATATAATCATCATTAAAGAATTTTCTACTTTCCATTTCCTTGAGCCACATTTGTCCAAGTGCTTCTCGCTGAGAATATTGCACCAAGATACCATCTCTTCCTATAAAGCGGGGTAATCTTTCTCTACCAATCTCTACTCCTTCAAATACTGTCGTTGTTTCTCGAATACCAGCCGTAATATTGCTGGCCATATCAAAAAAGCCAACTACGGGTTTAGTAAATGCACCAACCAAACCTCTACCTACGCCTTCAACAAATCCAATCACACCGTTGTCTTCAGCTCCTTCGATTGGACGTTTCACTAGGCCCGCAACACCACTTGCAATACTTGTACCGAAATAACCAACTCCATGTGTAACACCATAAATAGCATGCGTTGGCTTATTTCGTGTCATATTCATTCTTCTTTTCTCTTGGAACTTTTTATCCATTGTCGCAGCAGATAAACCTTTCCCCAAACTTCCTGTAAACCTAGACATACTATCCGTCACACCAAAGATACTCTTTTTTAGGAATCCACCAACACCCCTAGCAATACCAATTCCCAAGTCTTGAGGTCGATCACTCATAACAAAGCCTTGATAGGGTTCATAAAATAGCTCACCAAATCCAGAACTTAATGTATTAAACAAACCCACAGGATTACCAAATATGTCAATACTACCCAATACGCGATGTATTTGGTAAACGATCTGTTCACGATAATGAAGAATAATGCGAGAAACCAAATCATCGGAGCTTGCACGGAGGTTATCTACCATGAGTGCATTGAGCTTGATAGGTGCATCATTGATATTTCCTAGAGTCATTGTAAACACATTGAAAACATAGCCAATGGGTGTATTCCTTGAGCCGACCTGCGTATCTTGGGCATCACTCATTTTTTCTGTTCTAACAAATGATAAGTTTAAGCGCATAGGTTGAATGCAAAATTCCTCAAAGTAATAAAGTGCATATGTTTTTTCAAAGGCAGGTTCTGATATCTCCATGATAAACATTTCGTTTCTCTGCTCGGGTACAGTAGGAGCATTTTTAAATTGTGCAAAGTCCATCAAAGCATATAAAAAGTTTTCATCTGCTTCAAACGTCATTTCTTGTAAAAGAAAAGAAAACATCTTAAAGTAAGATACGCCATGTTGATCGTCTTTTACTTTATCAAGAGCGACATGAAGAGTCGGGTGAGTTGTCAGATCATTTGCTACTTTTGGTAAAGTAGTTGGGTAGCATAAAATTGGATAGGTTGATCCATGCAACTGATTATCAATCTGGAACCATTCGATACTTAATCGTAAGGACTGATACATGTTTGAGTCTGTGTACTTGAATTCAAGGTCCTTAATCGTGGCAAATGCCAATTCCTTTGCATTCCTGTCAATGACAGATATACCCAGTCCAATCAGCTTCACTTCAAATACATAGTTGATTATATGCTGAATATTTATCGTTTCAAAAACCTCGCGGATACTATCTTCTCTAGATATCGATGCAAGTGTAGAGGTAGCAGATGACTTAGGACGATATAAGCTTTTTGATAAATCAAAATCAGTAATATGTAATACGAGGGCAGTATCCTTTGCTACGATATCAATGGATAATGTATTACTTCCAATATTGTCATCTCTATGCTTTAAATAACGGAAAGGCACCTGCGATCCAACTGCCTCAAAATTGATACTTCGACGTCTGTTTCCAACATGCAGCACCAGCTTTTTCTCTTTAGCAATCGTAATATCCCATGAGTACTTCAGCTTCTCACCAGGAGATAAGTGAAATTTTTTAGGTTTTGAAAATGCCTTCTTTTCCCTGCTTTTCAAGTTGTAATCATCAGGATCAATATCCTCCTGGGCAAAATGAACGTCTACACTCGAATCGTTAATTATATAGTATGGCCATTCATCATCTTCTGTAAAGGTTGTAAAAATGATTGAATCCGTTATGTGTACGGAAACTCTGACTAGATATGGTATTTCATCCTCTCCTCTGTCTAATTTGACATACACCTTTCCAATATCCAGAATGTTCACCGGGGAAGACCACCTTCTGCCTGGTTCTTGAAGGCGAAGACATATCCATCGTACATGAGATTTACTCGTTTGATACAATGCCATTTTCTGACCTGGCTTAATACCAATAGCAGAACTTGTACTAAATTCACAGAATTCAAGATCAATATCCATATTATTCTTTAATATATAGCGTGGTGTAATAGTAACAATCTTTGTGAATCGCAACGCGTTTTTTCCTTCTTCAACCTTAATGCCAGCGTGTCTTGCATAAGAATCCGTCTTTGAAAGTAATGTCACGTCTTGGCTATTGCCAACAGCCTCAAAACTAATAGGATCACTCCATTTGGAACCATCAATGGAAATCTGAGAGCGATTATAATTATTTGACTCTGAATATGAGAAAATGGCTGGGATGATAGATTCACCTTCTTTATAGGCAGGAATAGATTCTACCGGAAGTTTGCCTTGGTGATAGGAATGTTTAGGCCTTAAGCTGATGGGAAGGCCAGATTTGTTGATGATGAGATAAGGGGCATAAATACTGATATACAAAGAGTCGATAGAATTGGCTGTTCTTGATACATGCATTAACAAGTTTGTAGGAACATTGTCGTGGTCAGCAATGACCAATTTTTCGTCCACTGAGTTGTAATTGGGCGTAGTTCTAATAGTACTTACTTCGCTTGGCTTGTACTTGTCGGATTTTAAGTCCAACTGTATGTTTAACTCGACATCGCCTGGTAGACTATGAATATAAGACTTGGTATCCTTTTGAATGAATAAATCAAATCTTTTGTTTGAATCTATCTCCGTTAAAGAGAGATCAAAATCAAACGGCAAAAGGTTTTCGATCTCGATGGGTGCACAGAATCGTATTTTCATATGTGGATAGCGCTTGATGAGTGGACTCTTTTGGTGTACGTCTGTTTTGATTTGAAATAGATGAGGCATAAGCAACTCATCATCTAATGGAGAGCATTCAATGTATTTTGGAAAACTAGATAACAATACATCAGACCATACAAACATCTCCTTTCCCCACTGATATCTATCTGATGGTCTAACAACAATCCACTGATCAAAGCACAGCTTGATGGGGACACTATAAGATTCCCAAGCTTTGATTTTGACTACATCGGATAGAGCGCGTCTATTTTTATCCACAATCATCACTTCCATATCCTGCGAGGATCCGTTTTCCAATAATAAACCACTCCTAAAAATTACTTTCTTGATATGATTTTCCAAGCAAATGTCAACAATCAAGCGGTGTAAGATACCGTTGCTTTCAGGTTTAACACAATATGCAAATTGACCTTCTAGATCCACAGAAATGTTCATGATGCTTTCCCACTGATTTTCGTCAATCTGAACACCAAACAAATTTTTACCAATGTTAATCTTCTCCCTGCGTTTCTTCCAATCACGGAAAGTCCATGGCATGGATTTTCCATTTTCCAACATGTACATTCGCGTATCACCACTATCAGTATCATCAGACATATTCCAAAAGCGTAAATCATATCCAGTCTTATTCACAAGCAAATAAGGTAATACTCGACCTTGAGCTGATTCAGAAAGATGTTTGATCTCTGAGTGCGATTGACTGATAGCCAAGGCAGATTCAATAAATGAATGGGTCACGTTAAAATAAATCATATCCTTGGCATCTAGTACAACATGGGTGCTTTGATCTGTTGGGTTTTGAGTGGCCTTGATACAAAAGCTCCAAGGCTCCAACAGTGGCTCCCAGTGTGAATTCTTAAAATTGAAGGCTTTGATTTCCAATGCAAAATCAACATCGGCCTTTACTGCTCTCGTCCAGTCTGAAGCATTGATCTGGAACGGATTGATTTGAATGTCAATAAAGGGTAGATCATACAAATCTTCAATCAAGATCACTTGCAACCCTTCAAAGGAGGCAGTAAGAGATTCCTTGGACATGACTATATAAGGTTCGATGCTTTTGGGTTTTTCAAGATTTTGTGCTTCTGGAGAAAGGTTGTTGTTGAGTAAAATACCAGATAGACCATCAGCGTTGGTGTCGTCTGGTGATTTTGGATTTTCGTTTGTCTTGTCTTCACTTCCCATCAATTCCAAACCTTTATTTACGATGGTCATAATGAGCATAGCATCCTGATAAGATAAACGTAAGATAATATTCTTGACATGGAGGTGGACAGATATCAAGTTATGTATAGAGTTTGGTGCAGCATTATCTACATTTAACGAAATATCAAACTGTTCGACAAAATGTAAAGTAGACTCTCTTCTATTGTCCATGCGACAAAGAACCATACCAATACCATCTAGGCCAACTTTTAAGGTATCTTGTTGATCTATGGTGAGCTGATTGAACGATAGAACGACGGCCTCTGAGG
>contig-100_49 length_4834 read_count_0
GTGAGGTTCAATTTCTTCTTCTTCAATTCTATGATTAGGGGCTTTCTTTCCTGTCCAAATTTCAAACTGAGCAATTCCTTGTGAGATCAAAACCTCAATTCCTTCGACACAAGACCATCCTTTACGGTCTGCTTGTAAAAGCAATTTGGTGCGGCGGGGTTTATAAGCCATATCACAAATAATTCCTTTAATACCACCATAGAGATGAGCAGGTATTTCAATACCTGAATCTGCTGGCACAGTAGATATAATCACACCAGGACCAATTTTACTGTTTTCTAAGCTTTCAATCACTTCAATTTCAATGAAACCCTTGAAGGCTTTTTGAAGATCATATGCTTTGGAGGAAGTTCTGTTCCACAAGTAAATCTTTTGAATACCCATCTTTTGCATTGTGTATAAAGCAGCACGAGCAGTACCACCAGCGCCAATAACAAGACCTTCTTCAGGAGGGTTGTTAGGGTCCATCATAAGTGCTTGGATACGGTGCTTCATGCCAAGGTAATCGGTGTTCTCGCCAATAAATTGACGCTTCTTTTCTCCATTGACGACTGTTTCACGGACAAAAACAGTGTTAACAGCACCAATCATCTTTGCATTTTCGGTCACTTCATCAAGATACTTCATAACAGATACCTTGTGGGGAATGGTCACAGAAGCACCACCAAAACTAGGGTCTTTAAGAATAGCATCTTCAGCATATTCTACCATGTGGCATTCCAAAAGACCATAGTGGTGAGGAAGGCCCAAGGTTTGGAAGCCAGTGTTGTGAAGGGTGGGAGACATGGAATGCTGAATAGGGGTACCAATCAACCAGAATGATTGAGCGGGCAAAAGACCAATAAGATGACGTGTCTTGTTAATTTCAGCCAAAGAAAGCTGACCGGGTGCAGCCTTTTGAGGGAGAGCAGGATGAGTGACTGGAGTCAGACACTCATTCAATACACGTGATAACTGTCCAGCAGCTCCCATGTTGATAGCAATCAAGTTTTTGCCATCTTGCTTCGATGCACGGAAAGTTTCAAGCTTGAAATTGTCTTGGATTGTTTCAGCAACGCCAACCAATTTGATTATATCACCATACTTGGCAGCTAATTCGTATTTTGTTTCGATTGCCTTGCCATCCCAAGGGGTCACTTTTTGAACATCGTGCCATGAAGAGATAATGAGACTTTCTTCTTTTTGAGCGACGAGTTTCTCAATTGTTTGAGCGTTCCAGCAAATCTCAACATCAATATATTCACAACCCCAACGTTGACCCCAGCGAAGCAACTCAAACATACCCTCTTCATCATTATCAGAGAAAGCACCGGCTTGACTCTTGGAGCGAACTGTGAATATAACAGGAATGGAAACAGTTCGACGCAGAAGAGCAAGTTGCTCACCTACATACTCAATATCACTGATTCCTTCTTTTTCTTCGGGCTTCTTAAGGAGATCAACACGCAGTTCAACAGCATCAGCACCTTCACAGACTTCAACCAACTTTTCAATGCATGTACTGAGATCTTTACTGGTCAAGGAAACAAAAGTAGTGGGAGTGCCTACACGACTAGGAGTAATGTTTACTTGGTTGGTATCACGGCCCCAAATAAAATTGAGATATCTTTGAAGATCCTTTTTGATGGCTACCCATTCAGTAGGGGAAACATATCCATTTTCAAGCAAACTGGCTGCATAAGCAATGAATTCATAGTTGCAGACCTCCTTGTACCAAGCACGACGACGACGCCAGACGTTCAACATATCTTCACCAAACATGGGACGTGTCTTGTCTCGGTTCAAGTACTTGACTACTTGATCCAAATCACGCACCAAATGAAGCACTTTACCACCATTACTGTGATGCTTCTTCAAGAGTTCGCGGTTCTCTGCCGTTTCAACAATACCACCACCGCATGAGATAACGTGATCGCGAGCATATGGAGAGTCTAAAATTTGTTTCAACATTTCTGTCTCCTTGACACGAAATTGTTCCCAACCCCAGGTGTTGATGAATTCTGTAATGGTCGTGTTTAAGGTATTTTCAAAATAGTGATCAACATCCACAAATTTAAAGCCTAATACTTCAGCAGCATACTGGCCGAGAGTAGTCTTGCCTGTACCACGCATGCCAACAATAACTAAGGACTTGTTGCGATCGACATTTTTAACAGGCTTATTAGGTACGTGCGTGCGACCCAGTGTTTTTTGAGTCAAACGGTTTCCAAGATCAATACCATTTAAACGGACACCAAGCTTTCCTTCCAAGTCATCCCACCAGGTAGGCCAGGTCTTTTCAACACACTTCTTATCAGTGATAATTGTACCGTGAGGAACTACAGTAGAGAAGACAGAAAAACTCATGGCGATACGGTGATCATCGTAAGTATGAACACCTTCCTTAGGAGCCTTAAGGTCTTTGATAGGTTTACCATGAATTTGGATACCATCAGGTAATTCGGAAGCTTGAACGCCAAATTTGGTTAATTCATGCACCATGGCAGCAATACGGTTACACTCTTTCACACGTTGGTTGGCAATACCATGGATACGCGTAATGTTCTCTGTTTTACCATCGGTAGAAGTCACAGCAGCCAAAACAGTGGCAGTCAAGAAAGCATCAGTCATTGTTTCCATGTCAATTTCGGGAAGAGGACGGAGTTGACCAATAGGAGGACCGGTGACAGTAGTAGAAGTCTCAGTTTGTACAACGGTACATCCCATAGGTTTGAGCACATTGACAGCAAAACCTGCATCACCTTGAAGAGAAGATGAACCAATACTAGTGACAGTACATGTTGTACCGGTGATAGCAGCGATAGCTAAAGGGTAAGTAGCAGAACTGGCATCGGATTCAACAAGGTAGTGTTCAGGGTTCTTGTAAGTGGTTTGTTTAATTCTGTATGTGTTTTCGGGAAGACGTTCAACTTCAGCGCCAAATGATTCCATCATAGCAATGGTCATATCGATATAAGGTTGAGAAATAACTTGACCGCCTGTCAAAACAAGTTCAACGGGTTCAATAGCATAGGGAGCACACAATAAAATTGAAGAAACATATTGGGAAGAAATAGAAGCAGCTAATTCAATACGGCCACCTTTAAATCCGCCATTTGGTGTAACAGCAATAGGTAGAAAACCTTCTTTTTCGGTGGAAACAATTTGAGCATTGTTAGCCTTTAAAGCTTCTAAAAGGGGAGCAATAGGTCTTTGCTTCATACGAGCGTTGCCGGTCAAGATAGCAGCAGAGTTCTTTGCCCCTTCATTTGTAGGGATCAAGGTCAAGACGGTAGTCAAGAAACGGGAGGCAGTACCGGCATTACCAACGTAAAGCTCTTTATCAGGAACCACTAATCTGCCATTACCACCGTGGACAACAAGGGTTTCACCATTGTCTTCCCATTCAAAATCAGCAGCATTTAAGCTCTTCAAGGCAGCCAACATGAATTGAGTATCGTCAGAGTGAAGTAAATTCTTGATACGGACGGTGCCACTACCCAAGGCAGCAATCAATAAAGCACGATTGGAAATAGACTTTGATCCAGGAGTAGTCAAAGAAACTTCCTTCTTAGGACCAGTAGCAGACTCAGTGACTGGAAGTACCAGTTGTTCAGGAGCAAGTACTTTGTGGATATCAGCATCAGCAATGACAGAAGCACGAGGCTCCAGGGTCTTTCCAATAGAGGAAAGCATCACAATACGCTTCTTGTCTCCTTGGTTCTTTTTATCAACTTTCATAATTTCCATAATATCATCTACATGACAATAAAGGTTTCCAATCCTGTCCTTCACTTTCTTTTCGTCTAAGCTAATAGGCAAGCCATAGGAAGAAAAACAACGAGCCAAACGCCCAACGGCAACTTGGTTCAAGTGACCCAGATTACGAGCTAACTCGGCTTCTTTCATACACCCAATAGAAACACATTCGCCGTGCAACATCATGGGAGAAACAATGGCTTCAATTCCATGGCCAATAGAGTGACCGAAGTTCAATAGACCACGAAGGCCACCTTCTCGTTCATCATTAGTAACAACATATGCCTTGAAACGAGCAGAGGCCAAAATCACATCCAAAAGTAAAGATTGAGATGCAGTTCGAGTTTCCAAGGTTGCACCTTGGTTAGGATCTTTGGAATCGTTACCAAGAACGGCGTGACGGATAGCTTCTACGCCATTTTCGAGTTTATTAAAATCTTCTTCGTTTGAAATTGCAGCAGTCTTAATAAGCTCGGCCATTCCGTTAGAAAATTCGCGTTCAGGTAAAGTAGTTAAAAAGTTGACATCGATGAAGATACGCTTAGGTTGCCAAAATGCACCAATTAAGTTTTTACCAGCGGGTACATCAATGGCGGTTTTACCACCAATGGAAGAATCAACCATGGCCAACAAAGTGGTAGGAATTTGAACAAAAGGGACACCACGCATGAAAGTAGCAGCTACATAACCCACTAAATCACCAATGACACCGCCACCCATTGCCAAAAAACAAGTATCTCGGGTGACTGCATTAGAAAGCAACCAGTCCTCGATGTCAGCCTTCACTTTACGAGATTTAGTCATTTCTCCAGGAGGAAGAACACGGGTAAAGAAACGAGGTTCCTTGATGCCCTTAGACTTATAAAGTTCTTCGCTAACAGATTGGAAAGCGCCAGCATATTTCTCGAGATAAATGGAGGCAAGGTGACTGTCAGTAATAAGGACGTAGTTTGAAGCAGGTATGTTTGTTAGAACATCGCGTAAAAGATACTCGGTTAAATGAAAGCCTGCAATAATAGACTCTGACCCAAGTATTGAAACTTTTACGACATCGGGATTCACCGTTGCCATTTTGTTGAAATCAGTATGTTAAAAG
>contig-100_50 length_4831 read_count_0
AACAAGGAAAACAAGGAAGATCGGCTATGGTTACATACAGTTCCAAAATCTTTTTCAAGTGCACTATCGTCTCAAGAAAGATGTCGCCAGGAAAATATATTCGAACTCATATATACAGAGCAAGATTTTGTAAATGATTTGATTTATGTGGAAGAGTATTGGATTTCTGCCCTTAAAGATAATGAATGTATTCCAATAGAAAGACGAGAACAATTCATTAGGGATTTGTTTTGGAATATATCAGAAGTTAGAGAGACAAATCAATTACTTGTGCAAGAACTTTTGCAATATCAATCAACTCATGCATTGATTGACCAAATAGGAAAAGTTTTTTTAAAGCATGTTGATTCATTCGAACCATTTGTCAAGTATGGAGAACATCAATTCATTGGAAAGCATGTTTTTGAAACAGAGAAATCGCTCAATCCTATTTTCGCAAAATTTGTAGAGAATGTAGAAAGGCTTCCAGAATCCCGTAAACTGGAATTGAATGGCTATTTAACGAAACCGACCACGCGTTTAGGACGCTATAATTTACTATTAAAAGAAATACTAAAAAATACACCAAAAGGACATCCAGACTATGAAACAATACCAAAAGTGATGGAAAAGATAAAGAGCTTCCTAAACAAAGTCAATGAAAAATCTGGTAGAACAGAAAATAGATTTAGCTTACAAATATTACATGAAAAACTTTCTAGTGCAACAAAAAACTATCCACACAAGGATGAGCTAGACTTATTAGCCGATAATCGTATCATAGTACTAAAGGGAAGTTTAAAGAAGAAAGTGTTAAATAATGTTTCTGAATCCTCAGATATACAAGTATACGTGTTGGACCACTGCGTACTCATCACAAAATCAAAATCCTTCGATCAAGTTGAAAAGTACAAGCTATATAGAAAGCCAATACCGCTAGCATTGCTACTTATCTCTCTATCTGATCAAAGCAAAAGATTAAGTTCAATTATACCATATTCAATAGGCTCATCCAATGATTCCATTCTTCTTCCTCCATCTTATTCGACTTCATCCACTGGCAGCAACGGCCACAAAAATAGATATCCTCTTAGTTTTACCCATCTTGGTCGCAATGGCTCGAATCCACTTATACTCTATGCATCAACATCAGCCAGCCAAAAAAAATGGTTAGACACGATTGAAAATCACAAAAGATGCTTTATGGAGCAAACAAAAGCATTTGATATAGTAGAAGTTAGTTATCAGTATTTCAATTCTTTCTTCAAGGTTAACTGTGCAGCTGCTTACAAGCACTTTCTGTTCATTGGATGCGATCATGGAATTTATTTTAATCGTTTAGATAATGATATGGAACATAAGGAAAACTTCAAAAGAATATTGTATCTTAGTAAAGTATCACAGATTGATATTCTAGAAGACCTTGAGATCATGTTGGTATTAGCTGATAAGGTACTGTATTCTTGCTGTCTGGATATATTACTGAATGACGAGAGCTCCCAACAAGTATCCTCTTTGACAAGTACACAGCAAGAGAGCATCAAACAGGGTATATTAACAAAGCCAAACAGCAGCCAGCATTTACGGAAAATAAGTAGCAATATTTCTTTTTTCAAAACTGGCATGGTGTGCGATAAAACTACCTTTACTGATAAACCTGTAGAGCGAAGACTTGTATGCTATGTAAAGTATAATGCTATGACATCTACTATTCGTGTACTAGAGCCTAAAGCAAATACGCAAGATGCAAAAAAGAAAAAAACAAACAAAAGTACAAGTATCTTTATGAAAGCAGATGCAGCTAATACGTTTTGCCTGTTTAAAGATCTTTATATACCGGGAGAGGCTACATCTATCCAGTTCTTCAAAAATGTAATTTGTGTTGGAAGTGCAAAGGGCTTCCAAATGGTGGATATCGGTTCAGCCGGGGTTCAGAGTGTATTGGATCCAAATGATGAAAATCATCATTTTCTTAAGCAAAGAGAAGCATTAAGGCCAATGTCAATGTTCAAACATCCGAATGGAAATATATTGCTTTGTTACAATGAGATAGCATTTTGCATAGATAGAAAAGGACGAAGAATCAAGCCAGATTGGATGATTCACTGGGAAGGTCACCCGAACGCGTTTGCCTTTTATCATCCATTTATATTAGCTTTTGACTCAAGCTTTGTAGAAATTAGACATGTTGATACCGGAAATTTAGTACAAGTCATACCAGGAAATAATATACGATGCTTACGACCTAATGATACTTCAGAGACCACTATTTACTGTGTAAGAGAGGATGAGCAAAGAACAGGAAGCGAAATTATTTTTGGTTTTAAAAAATAAAAAAAAATAAGAGCTTTATTTGTTTATTTAGCGTCTTTTAAGCTGATTGTCAAGTGAAAGCCTTTGCTGTCCAAGCCATGAGTTGGGAAAAGACTTTGCATTTAAGATTTCTTTATTTGCTCTTCTTGAAATATCATACCATGCAGATATAATAAGTTGCTGTTCACGACGAGATTGTAAACGAATTTCATGAATTTGCTTCTTAAGTTTTTCGGTTTCTTCATCACGAAGAGCAATTTCGGATTTCAAAGAAGCAACAGCTTCATCGAAGTTACCAGTACTTCCATCAAGCTTAGCTTCTTTGAGCATTTTATCTTGTTGTTTGATAAACTCTTTCGCCTTTTTGAGTTTAAGCTGAATTTCATGCAATTGCTCTTGAAGCTGTATAGTTTGTTGCTGCATATGGGCATTCTGCTGTCTTATTGGATCATCATTTTGAGCAGCATAGGCAGCCAATGATGCTTTCATCTCGCCATTCAGCCTTTGCTGTTCTCGAAGCTCATCATTTTGCTCAATAGTGCGACCCTGTAAGATGTCTTTTTCTATCAAGAGCTTGTTAATATCCTCAAGTTGTTTCTTGTTTTGTTCTTCCAAATGCTTAAACTTTTGTTCTATCTCTTGGCATTTATTACGCATATCGCCTGTAGCTTCTGGGTCATTGAATCTGCCTTCCTCGATTCTCTTCTCTAGTTTAGCAACCGTTTCACGTAAAGCCTTGATTTCTTTTTCAAGTTCAACGGTATGTAGCCGAAGAGACAGCGTAAGAGAAGACTGGTCGACAAGGGCATCTGGTATGCCTTCTCGAATACGAGCCATATCGCTCTGTAAAATATCACGCTCTTGTGACACTTCGATATAGCTTTTTTCAAACTGTGTCTTCAGACGATTTGCATCATCCAACAGATGTTGAAGCACAACTGCCTTTTGGCTACGACCTGCTGCTTGTTCTTCTTGGAGTTGCTTGACTTGGCGCTCGAGTCGTCTATTAGCCAGCTTGAGTTCTGTAACGTTTGTTTCTTTCAATGTATCTTCCAATGAGTCATTCAAATTGAAATCATCGAGATCCATATCATCTGAATCTGCTGTATTATTACTTTTTGTAGCTGGTTTATCTGCAATGGTAGTACCCATTCCGAATTGAGCTTCTTGAAGGTGGTCTTCCAACAATTGAATACGGTCTGAATCCCTTATTCTTTCATCTTCCATCAAATCAAGTTTTTTAGTAGCCTGGGTAAGCTCATAATCTACTCTATTCTTTTCTCGGATCAACTCATTATTTTGAGTTTGTAGTTCGGCTACTTGATCTTTATATGATTCCATTAAAGATTTAAATGCTATAAGACTACCATATTCATCTTCCAGTTTTTGTGTATGCTCTATCAAAGCATGGTTGCGTTCTTCCAACATCTTCACTTGTCTTTTTAAATCAGCAGTTTCTTCTAATTTCTTTTTATATTTTTCAATTACGTTTTCTGCCTTTTGGAGTTTTTCTGCTGTGTGGCGATATTCGTCCAGTTGATCTTTTAGTTTTACTACTTGCTCTTCATGTTTAGCAGATTCCTCGTTTCTTCTTAATAAATCCTTGATTTGAGAAGATTGCTCATCTAATTTTCTTTCTTGCTCCTGTCGGACATCTTCACTTCTTTCTAGATCGCGTTTTAAATGCTCAATTTCTGTTTTCATAATAACGTCGGCCATGCCTGTCTTATTCGCATTCTCAACTGCTCTATCCATATCCTTTAATCTTGCTTGTAAATCCTGTTTCTCTTCTTCTATTTTATCATATTTGGTCAAAAGTTCTGAATGCTTGTCAATCAATTGCCTATTCTGTGTTTCGAGCTCATCTTTTTCTTTAGAAATTCTCATCAATTCACTTTGATATGACCCGTCATCTGCGTACGAGCTACGTGGGGTATAGTTGGCAGAAGATTGTTGTGATTCATCTTCTTGGCTTGCATTCGTATATTTCATAGTTTCATCGATCAAATGCATCAATTGTTGCTGACTCATTGGAGATAATTGCTGAATCTTTTGAATGTATTTCTCATTGTCTGCACACAATACTGCTATATACAAAACAAATTTACACAATTTTAATATTTCATGAGGGCTGGATTCTTTTGCAATGGCATTCAGATTGACAGGTGGAAACCGAGAAAAATTATATCCAAGTACATCTTCATAATATCGTGAGATGATTTTATATAGCTTTTTAAGATTGTTTATCTTAAAAACCCAATTATCGCCTACATCAGCGGAACGAATGAGTTTAAACCATTTGTAGTCGATGTTAGAAAGTACTTCAAAAAGAATGATGCCATCTGAAAGTTCGGTAATATGTGAGATGTTGTGTGAAATGCCTTCTAAGGAATTTATCCATTCTACACAAGCTGCTGCTTGAGTAACTTCTGCTTGATTGATTTCTGATGGATCAGGTAACCTCATCATGTTAATACTGTTTAAATAAGTCTTCCCTCTTCTCTATTTGCTTGTTTTGTTTTTTGTTTTTTGTTTTTTT
>contig-100_51 length_4818 read_count_0
GGAAATTTGAACCATTTGGAAAAAGTTTTTTAAATGACAAAGATTATCTAATAAATGACAATACAACAAATCCAGCTATAGACTTTTCAGCTCTGATCATTGGACAACCCAATCCACCACCTATAAAACCCTTTTTTCATTTGTTCAACTCCAACTTGATTAGCAATCAGATAACCGAAAAAGATTTGCAGTGTCAAGATGCGCTACGTCTTGATCAAGAAGCATATGTGCATGGAAGAACTGTTGTCTGGAGTCGAGGAGGTTATGTAGTCAAAACACTGGATTACAGTTTAGAACCACAAGCCATTCAAAAAGTCCTGTTTGCTAAATTCTTTGTTGACGCGTTTAAAGTCGGTAAGCAGGCAACAGGCACGACGGAAGAGGAGAGCAAAGGTGGTAGTAGCGATGAGAGTAGCCAATCAGAACATTATAAAGCATTATGTGTCGTATTCAAAGATTATATAATAATATGCAGAGAGGAAGCAACGAGCATCACTTGTCACGTACCATTCGATATTGGTGAAGTAGTACCTTTGGATATTGGATTGATCATCAGTCGAAGTTATGAGCCCAAATTAGACAGGAAAAGAAAAGCAAAGTCAGCTCTCGCTCAGTCTACACTGACGAGTTCCAAAATACCACGATCACGACTCACAAAGACGCCGAGTGATAGCTTTGAGATGACATCTTCCTTTGTAACCATTACCAACCCACTAAGAGAAGCATGTCCAGTAAGACCAAAGGACATGAATCGTATCGGCGCTTCGACTTTACCCTTGCCATTTACGGACCCACAAAAAGTTCTTTTTGCAACCACAAGTGCCTCAAACAGTGGAAGGCTACCTGTGATTGTTACTTTAAATATGAATGATAAAAGACATTATGTTTGGACGTACGATCGAAGAAAGAATAAAGGAAAAGTGCCAAATCAAACTGAAAATAACCCTTCCACTCGCTCTCTTGCTCTTTCCAAAAAACGACACAAAGAAACCCTGCCAGAAAACAGTGCACCGAAAAAGAAACAGCGAATGCTGCATGGAGCTAAACTATTTCAAGAAGGCTACCATTCGGATGAAGATACCTTGCTGGAGGACGAAGTAGAAAAAGCCATATATAATGAGATATTGGATCCTAGTGAGATATCAATACGACTGTTATGGAAGGAAACACATACGCAAAGAACAAGTACTAAATTAAAAGGCTTAGGAATAATAGAATCAAAAGCATTCTTGGTGCATGACTTACACGGTCAAGAGCTTGTATGTATTCTAAATCATTCATTGGGTTACCTCCAACTTATCAACTTGGATATGGCATCATGCTCAACTAATCGCTGTATTGCGTTTAAGACATTTGCTAAATTTGCTGCTCCTGTATATGCTACGAGAGATAGACATATCGATCTGTTGATGATAGACCCTGAAAATAACTTGCGATTGTACATTGATAGATCAATTGATAAATTCACCATCAAGCTGCCAGGTGATGCTGTGCCAGTCAAAATATTAGATCCGCTTTATGATCGGTTCACAATTCAGTACGATAATAATAAGATGTACCGATTTCAACTTGACCTTCGACCATGCTCCTCTTTGGTACGGGAATGCTTAATTGCTGTTGATTGTGGTTCTACAAATGATTTTCCAAGAATTTGGAGATGCTTTTTAGATGCATGCTTCTTTTTACAACAGCCCTCTGACATGAACGTAAATGAATGGAAAACCTTTGTGGTAATATTCCTGTCACATCTGAAACTCAAGCGAAGAAGAACAAACGACCCATTAACTAAAAGAACAATCAGTGAACTTTCTTGCAGCTCCTCGGATAGCAGTCAAGACTCTTTATTTAATGATGATGGTCCGATGCCAATCTCATGGATAGCAAAGGCAAATGAAGCAAGTAAAGATCGCATTCCGTTATCCCTGACCGCCTTTTCTGAGATTTTTCATAATCTGCATGTTGTTTACGAAGAGTACAGAATAAAGAAGCCAACCATGATGCATGCAAGGGCATTGGGTTATCTGTTGCTTCAGTGCTCTGTCATTTTAAACAACGAAGAATGGGTTGGTTACTATGAGTCTCAAGGTCTTAGTGTAGATTTTGTCCATCCATTAGAGCTTGTTGATGAAGAGACCAGAGATATTTTTATTGAGCCTCCAAATATTCAAATTTGTTTACATGAAATGACATCCGATACTCTGTCCAAGCCCACAATTTTGAGTTCATTTGGTGTTAATGCGTTAGAACCTACTTTAGCCCACTATGCAAACACCTATGCTCACACTATAAAACGCCTTTGGTCTATTTATGGCTTTGTTAATGATGCTTCCAGTGATAAAGGAGCTTTGTTAAATCGTATGATATCTGAAGGAATAACAAGACACGACATTGAAATGTTGGATGATATAATCGCTTCACCTATTCGGGAAATTCTCAATCAGATAAAATCAAATCCTTCCACTGATTGGCCAAATGAAACATATATGCTTATCGAAAGAAATGACATGTACAAACAATTAGAAATCAAAGTAACAAGATGTGATCCAAATATTGATATATTCAAGTTGGATTTTTTTGAGAACTCTGAAAAAAGAGTCAGTATGAAAGAACTAATGAAAGACCAAATTGTTTTGAATAATGAATATATTTTTAAATCAGACACACTGAGTGCAGGGATTGAACGGCTTAGATTCGGTTTTGATGGACTTATAGATAAAGTTAGAATCATGTTGGATGCTACAAGAGTCCCTGACCATCACGTACCCGAAAGACCTGATTTATCGGATGATGATTTGGCTGAAGAACATCAAAAACAAGTTTTAAATGTTATTCAAAGGACACTTGCACTTTCGATGGGAAGAGGCATATATGCCTTTGGTACGCATATTCCTGACCTTACCAAGGTCCTCCCTGTGGAGACCATTACTCTTTCAGCCAAAATACAACCTTTGCGTACCATTGTCAACCTGGACGAGGAAAACATTACCCCTGAAGAGTTACTTTGGCCAAATTTTCATAACGGCGTTGCCTCTAGTCTTCGTATCTCTCCCAGAAACGAAGTGGATGGTTCATGGATTGACTTTTGTAATGCAAAGGAACTAACTCCTGAACACGGTGGTATGCTGCTTGGCATGGGTCTGCTTGGTGTCCTCAAGACACTACCGCTAGCTCACTGGTTTCGATTTATTTCACATCCTTGTGAGCAGGTCTCGCTTGGCTTTATTTTAGGTGCATCTGTGAACTATAGAGGCACGAAGCATATTAAAGTCACCAAGGTCTTGGCGGTCCACATACCCTCGTTACTTCCAGCAGGAAGTAACCCATTTGAACACACCACAAGGATTATTGCCACAGGCATACTGGGTATGGGCCTGGTCTACATGAAATCGTGTGATCGCTTGATGGCGACAGCGATGCTCCAAGAGCTAGAAAAAGATGCTTACAGTAATCCTTCAAATCTCGGTTCTGATTATGAAGGCTGTGCACTAGCTGCCGGATTTGCGATTGGATTTATCACTTTAGGTGCTGGTAATCGCCTGTTAAACATAGAAGAACTTCATTTACGAAACAAGTTGTACAGTTTGATGTCAGGACATGTGGATCTAGAAAACCAAAGTAATGAGCAGCCAAAGGAGGGGCCAGCTACAAAGACTCGCTCTGAAAACCGTGAACACAGGATGAATCTGGATGTGACCTCCCCAGGTGCGACCATCGCGCTAGGCTTGATGTACCTTAAAACAGAAAACAAAAAGGTGGCAGATCATGTCGATATATTGGAAACAATGAGTTATTTAAATTACGTTCGACCTGATTTCTTATTGCTGCGTGTAGTAGCAAAAAACTTAATCATGTGGAGCACCATTGAGCCAACAGCTGCGTGGATTGATGGACAGCTGCCAGATTTTATTATGAAGAGATCGAATGAGCAAGATGAAGAGGGTCTTGATGAAGAAATGTCCAAACAGGCCATTTATAGTATCATTGCTGGTGCTTGTCTTTGCATTGGTCTACGTTTTGCTGGGTCAAAGAATGAAAAGGTGCTTGAAGTACTGCTGTCTAAACTTGATTTCTTTATGCGGCTGTCTACTACACCTGATTTAACAGCACAGCAGCGTGTGACCAAATGTACTATCAAGACAGGTATTGATGTTCTGTGTACGGCGGCTGCGATGACCATGGCAGGTTCTGGTAATCAACAAGTCTTGCACAGATTACAACAACTTTACAACAATACCACATCTTCTACATCCTATGGCAACCATATAGCCGTTTCAATGTCACTCGGTTTGCTTTTCGTGGGTCTGGGCGGATATACTTTAAAGACAACTCACGAGGCTATTGCAGGCCTCCTGTGCGCATTCTATCCATTTTATCCCATCAATAGCGAAGATAATCGATATCATCTTCAGGCTTTTCGACACCTCTGGGTCCTTGCGGTTGATTCACGTTGGTTGATGCCATTTGATGTTGATCTCAAGAAGCCTTGTCGTGTGCCTATGCAGCTGGAACTATATGATGATAATGGTGGACAGTTGCCTGGTAAAGAAAGAAAATTTCGTCAAGTGAAAATTGAGGCACCCTTGGTAGTCCCTGACTATAACTTGATCAGGTCTATTCAGCTTGACAGTAACCGATATTGGCCACTTTCGGTAGGTGCAGAAGCAAGTAGATATCGAGAATCAATCATTAAATCTGGAATAATTTATGTCAAGAGAAAGCCAAACAAACTTAGTTATGAAGAGGATCCTCTCGGACAAAGGGAGTTTGATTTTTCATGAATGCTTTTATTAAAACTCTATTTTTATTTTGTTTAAAAAA
>contig-100_52 length_4812 read_count_0
AGAAATAACAAAGTATACGGAGCTTTTAGATATGTACGAGGATAACATTAAATTTCATGGATTCTTTTCTACTCAAGGGTACCCTAATAAGACACATCAATACTTGTATCTAAATAATCACCATGTACCAAACACAAGCGAACTCTATAAAATTGTTTCGGATATGTTTTCTTTAAGCAAGTTTAAAAGCAATTTATTGGAAAGTAACAGTAGCGCAAAGCAAAAAAATAAAGGCCGAGGTATTGCAAGATACCCCATCTTCTTCGTTAAATTAGATTGCCAAGACTGGAATCCGTATGAATTTGGTATTCACTTGGATCTTCTTGATGAGTTTCCAGAATTCCATCGCATAAAAGCGCTTTTGCAACGTTTTGCATTAAAATTTTTAAAGCGTTCGGGACTTGCAACAGGTGATGAACTGAAAGGAACTGAAAAAAGCAAAAAAAGAAAAGAATTGCACGACAAGGATTCAGAATCATCTGCTACGGGAAGTTTAGTGAGCAGTAACAGTAACAATCCTTACTTGAAGCACTCTTCATCATTGGCCTCCGCATTTAAACCAAATATCAAAGATATACCCGAACAGACAACAGCAGATACGATGATTACATGGGTTGACCCTGAATCGGAAAAGACGTATTATATAGACCCTTTGACCGGAAATTCATATTTAACACCCTTTGTTTCAGCTAAAACTTCCCAGGCCTCGGAACACAGTCATAGTGTTGACAAAACTAGCCTAAAAAGATACAATAGTGAACGTCACCATGAAAACAGTAATCAATCAGCGACCAATGCAAGTACAACTGGCATTATGGCGCCCATAGACAAAAATATATTTAGCACTTTCTCAGGTGTCCCGAGTCGGTTGTCAAAGGACGAACTAAAAGTGGCTAAAGTGCTAGGTCAAGTAGATAAAAAGTTTATTGCCATCAAACTTGATCACAGCAAAACCATCTTATTTATGGATCAGCATGCGGCAGATGAACGAATAAAACTTGAAATGATGATGAAGAGTGAGATTATTTCTAGAAAAACTGTTATTCTAGAGCCATGCATACCTATCAACTTGACCTCCGCAACAGAGTATGACCTAGTGACAACTGATCGTGTGCTAGAGTACCTAAGGCTTTGGGGGATACATGTTGTAACTACAACTAAAATACCAATTTCCTTTGATAAAAATGACACAGTTGTCCTGTCCAGCTCTCAGTATTTTGATTCACCATCATCTCAAAGCATAAGTCACAAATACAGGGTTTACGTTACACGATTACCGGAAGTTATTGTTGATAAATGTGTCACCAATCATGTTTTAGTTCAAGATATTGTGAGGGATTATGCTTATTGGATTGTAGAACAGCAATTCAACCCTGCGATTATCAACAAAACCTGTCCAAAGGGTATGATTGAGATATTAAAATCAAAAGCATGCAGAAGTGCAATTATGTTTAACGACGCATTAACTTTAAAACAATGTCAAGCAATTGTTCAAAACTTGTCAAAATCCAGCTTTCCTTTTCAGTGCGCCCATGGGAGACCTTCGGTTGTACCGATTAGTATTGATACTAAACTTGAATTAGCTACACCGCATCGAAAAATAAATTGGGATAAGTTTAAAACGTAAAAAAAGCATTTTGAGATAATTTATTAATGAACAAAATAAATAAAGAAAATAAATTCTATCGTACAATACATGACAAAGAGTAGAGAAAAAAATTACAGTGATTAAGCATACTCTTCAGGAGAAGGGCAGGTGCACATCAGGTTACGATCACCATAGGCATCATCCACACGAGACACACTTGGCCAGAACTTCTTTTCGCGAAGGTAAGACATAGGGAAAGCAGCAACTTCACGGGAATAAGGACGATCCCATTTATCAGACATCAATGTTTGAAGAGAATGGGGTGCCTTGTTGAGCATGTTGTCCTTTTTGGGTAACTTGCCATCTATTACTTGTTGAATTTCTTTACGAATGGAAATCATTGCATCACAGAAACGATCGAGCTCAGCTTTGCTTTCTGACTCTGTAGGTTCAATCATCAGAGTATTTGTCACAGGCCAAGACATAGTAGGACTGTGGAAACCATAATCCTGAAGACGCTTTGCTACGTCGATTGCCTCAATTCCATGATCCACGAAAGGTCTAATATCTACAATAAATTCGTGTCCACACATTCCATTTTCATTTGTATACAAAATTTCATAGTGATTAGCAAGACGGCTAGCCATATAGTTTGCGTTCAATATGGCAAGTTTGGTGGCCTTTGTAAGACCTTCACCACCCATCATCTTGATATAAGCCCAAGAAATTGGCAAGATTGAGGCAGATCCATAAGGTGCAGCAGAAACAGGTCCGATAGCATTTTGACCGCCACAAGGAACTACAGGATGGCCAGGAAGGTAAGGCTCAAGCTCCTTGGTACAGGCAATAGGGCCCATACCAGGTCCTCCACCGCCATGAGGAATACAGAAGGTTTTGTGCAAGTTCATATGACAAACATCAGCGCCAATTTCAGCAGGCTTAGTCAAGCCGATTTGAGCATTCAAGTTGGCGCCATCAAGATAAACAAGACCACCATTTTCATGGACAACCTTACATGCCTCAGATACACCAGGCTCAAACATACCAAATGTACTTGGGTAAGTGATCATGATAGCACCCAATCTATCCTTGTATTTCTTAGCTTTCGCCTTTAAATCCTCCATATCCAAGTTGCCTTCATTATCACATTGTACAATGACAATATCCATTCCACACATGGCAGCTGATGCAGGATTTGTGCCGTGAGCTGAAATAGGAATCAGGCATACATTACGTCGATCATCTCCGCGAGCATGGTGATAAGCACGGATGACACGAAGACCAGCATATTCACCTTGAGCACCAGAATTGGGCTGAAGAGATACACCTTCAAATCCAGTAATCTCCTTCAAGTCATCGGCAAGTTCATCAAGCATAGTGAGGTAACCTTGGGTTTGTTCTACAGGTGCAAAGGGATGGACATTGGAGAATTCAGGCCAGGTCACAGGAATCATTTCAGTGGTGGCATTCAACTTCATTGTACAACTACCAAGAGCAATCATGGAATGCACTAAAGAAAGGTCTTTGCTTTCAAGATGATGAATGTAACGAAGCATTTCAGTTTCTGAGTGATAGGAATTGAATACTGGGTGTTGTAAATAAGGAGATGTACGTTTAAGTTGATGAGGGAAAGTCGAAGCCTTGTTGTCTAAAACATTGGCAAGTTCATCAACACTAATGGCGGGGGCACCTTCTTTTTGGAACACGCTGATCAATTTGGAGAGGTCCTCTTTAGTAACAGCCTCATCAAGAGTTACTCCTACAGTATGGTTATCAATGGCACGGAGATTGATTCCGGCAGCAGATGCTCTTTGAAGGATGGAAGAGGAGTTACCGACAGTGACAGAGAGGGTATCAAAAAAATTGTCTTCATTTTCAATCACATAGCCAGATTGACGGATTCCTTCAGCCAAGACAGTAGTCATGTCATTGATACGTTGAGCGATGCTTTTAATACCTTCAGGACCGTGATAAACAGCATACATAGCAGCCATGTTGGCTAAGAGAGCTTGTGCAGTACAAATATTGCTGGTAGCCTTTTCACGACGAATGTGTTGTTCTCTGGTTTGAAGGGCGAGACGGTAAGCATGATTTCCATCAGCATCCTTTGAAACGCCGATCAAGCGACCTGGAATACGACGTTTATGATCGTCCTTGCAGGCAAAGAAAGCCGCATGGGGACCACCAAAACCTAATGGAACACCAAAACGTTGAGAATTACCAAAGGCAATGTCAGCGCCTAATTCACCAGGTGATTTCAATAATGTCAAAGCCATCAAGTCAGTAGCAACAGCAACTTGACCACCAACAGCATGGATATTGGCAGCCAAAGCTTCATAGTCTTTTACAGATCCACGGGTATTGGGATACTGTAATAAAACACCACAAAGTTCCTTTTTGTGCTCTTCAAAATGATAATTAAGGGTATCGGCAACAATGATTTCGATATTGAATGATTCAGCACGAGCCTTCAAGCAGGCAATTGTTTGAGGATGACAGTTTTCATCAACAACAAAAAGATTTTTCTTTTGACGAGCTGCTTGCCAGCACATCAACATGGCCTCGGCAGCAGCAGTACCTTCATCCAAAAGAGAAGCATTGGCGATGGGCAAACCAGTTAAGTCAGAAACCATGGTTTGATAGTTCAATAAAGATTCTAAACGGCCTTGAGCAATCTCGGGTTGATAGGGTGTATACTGTGTGTACCATGCTGGATTTTCGAGAATGTTACGCAATATGACATTGGGTACAACTGTGTCTGTATAGCCTTGGCCAATATAAGAACGGTTGAGCTTGTTTTTTGAAGCAATTTCCTTTAAGCGAGCAAGCAATTGACGTTCAGGAACACCTTCTCCAATAGCTAATGCTTTTGGGGAACGAATAGCAGAAGGAATAGTCTTCCCGAGCAATTCATCAACGTTCTTCATACCAAGTTGCTTCAACATATCCTGAACTTCTTTACCTTCAGAGCCGACATGACGACGAGGAAATGTATCGAGCGGTGCTAATTTGGCCAATGCAGGCTTGGTTGTGTGTTGAAATCGAACAAAAGATTTAGCAAAGGACTTTTGATGTTGACTGTTTAATAATTGTTGTTTGGCTACTATACGATGAGTAGGCAATCGTGTAATAACACTAGCTGAACGACTAGTTATACGGGACAACATTTATTTGTGAAGTGCCCTTGAGTATTGAAGAAGGTAAAATTAGGAAAAGAAGAAAAT
>contig-100_53 length_4806 read_count_0
TTTTTCGCTACCTTTATCGTCCAACTTGATTGATTATGATGCATTAACTAATGACTTTATTAAAACATGCCAAATGGGAAATAACGTTGCAGAGCAATTAAAAGTGATTATGATTAAATATAGAGAACCACCACTGACACCAGAAAAGACATACCGTTTGATTACATTCTTGCATCATACATTAAAAGAAATACCCATTACAGCTAATGCTGGTGGCTTTCCCTTGGGCTCAGTTATCGAAGATTTGTCGCTGACATTATCCTTAAAACCCAATACACAATCTTATTCGATTTGGATCATTACAATACAATTCATGCTTTCTTGTTTGAAAAGTACACCACAGAATCATATTACAACACCTGTTATTTTGAGTGTAATTAAACAAGTATTACTGGAAATGATACGATTACCTGAAAAGGAGATGAGTCCTATTGAACAAAAGTGCTTTTCGGTTGGAAAGGAGTTGCTGGATTTATTTTTTATACGTAAAGAGGATGGACTTGTACAAAGCGTTGGTTATGGTATTATTTCATATTATGATGTGATATACTCTTTCCCTGAATTGTATGGCCATTTTCTTACTACAGTACAATCATCAACTACTACTACAGCATCAGCAGCATCCACATCAACTACAAATCAACCATCTGTCACCAATAGTAATATATGGTTAATGACACTCACATATATGACCATTTCTATATTACAAGACCATAAACTATTAGAACGTATACCAACCTTAATGGCAATCAACATCATTAAACATGTCTTAAAAGAAATCAACACTTTACCACCCAATTTGACTACAACTCAAGTAGATTGTATCAATAAAGGCAAAGAACTAATCAATCTTTTATTGTTGGGTTCATCTGGTGATGGGGCTGGTGTTGTATCTCACTATGATATTATCCTAGCATTGCCAGATGTGTATGGTCATTTCTTAGGAGGCACATTTCCACAAAGCATTCATTGGACAATGGAAAAATTTATTAACGAACTTGGTAAAAGGCGCCGTCACTTGGCCTTTTTGATGATGCCACCGGATGCTTCTTGGCCACTGATTTCACAAATGAGCCGACGTCACGAATACAATGATTTGACAACAAGGACAAGCTATCACATGTTTGAAGGCGATTTGATTGAATTTGTGAAGGAGGGGAATTCAACAAACACCGAAACTCATTTTCGAGACATGTTGTATCAACGTGCCTCAATGGATGAATTTAGACAGTTGGCCATGTCTTTGACACAGACTGGTTTGGATACAACCCAGATCAGAAAGGCAATGGTATCTAAAATAAGAGATGTCATTCGTTGTATTCAGCAACATAGTAAAAAGGGTAAACGGGAAGACAGAGATGAAAAAGCATTCGAGCCTTTTAATCCTTCATTAACGACAACTATAAGAGGAGAGGATATAAAGATGATGATACCTGATAATATTCATCTTTGGGAGCTCATGACAGAAACGGCAGACCAATTATATAGTTTTGTTTCAGGAGACTTCTTTTCATATGAAGATATCCTTCACGATTTTTATGATTTAGTTTACAAGCCAGATGGAGTACCTTATTCTTCAAATGCAAAGAATCACATTATGAAAGATAATGGACTTGTTTGGTTACTGCTACAGCTTTTTTATATAGAAAAGGTGTCAACCAATGTTATCCAAAAGGACTTTGAACAAGACGAAAGACTGTTTGACAAGTTGGTCAAGTTGTATAATGATGAGCAAACGGAATCCAAGGATGCATTCACTTTACGTGATCTATCACTTCAATGTGCGATCAATCATCAAAAGGCACATATTAAGGATGTAACCAATATCAAGCAACGACATCCTTTGATAGCTGCTTCTTTACAGTATGCTGGTTTATGTTATCAGATTCAAGCTTATTTCAATAACCACTATCATAGCAATGTACCAACCAATTCCACTTTGTTTAGCAATCTTGATCTTCAAGAAATGACCAAGATTGCTATGGAAAGTCAATTGAGACAAGATGTGGTTCCTTATACACTTTATGTTTATCTCGTACCTACAAAAGCAGACATCGATACACTTGGACATTCTTCAACAACCTATATTAAAGGTGGGACACTGGACTATAGATTGCTGGATTTGTTATGTGTCAATGCAAAGCACAGACTACTTCAAGTGATTTATAAAATGATGTTGGATAGTGAGCTTGGACCAAGATACCAATCTCCTGCTTCACCTGTTGCTTGTGTACCTCCTAATGTCTTGGATGTTGTCTATAAATTATTATACAGTGCTCCCTGCTCGGCAGAGCTGATGGTAAAGGAAATATTTGATAAACTAAGGAGATGTGACAAGATGATCAAGATGAAACGTACAGGAGAAAGTGAGCCATCACCAACTCAACTGCCAGATCAAACCATGCGTTGGTTACAAACCATATTACAGCTCATGAATTATCGATTTATTCGCTTCTTAAAGTACTCTCCTTTGTCTTCTGGTCTATTGCATTATATTCGGTATTCCATTTCGTTTTTGGACAACAGACAATGCTATCGATCCCTCGAATCATTTACAGTCAACGTCATTAACATGCAAATGGACGTAAAGCTGCTTCGTTCTCTGGATGATCCACTTCGAGAAAAGGCCATCTGGTTTGGTGAATCAGAAATGTTGGCTCGTTTAACCGTTGGCACAATCAGTCGACTGATCAAGACCAGAGGACAAGCTGACATCAAAACAGAACAAATCCATCGTGTGCTCTCCAGTCTTTATGATTTCCCTCTCGAGTGGTCTCCTGCAGCCTTGGCTCATTTCCCTCCTGTGGTTCGCAGTTTTTATGAAAATGTCAATGCCGAGCCACGTGCTGGTGTGACGGCAGCCAAAGTACAGCAGACGATGTCAACTCATAAGAGCCTGACGACCTATTTACTTCAAGGAGGGTCTGCAGAGTCTGAAGCGCTTTCGTTTTTAGCAACACAAGAGAACCATTCCTGTTTGTTCTGTATTCTTTGGGTGATTGCGGTCAGTCGGAATACGGTGGATTGTTTCCATATGCCCTCGGTGCGAAAGATGCTTTTGATGATACCACCCTCAAAAATGGCGACACATGTAATTGATTTGGTTGATTTTATTCTTAGCGTTGAATACCCAGCCAATAGTCAAGCCCTTCTGTTCACTCTCTTGGATGGATTTATTTGGAAACATCAATGGATCAACTTCAATCATGTCTTGTTTGCTTTGACCAAGGGCAGTGGCACACCTGAACGTACCAAAAAGGCAATGATTCTTTTACAATACCTCTTGCTGGAATCACGCGAGATTGCTCAACGCGTACATCACTGGGAATCGCTCGGAATCAGCTGTCGACCCTGGACAGAGGCTGACTATCAAGAAAAACTCATGCGCTATCTTCAAAAGTTCCCTGAATATGACGAATTTGAGGCTTTTGCAATGCAAGGATTTGAAACCACCATAGAGTTGCAGCCACCACTTCAAATCAAGTTACCCATCTATTTTGGTAATGTAATCAGTGATCTGATTGTGACCCTGGAAAATGTACTGATGAGACTGTTGGAGTATGGCCAAGCTGAAATATTAGTCAGTGTGTTGGACAGATATGGATCGCTGTTTAGATATCATCAATCACCCTTGTCATTTGTAGCCAATTTCTTTTTGTATTATCATGCTTCACCTACCTTGACCAATCCTTCTGTTCGTAAACGTATATTGAGATTGATAGATTTTGATCAATATACCATCGCACCCGAAGCCGTGAATTATGCGAAAAATGAACAAGATGATGGAAGTGCATTTGATGCTGGCTATTTTGAACGAATTATTTATAAATTGGCTAAAAGCTTGAATCCTCAAACATGTGCACCAAGAAGTAAATCTAGTTTACCGGAACGTCATTTCCGTGAAATCGGTAGTCCAGCTGTAGAAGGTATCATAGTTGCAACACTCGAGATCATGTTGACTACAACACCTCCGGCCACCATTGTAAAATACCTTTTGGACTTGGCCCTCCTACGAGAATCTCATCATGTGGGAGTCTCTGCCTTGACTATGCACGCGATTGGTTTACTGATACCTTTATTACCTCAACAAGAATTCATTCATCCTATATTTAAAGAATTGAATCATTTAATTATGACCAACCCTTACCTATCTGCTGTATCGGAACCATGTCGTTTGATACGTTGTGGTATACCAAAGAGTGTGAATGGAAAATATACCATGAATCAGTCCCTGCCTGATTTAACAACCACGCCTATCCTCAAAGATTCAATGAATGCGCGCGTTGGGAAAGCTATGATTTTTCCCTACATATTTAACGATTATACATTTAATCTCCACAATTACAGCACCAATGCGCCCAATAGTTTCTTGACGCTCTTTCACAGCATTGTTCATTATTCAAGTTTAGACATCTTTGGTATATTTTTAGAATATTTTCAAACTTTGCGTCACTCGGGCAAGTTATTGACAGATGTACAATTACTTTATGTTTGTTTCTTGATTGGCCCTGCTTTGCATCGTATTGAAAAATTAGATAGTAGTGAGGCCGAGTTTTTGATTGAATTGATGCACATTGTGAAGCAAGTAACTTCACTGATGGACATGAAGGACGGTTGGACAACACAAGCATTAGAACAATCCTTTGATTTTTTGTATCATATCCGAACAAGGTTTGTAAAGACCAATGAATTAGCTGCACAAATTAGAGAAATCATTCGATCGATGAATCCACCTATTTCTCAAAGACTACTAAGACTTGTCATGCTTTAAATAAAAACACCTTTTCTCCTACATTCGTATCCGAA
>contig-100_54 length_4799 read_count_0
ATTTCTGATGCCTCACCAGGAACTATTAAATGGTGAAAGTGCTTCTATTAAAGCATCTCAAGTGTTGAGTGAACACATCTACACTTATAAATCGATTGAACAAAAAGATGTCAAAAATATCTGGGGAAATCAAACAAGCCATACAATCTATAATCAAAATGAATTGCTCTTGGATCAAAGTCTACATGCTTCGGCTCTTGTCTCTTCTCATACTTTGATCTCGGCCATTCCTCAATTGTATCAATTGGCTCAAGGAAAATCATCTACTGTACTTCACGTCTCAGCCGAGAACACCACCGTCAATTCTTTTGCTGATTTCTCTAGTGTCATGGCCATTCGTTCCAGTGGATTGACCCTCTTGTCTTCTTCTACTGTTCAAGAAGCCCATGATTTGGCTATCATTGCTCATATGGTCGCCATCAAGACACACTCACCTGTTCTTCACTTTTTTGATTCAAAGCGTATTGCTGATGAGTATGCTACTATCCAAGTTGTTGAACCTTCTGTTCTCTCTCAACTTATCACTGCACAAGACATTGAAACCCATCAGCAATATCAACCTAGTCAACCCACGACTGCTTATCTTCAATACAAGCAACCATCCGAAAATACAATCGATATTTATGCAGCAGTACAAGAGGCTATGGTTCAATTCGCTACCATCACCGGTCGTCATTATTCACCCTTTGAATACAGTGGTCATCCCGATGCAGAGAATGTTGTCGTTGCTATGGGTGCTGGTGCCTCTGTAGTTGAAAAGACGGTGAACGCGCTTCGTGTGCAAGACAAGGATGCCAAGGTGGGTGTTCTCAAAGTGAGACTTTATAGACCCTGGTCAGATAAGGATCTTTTGGCTCTCTTGCCCACATCTGTCAAACGCATTGCTGCTTTGGAACCTTCTCAAGATCTTGCTTCCTCTTGGAACCCTCTCTTCTTGGATGTGGTTACTGCTTATCAAACTGCCGAAAAGAACGAGGTGGACATCGTGGGTGGTCAATACGGTGTACATGCTCAAGACTTCTCTCCCGCTCATGTTCAAGCCGTTTTCCAAGCACTTGCTCAGCAACAGATCGAACGCAAGTTTGAGGTCTCTCGCTTGCCTCAAGTTCAAAAGACGGTTGAAGTCGTGGCTGAAGAAACAGAAGAAGTGATCATTGTAGGTCAAGAAAAGGTAGCTATTCAATATGCTCAAGCAGCTACTGCTCTTGGTAAACATGCTCAAGTATATACTCTCAGTGGTCTTTCTCATGTTCGTGTCTCGAGCATCGCTGGTCCTCTCTTGCCTTCCTTGATCTCTGGTGCCAAGGCTGTTGCTCTTGTTGAAGGCGATGTCCAAAATATATCTGATGCTGCCAAGCATGCCATCAGTGTTTCCAACGTCAAGGTGGTATCTGTTGACAATCTGAATGAGCTTGCTACTTCTGGTCTTTCTGCTGTATTAGCCAAATCAAAAGAGGTTGCTGCTCCTCAAGCCTGGTCTCAGTTGCCTCCTACACCTGCTCCTGTCAGTGATGTCTCTGCTCCTTCTTTGGAAACACCCTACTTGAAGATGCTCGATCAAGTCTTCCAAAACCGTCTTGATATCGCCAATGCGGTCCACAGTGCCTCTGTCTGGTCCGTAGATCAGCATCAACCCGAATCTGCTGCACCCGAATTTGGCTATGGTAAGGTCTTGAACAAGATTCAACAACGCGCTCGTTTCATTGATGCTGTTGAGAAAATCGTCAAGGAAAGCAACCTCCAGACCGAATCCTCCAAGGTTCTCTCTCAGTGGCTCTTGGCTGTCAAGTCTAGCACCTATGATGTCAAGGCAATTCAAAAGGCTGCAGAAGCTGTGCTTGCTACTGTGACGGATGAATACGTTTTACAAAATGAGGAATATTTGCTTCCCAAGTCAAACTGGCTGATTGGATCTGACTCATGGGCTTACGATCTTGGTCAGTCTGGTGTCCACCACGTGATTGCTCAAGGTGAGAATGTCAACATGTTGATTGTTGATACCAAGCCTTACTCTTCTGCTGTGGCTCGTGAGCAAAGCAAGAAGGACATTGGTCTCTATGCTATGAACTTTGGTAATGTCTATGTTGCCTCTGTTGCCATCTACTCTTCTTATACTGGTGTCTTGCATGCTCTGATGGAAGCCGATGCCTACCAAGGACCTTCTATCGTCTTGGCTTATTTACCTCAACCTGAAGTCAATGATCCTCTTTATACTCTCAAGGAAACCAAGGTCGCTGTCGATAATGGATCATGGCCTCTTTACCGCTGGAACCCTACGCTTGAAGCTCAAGGTAAAGAAGCCTTCATTTTGGATTCTCAGCGTATCAAAAAGGATCTTGAAAAGTTCTTGGAACGTGAAAATCATTTATCTCAAATCGTCTCTCAACATCCTGATTTGTCTGAACTTCTTGTGAGTTCTTTAGAAAAGGACGTTCAAAAGAGACACTCTGACTTGAAGCGCAAGGCTCGTGATGATTATGCCAAGTTATTGTCTGGTTTGGGCGCTGCTAATGGTCCTCCCTTGACAGTCTTGTTTGGTTCTGATAATGGTAATGCGGAAGGCGTCGCAAAGAAATTGGCTTCTCGTGCCAAGTCAAGAGGTCTCAAGGTCAAATTGATGGCAATGGATGACTATCCTGATATTCAAGAATTATCCGGTGAAACAAACGTGGTCTTTGTAGTCTCTACAGCCGGTCAAGGTGAATTCCCCTCCAACTCTCGTGAATTCTGGAAGGCCATCAATGGCTTGATCCTTGGCGATGTCAACTTTTCTGAATTGAACTATGCTGTCTTTGGTATGGGTGATAGTCACTACTGGCCTCGTGAAGAAGACGCCATCTTCTACAACCGTCCTGGTAAGCTCTTGGATGCCAAACTGGAAGCTCTTGGTGCTACCCGCCTTGTCGATTTGGGATTGGGTGATGATCAAGATGCGGATGGTTATGAAACCGGTCTTGGTGCATGGCAACCCGAGTTCTGGAAGTCCCTGGGTGTCAAGGATGTGGGTGCTGAAGATGATGAACCCAAATTGACGGATGACCAGATGAAGATCAACTCCAACTACTTGCGTGGTACGATTGCTCAAGATCTTTTGGATGAATCCACGGGTGCTATTAGCGAAATCAACGGCAAGTTGCTCAAGTTCCACGGTTCTTATGGTCAAGATGATCGTGATATTAGAGAAGAACGCAAGAAGATGGGTCTCGAGAAGGCTTACAGTTTCATGATTCGTGTGCGTATGCCAGGTGGTACGGCTACCCCTGCTCAGTGGCTTGCTATGGATGAATTGGCTGATACCTATGCCAATGGTGCCATCAAGTGTACAACCCGTCAAGCCTTCCAATTGCACGGTATCCTCAAAAAGAATCTTCGTTCTACCATCCGTGGCATCAATCATTCTCTTCTCAGCACGCTCGCTGCCTGTGGTGATGTGAACCGTAATATCATGATCACTCCTGTGACTGAGATCCCTGAGGTGCATGAACAAGTTCAAGCCTTTGGTATGGAATTGATGGAACACTTGGCTCCCAAGACAACAGCTTATCATGAAATCTGGTTGGCTGATGAACAAGTTGCTGGTAACGCTGTTCAAGACTTTGAACCCATCTACGGTCCAACCTACTTACCTCGTAAGTTCAAGATCGTCATCGCGGTTCCTCCCAACAACGATGTGGATATCTTTGCTCATGATCTGGGTTTCATTGCTATTGTGGATGAAAACAAAAAGGTGGTTGGTTACAATGTGACGATTGGTGGTGGTATGGGTATGACACACGGTAACAAGAAGACCTACCCTCGTCCTGCCAATGTTGTTGGTTACGTTCCTGCCGACTTGGCCGTCAAGTGTTCTGAAGCGGTGATGACAACTCAAAGAGACTTTGGTGATCGTACGAACCGTAAGCATGCTCGTTTCAAGTACACCATTGATACCTATGGCTTGGATTTCATCAAGAACGAAATCGAAACACGTATGGGCGCCAAGTTCCAAGAAACCGCACCCTTTGAGTTTAAGGACAATGCGGATCGTTATGGCTGGACAAAGGGTGTTGGTGACAAGTGGCATTTCTGTATGTTTATCGAAAATGGTAAGATCAAGGACTGGCCCGACTTCCAACCCAAGAGTGGTCTTCGTGAACTGGCTCAGTGGCACAAGGGTGAATTCCGTCTTTCACCTAATCAACACTTGGTGATTGCCAACGTGCCTGAAGCTGATCTCGAAAAGACAAAGGCTCTTTTGGCCAGATACAAGATGGACAACCTCTCCTTTTCTGGTCTTCGTATGAACGCCATGGCCTGTGTTGCCTTACCTACCTGTGGTCTTGCTATGGCAGAATCAGAACGTTACTTGCCTACCTTGGTCGGTCACCTGGAAAAAGCCATTGAAGCTGCTGGTCTCCGAGATGATGCGATCACTATTCGTATGACAGGTTGTCCCAACGGTTGTGCTCGTCCCTACCTTGGTGAAATTGCCTTTGTTGGTAAGGCCCCTAATACTTATAATGTCTACCTTGGCGGTGGTCACAAGGGTGAACGTTTGAACAAGTTGTACAAAGAAAGCTTGCGTGAAGAAGAAATCTTGGAGGAAATCAACCCGATCATTAAGCGATACGCTACTGAACGTTTAGCTGATGAACCATTTGGTGACTTTGTCATTCGTGCTGGATACGTAAAGAAAACTATTACAGGAACCGATTTCCATGAACTTTAGATTTTCCTTGTATAATATATCTTCTTCAAAAGCTTTGTTTTTTCTTCACTGTATAATAATATCCTTTTCCTTTTTGTTAATAAAAGAAAAA
>contig-100_55 length_4753 read_count_0
TTTTTTTTTTCCTTTCCTCTTTTCTTTGTTCTTTCTATAAAAAAATGAAGTTTTCTATTAAGTTTGCCACATTGACTGCTTTAGCTTTCTTAAGCGTGTCTGTCAAGGCTGATAGTACATCTGATGCTATTGCTGCTTTCTGTGATGGTCTTAATGTAACATCACCAGTTGCTACAGATGTAGTTGTTGCTGGACAAAATGCTACAGTGACAGTCACTCGTGTCCCAAATGACAAAACAAAGACAATTACCGGACTTGATTTGTACTCTGTTGGTAGTGATGGCACACCTAAATATGTCAAGAACACATGGTCTGGTAACTACACACTAAACACTCAAGCCTCTCTTAAGGACGCCATTCCTTCTGATGCGTCTGCTGGTCTTTATTATTTCCGTGTCTGGGTTACCAACATCATTGATGGAGCACACGGTCCAGATTGTATCAAGACCTCCAACAATTTCAAGGTGACTACAGGTACTCACACCAATGCTGCTGGATTCACTTCTTATGCTGAGCATTTGAATGATGAAACAATTTATAAGCCAGAACACATCAAGGGTTGCTTTGGTCTCAAGGTTACCAGTCCTGCTGAAGGTGACTCTACCAAGCAAGGTAACCATGTCTCAATCACATTAAACCGTGACAGCGCCTCTCAAACTGAGGCATTGACTAAAGTGGATATCTACAAGAAGTCAAGCGACGGTCAAGATGAACTCGTCGATGCTGTATGGGCTGGCCACGAAGCTATCACAAACATTATCACCTTGAAGGACCAAATCAAGATTCCTAATGACAAATATGATGCTGATGCACAATATTATTATAAAATTCAAGTTACTAGCTCTGTTCAAAAGGATGAAACTTGTACTTTCCAATCTAGCTACTTCAAGATCTATGCTGCTTAACTTGTGTAATATGTACTGTTTTTCTTTTATTATTATTAAATAAATTCTGCTAAAGTCAACTTGATATAAGTACTTGTACTCTCAGTACCTTCTGATGGTAAATCGAAAAATAATTGACGAGCCAAGTCTACATGCGATTCAAATTGTGTGCCTTCCTTAAAAAATGTACTCTTCTGAAACCGTTTTTGATTGATCTCACACCACTTTTCCCAAAACTTTCTGATCGCTCTTTCAATAATCATGGGCAAATCTAATGCTTGTTCTTTTCTTTCAGGCAAATCCTCATAGGCAGTGGATAATACCTCAACCGCAATCTGACGTTCAGCCGGGTCTGCAAACCAACCAAGAAAAGATTCAACAGCCAAGGCAAAATTGAATTCCTCTGCTGTTTTTTCGAGTACGGTGGGGTCTCGGGGTAAGCTGTGGTTTTTGATCATCAGTCCCTTGGATCGGTCCAGGACAGACCACACTTGAGGAAAGAAGTGGGTCGAAGGCACACGGTTTAGGGATCCATCGTTCTTTCGGCGGTGAAGCCATAATTTGTTAGAGTTTGGGAAATAATGGCAAATGGTCTCAGGTGTGATTTCCTTATCTGTTACAGTGAGGTCCATCTGAATCACTTTTTCAATCATTTCTGTTGGTCCATCGGTTGACAGCTGATGAGCCTCTAATACAGTATGAGGAGCACCTATTTCCGCAATAAATACATAGGAATCACGATAATTCACTTGTCGAATCATTGTACTTCCCATTTGCTCTAATGAAAATAAGGCCACGTCCGTCAAATGTTCTGTAAATTCATCCTTGGATGCCATCACAACCACAGCACCTTGCATAAGTGATCCCAAGAAGTCCACAAATCTTTGACTTTCTTCCTCAGAAATGTGGGTGTCAAAAGAAGCACGTTCCAAAATCATGGCCTTTTGAAGATTGATAACCCAGACATGAATACCTCTAGAGTTAGCCTCCATCGTGGTACCATTGATCTCGACCTTGGCAAAGTTGCCCGCATGGTATCCACCCGATTGAGCCTTGATCACGACCGCTTTGGATTCCTGCGTGATGACGAGTGGAATATAGCTGTTCTGCTCAGAGGGAACGGTTGCCTTGCTGGAGAGCTCAGGGCCAGAGAGGATGGTGCTCAAGAGTGACTTGAGCTCAAAAGGAGATAGCTGCATTAATTGTTCTATAGCTTCTTCTTCGTTGCATCCATGAATGCGACTGATTTCCTCTCGCAAGGCAATGATGATATAATGTGTACGAAGACGAAGAATACCTTCAAATAAATAAGGTTGTGTACGAATCAGGTTACCCAAATAAGTGATGATCTCTTGTACCATCGGTCCTTCTCGAACGTCATCACTACAGTGATCAGTAATCATCTTGTTGAGAGTATCAGGGGCTACAGGCATAGAGATAAAGTATTCTAAAGGACCTGATCCAATACTGACTTGCTTTTGACGAATGACAAGGTCTGTAATATTAATGGTGAGTGAAGGGACGTTTTTACACAAGAGTCCAGCGGCTTGTCGAGCAATGGACCAATATTGGAGCCGTTTTGATTTAAGATAAACTTCCTCAATTAAGTCCATGATGGTTGACTCTATTTGTTGAATATAATAATTCATAGGTCTGCAAGAAGCCAAATATTGCAACAAGTCAATTTGATCATACAAGTTAAAAGATGCAACTAAGCTTCCAACAGCTTGATCAAATTGTGAATCATCTCCCAAAGTCAAAGCAAGCATCTCAGTAGGCGACTCCGTACTATGCTTATGATCGGGTATGATACCCGTCCTCTTTTCTTCTGGTTTTGGCGATTCCGATAAGCGAGGCTCTTTTAATTTAAACTGAGTCTCATCTGTCTTGAGTTTTGACAAGGCATTAGCCAACTCATCAAAGTAAACACCGTCATGTAATTTGTCAAGAGGAGATGCCAATGATTTACCATAAAAGGTGGTTGTATGTCTTCTCTTGGGAGTCCTTCCTCCGTGAGGCGTTGGGGTACTCGCCTGTGTCATACTCTCGTTATAGCCTAATCTCTTTTTCTTGTTCGTCATTGATTGAGCCATGATACGAGGCCAATCGATTTCTGGTTTGTGAGTCAAGAAATCAAGGGATTCAATATTGCTGGTATGAATTGTTTCGGCCAACCGACAGAGTCGGACACGGACATTACCGCCACAGATGTCACCGCTGCGAAGACTACTAAAGAAATTCAACAAGTTTTTACTATCTTGAGCTCGAGCAGCGCCGAGTAAAGCGTGAGTTAGCAAAACAACCATGGTCGGTCGACCGTGGTAGTACCAGTGGCGGTTGGTGAAATTGAGTTCGTTTTCAAATTCGGAAACAAGGTAATCTGGATCCGAGTTGATGTAAAATTCGTTATTATCCATAAAATGGGGTGTAAATGCATATAGTTGTCCTTCAATCTTGTATAAGCGACAAGTACCTAGCACACCAATAGGCCTTTTTGGTCTTCCACTCATGGATAGTTTTGTATTAAGGCCCAATCCAGCATAGACATCAACCAATGCTTGCGCAGGCAAAATAGTAGTTGTAGAAGGGATCTGCTCTAAAGTTTGGGTTTCTACGCCATAAGTAGACAAGGTTGATTGGAGTCTTTGGTCCTCGGATAGTAACACAATCTGAATTAGATTCTCTTTATGCATTTTGTGAAATCGGCGACCCAATGGATCTACCTCGGAAGGGGAAACGAGATGTTCTGTAATAAGTCCTCCCAAGAAATAAAGTGAGAGAGCCCAAACAAGGGGAACGTTGTCATTTGGTAGACGACTTTGGGAATGTGGGTTGGCTTTTTCTGCTTCTATTGATTCTTTGGGTACGTAATAAAGCTCAGGAAGTAAAGGAACACCATCATGGTTCATGATGATCAGCTCATTCAATTTTATTCGATATTCTTCCGCTCGGTCGGGGTTGCTAGTGAACAGACCATCAAGTACAAGATAAGTAAAGAATAAGGGCCATTCAGATTCAATATCTTCAAACACCTGAAGCTCATTCGCATTGTAATGTAGCCGACTAGTATCCTCTAATGCGGTTTGGTGTCCATCTCGCAGAAATCGTTTCATACCATACTTTCCCTCCAGCTTTTTTATTGCTTCTTCTCTTGTTTGCTCAACTAGTTCTTCATCTTCAACTGCAAAGGCAGGAAATCCTATAACCGAAAGCACAGAACCATCGATCTCTTTTGAATTAGATTCACGAGGTAAAAAGCTGTGTAAAGTAGTTGAATTTCGAGTCAACTCATCAGGTAGTACATGAATGACAGTCGAAAGACCTCCACGAGCACCAAAGAGATTGATACCATCGATCGCACGTAACGCGGAAACGGCCATACCAATCGAAGAAGAATTAAGTTCAGGCTGACCATGATTAATCTTGTTTCCTCTTTCCCAAATACCATAATCAGGTGTACGATAAGCGCGTTCTATATAAAATACAAGATTTTGTACAAAGTCTACTTCATCTTGGGTATAAATAATACTAAAGCCGGCTGTGGTCATATCTGCTAACGCCAATAAAAATAAGCTAGTTGCATCAATCTGTAAATGGCCCCATTCAAAGTCACCCACGACCACTTCACCTGTTGCTGTATTGTATTTCGCATGTAGAGAATGTTCTAAAGATTGTGTTTGTTTGAATTGTTCTACCTTATGTGATTGACGCATCATGGCAAACAAGAGACCCCGCATTAATTTGATTACCGAATACTGAAGTTCAAAAGCTCTTCCTGTGCTATCGTCGATCCTTCGATAAGCCAGCGCTAAGCCATAGACAGCATATATGGAATATACATTATCTCTAACCCAAGCATCAGTATAATC
>contig-100_56 length_4716 read_count_0
TACTTCAAGTTCTACTCAGTCAAGTACATCGTCTGCGTGCTCTCATATTGCTTAGTCGATTTCTGGATTTAGGACCATGGGCAGTGAATGCAGCTCTTTCGGTGGGTATCTTTCCTTATGTTCTGAAGTTATTACAAAGTCCTGCTGCTGAATTAAAACCGGTCTTGGTCTTCATCTGGGCCCGTATCTTGGCTGTAGACCGTTCCTGTCAAAACGATTTGCTCAAGGACCACGGTTACGCGTACTTTATCAATATTCTTACCCCCAACAACGCTATGCTTAGTATACCACACGTTTCAGAGCACCGGGCCATGAGTGCGTTTATCCTATCTGTATTTTGTATTGATTTTAGAGCAGGACAGCAGGCTTGTCTAAGAAGCAATGTGATATCAGCCTGTCTGGCTCATGTTGATGATCCTGATCCGCTTCTGCGACAGTGGGTCTGTTTGTGTTTGGCTCAAGTGTGGATGAATAACAGTGAAGCTAAATCAATTGCCATTGCGGAAAACGGGCATGAAAAGCTGACTACGTTACTAACTGATAATGTGCCTGAAGTGCGAGCCTCTGCTATGTATGCACTTAGTACTTTCTTATCAGACCCTAACAAGTCAGAGCAAATCATCAACATTGAACATAATATTGCTATCTCTGCTCTTTGCGTCATGTCTGATGGCTCTCCTATGGTACGCCGTGGATTAGTTAATGCGTTATCTCATATTGTGCATCAAGCAGGGTCCTCCAAGTTTTTAGAAGCTGCTAGCCAGACAATTGAGGAAGATCACATGAATGATAAAGTATTGAGAGAAGTAGGGGGGGCAACAAGACAGCCCGAATGGCATGCTACTTTTGATAGCCATTTTGGATCGTCAAGCTATGATTCTGTCTATATAGTACTTTGGAAGGCCTTACTCAATTTATCTGTAGATCCTCATCCAGATGTTTCAAAAGCAGCATCTATTATAGTAGATCATGTTATATCTATGTTATTGAGTTCACCATTAATTGGAGAGTATGCATCTAGTTTAGCAAAGGCCCAACAGACGCCTGCTTTAGCTGGGCAAGGCTTTACGGACGATCAAGATGTGCCTCGATCACCTGTTAGTGCTTTAGCTCGAAGGCCCACTAAGCTCACGCGTTCTGTTTCATTTGCGTCAACTTTGCGCACTATCTATAACTTTGCTAATGCTCCTAATCAAGAGCTACTGAATGGTAATAGTTCGGATCGCCGATCATCAAAAAGCACCCATAATACGAATGATGAACTAGTATTACCACTGTCTTCTACTTTCTACGAATGGAGTTGCGAGTATTTTACAGAACCACAGATGCGAGCATCCGAAGCAGATGAACCAGGAAGTGTGATATATACCCAACGTAAATGGAGAAGGAGTAGAAATGAAAACATTTTACAAGAGTCTAATTTAACCAAAGGCATGGCAGGGTCCAGCCGATGGGATGAGCAGTTGATTTCAATGTATAATGATACAGAGGCTTCTTTACTATTATTTCATCAATTCGAGTCTCATTTGGTAGCAGCTGATTCATATAACTGTTTAGTTGTATGGGATTGGAAAACTGGTACTCCACTTAGTGTAATTGATAACCATAACCCTCCACACAGTAGAATAACAGATATGAAGTTTCTAAATGAAGAAGACGAAGCCCTACTTTTGACTGGTTCAGATGATGGAGTTATTCGTCTGTACAAAAATTATGATCAAGAACAAGCTGTTCTTGTTAGCTCATGGCGTGCATTAAAAGATATGGAAAAAAGTAGTTCCAGACAAAGCGGGTTAGTCACTAATTGGCATCAAACACATGGTTATCTCTTTACAGGCGGTGATTCTAAAGTAATTAAAGTTTGGGATGCGCAACAAGAACTATCCGTGATGGATATACCTACAAAATCCTTGGCTTGCGTAACAAGTATTACAAGTGATCAGGCTAATGGTAATATAATTGTAACTGGATTTGGTGATGGATCTATTGGTGTATACGATCGTCGACTTGGTCCGAAAGAATGTCTTGTCAAGAAGTGGGAAGAACATAAAGCATGGATAACAAATATCCATTTACAACGAGAAGGCACTAGAGAGCTTGTTTCTGGCGGGTTCGAAGGTGATATCAAAATATGGGATATTCGTGAATCTCATTCTCTGAGAACAATTGAAGCGCATTCACGTAATGACATGACATCACTAGCTGTGCATGATCATAGCAGCGTTATTGCAAGTGCTGGGGCCGATCAGATCATTAAAATATGGAACATGAATGGACTTAAGCTCTCAACCATTCGACCTACTACAGGATTTTTGAGCCAAAAAATTGCATCAACTCAGGCCCTTTCCTTTCATCCGAACCTTATGGTTATGGCTGCAAGTGGCAATGATGGTTACATCACACTGTATAAGGCCCACACAGTGCACAACAATATGTAAAATACGTTATACAACAACACATATCTTTATTTTTAATTAAAATGCTTGTCTTGTTACCATTTGATTCGACTAAAGATAGTAGGTGGGGTATTAGCATCGGGTTCATATTCACGGGCTTTTGCTTTGATGCCGTCCATGATATCTTTGAGCGTCGATTTGTCTAAATCATCACGCTTACTTAGAATATTTTCCACAAAGACCAGTGGTACATCTGGATAAGCTTGTCTAAGAGTATAGTAGTCTACAAAAATCATGCGACGATTGCTTTCCAGTAGGAGGTGTACTTTATCCAAAACATCAAATCGCTTTTCCATCTCTTCTCGTGACGTATACTTTGCAAAAAAGCCAAATGAGATACGTACATCGTTCTCGATGCGCTCCAGACAAGTATTCATCAAAAACTTGGCATTCTTGTGTCTCATGCCCTCCAAATAAATAATTAAAAATCGGTCCAGTATATCGTAAATCAGTTTGTCAAATATAAATGGATTTAAATGAGCAAAATCGTTGCAATAGTCTTTAAATGTTTCAATAATAGAAGGTACTAGGGGTTGTTCATACCAGCTTGTAGTAAACAACTCATTAAAGACTGGCTTGATGTCATTAAATGTGATTTCGAGTAATGCCTCGCGTGCACTTGCTGCAATCTGCAAGTAGCCATCAATAGTCGTTGATAATTTTTCCTCTACTTGTGATTTGTAACTGGCATCCACAATAGGTGGTACACGTACCAAGATATCATTAACAAAATCGGAGCATTTGAGTTGGTCATTTGCGAGAGCCATTACATATTCAATAAAGCCATCCCCTGGTTGCTCCAATTGCTTTTGTAGTTCGGATGCCAACAATTTTTTCCAGAAACTTTGCGAATCTTTCATCACTTTATAACATTCATTCACCACTAGATAGAGCAATTTACCCTGATTGGCTTCAGCTGCCACATCGATTTGCTGATTAATAATTTGAAATAAATCTACGGCACCCTTTAAACCAAATTGACCATCTGGTGACATCTCTGGTGAATTATCTCTAGTTACAAATTCACGAGATTCAGAAGACATCAGATTGGATGTCCACTCGACCAGCTTTTGACGCACTAATTTCAAATATTCTCCTACTAAAGTTTGTTCTTGACCATCCAGAAGCTGAGGTTCCAAAAGCTCTTCTGTAACGCCCAAACGTGTGCTCATTGTTGCATAATAATCTCTGACAAATTTTAGCAGGCGTAAGATGGTGCCTGCGTCTAAGTCTTGCTGAACCATATCATTGAGTAGGTCATATGTGTGTCGGTGATATTCAAGCACAAAATAAGGGAAAATTTTATATTTTTTTGGAAACTTTGGCACAATCTCGTCATATACAAGTTCCAGCTCTTCAAATATAAATTCTGTAGCATCCAAGGCACCTTGCCAATCCTCGGTTTCCCTATAAGGCCGAAAAACATTTTCAAAATGCTCTAGTAGTGATTGATGTAACTGTTCGAAGAACTCAACTCGATAGGATTTAATTGTACGCGGGTTGCCCTCTGCCAGTCGCCATTTTTTGTGGTTTTGCAAGTCTTGATGGCTTGATTGTGCTTGTTTTGCTGCTACTGCCTTTTCATCAGCTGCTTCTTCGCATTCAATGATTTTGATTAGTTTGACGATGGTGGATCCACATCCATTGTCAATTAAGGGTATCAGGTTTTTGGCTAGACGCCAAAGATGCTGTGTAAAATCGTCTGAAAGGACATCTACTCTACGAAAATAGGTTTTGAGTGTAATAAGCACATCGTGTGGTGAATCTCTGGCTTGATGCATTGTAATATCTCGGAATTCCTCAAGCTTGTACAGGTGGTAATGGACATGAAGAAGAGCATCATGAGGAGAAAAGATATCATTTTTCATAGGAGCGAACGCATCTTCTAAATCATCTAATTGCTGATATAGCTTTTGAAAGGCTCTAATTTTGGCTTCTGTCGCTACAAAGTTTTGATGTACTTGAGAGATCTCATTAATGCGAGGAAAATCTGTAATCATGGATTGTGCACCATAACAAAGTTCATCAATACATCGCATATTTTCTTTAACTCGATTTATATTTCGACTTGAAATTGTAAGTGTTTCTAGGCCTTCCTGGACGTGGTCAAGTTGAGATTGAACGCCAGTATTGAGCTGTGCATCAATAGTTGCTTTTTCTTTGGTCAATTTTCGGATTAGTGGTGCTAATTTTGAGTTGAGATCATCTGGATGTTTAAGTAATTCGGATAGTTTGCTTATTGCAGCTTCTCTGGCATCTT
>contig-100_57 length_4708 read_count_0
TTCAAATATTAAATGCATCTGATGGTTGTGCCACAGGTACTTTACCCGCTGTTCCTCGACCTAGTCTCGTCTTTTTTAGGACCAACAAAAAGACATGTCAAGATTACTTTTCTCGTATTCGACCAAATATGATCAAAGGTGCTAAACTTGCTCGAAGTGATGATTTAATGATTGTTAACATTATGAAGGCTTTAAAGGAAATGGAAACAAATATGTCTTCTAACCCTGTACTTTGGTTTAAAGAAGTGAACGGCTATCTAAGGGATTTGGTAGAAGTTTATATCAAAAAGAAATATACAGATATGATATACGGCCTTCAATCATGGTACAAGAAGATCATTTGTAAAGCCTACCAGATGTTCCCAGAGTTTAAAGAAAACTGGAGTTTTGAAGGTTACATTGGCCCCTTGAACAAAAGCCTTGGTACGATTGATAACGTAAAAGTTTCATGGTTTCAAACAGCTGCGCTTTTTGCTTCGGGACGTGATGAATTAGCTATTAAATCTTTATCAACTCTGAGATCACTTGGTACAATTGATGAACATGGAATTTTGCATATGCTTGATCGCCAAGCAATTGATTTTTATACTTGTTTAGAAGATTATCATTCCATTGGAGATATTCTCACCTCAGCCCCTGAAAATGATTTCATTTACCAGGCTTTGCACGCTTTCAATTCTGGAGAAGAAACATTGAAAAATCAAGAAGACGCTTTTCGAGAAATGCAAAACTTTGTCAAGGTTGCTCCCTTAGAAGCATGCACTAAGCTCAATCGACTGGACGATTTCAGACATTGGCTTGTACCTGATGCGGAAAAGAACGACGACATCACTTCCCAAATAACCAACCGAATGCTTCATACGTTGAAAGATGGTATTTTTTCAAACATCACCAATCTGTTGGAGTTGCAGTTGTTATTTACAGGTTGGGAGCATCTGGTAGCCAGTGCTAGAGATTGGTATGATTCTGAAGTAGCAGTAAACAGTACATTGCATCCAGTGTCTGAAACTAAACATTGGGCTCGATTATGTACTGAATTTGAGAAGCTGTATCACCTGAACGGAGGAGCGCAGGCAGATTCCGTTGTTACTCAGTACATGAACTCAATTTACCTCCACACAGCCAAGGTAGCACGAAGACAAGGCAATATGTTGCTTGCGGAGAAATTAATCGAGAAGGCAGCCCAAGCACCTGATACAAAATACAGGGCGTTGTATGAACGCACCAAAATCCTATTTAGCCAATCTTCTTATGCCGAAGCAATGGATACCTTGAATACAATCATGACTCATGTTGCCTCTGTACCAGAATACAAGGAATTGGCAAGTAGGACATACCGCAATATTGCTCGCTATTTAAAAAACAGCCCTGAAGACAAGGCAACTAGCTTGCTTGAGAAACTCGATCCTAATTTTGTAAAACGTGTCGCTACGGAGATGCAATCACCAGTGGAAGCTTGCATTGATAATGCTTTAGAAAAATCGATTGAGACAAATACCACAGATGGCAGGCCCTGGTTTGAATATGCAACGCATCATTATAAACAAGGATGGCGTATTCTAGAAGAAATTCTTCAATCAGAACCTACAATAGCTATTGCTGTATGGGCAAAGACACAAATCCAAAAAAACCTGACTGATGCAGATGACACAGTGGATAAAAAGCAATTGGAGAAGATGATATTTGAGCTACTGATCAATTACTCTTCCTCTATTGGAAATGATAGCAGCTCATCGTGTCACTCTCTTGTTAGTGGTTTACGCCAACTTGCTCCATTTCTGAAACCAGAAAACGAGACCAATATTATATCGATATATGATATATTACACAAGATGGTCATAGACAAGTTTTATGCATCTGCTCAAGCCTATTTCCGTTACCTTTCTTTAGATATACACATATCCCACAATGATGAAATTTCTAATACTTCAATGGTAACGACAGCTACTCTAAGGCTCTTGCGTATTCTTTCAAAATACGGCACAGCATTACAATCCATCTATTGTGAGCACATTGATACTGTCCGAATCGATCTTTGGAAGCGAGTGACACCCCAACTGTTTGCACAGCTTAACCACCCTAATGAATTCATTCGGCAGGTAATTAGCAAGCTAATTTGCCGTATATGTGATGAATATCCTCGCGAGATCATTTATGATGTCATTGTGAGCTCCAGTTCTTCAAAGACCAACAAAGACACGAAGCAGGCATTAGACATCATTGCCAATCGAATGATAGAACGTAACGAGCTCTTGTGGGTATCGACGAGTCGCATGGCTGAAGAGATTCAGAGAATGACGATCTTGGTGGAAGAACATATGATGAACATGATTGGAGACTTGCAGTTTGATGTGATGGGAAATTTTACTGATCTGGATATAGAAATTGCTCAACTGGAAACATCGAATGTAAAGGAGGAAGCAGAAAAGGAAAAAATCTTTTTTGAACTTTATGATAATTGCATGAAACCTATTATATCTGCTATCGATAAGTTTATGACTGCCATACATGGCCTTGAAATAAGCGAGATATTGACTCCTCACCAACGTTGGTTTGTGAGGATGTACGGTAAAGAGATATTAGATGCCTTTTTGCTTCTTCAGAAACCAAAGAGCATCAAAGAATATCGCGAAGGATGGGAACGCTTTCAACAGCTTCATCGTACTCTTATGGAAGAAACCCATAAAGTACGTGTACTTGAACTCAGTGAGGTATCACCTTACCTATACAACTTGAAGAACACTTCTATTGGCATGCCTGGACACAGTGATCTTGATTGCTATATTGATTCATTTGGATCTAGTGTCGTTGTCATACCCACCAAGACAAAACCCAAAAAACTTGACTTCAAAGGCTCTGATGGCAAGAAATACCCATATTTGTTCAAGGGCCACGAAGACCTCCATCTTGATGAACGTATCATGCAGTTATTGACCACGACCAATGGTCTGTTGAATGAAAATGAAACAACTGCCTTGCGTGGTATGAGAGCCAGAACTTACGCTGTTATCCCATTACGCGACAGGTCCGGCATGATTCAATGGGTCAACGAAGCAACGCCTCTATATGCATTATTCAAAAAATGGCAAAAGAGGGAAGCGGCCGCTCATATGGTTCTCAATAACGATAAACCCAACGAAGCCATCCTGCACGCACTTTCCATGCGACCTACTGAGAACTTTGCAAATAAGGTCTATGCTGCCCTAAAAGCAGCTGGCTTGCGCGTATCAACCAATAGAAGGCACTGGCCCAAACACATACTGAAAAAAGTTTATTTGGAACTGGTTAAGGAAACACCTGGCGATTTATTAGAAAAAGAGTTGTATTATTCTAGCTCTACTGCTGAGGAGTGGATTAACAAAAGCACTTCCTTTGCCCGTTCCCTCGCTGTGACTTCAATGATTGGATACATTATCGGGTTGGGCGACAGACACTTAGACAATATGCTGGTTGATTTCAGATCAGGCGAGATGATTCACATTGATTACAACGTATGCTTTGAAAAGGGCCGTCGACTTCGTGTACCTGAGCTTGTACCTTATCGTTTAACGCAAAATCTGCATAACGCCCTTGGCATCATGAGTGTCGATGGTCCGTTTAGAACGGCTGCAGAAGAAACATTGATGGTGCTTCGTAAACATAAAGAGGTACTCATTACTTTACTTGATGCCTTCGTCTATGATCCGCTCGTTGATTGGGAGTACGAAGCCGAGGAAGCTGGACACAGACAGATGAGGGAGCTGCAGAGGAGCCTTGGTTTGGTAGCGACTCACATCAACCGAAATCAGACGCAACTGGAGCATGACCATCAAACGGTAGCCGAGGAACTGGCTGCGCTTGAAGAAAATTTGCATCGATGGCAGATATTTGGAAACGATTACTTGAATGAAGAGGAAGACAGTGAGGAAGAAGAAGATAGAGATGAACAACCAGCTACGGACCAAAACGAAAATGAGACGGCTGTCTATCGAGTGCCTTCTTATATTCTTTCTAAAGTGAGGGAAAGGCTTTCATGTGTCAAGTCCATTGTTACTCGATCACGATCCCCTTTAGAGGGCATTTTGCCTTTATTGGAGTCTATTATTATTATCGAAGCTGACGAAGATAATGAGTTGCGCCCTGCCCAAAAGGCTTCCAAGACTGTTTTTGATGCATTGACACGCATGGATAGTCAATTTAAAAAATTAGAGAAACAAGCTGAAACAAACCAGAACTACGAATCAGATTGGACTTATGCCCAGCTGGCAGATTTTATAAAATTAATTCAAACGTCGTATGTAGAATACTGTTCTTCTCTTAAAATATTGGAAGAGTTTGGTCCTGACAGCAAAGCAAGCAGTACATCTGCTGTTCCTGCCACAGACGAGCCAAAAAGCGAAGCAGTTGAAGATAATGATACAGAATACACAGACGATCAAAATAACGAAGCAGCTGAATCACAGACCAATAAACTGCCAAAGATTACACATGTAGCAAAGATCATGAAAAGGATACGATCCAAACTAGAAGGAGTTGATTTTGGAGTACAACACAGAATGAGCGTTTCTGAACAAGTATCAAAAACTATTGAACAAGCTACATCTGCAGATAATCTCTGTCTCATGTACGAAGGATGGACTAGTTGGGTATAAAAGTATGGAGACATAATTAATCAAATAATGGAGAAAAAGTGAAAGAAAGAAACTAGAGAAAAAAGAAAGCAAAAAAA
>contig-100_58 length_4707 read_count_0
TTTTTTTACTCCTAATTCAGAATGGACTTGTTAAAGTCTTGTCTTCCTACGAGAAGCAATCACAATATTTATCTCATCGAAGATGACGACGATCTGATGGATAACGAACAACAAATTAACAAGTGGTGTGTTTGTCACTGTTTACCAAAAAAGAGAAAGGAAGGACTCATACAGTTACCAGAGGGGAATGTTCGAAGTAACAGACAGGAATTTGATTTACAAGCCGAATTAGATAGACAGGAGCATGATATCAATGATTTTCTTTCACCTTTTTCTCAAGAAGGTCTTATACAAACAGAATACAGTCCATTATCAAGAAACATTGCACAATACCCTTTTTTATTGGAAGAGGAAGAAGACGCACAGTCTTTATCTGAGCATAGGATAACAGCCATCATTGATGAGCGACCAAAGGTGAACAGTGCGCGTACATTTAATGCAATTAATATAAAACCAGCAGCCATCAGTCAACAATTATCAACGATTTCCCTACCACCTATCACAAATATTAATACAAGTAATCGTAATAGCGATACCAGGTTTTCGCGACCAGGAGAGCCAAGTGAAATCACAATACGTCCTATCATACCAGGAAGTGTTTTTGTGGATTCTCCAACCGAGTTAGTAGACACAAGATCCTTTACAGCAGCATTAGAAAATACTGCAGTAAAACCATTACAAGAGACAATGATACCACCTACCACAGTACCTAATTTTAATAAAAACAGAGATCTCTCAGCAGCAGCTGTTTCAGTAAAAATACCCTATCAACCCTCCCCTCCAATGCAGTACGATCTCAAACCATCCTCCTTGACAAGTACTCACTCTTTGACTATTCCCGGTACTTCCAACGCCCGTCGACCATCGGCTGTTGCAGCCGCACAATCATTAATAGGCAACAAAATTGAAGGTTTCACAGAAAAGTTTGCGTTATTTAAAAAGAACATAAACACGATTGCCAACGGTGACAGTAGTGACTCGAGCGATAATGAATCTGTACATGATGACAGTAATCATTATCATAATTATAATACATCTGAACCAAGAGATAAATCAGTCCCATGGGAATCATTTGTTGCCAAATTTAACAAGCAGTCAAGCCAGTCTTCTCAGTCAAAAAAGCAAACGTTTTCCACAAGCCGTCCTAGTGATGAGTTTGAAGAGGGAAGGGAATCTGATTTTTATGATGAAGAATTATTTGATTTTAGTAAAGTCGCTGCTGTTGGCAAAAATTTAGGTAGTGGATTTCGTAACGCACTAAGCAGCCTATCGACAAAGATAAAGAACACACAACTACCAACCCCATAACTTGTATTAGTCTAAGACTATATTCATAAAAAAAAAAAGACACCCATTATGTATACCCAAGTAATTAATTTTATTTGATTTATTCAAATGTAACAGGGAGAAAGTGAGGAAGACAATTTCCTTTATGAATTCAAAGCATAAAAAGATCGTTTCCTAAAGAAAAAATAAAGACAATTTTCTAATATTTACTTTCTTTCCGCCTGTTTTGTTTGCCCGTTTGTTTAAAATCATGTATGTCATCTTTTCCAGTTGGACGTATTAGAAAGGTGACAGGAGTTTATTGATACATGTCCATGCGCAAACGATCACTTTGTGAAAGGGCTAAGCCGATAGATGTTTGACTACTGTACATATTTTGAGAATCACCCATATGTTGCCAACCCATAGAATGATTGACAAATGTGGATGAACCAGGAATGTATCTTTGTGTATTTTCTAATGTATCTTCTCCCGATTGTTTCTTGCGATTGAAAACGCTAGATTGCGATAGATCCTGAGTGAATGGCCCACTAGCCGAAGGTATAAATGGAATACTAAATTGTGAACTAGGAAGTGATCCTAATTCAGAGGGAATATATCCAACAGGATCATGAGTTTGAATAAAGTCTTGATCGTATCCCTTAGCGCTACGACGATTGTCATTGGGCATAGGTGGCTTGGCAAATGCTTCCCTAGCATCTACTTGATGGGCAAGTCCTTGACGGAATTTATCGTCTTTACGATAGGTTTTTCTTGGTCGGTTGAACTGAATCATTGAAACACGAAGGTTGTTCAAAGCACCATCTACTAAACAGCCCTTTTCCTTGTAATGGACGAGTAAATGATGCCATAAAGGATGTCTGCTTAAAATCTTTGGATTACCGAGAATAACCACGCCATATTTGGCACGAGTAAGAGCAACGTTCAGACGTCTAGGGTCACTCAAGAAACCGATACCTTGATGCTCATTCGATCTAACACAACTAAGAATAATATAATCTTTTTCTCTTCCTTGGAAAGCATCAACACTAGCTACTTCGATTTCCTTATAAAGATCCTTTCGCAAAGAACCATTGAATTGCATGTACTGTACAATGTAGGAACGCTGACCTTCATAGGGGGTAACAACACCAATCTGAGAAGGCATAACACCAGATTTCATAAATCTCGTTACAATCTTTTCACAGTTGGATGCTTCTGTTCTATTCAGGTAAGAGGTACCAGAGGTTGAGATTTCTTCATTGCCCAAATTGGCATAGAACATCATTGGAGTTTCCAAAACAGGCCATGGGAAATCAATATCCTTTCTGATACGTTCTTGAGTAGTGATACCATTCTGAAGTGTACCCTCATAGAACATATTACTAGGGAACTCAGATAAACAAGGATGCATACGATATTGGACTTGAAGACGAATAGGACGAATGCCAAGAATGACAAGTCTTTCGAATAAGGATTGACAAAGACCAGCACGGGCTGCCTTCTTGTTCATAATGATTGGTCCCAACTGTTGATGATCACCTACAAGAACAGCTTGTTTGCAGCCAAGGACTAGTGGGATCATACATTCAGGTTCAGATGCTTGTGTCGCTTCATCAATCAGCACAGTACGGAATCTCAAGTTGGCAATACGAGAATCACCAGCTCCTACACTAGTACAGCAAATAACATCTGCATTGGCAAGTATCTCCTTTTCACATGCTCTCTTTAAAGCATTGTATTTTCTTTCATCGGCAGCACTCAATTCACCCTGGTCACGCTTCAGATGAATTAGTTTTTGCAACTCGACGTTTGTATCATTATTTTGGACTTGTTCATGAAGCGTTAAGAATGATACAGGAGAATCCAATTCTTCTCTTGATTTTGCTGTTACACGAACAACTTTCAATCCTGTTTGATGAATTTTTTCTGCAAGTTGATCCACTGCAACGTTGGAAGGAGCACATACCAAAACTTGTCCGGGATTCATTTTGGCCAAATGATACACAATAGAAGCAGACGTTACTGTTTTACCAGTACCAGGAGGTCCTTGGATTAAACTTAGGGGCTTTTGTAAAACTGACTTGACAGCATAAACTTGAGAATGGTTCAATTCAGGAAGGTTGGGAGCAGAGAACCTTTTTGGCATTTGAGTTTTTAGTATTTGAGGTTCAACGTCATGTCCAAGAAGACGGTGATAGATATAACCACTGACACTTGTTTCATCGACAGCGAATGTTTTCATTGCAGATTGCATACGATCGAAGCTGGTGGATTTCCAAACAAAATCAACAGAAAAGTTGTGTGTGCATTCAATAGGTGGCTTTCCGCCGCGAGAGATTTCCAAAGCAACTTCGTCACTGATATTGTTGGGAATCTTGATGACATGGCCTGTAGCTTCCCAAGGTTCATGCAATTCACCGCGATATCTTAATCTAAGCTCATCACCCACCGCTAATTTTATTTCTCCCAATTCTAGCTTAGGGAAATAAAACCAAGCTATGTTTTTCTGATTAAGACCAACATCCCAACGAACAACAATATCATCACAAGTCTGCGACTCTTTTAACTTTTTGTCATAATCAGCTTCCATCATAACCAACGGACCAAAGATATTTTGATATTGATAAGCATCTTCATATCTTAGCAATACAGGATGTGGTTCATCATCAACGCCAGGTTTCTCTAAGTCTTCTAACGTGGCTTCCCCATTCTCCTTCCATAGTTCTTCTAACTTGTTAATCTGTTGTGACGTAATCTGACGAGCACGAAGTTGCTCTTGATCTGAAGGTATTTTAACAAGCCAAGTCAAAAAACACCTATCATCAATCAAAGGCATCCACTGAGTTGTATCCCAATTCATATCTTTTGAGGAAGGAACGGCTGCACAAGGTTGTCTGCAGATTAATACAACTACAGTGTCGCTTTTAGCGGGAATGAAACCTAATAAGAACACATTGCGACAACCGCAGTTGTAGCATTCCAAAATAGTATCACCCAAAGGAGATTCTGGATGAAGTGCAACTTCCTTATGCTTTGCACGAACCAAATGGTTGATGATGTGAGATCCTGAGGTATTTCCTCTCGAATTACAAAACCATCGGTCGCAGGTAACACACTTAACAACTGATGCAGGAGAGTGTATACCGCAGTATTTACAAGCATGAGGAGGCAAATTCTTCTCTTCAGATGAGTTTGCTATTTCTCCAAAGTCGTCAGTATCTTCAAACTGGAAATCGTTCACGAATGAAGTTGTTCCATTAGCCACAGCATTTTCGCCTTCGTCTTTGAGAGAGAGTGACGAAATGGGGAGGTCGATCTCGTTTTCTTTGGGTGTTTGAGTAAAGTCGTTGAAATCGTATTGAGAAGATTGAGTGTCTGCAGAGTACTCTAAAAACGTAAAGTCATCTTGTGAAGCCCCTTCAAAATGGTCCATCTTTT
>contig-100_59 length_4699 read_count_0
GTGGATGCAAATTTGAAGCATCTGATACGATTTCAGATGAACTGGTATTATTGCGTATGCTGCAAGTACTAGAAATGGCCTTAATAAGTGAATGTGGACAAGTATTAAGCGATGAAGCTGTTTGTGAGATAATGGAGTCTGGCCTAAGCATGTGCTGTCAAAAGAGACTTAGTGAAATGTTAAGGAAGTTGGCAGAGCATTCGATGATCAAAATGATTATTGCTATATTTGAAAGGCTCAAAAGCTTAGAGGATGACTTGCTACTTACAGAGTCGCTTTCAACAGACGAGCCCGCAGATCCAGTTCACATGAATACACCAAAAGATACTTCATCACTTGATGTTAGCATACAACAGCAGCCTACAATAGAAGAGAGTAAAAACCAAGGAAATAAGCCCACCAACAATAAAGAAATATATACCACATCACCTATCACTGAAGCTACCGTACTACCCACAGCCAGTGAACAGAGTGTTCATCCAAAACCATATGGAATACCCACAATCCAAGAAGTTCTTCGAGTTCTCATCTCACTTTTAAATCCTCACGAACACAAACATACAGATTCCATGCGAATGATGGCATTGGGCCTTTTGAATATTGCCTTTGAAGTAGGAGGAAGAAGCATTGGACGTTTTGAAATCCTGAGATCACTAGTAACAGATGATTTTTGCAAATACGTCTTCCAATTAGCCAAGACAGACTTTGTTCCTTTACTTTCTTTATCCCTTAGAGTCATTGCCACCGCATTCGATGCACTTGGATCTCATCTGAAACTTCAGCAAGAATTATTTTTATTCTTTTTGGTTCAAAAGCTCTCTCCGCCTACGGGTGCAGGTAGTCGCAGTGTGCTTGTAGACGTAGATGAAGAGGGGCATATCAGCTTTCTATCGCCAAAGCCTAATATTACTGATCCCATCAGCGATACAAGAAGTTCGTCGCCTAACATGTTCTTGGGCAAGTCGACAGATAAAAATGGAAAGAATTCTAACTACACAGACCGTACAGCATTGAGTCCAGAAGTACGTGAGTTGTTGTTGGAAAATCTACTGCAGTTTGTACGTCGAGAGACATTCATGATTGATTTGTGGTACAATTATGACTGTGACGTTACATGTGGTGATCTCTTTGAAGAATTAATTCAATTTTTATGCAAGAATTCTTTTCCAGATCCACTTAGTTATTCAACAACTAATTATCACTCACTTTGCTTGGACACAATATGCATGTTTGTTGCACAAATGACTGAACGAACGCTTAACAAGGACATACCAAATGATAACCATGAGTTAATTAAAGCTGAAGAACTACTGGAACGTAAAAGACGAAAACGGCTTATTTTGGAAGGTGCAGGTCGATTTAATGAATCACCGAAAAAGGGCATTGAGTTCTTGCTTGAAAACGGAATAATCACAGCAGACGAAAACGGTAACATCAACAAAAGCCTTTCTAATTTCCTGCAATCAACACAACAATTGGATAAAAAAGCGCTGGGAGAATATATTGGCAGACCCGAGAATCTTGAACTTTTACAAGTGTATATGCGTCAATTTGATTTTAAAAATAAACGTATGGATGAAGCACTACGTATGGTGCTCGAAACATTCCGTTTGCCAGGAGAAGCGCAGCAGATTTTGCGTGTGACAGATACGTTTGCAGAAACATTTTTTGAGACTGGAGCACCTGAGATTGACAATATTGAGGCCGCCCAGGTGTTAGCCTATTCGATCATCATGCTCAATACCGACCAACATAATCCACAAGTGAGACATCAATCGCGTATGTCAGTCGATCAATATATTCGAAACTTGAGTGGTGTGAATAACAATGGAAATTTTCCTCAAGACTACTTGACCGCCATATATCAAGCCATCCAGCAAGACGAGATACTGATGCCAGAAGAACATGAAGGTCTATTGGGGTTCAACTATGCTTGGAAGCAATTACAACACCGATCTTCCATCACAGGTCTATTTGAACGTTGTCGCACATCAGATTATGACCATGCCATGTTCAAACTCGTCTGGAGGCCCCTCGTGGCTGCTGTTTCATGTGCTTTTAACACTGCCCAAGATGATGACACACTCGAGCGAGCCATCACTGGATTTCGTCACTGCGCAACCCTTGCGGCTCATTTTGGATTATGTGAAGCATTCGATAGCATTGTTGTTAATCTGGCCACGACCACTGGCTTACTCGACAACCCGACTTCACCTGTGCCAGATCCCATTGTTGATGTAGCTGGACAAAAGTATGTGGTAAGCAAGCTTGCGGTGCGGTTTGGCCGCAACTACAAGGGGCAACTCGCTGCGGTTGTCCTGTTTGCAGTAGTGACCAGACACGGTGACCCCCTCCGAAAGGGCTGGACCAAAGTGCTTCAAATTATTCGTAATCTGTTTCTTAATTCTCTTTTGCCTAATTCTATGCTGATAGTGGAAGATTTTGTGTCTGGAACAACAGATATTCCACTCAAGCCAAAGATGCCAAAACCTTCTAAACAACAGAATCGCCGTGATGGTTCACTCTTGTCAACCTTATCGTCTTATCTTTTATCTCCTTATTCAAACGATGAAGCCTACAGCAGAGATCCTACAGAAGAAGAAGTTGAAATGACAATGTGTGCAGTGGATTGCGTATCTGCTTGCAAATTGCAAGAATTATTTATAGATATAACATCCCTCAGTTTGGAAACACAAAAGAGCTTATTGGCGGCCATTCGTACTGTTGGATATGATAAAGAAATAATGGAAAAATCAAAGGAGACAATAGAATATGATCCTGCTGCAGTCTTATTTTTGGAATTCATGGTAACGATTACCATACGTAACGCCAGCAGAATTGAATCACTATGGTCTAATGCTACTGATTATATATTTGGTATACTCAAATTTGGTGAAAAACAGAGTAGCTTAGTTGTTGAACGTACAGTGGTTGGTCTATTGAGATTATGTATATGTGCTGCAGCTAGAAAAGTGATGCTCGAAGAAATCCTTGAATGCCTTCGTCTTATTCGTGATTTTCCACCTAGCGTCGCTCAGGCAGCGGCACAACAAACAATGTCTGGTGTATTTAGCTTATCCTCTGCTAATTCAGAATACATAGAAAATAAAGAGTTTTTGAACTTGATAATAGAAGTCAAAGAGAAAACATTGGGTTATTTGTAAAAAAATAAAGCATGACATAATATTTATTACAGAAATTTTATAAAAAAGAAAGCTACTTTAAAACAGTTGATTAATTGTAGCAAATAATCCAGCCAACAAAATTGTAGGGATAAATGAAGTAGATAAAGCTGATGAGTCACTTGGACTGGATGAAGAATTGTTGGGATTATTTCCTGAAGATGTGCTATTTGCTTTAGGTACAGCAACGTTTTTGACTTGACAATCAGAAGATGTGCAGAGACAAGTATTTCCAATAGGATCCCACCAAGTAGTGTCGCAGTTATCAGGAATAGCATAACGATATCCTGATGTTCCATTTTGAGCATTAGAAGCTGGTGTGGGATTATCTAAACTGGGAGCAGTTGCAGGGCAGTTGAAGCATGTCTTTGTGCTGCTTGCACCAAAGTTACAGCTGTTAACTAAATTATCATCGACAACGCCATTATGATCGTCATCAAGCCCGTTACATATTTCTTTGGAGAGAATAGGCTGTTTACATTGCATATAATCTTGCTTTCCAAGCTCTGAAGCTTTGACGGGATTCTTCATCCACTGTAGTAATTGTTGGTTTGTTATAAACCAAACATCAGGCTTAGAAGCAATGGATTGAATGAAGCTAATGACACCATTAAATTGGTCTTTAGGATCAGGAAGACTAGGATAAGATGTTAAATGAGTTGGGTGAACGTAAATACCAAATGGTTGACGATTTCCGTTATAGTGTTTGTCAAAAGCTGCATTGCTCCATGCTGTAACATCAGAAGGAGCACCAGCCAAGTAAACATCCATCAATTGAGGGATGCTTCCATTGTCCAAAACAGAGTACATTGGTATTTCCCATAGACCTGGTAACTTGATTTGACCAGTGTTGCAGATGCCTGTCCAGCAATCATTAGCCATACCGTTGTCAAGTGTATAGGGCCAATAAGCATCATCGGTAACTGCACTAGAACTTGAATCATACAAGAAACCTTGTTGACTTAAAATGTTTAAAGTGTCTTTGGTGTAATTCAAGAATGGAGCACGAAATCCTTGTATCTTTGAGTTTGGAATACCACCGTAAGCATTAAGCATTGATTTACATGCTGAGATTTCTTGAGCTGAAGGCGTTCCTACATGAGTAAAGGTATGATCTGCAATCTCGTTACCAGCCGCATACCATTGCTGTACCAATGAAAAGTCAGTGTATTGCATTGAAACAAACCAGGTACCATGGCCGGGACAACCGTTAGGATTGGTAACATTCACCATGGATAAAGCAGTTTGAAATAGGCCAGTTTGTATGGAATCATCAAAGGTTACAGTCACAAATTGAGGTGTATCTTTGGGAGAAAGTCCTCCAGGTGGAGATTGAGATGCACATAAGCAATTATTTTCGATCTTACAAGAACTGGGATTACAAGTATATGTACTGGATGAACCAGAATTGGCAGTAGGAACAGTGGCCCCTTCTTGTGCAATAACCAAGCTGATCCACGCTAAACAAATAGTCGAAGTAAATGCTAATGATTTCATAACTAGACAGTGAAAAAAAA
>contig-100_60 length_4690 read_count_0
TGCAGCGTTATTAGCCATCAACTTTCCAAACCTTAGCAATAGCATTATAAATATGCTTTGTCGTTTCTTGGCTACACCTTCTCTCGTATTTGAAAAAAAAGCGACAGATAGTGATGATGAAATGACTGTTCAGCAATTTGCAATCACCAGACTTGCTCAATGTGTACAGAACGTTCCAGAGGATCGTATGTTTAAAGTAGCCATGTCCACAATGTACGCTCTTCTGAATGAGATACCGAGATATTCTGATGCAGAGTTGGCAGTACATGTTTTGCATGAGGACAAGGATACTCCAGAACATTTAAGTGATTCGCAAAAGGAGCAAGTTTGTATGAATGCACTTTCCGCTATTGTGGGTGTGGCTGTTTACCTTCAAGATGAGGAGATATCAAGACAGGCCTGCTCCATGTTGGCCTCTCGTCGTAAATCACTTTCGTTTGCTGCAAGTGCCACTCTGACAAGGAGATTAGTTGATCTTGCTGTTGTTAGTCCATCGAGTGTTTTCAGAGATATCATCAACTTATTTTCGGCATTGAGTCATGACTATCTGTTAATGGACAATAAACAATTGATGTGTGGTGTTATTAATGCTCAAAACATATTAGCTCAAAAATTAAAAATTCGACCGGAACTTTACGACACTTACTTGCAAAATTTATTGACACTTTTTGTTGATAATGCCAATACAGTTCAGCGCATGATAACAAAAAAGCAAAAAGAATCAGAGATGCCTTGGCTTTCAAAGCTTGGAAGGCTTTTACCGGTTATTTGCACTTTGTTGGAACATAACGACTTCAATCCACATTTAACGCCAAGTGAGGAAATGACTACCCTTTACCGAAATATGTGGTTTCACTGCGTTATCTTTGGATTTGTCACAGAGCCTATTTGGATACGCGAATGGTATGAATCCATGCTTTGGATAGCCAAAAAAACACCTGTACTTGTTATTGAAAGCGCTACGGATTACTTAGAAAGCGATCTTGAATATAACTCGATGCTTCGTGGTGGCTACATGTCTGATCGCGACACAAATCTAATGCGACAAAAACTAACCGCTTATTTGCCCTCCATTACCTACGACGTCAAAAACTTTTCTTTTGCTCAGGTAGTATTTGCATTGACAGTATATCATGTCGAGGTTATGCGAAGCAAAATGGGTGACTGCTGCTTTATTTTACGGTATTTTATGAATGATGGGCTTGGCAACAGTACTCTGGCCAACTGTTTAGAAAATATTGCAGATCGCGTCGTCAGTACCTATATTCGAGATACTTCCCAAAAAGCTGGATCACAAGCACTGGATACTGAACTACGCTCACAGATGAGTCATATCCTCCAACTTTGCTGTCATCGACTTGGAAAAGTACACTCGTTGGCCATTAAACTTTCAGATCGAATAGTATCAAACTTCCCTCAAGTTTTTGCTGACAAGTCTTTAGTCACCCTTTTGCTTGAGCTTGTTCAGCTGCTATGGATAAGCTGTGAGGCCGAATATAGAGACGAATATTGTCCTACTTTCCAATTCACCTCTCAGCGTGTCAATGTAACCATTGAAATCGGTGATTCATTTGCTTACCGTAAAGAGGTTTGCTCCCACATGTATGAGAATGGTAAAAAATGGCTACTGGTCTCTATTGATCGCGCCCCAATGGAAATTAGCGGTCTCTTGTACGATTATCTTGTCGATTATGTACGATATGAAGCTGGTGTTCCATTGGATATTACACATTTAGGAAGAACTTTGGCTCTTGAAGTTGGGAAGGCTGCGGGAAGAAACGAAATGGCCGTCAAATTTGTGCCAAAAATACGCGGTGTAAGCTTGGATGATTCATCCGCGTTTATGGATAATTTTGCAACAAGAAGATACTACACAGGCGAAATAAGAGGATTGACTGGTTTGAATGAAGAAGAATTGGATAGCTCAGGACTAGTGGATCAAATTCCTGTGATTATGGAAAAACTTGAAACATTATTCAAAGATATTAAAACTCAACACAAAAAAGTATCTACTGACCGTTTGCGTTGTATCATGCTTCAAGCAGCTAGCTTTATTGTATCGCTACCTGAAGTTCATCCCGATTTGATTCAATACCTTGTCAGTATCCCAGTTCAAATATTTACCCCTGATTCCATAGAAATTGGTGTTGATGTTTGGAGTTGGGTTCTAGTTGAACGTTTTGATATGGAAGAGCGTTTGATGACAGAAATTGCAAACATGTGGTCATGGGCATTAAGACATAGAAAAGGCTTGTTTTCTCCGGCCCTCAATGCAAAACATCCATTCATTGTAGCTATGACCTATGCCCCTTCTGATAAATTTATTATCGATAAAAATATTCGTGCTGTAGCTCATCTTCTTACGCCTCATAATACTTGGATAAAATTTTTGACGAGTCGATTTTACACTTTCCGCCACCGTAGCAAATCTTTGGTACGCGTCCTAGTCAGTCTGTTGAGCGAAACTTTTCGCAATTCTCATCTCATGAGCACGCATCCATCAGCTCGTTTGCCTAGATTTCAACTCTTGTTTTTGGGATTGAAGGTGCTTCAATCGACGCAGATGGAGGCCTTCTCAGAGTACCACTTTAGATCGCTTGTATATCAATCAGCATTTAACTGGTTTGCTTTATCACCTAAATGGCACTACGGATCGAGAAAGGGCTATGCACTTGTTGAACACAAAGCGCTCACTGAATTTTATAACTTGCTGATGAATGACACCCCGTATTTGATGGAACATATGACCTTGGCCACACCACCTCAAAATAATCAAAAGGCTCCAGGTTATAGCATATTTTTGAAAGATAAGAGTAAAGAGGATGTCATTCATGAACAAAAGTTGTCAAAGCGGCTGTTACTACTACTCATGGATAGCGAATTGTCGAGATTATCTGTCTGGTGTAACCCATTAAATGCAGTTGGATCTGGGTATCTTGCAAACTATTTAGGTAATACAGAAAAATCCATTACAACGGATGAAGGATGGAAGGAAATTATCAGATTTGCTTGGAAAATATTACCCAAGGTAGCAGTCCAGATGTCGGCTCGTTTTGCACAGCCTGCTTTGCAAAGAGAGCTTCATCTTTTGATAGCTAATAATACAATGGATGTAGTCGATGTTCCTGAGGCACTTGAGATTTTGCTTGGCGAAAGGGTACATCCAAACTCGAAGCTAGATTTACGTTATTTAAGATACTGGGCACCTGTACCTGCTATTACAGCTGCGTCCTATTTTATGCCTTCTTTTAGAAATCATCCTTTCCTCTTACAATACGCCATGAGAACGCTTGAATATTTCCCAGTAGATACTGTATTCTTTTATGTGCCTCAAATTGTTCAAGCATTACGGCATGATGAATATGATTATGTTGGGCGCTATATAATGGAGGCAGGACAAGTTTCACAATTGTTTGCTCATCAAATCATATGGAATATGAGCGCTAATTTCTATGTGGATGCTGATAAGGAATGTGTTAAGCCTGATCCATTAAAGCCTGCACTAGAAAAAATTATAGATAATCTAACGTCATCTTTTACTGGAGTAGACAGAGAATTTTATGAACGAGAATTCAAATTCTTTAAGGAAATTACGGCCATTTCAGGTTATTTAAAAGAATACATTAAATATGGTCAAAATGAAAAGAAGCCTATGCAAAAGAAACGACTAGACGAAGAGCTTGGAAAAATCAAAGTAGATGTAGGTGTTTACCTCCCAAGCAATCCTGATGGCCATGTTGTTGATATCAATCGTACCTCAGGGAGACCGCTTCAAAGTCATGCAAAAGCACCCTTCATGGCCACCTTCAAAATCGAAAAGGAAAAGAGCGAAAAAGATGAATTGGACAAGAACATATTTAAAAATGACAATGAGTACAATGATGAAGAAGATAAAACTACTGTTACACTGTGGCAGAGCGCTATTTTCAAAGTAGGGGACGATTGCCGACAGGATGTGCTTGCTTTGCAGTTAATTGCTGTATTCAAAAATATCTTTACAAGTGTAGGTCTTGATCTCTATGTATTTCCTTATCGTGTTGTAGCCACTGCCCCTGGACGAGGTGTAATTGATGTTATCCCTCGGTCCATTTCTCGCGATCAATTAGGTCGCGAAAAAGTAAACAGCATGTATGATTACTTTGTAGCCAAATATGGCGGACCCAATACGATTGCTTTTCAAAGAGCACGAACCAACTTTGTCCAAAGTGCTGCAGCCTACTCTCTTATTTCTTATTTATTGCAAATCAAGGATAGACATAACGGTAATATCATGTTGGACGATGATGGACACCTGATTCATATTGATTTTGGCTTCATATTTGACATTGCTCCTGGAGGTATTACCTTTGAGAGCTCCCCTTTCAAATTGACAACTGAAATGGTTCAACTTATGGGAGGAAGCTCAGAACAGCAGGCCTTTAAACATTTTTCAGAGTTGGTCATTAAGGGTTACTTGGCCTGTCGTCCATATGCTGAGCAAATTATGCATCTTGTGATGCTCATGCTGCAATCTGGTTTACCTTGTTTTAAAGGCGATACTATAAAGAGAATGAGATACAGATTTCAAACAGACAAGTCGGATAGAGCTGCTGCTGACTTTATGATACAAAGAATCAAAGATTCTTTCGAAAACCAAAGAACTGTCTTATATGATTATTTCCAAAAAGTCACAAATGGTATTCCTTATTAA
>contig-100_61 length_4682 read_count_0
CCTTGATCCCTTTTTAGCAGCAAGACGATATAATACAAAGAGAAAGACTAAATAGACATTGTCTTTAAATTATTCAAAACATATTCTTGTGCATTCCTTGATCCCTTTTTAGCAGCAAGACGATATAAACTCTCTGCTTTTTCAGTATCCACTGTCACCACGATGCCTTTTTGATAAAATTCTGCCAATTTAAACATCGCCTCTGCTTCATCTTCTTCATCTTCTTCATCCATAAAGCCAGTCTCTGTCACTGAATCATTCAGTGATTTACCTATCACTTGTCCGTACCAATAAAAGGCCTCTTGCATATCTTGTGCAACACCAAGGCCACGCTCAAAACATTGTGCCACATCAAGAAAGACACGGTAGCCAAACTCTTCTTGTTCAGCGAACCGAATCAAGACCGCTGCCGCTTCTTCCACTTGGGCCTGAACTCCCGCCCAGCCATGAAGGTGATAGCGAGCCAGCATGATTTCCGAAAGAAATTTGAACTTTTCGGGTGCATGCGCATGGGCTGCTTGGAAAAATGCATAGGCACGGTCACGATCCTTTGGATGCAAAAGACGGCCCAGGTTGTACTCTGCCTGCCAGCGCTCCTCCTCGGATGACTCGCTGTGTTTGAACAAGTCGACCGCGATGGTGTATTGTTCGAGGGCAATGTCAGGATCGGGTGCGACAAAGATACCGTGATGATGGTACAGGGCAAGGTAATACGTCGCTCCCGGATGACTTTGTGCGGCCGATCGACAGAACAGATCATAGGCCTTTTCAAAATCTTGAGGAATCAAGATCTCTTCTCCTTCTTCTTTGCCCCGGTGACAAAACAGACCAAGATGGAATTGAGCCTTGGGAGAGCCGAGCTCTGCCGCAAGTCCAAGTCGGCGCGTGCCTTCCTCTTGCTCTTCTAGCGAGAAATCTTGCGTCAAAAGGAGCACGCCAAGTTCAGCCATCGCTTCTTTGATGTTCAAGTCAGACGCCTGACGAAGGTACTCGATAGCCAGGCGGATATCGGGATGAAGAACGAAACGTGGGCTCTCGGAACGGTCCTCGAGGATACCTTGGAGATAGTAAAGGCCGAGCTGATAGCAGGAGGGACCGTGGCCCTTGGGGGATGCATTCGTAGCCAACTGATAGACTTTCAAGGCTTCCAAATCCTTGTTCATGGCTCGTTCTGGCAAAGCAACACATTCCTGTGCATACATTTGGGCGATACGGTAATAGGCCTCAGCGTCATGTGTCATTTTAGCAGCACGATGGTACCATTCATAGGCAAGTTGATTGTTCTTGATGACCCCAACCCCATTCTCATAACACTGTCCTAAAGTATTGTAAGCATGAACACAGTTGAGCTCACTAGCACATATCAACAGTTCCTTGAATCCTTTTTCATGATCCACAGGAATACCACCAAAGCCTTCGATACAGTAACGTGCACAAAAGAAACGAGCCAAAACATGACCTTGAGCAGCCGCCTTTTGGAAATAATCGAGGGCGGCCGCATACTGTTTTTGCTCATGCCAGGCTTCGGCCGCATACACCGTGGCTTCGAGGTTGCCGAGGGCCGAGGCTCTTTCAAAGCACTGAATCGCCAGCGCCTTTTCGTCTTCTTCCGACTGCCATCGTGGATCGATCTCTTCCTCATCCGAAAAGCTGTGTGTGTCGGTAGGTGTGGGTAAGGTGTTTTGTAAATTGGAAAACTTGAGATGGGTCTTTGTACAGTTGGCATAGGTTTTACCCAAGAGAATCAGTGATTCGGCATCATCCAGGTCTGCGGCCATGTGAAGGTACCTGAGGGCTTCGTCGAGCGATGTTTGTTGAACGAGCGCGCTCACAAAGGGTGCTGTCAACTGTTTGAGGTAATGTTGACCGAGCTCGCGCATGGCCAGCACATGGCCCAAGGCAGCCGCACTCTTTTGGTATTCCAATCGGAGTTCATCTTGGCCGATCGAGGCTGCCATTTGGGAAAGGGTCCAGATGCTTTCAGGATGGAGCTTGGAGGCCGAGAGCTTGAGGAAATCGGTGGCCGCTCGTTCGTCCCGTAAGAACCCAAAGTCACCTCGAAGGTAGATGATGCCCAGGCGGTATTGTGCTTCGGTATGGCCCAGGTCAGCACTTTGACGGAGGTAAGAGAGGGCCAGTGGGATCTCTGAACGCTGTGAGAAGATTTCGTAAAGACGGAAATAGGCCGTGCTCTCCTTGGTTTCTTCAGCCGCTTTTCGAATCCAAAACAAGGATTGGGTCAGATTGGCTTCGGTACCAAGTCCGTTGAGATAACAGTAGCCCAGGGGCTCAAATGCTAAAGTAAATTGATCTTGAAAAGCCAAGTTGAACAATATCTCAAAGGCTTCTGCAGTACTCGTTGCTTTTGTCTCACTGGATTCAATCGATTTCTTTAAAAGAACAAGCGCCCTTTGGTTATTGGTCGGAATGTAACCGAGTGTCAATCGGGCCACCATCAATCGGGCCGTCATCCCAGTCTTGGTATGTGTAATCCCTGGGACCTTGGAGGCCAGCAGATAATAATCATAGGCCAGTTCAAAATGACCCATTTCATAATACAGTTCTGCAGCGGCAGAGTAGGCAAAAGCATAGCCTAAAGAAGCCGATTTCAAATAATATTCTGCGGCCATGTCCAAGTCCTTGTCGACACCCGTTCCTTTTCGATAACAGTGACCAAGAAAAGACATGGCTTCAGCATCGTTCTTTAAAGAGGCTCTTGTCAAAAGTTGGAAAGCCATGGTATGATTCGTCATCGTGCCTTCTTCAGACAAGTAGATCTTGCCTAATTCTCTTTGGGCATAGACATCTTCTTGATCTGCTGCTCTTTTTAACCACTGGATCGCCTTGATAAAGTGTCCTTCTCTGTTTCTCAACTGAAGATAAATCTTTGCTATCTGGGACATGGCCTCAACCACACCTTGCTTTGCAGCGCGTTCAAGCCATTCGAGCGCGGTGTCGAGGTCAGGTTGGTCCATACCGATTCCTTTATGAAAACAGAGACCGAGGGCATACATCGCTCTGGCATGGCCCTTTTCAGCTGCCTTTTGGTACCAAGGGAAAGCATCTGCAGGCCCCTTGTGAGGCACTGCATAGTTTGACATCATGCCTGCGACCGTAAACATGGAATCCACATCTCCTAATTCAGCGGCCGTCATGAAAAGTAAAAAGGCCTTGGATCGATCGATGTCACATACATTCGGGATACCTTCATCATAACAAGAGCCTAGCCAATAAAAGGCATCCGGATGCTGCGTCGTCTCGACCAACTCGGTCCAGAGTTGAAAGGAAAGGGCCGGATTGTGGGGTATGCCTTGGATATCATTCCTTAGATGATAGCGACCCAAAGAAAGCTTGGCGATCTCGATCGGTTCCTTATCACGTACCGGGTCTGCGTCGTGTACGATGTCCGTATGGATCTTGAAAGCGTCCAGGTGTCGACCGAGATGCTGGAGGAGCAAGGCTTGGTCCATTTTGGCATAGTACACATGCGGACTGTCCTTGACCTCGGCCGCCTTGGCATAATACGCCAATGCCTTGTGAAGATCGATCTCGACCCCGATGCCGTGCTGGTAGCATCGGCCGAGGAGATCGAGGGCGATCATGTCCTTGTTGATCGCCGCCCGTTTGTACCACCGAATGGCCTCCCGTTCATTTCTTCCTTCCTGCTGATAGAACTGACCGAGGACACGCTGGGCATAAGGGTAGCCGGCCACAGCGGCCTGTCGAATCCACTGGATCGCCTCCCTTGGATTACGCGAAAGACCCAATCGACCAAAGTAATAGACGAGGCCGAGGAGGTATTGGGCCGCTCGATTGTTGTTTTTGGCAGCTGTCTTGTAATGAAAGAGAGCCGTCGCATCGTCTTGTTCAATACCTCCGATGCCTTTATCGTACATCATACCCAGCTGGACATGAGCACGGCTGTTGCCCATTTCTACCGCTTTCTCAAGCCATCCAATGCCCTCTTCATATCTTTCTTCCACCACCAATCGATTTCCCAGAGCTGCTTGAGCATCCGGAAATCCTTGGTGAGCACTCTTTTCATAATACCATTTTGCTTTTTCGAGATCTTGAGGAATATCCGATCCACATTCATAATGAACACCCACCAGGAATTGTGCATACCTATTGTTATTCTCGGCACTTTTCATTAAATAGTCAAAGGCTTCTTTTGAATTCTGCTGGACACCTTCGCCTTGGAATAACATACGAGCCAGTCGACACTGGGCCTCGGCGATGGTGGTCGCGATCGATTCGTTGGTCGGTTCATAATCATGGGCGGCTCTTTTAAAGTAGTCAAAGGCCATGAATTTATCGACTTCTTGAATGGTATGGGGTGCCTGAATGGGTAATCCATCGAGACAGCAGTGACCAAGAACATAGCTTGTCTCGCAAGACGGATGCTTTTTTAATAAATCAAATCCACGTTGTACTTGGGTGTCGCAGCCGAGACCAGAAATGAGACACATGGCAAGGTAGACAATGGCAACAGGGTCATGTGATTCGGTTGCATATTTCTCCATCGCTCCGTAAAACTGAAACCAGTGCTCAGGATCATTTTTAAGCTGCGCCTTTTGAAAGGCTTCCTTGATGAGGCGATACGATTTGAAAGGATAGAGGTTGAGTTGTTTTTGAAGGTGTGCTGTAGAAGAAGAAGAAGAAGAAGGACTGGATTGTGGCTG
>contig-100_62 length_4674 read_count_0
TTTTTTAAAGGATTCACGAGATTGTACATCTTTAATGGATATTATATTGAGAAGGATGGTATGGAAAGATATACATATCAAAACAATAAGAAATACAACAGTTTACATACTAAAATCAAGCCAATACTTTTATGACCCCATCTCTATCACCACTAATTATCATTGGATAAGGTGATTCTGTAAGAATGATGTCGGTTATTGCATCTATATGATTTCTCATTAAATATTGTTGCTGTGCTACTGAATTTGCTAAAGAATTCATGCTCGTTGTACTATTGCTTCGACTATTACTATTGCCAAGATGGCCGTTATTTCTATTGAACTCAAAGTGGAACTTCATGTTTTCAATTGTATTTGTACTGTATCTTGCTTTTGGTTCATCTAATTCTAATCCTAATACGATACCCGAATTTTCGATCCTTGCTGTATCCCAAAATCTTATTTTCCTATCTGATCCTCCAGTAATCATGAATCGGCAGTCGGATGGAGCTGCAATAGCTCGAATAGAATTTTCTGTGGAAATAGATTCATTGCTTGTAAATGAGTTTAATAAAATTTCTCGATTACTAGGTGCTTCAAGAGACTTGTAAGATTCAAGAATAACACCTGTCATTTTTTCATCTCCAGATTTCACTGCAAACACCTCAATGCATTGCAAATTTACAATGTCCCATATGGATACTTCATTTTTGCCAGAAGCGATTATTACTTGCTTATTTTCAGCACGAGGATCATGATTCAATAAAAGTACACTAATTCGGCTCTTGCTTGGATGAAGCCACGATTTTAAAGGAATCTGAAACCTTAAATCGTATAAAGTTAAAATTCCTCTCATTGTTCCAACAAGTAGCCATGTATTCATTCTGTCAACTGTCATTGCTGTTATAATACCGTGGCTTTTAGGATTTTGTAATTTCCAAACTATTTCCATCGTCAACAAATCTAATGCATATATACGCCCTTTTGTTGTTGTAAAAATCAAAATAGACTTAGATCCTGCCATTGTATTTGAAGCGTTGGTAGTAATATGCTTCATACTCAACACATACTCGCCCTCTAATTGATATTCTCTCACTACAATACACTTTCCAAATTTCAACGCTGATCCTGTATCATTTATATCCACTCGGAAAATGTGTATACTTCCATTATCTGAAGCAGAAGCGATGCTATAAGTCTGCTGAATAAAAGTAATACACTTAATTCTACCTCCTTGCTGATTATAAGTGACCCTTGATCTATTTGTCACATTTCTTTCGAACCTTGAACAATCCCATATCTTGACTGAACCGTCATCAGAACAGGATGCAAATAACAAGTTATCATGCGAGATAGCTAGCTGATTGATAGCAGCTGTGTGTTCTGTAAAGTGAGCTACCAGAATGCCTTCTGGCTTCCAATTATTCATTGTTCTGAAGGTCGTAATTCCTTGGGGAAGTCTCTTAAATTTCTTTAGTACACCTGGATCTCCTATAAATTCTGGTATATGTGGAGGAAAGGCCTCCATGGCAGTTTTATACAAAAGCCTCTGTAAATGTGCGTAGCCAACTGAACAAGCATTTGTTGTTTCACTATCATCTTTAGCCTGACAATTTTTGTCTATCAAATTTAATTTTATTGATTCTTCCATTCTGTTGTCTTTAGTCTTGATTGAATTCATTGTCAAAATAACGCTTTTTGGACGTTCAAGACTCTTTGGTAAGCTTGTACCAAAATTGTACTCTGAGGGGCTTTCTGTTGATGTTTCCACAGAGTCATCAGATGCATTAGTTTGTATAGGGATTGAGGCTATTCTGGTTTTGCTGTTGTCTTTGGCAAGTGCCTTAACATGAGGCTGGTTAGCAACTTGGTTTAGCTTGCAAAGGTCCTCTCGTGAATGTGCTCTCATAGGTGAAGGTGCCTTTGTTGCATTGTTGGATGCTTTGTGTAGCTTTGTTTTTGCATTCCGTATTTGTTGAGATAAATCAGGCAAAAATACCGTCATTGGAGTCACTCCAAGATTTTTCAGGAAAACTTCTTCTTTTCCCGCATTTTCATAATCATCTTTCATGCTTGGTCGATTATTTCTCATTTTTACACGAGAAACTTTAAAAATATAGTCTCGCATATATCTCAATTTTTCTTCATCTTCTACAGACATGCCAACAGATCTTAGGCGCTCGAGAAACATTTCATCTTCTGGAGAATTCTCTAATTCGTTTTCCTTTTCAACCATTATTGTTATCCTTATTGAGTCCGATTTTGATGCCTCTCTCTGCTTTTTCCAGAAGTTGGTCCTTTCTGTAGCTTTACTGGCCCATATAATGGCCTGTTCATAAACTTGGCGTGACATTGGCGCTTCTATATTTTCTAATAATGCTTCTTCGTTAACATCTGCAATATCGGATCTCAAAAAGGGTCTTAATAGAGGATATATGATACACCAAACGTCAGTCTCTGGCAAATGCTTGATAGCAGAAGAAATAAAACCAATAGAGCCATCACGGACCCATACATTAGGATGACAAATAAGAGGCCAAACAATACTCACAATTTCCCAAAGCTTCATTTTTGGAAATAGACCAAGATCAGCTAAACTTGCTAATGAATTAAGTACTTTCTCAACCACAAATTCTTCCGGATCTGTTAGTGCCTGAATCATTAGGGGCAGTATATATTCTTCTAAACTACGAGCACCAACAAATGTACCAACCCCTTTAATACTTTCAAAAAAAGCACTCCTCAACATCCAATCTTTGTCATTCAAATAAGTGATCATATGACTGAGTAGTACATCATTCGCCTTTTGTCTTCCAAAAAATACACACAATGAAGTAATGTTTGTTAGTAATGCTCTTTTTACAGAGCTGCTTTTATCTATCAATAGCATAGTAGTCTGCTCTTGTATGACAGATTGAAGTTCTTGAAGGTAGGAATCGTAAGATGACTCAAAATTCAAGTCTTCAGAATCGGCATCTGTGGTAACTGGATATATGTTATCTGCTTTAAGCAGCTGTGTCATTTCTAAAAACCTTAAAGCGGTTTCTGCCAGTAAAGCAATACAAGAAGCATAGGTTGACCTAACCAAGTCATCTTTGTCTGTTGTGAATGAACGAAGATTTGGTAAAATGTACTCTGGGAAAATCCTAGCGTTGATCGGAAGTATTGAATCCACCATGCATAAAATCTGAGTTAATGTTTTGATTGCATTCGCTCTAACTAATGCAGATTCATCTGTCAATAAACACATCAAATAAGGAACTAAGCGATCCAATTTGACATCGTCAGGAAGCCTTTCAGCTAACGCGAGAAGTATATCAAATGCTTTGAGTTTGGAGCTTGGGTATAAAGTGTTTCGAATCAATGAGCATATAAATGACAATAAAATGAGAGAGCCTTCCTCTCCAGGCTTATATACAACTCCTTCATGTGTACTGGATGCATTACTATGATTGGGAATATTGGACTCAGGCGATAGCAAAATAGATGATGCAGTAGCTGTATTTAATGAATCTTTTCGCATCTTGCGCTTTTCTTCAAGATGAATATCTTCGCATGGATAAGAGACGTAGTCCATGATTTTTTCAAAGTCATGAAATACGCGCTCAATTTTTTCATCTGCATCAGTGAGTTTCTTGCTTGCTGTACTTGGATAGGCAGAAGATAAAGTCGACATAATTGTCGGATCTTTTTGTTGCTCAGCTTTATCAGTCAAAGAACTCATGTATTGATACAAGAATGAATAAAAGTAATGGGGAAATGCTTTTCCATGCCATTGCACCAAATATTCTTCAGCAGACAGTCGAGATCCCGGATTGATCTGGATCATATGTGATACCAATTCCTTGATATTTTTATCTTCAATTTTATCCAAGCTTACAATAGGATTGTATTCACCATTTTTGTACTTGAATAATTGAGATAAAGTAAAAAGTGATGTCCCTTCTAAAAATAATTCTGCTATCACACAACCAACAGAAAATATATCCATTTCTGGTGTAAGTTCATTCAAATAATCGTCTTCATCCATCATTTTAATTCTTTGATCTATTTCTGTTCCTGGTTTATAGAATCGCTCTGGAGCAATATAACATGTTCTTCTGGAAGACGTATCAAAAAAGAATGAAAAATCAGCGGGATTATCTTCAGGTAAATAAGTTGGTTTAAATGAAGCAAAATCGACGAGGAATGCCCAATTCCAAGAGGTAACAAGTACGTTTTCTGTCTTTATATCTCCATGATAAATATTTTTTGAGTGAGAATCAGCGATACTTCTCAATAGTTGGTAAGCTATCCATTTTTTCTCGATAATAGTAAGGAAGGGTCGTGTACTGATTCTATCATATAAATTACTGTATAAATATTGTCTGACTAAATATGCTGCTTTGTCTGTTTCCAATATTCTTTGGAAAGAAAATGCATTGTGTACGTCTGATAGGGCTTTATATTCCACTTTTAATTTTTTCACTCTTTTGCTTAATGACATGCCTAATTCAGGCTTTACAAATATTTTCACAACAACATATCCATCTTTGTCATGTCTTCCAAGAATTGTCTTCATAAATCGAGCATTACCGATACTTTTTTGATAGTTTATGTCGCCCAACTCGCTTACATAGCTGTCTATTCCTGCGATTGCTGTCACAGTTGATATTTTGTTCCCCATTGTAGAAAAAGTAACTCACTAAAGCGTGG
>contig-100_63 length_4667 read_count_0
TTTAAGCCCCCTTTTTTTTTATACAAATCCTGCATCTATTTTTTATTCTTGTTTCTTCTTTTGATTATGAAAGATTCAATTCATCTTGTTAATAATGAAAGTGGTTATGCCACAAATGTATTTGCTGATAAAGAATCTCAAATGGTTCAAGTCTGTGATCATCTTGAAAAACTTGGTTTTCTTCCCAAAGAACTCGTAAAAAATGAAGTATCTTGGTTTTATAGCAATTTAAATATCGATGATTATTATTTTGCACTTGAAAGTGTCGAAACTATTTCTAATCATATCATGGCCCTTTACGGTGCAAAAATATTGGCTTATACCAAAAATGAAAATGTACTCAATATCAATCTACAAAAGGAAGCTGAGGACGCAGCAGTCTACATTCATTCCTCCGTACCCGGTGTTTCTCAAATACACGGTCCTCAACATGAAAAGAACATTGATGAAAAATTCTTGGATATCTCGACCCCTTCTGAAGCTTATCGTGTCGAATCTTATCGTTCTAGTTCCAACGGTGGTGGATTAACTTCTCAAATTCGTAGTTACTTTGTTACCAAATGTGAATTTGAAAATATGACGCCTACAGCTGAACAAGAAACGGATATTAAACAAGTGGGTGATAAAAGCTTTTTAAAAAAGGCAACAGAACATACCCTCAAGGTATATGAAGAAGTCATGCAAAGTGTCCTTCAACGTACGGGTCCTGTCATTGAAATGTACCAAGTCAAAGGTTCTCGTGAACGTCGATTGGTTATTGGCTATCGTCAAAGAAGCACAAAGGGATTCTTCTCTGCTATTTCTGATTTATATCACTACTACGATCTATATTCCACTCGTAAATATGTTGAACAATTCTCTAACGGTGTGACGATCATCGGTCTCTATTTACATCCTCTTCCTAATTCCAAGTCAGCTCCTATCGAACACACCATCTACCAAGTCATGAAAGAAACCTCTCTTTTATACTGTCTTCCCAAGACTCCACTTCAACAATATTTCCAGACAAACAAACTTTCTGTTCAAGAAATGGTCTATGGTTATGTCGGCTGGATATTTGCTCAACATTTTTTGAATCGTTTGGGTAAAGAATACTTGAGTTTGACCTCCATCTTGGATCGTGCCAACCCTGTTCATGAAGAAGTTCTTTCCAAATTAAAGAAACGTTTACGTCAAGACACATTTACTCGTGAATATATTTTGGACATCATGAAGAGATACCCTGAGTTGATCAAAATATTGTATGCCAACTTTGCTACTGTCCATTACGTCAATCAGCGTGAGGCCACACTTGAACCCACCATCTCTTATCAACGTTTGACCAACATCGAGATGCTCTCTGTGGACGATATCAGCAAAAAGATCAAGTCTATGACCTCTAATGCACATGAGCAAATTGTCTTTGAATCCTTCTTGACCTTCAACACTCACGTACTCAAGACCAACTTTTATCAGTCCACCAAGGTTGCCCTCTCCTTCCGAATGGATCCCAGCTTCTTGCCTGATATTGAATATCCTAACCCTCTTTACGGTATGTTCCTCGTCGTAGGTTCCGAATTTCGTGGTTTCCATCTTCGTTTTGGCGATGTTGCTCGTGGTGGTATTCGTATCATTCGCTCACGTAACAGAGAAGCTTATTCCATCAACTTGCGTACTCTATTTGATGAAAATTACAACTTGGCTGCTACCCAACAACGCAAGAATAAGGATATCCCCGAAGGTGGATCCAAGGGTACTATCCTTTTAGATATCGATCAGCAAGATAAGCCATTGGTTGCCTTTGAGAAATATGTCGATTCCATCTTGGATTTGCTGATCGATGGTGAGACGATTGGTATCAAGGATAAGTTGGTTGATTTGACCAAGAAGCCTGAAATTTTATTCTTTGGTCCTGATGAAGGCACTGCCGAGTACATGGATTGGGCCTCTCAACACGCCCGAAGACGTGGTGCTACTTTCTGGAAAGCCTTCACCACTGGTAAATCACAATCATTGGGTGGCATTCCTCACGATCTTTATGGTATGACCACTCGCTCTGTACATCAATATGTTCTCGGTATCTACCGTACCTTTGGCTTGAAGGAAGAGGAATGTACAAAACTTCAAACGGGTGGTCCTGATGGTGACTTGGGTTCCAACGAAATCAAGATCTCCAAGGACAAGACGATTGCTATTGTTGATGGCTCTGGTGTTCTTTATGATAGTGAGGGCATCAATCGTGATGAACTCAGTCGTCTTGCCAATCATCGTTTGATGATCAGTAACTTTGATACCAGCAAATTGTCCAAGTCTGGTTTCCGTATTCTTGTGGATGAAGATAATATCACCTTACCCGACGGTACCCTTGTTGAAAACGGTCTTCAATTCAGAAATACTTTCCACACCAATCCTCTTGCTCAAGCCACTGTGTTTGTGCCTTGTGGCGGTCGTCCTGAATCAGTAGGTCTTGATAACGTACAAAGTTTGATGGCAAAGGGAGATGGTGCTCCTCTTTTCAAATACATTGTTGAAGGCGCCAATCTCTTCTTTACTCAAGAAGCTCGTCTTCGTCTTGAAAAAGTTGGCATTGTGATCTTTAAGGATGCATCTGCCAATAAGGGCGGTGTTACATCATCGTCTCTCGAAGTCTTGGCTGCCTTGGCCTTCAAGGATGATGAATTTGGTGAATTAATGTGTGTTAAGAACGGTGTTGTACCCCAATTCTATGAATCTTATGTCAAGGAAGTCCAAAATATCATTGAACATAATGCAGCTATTGAATTTGAAGCTCTCTGGCGTGAATACAAGCGAACCAACACACCCATCTCTATTCTCTCTGATGAGCTCTCAAATGCCATTGTTCAACTTCAAGAACAGTTACAAAGCTCTGGCCTCTGGGATAATGTCGCTCTTCGTACAACCGTCTTGAAGCGCGCCTTTCCTAAATTGCTCTTGGAGAAATTAGGTCTTGAAACCTTACTTGAACGTGTTCCAGAAAGCTACGTCAAGGCCATCTTTGGTGCTTATTTGGCTTCACAATTCGTTTACAAGTATGGCCCTCATCCTGATAACTTTGCATTCTTTGAATTCATGCGCGAGAACTTTTAAAAGCATACAACATTCATATCTTAAAAAACAGATAATCATCACTATTTTTGCACAAGGTTTTATTTTTTTTTTTAGTTTAGTTTATTGATAGAAATATCAACTTCATTTCTTATCTTTTTCCAACATATCATATTTCTTTCACAATAACTTAAATGAATTTTTGCAAACGCAATTAAAATCAACTTCAATTCTTTGTCTTGTTGTGCTTTGTGTCTTTTGAGTTCTTGCTGCAACATATCAGACATCTCTGACAAGTCTTGACTTACAGATTCCCTTGCCTTTTCCAGCTGCTTTATAGTATCTTTAGACTTTAGTATTTGGTTTTGACGAGTTTGTTCTGGATCGCTATCAATCATGCCTTGAAACGTAAAACTAAAAGCTGAAAACAATTTCTTGGTTGAAGTCCATTTTTTGGTTCGTTCCTTGGAAGATTTGACAGTAGATAATGTGGCACTTGCTGGGTATTCATGTGCTTCTTCTGCAGTATGCTTCTTGTTACCTATGTCTTCCTTAATGATAGCAGCAAATCCATCTTCTATGGACTCTGTATCCAGAAAGTCATCATCTACGTCATCATCTTCTTCTTGTTCTTCTGCTGATTTGGATATAGATAATTGATTCATGCCTGATTTAAGTTTGTTTGACTCATCTTGTTTACGTAAAAGAGTCTCCAGTGCTTGTGTCTTTTGATCTAGTGTCTCTTGAATCAATTCTAATTGTGCTTGCTTCATGCGTCTGTAACGCAGAGCTTGTTTAGTGATTTGAATGTATTGCGAATAATCTTGTATATGTTCTGAGCATTCAATCTCTAGTGATTTAATCATATCATTCGTGGATGCACATGAATCATCAATCACTTGACCGAGCTTTTCTATAAAGCTTGATAACAAGCCAGATGGTTCATATAAGCTTAATGCATTATAGACTGATCCCAAGTCAGAATAATCATTGGAAAGATCTGTGAGTCTCTTCAAGATATTTTTTTGAGATTTGTCAAATTTATGTCCTTTATCTCTAGTTGATTTATCTACATTTGACTCTGCTTGTTCAAATTCTTGATGGGGATGCTTGATAATATATGAAGATGAAGGAACTGGAATAACTGAGGTATGAGTGAGTGAAGCGTAATCATTAGGTATTAAATGATCTTTGGGTAAATCTGATAAAGGTGGGCTACTTAAAATATCATTCCAACTTTCATTTCCATGAATAAAGCGATGAAAGACATGTTCTTGGCTTAGTATAGGATGTACACCTATCCTAACTAAAAACCTTTCCAACATTCTTTTCCGCTTATCAATCATTGCATTATTTTCATCCTTACGTGTGTATTCAGAAAGTGTATGTTTCTCGGGTATAGGTGGTATAAGCAAAACAGGATAAAGCCGTACAAGTGATTTTCGAAGTGACTCGAATTCACTATAACGTCGCTTGACTTCTTTCATATCTTTAGTTTGAATAGTATAAACGATAAATGAATTATTGTCAGTCTGGTTCTTTTCTGCGTAAATTATCTTTAAAATATTTTCTTGTTCCTTTAACAAGAGTTGAATTGTACATTGACATGGACTTGGTTTATA
>contig-100_64 length_4662 read_count_0
AAGCAGCTGGTTTGCCAAAGCTTTCAACATTCCCACCTATACCAAGTAAATTGGCCCGCATAAGAAGCAATAGTACAGCCACACAAATGGCAAAAGCTAATGATGGTAAAGATACATCAAAAGCGACTATAAAGCAAACTGTGGATGATTTTATACGTCTGTTTGACGAATTGTATGACAAGAGACCCTTCTTTAAAGAGGCCTGCAACAAACAAGAAGCTTTAGACTGTTTTGTTCAGGTCTTGTTTCTGAATATATGCCAAGCAAACAGTATGTCAGCTGAAGAAGAGTTAAGCTCAAAGGATGTTATTCTTGCCAATGTCGAAACAGATCAAAGCACACCAATATCTGCTTTATCATCTCCAGCTGATGGCATATATCCTTACGACCGCTTAAATAGTGCTACTGCAGATAGTGCTGCATCTGTTGATAGTGCAAGTATGTCTCCTGGAAGAATAATCAAACGAGGGGGTACATCTGCTTTAACAACAAAGACTTCCCCACATGTATCTAGACGTACACAGGCCTTCATGCCTCGTTTGCGATCAGCCTCTTGGAGCCAGTTTAATTATCTCAAAAGTACAAAATCATTACAAGAACCTGTGGCAGACCCACTTCTAGATTTTATTGTTAAGATTTGTGTTCAGTCCATTTTCGATTCTACAGATAGGAGCTTGAATGGTTTATCTCTGGTGATGGCCGCTTTTCCTCCTAGCACGCATGATCAACAGCTATACTTTGAAAGCCATCTGATGACACACATTGCTCAAAACATAAAAAGCAAATTTCAACTAGACGAGGATGTAATATCGGATCAGCGGGTTTTAATTAACGTAGTCAAGTTTGCACAGACAGCAGCAGATGCAGCCATCCAAGGTCGATTCAAAGATGGTGGCACTGAACAAACATACGACCTATTGGCTACAATATTAGAAATGTTACAGTTTGAAGAGTACAATTACAATGCGAATGATAGCTTAATGATTGGTTTTTACCGATCTTTTAATAGGATGATTTTGGCCAGAGTTTCTGAATTGGAGTATGGAGACGATAGTACCAAAATTACAACTTTTCTTGATTATTGTATTCATCATCAAAAGGTCATTTTAAGTGCAAAAAATACAGATATGGAATTTTTGAAGTGCTTTTGTTATCATTTGTACTATTATTTGCAGTCGAGCGATAGTCAAATTAAAGATGCTGCTGCAAGCATATGGAAATTGCTGGTCTTACAAAAACCTGAAGGTATTGCTTTCTTGTTTAATGCTAGAGTGAAGGGCCTTGAATGTGAAGATCTTAGTAGTGGATTTAGACAAATGCTTGAAATGGACCTTGAATCCTTCTATACGTGGTTAGATTCAAGAAAAGTGGAACTAAATATGCTATTTAATGAATACATATGTAAATCATGGGAAAATTTTATCATTCAAGAGCAAAAGAACAGTAAAGAAATGCTAAAGAACTATGTAGCAAGACGTATTAATAAGCTAAGAAGAATACAAAGACGTGAGGCGCACGAAAGAGACATATTTAATGAATATACCACCAAAACACTTTCTTGGTCTCAGGAAATACAAGAAGTTGAGACTAATCGATTTGTAAAGGCTCTTCAAGACTTTGATGGACATGAAAATTTTATTCACAGTGAATGGGTTCGAATTTCTGAAGACTTGATACGTGAAAGAGCTATATGGGGTCCCGAGAAAGCTACTGATCTGAATTGGAGATTAGATAATACTGAAGGTCCCAACAGAATGAGAAAAAGATTGCGATATATTTCCAATGATAGTCATTTGCCTTATTTACCCAAGCAAGCACGTCGCTCAAAGTTGTCTACTTTAAAAGCACCTGTAAGACCAATGCCAGCCAAGAGAACCACTACAAAAGTCAGCAAAGAACTAAATGGCGCAGAAAATTCCAAAGAGACGACGAATAATGACGAGGATAATCTGATAGAAAAGCGTTTATCGCATGACGAAGAAAACGAAGACGAGGAGCTGTCCTATGAAGAAGACAAAAGTAGAAAAGTGCTTCGGTTGCTTGATCAAGGTGATATGGTGCAGGATGTATATAATGTTAGTAATATAGCAGGATTAGATGCATGTGAAGGGCTTTTACTGCTTTGTAAAAACAACATATACTTAATTGATAATTTTTTCCAAAGAAGCGATGGTGAAGTGGTTGAACTATGGGATGTTCCTAAGGAAGAGCGCGACCAATATTTACTACTCATCGAAAGGGCCGCTGGTATGGGGACAGAACAATCAGAAAATACACCAGGTGACCATGCCTGTAGAAAGTGGGCAGCCACTGATCTTCGTGATGTCTTTAAACGTCGCTTTTTATTCAGAGATGTTGCGTTGGAAATATTTTTCAAAGATGGTCAAAACGCTTTGTTCACTGTTGCTCTTTCTGAACGTGATGAGCTTTATTCCAAACTGGTAGAGAGAGTTGAAATACATGAGGAATCAGATGGCACTATTTTCCGAAGCGATATGGACAATATACCAAGCCTAAGTAATACTTTCAGATTATCAAGTTTATTTGGTACTTCTACCTTGAATGACTTGGTGCAAAGATGGGAACGCAGAGAAATAAGTAATTTTCAATATCTTATGTATCTGAACGCTATTGCTGGTCGATCATATAATGATATAACTCAGTATCCAGTGTTTCCTTGGATTTTGGCAGATTATACAAGCGAAGAACTGGATTTAACCAACCCCAAAACATTCAGAGATTTAACAAAGCCGATGGGAGCACAAACAGAAGAAAGAAGGCGTGAATTTGAAGACAGATATAGACAGTGGGGCGAAACAGGTGACCCAACTCCTGCTTTTCATTATGGTACACACTATTCTTCAGCAATGATTGTGTGCTCTTTCCTGATCCGTTTGGAGCCTTTCACTCAGCACTATCTTAAACTTCAAGGTGGTACATTTGATCATGCAGATCGTTTGTTTGATTCAATTGGAAAGGCATGGGACTCCGCTTCAGAAAAGAATATGGGTGATGTACGCGAACTGATACCTGAATTCTTTTATTTGCCTGAATTCCTAACCAATGTCAACAAGTTTAACTTTGGTGTAAAACAAGGTTCTGGTGAAGCTATCGATTCCGTAGTTTTGCCTCCTTGGGCTCATGGAGATCCGAAAATATTTATCCAAAAGCATCGTGAGGCACTTGAAAGTGATTATGTTTCAGCAAATTTACATCACTGGATAGATTTAGTATTTGGGTTCAAGCAACAGGGTCAAGCGGCCATTGATTCATTAAATGTATTTCACTATGTTTCTTATGAGGGCGCAGTTAATCTGGACACTATTACGGATATTGTTGAGAAAACTGCCACTATAGGAATGATTAATAACTTTGGTCAAACACCTCGTCAGCTATTTAGAAAGCCTCATCTTTCCAGAAATACTCCCGTGAGTGATTCAATATCGCTAGGTTATTACGTATTCCAAGATCATCTTGACAAATTGATTCAATCAGTTGCACCTTTGCGAGATATAAAGCAGCAGATTGAAAAGATTGGCTTATACAATGAAAAACTTGGTGTAACTTATTGTCAGCAATTATTAGTGCCATCAGATGGCTCGCGGTATATTGAATGGGGATTTAGCGATAGTAGTCTTAGACTATACTCTACTGAAACTGGAAAATTATTAAACGTGTTTGAAAGCATGCATGTTGGTTGCATTAGCACTGCTTACTTTACGGACTCAAGCACATTAATAACAGGCGGAACAGATGGACTTGTGTGTATATGGAAAGTGAAATACCAAAAAAGTATTAATTTTACTTTGTCCGAATGTTTGAAGGGGCACACAGATGTAGTGACAACCATTACAGCCTCTCGATCATATAGTGTCATAGTTACTGGCTCAGAGGATAAAACAGCAATTATATGGGATTTGAGTACCAAAAAATACATTCAATCCCTTAGGGGCCATGAAAACAAGGTAGAACATATCTCTGTTAACGATAACTCTGGCGATATTATGACTTGTTCAGCGCATACAGTTCGTATATGGACTATTAACGGCGACTTATACATGACCAAATCAGCATGCCCAAGCTCTGAATCCATTCTTTCATGTATATTTTATGAGCAAAAATTAACTGAATGGAATACTCGAGACTTGATTATTACAGGTCATCGTAAAGGAATAGTCAAATTTTGGCTAAAGCAGATTGAAACGGATTTAAAGACAGGTCAACAAAAGTGGTCGCTGACACTTGCTCACCAAATTAGGCACGAAAATCGTATTGATGGAAATCTGGATAACTCGGATATTGTAGATTTAGCGATTTCTAGCTCTAAAAAAACTCTATTTACAGGAAATAGACATGGGAAAGTTTACGCATTCGTTTTGCCAGACACTACAGATAGCTTTCATTTCTTGAGAGAAGATAGATATAAAGAATGCCTAACGTGTAGAAAAACCTTTTCTGTTCTTGAAAGAAAAAATCATTGTCGTACATGTGGGGGAATTTATTGCTCTGGATGTATGTCCAATCAGCCTTTGACCTGTCCTGATAAATCCGCCAAATTTTGTAAATTCTGTTTTGAAAAGCTTGTGTCTTTATGCAATAATTCTCTATAACGCATCCCTTTTATGTAGAAGATAAATAATTAAAATTTGTGTATACTTTATT
>contig-100_65 length_4656 read_count_0
AAAAAAAGAAGCCACCAAAAACAACAAAGTTCCAGCTTGTCTATACGGGGAAGGAGGAACTGGACGCTTCTGAAAATAACAATGCGATCTTTAAGAACCTGATACCATTTCCGAATCAGGGCTGTGTCTTTATCGGTTTTCCTACACATCAGACCACAGGCTGTTGCTGCCACATGGCATCAAGATTTATACCCACTGTTGAAAGAGAGAGCATCGACTTTGCAGATCGTTATATTAGCATTTGGAATAAGGAGCTCTTGGCTGTTGGAGGTTTATTGGCTCGACTGGTATACAACGACGAGATGGAGCAAATAGCACGACTTTACCGAGAACTGGTGGGCACTGAAATCCATGTGGATAAAACAGTTATTGAAGGTACAGATAGTGCCAAGCTCATGCTCGAAAAGAGAGCTGCTCATGCTTTAAGCTCCTTTTCCTTTCAACATTCTACGCCAAGCTCGATCGTGGGTAAAGTACATGAGGAATGGTTCTTTAAGTCTTGTAAATTGTCTCTGACTATCATGACCTCTCATGGTATACAACCAATCAATACCACAAGAACAGTTCCTGATAACCTCAGTTTAACCGGACACAGCGTTACTCAACTCTTGGATAAATTCATAAAAACTATACCAACTATTCCATCCACTGTTTATCAAGACTGCAAAGAGGGTATCACAAAACTCACCAACTATGGACTGTTGCTGCCTCTGGGATTAAGCGATGTTCTAAAAGAGCTTGCGGCTCGACCACTACAACAGGATGAAATGGTGGCCTGTATGAGGTGGTGGGTTGAATGCAATACGGGCAATACGGCCATTCCTGCATCCACACGCAGTAGTATCAATGATGCGACACGCGCTCAATTCCTCGAGGCGGCTATCATGGATTGTGGAGAGGAGAAAGGGTTCATGCAGCTTTCGAAAGCGGCTTATTGGCAAAATCCAAAAATCATTCCTCTTGACATGAATGTCCCCCCAGATACGATGCCCTTTTCAGTTTCCAAGAATTTTTCAACAAATGAGTTGACTTCTTATTTTGGAAACATGAAGGAATTGTCTGTAGTTCAATGGACGTACTTTATTTATGAAACCAATCCAGAATTGCAAAAATCAACCGAGTTGGCAGAGCGTGTGCTTGGTATTATATCCAAAAATTTCTCCAATATATCCTCCAAATCCGAAAATGAATTAATTCAGCTATTGAAATCAAAAACTTGTGTTTCTACCCGCTTTGGTATGAAGTTGCCTGAGGAGGCTTACTTTTCAAACGTCAACCTGTTTGATGATTTGCCCACCATTCAATTCAGTAACCCTAGACACGTCAATGATACATTTTTAGCCGCCTTGGGAGTTAGAAAGCATGTCGAATTGCAAATCGTATTTGATCGACTTATCTCTGATGGAAGCTGGTCGCATGTTGATCTGATAAAATATCTAACCTCAGTTCAATCTACTTTGAGTGAAGTAGAAATTCGAAGACTTCGAGGAACTGCTATATTTACAAAGGAAGGTGAAGAGCCTCGTATAAAGGAAATTGAAGTACCTAAAGCAAAAGTTAACGAATCTGGAACAACCATGGTGGAAAAACATCAAAAGAAGATTTACAAACGTTACAAAGCAACCGATCTCTTTAGTCCTACAGACATTGCCAAAAGCTTGCATCTTCCTGTTATTTATTGGACTCCTCGCTGGAGAACATCGAGCGATGAAGCCAAGTTTTTGGTCGAAAAGCTGGGCCTGAATACGTCTCCTCCACTGGATATTCTGCTCAATTTGGCCGCTCCTGATGATCAAAAGACAGCCGAGAGACGAAAGATACAGACGACGGCCTTGACCTATTTTATTGAGCATCACAAGGAGTATCAAGGCAAATACAACCCAAATAGCATTGATATCAAGTTCTTACCTTGTTCTGATGGAAACACATATGCTGCTCCTCGTAATTGCTTTACAAATTCTGATGTTCAACTCCTTGGCTTCCAGAGATTGCACCACGACTTGATACCAATGCGAGATAAACTAGGTGTCCGAGAGAACCCTACTGCTGAACAACTAATTCAAGCCTTCTTGTCCAACATTGACACAGACCATAATAATTCCAAGAAACGATTTGAATACATGGCCAGTCGAATGGGCGATCTATCAAGATCTCACTGGCAACAACTCAAGCAGACGGCATTTATTCCTGCCAATCAAAATAACGTGGTAGTACTGAAGGAACCGTTAAACTGTTACTTTGAATCTGATGGCTCGGCCAGTTTTCATAAAGAATTGTTTCTGTTTGTCAATTTTGGTACCTTGGCTAATTCTTTCTTACGATCTTGTGGAGTCAAGGATGAGCCCAACACAGTCGAATTAGCGTCTATGATCGTCAAGGATCCCCAGAGATTCTGGGATCTGAGCAGCGGAGGTGAACGCTATTTGGGTGCGCTTCGTCAAATTGCTGGGCAATTTTATCTTATTCGATCCAATAGACAGTTATTAAATGATATGAAAACTAAACCATTCCTTGTGGGTATTAAAAGAATGACCTTATCTGAGCAACAGCAACAACAATCATCATCTATAGAAAATGAGGAAAATTCAGCCGAAGGAGAATTTGTACAGTATAGACTAGCAAAAGCCTCTGATATATTTATTATTGATGATACTATGGGTCATCAAATATTTTCTCCTTTATCTGCGCCAATGGAACCATTATTAGAAGAGTTCTATCGCCAATTAGGAAGTCGAATGTTATCAACTCAAATCAAAGAAACCTATTCGTATTCTAATAGAATGGGCGTTACTGATAGAACAAAGAAGATAACTGAAATGATTTTTGAGCGTACGCCTATCATTATATATCAAATGATGAATGATAACCCTCAGCGTAGAAAGGAATTGTTACACGATGAACAGTATGTCAAGCAGCACCTTAAAGTTGTTCAAGTTCAAGAGTTGAAAATCAATCGATCCTTTAAACATACAGGCGAGAAAAATGTTCAGCCGACAACAGCATGCGCAGATCGAGTTGACTTTGGCATTTACGTATCCACTGCAAAGGAGATTGATTATTATGATGTTGCCAATGCTTTGTGCGTACTACTGTTTGCAAGAGTTCAATTCAACGACGCGATTATTGTAGAAAGATACTTGACGGTTAGCCTCCTTAACTTGCGCCGTAAGGGAGTGCCTGTGGATCGTATATTGAATATCCGCAAGCAACATGTCACTTCACCTGCTCCTCCCCCACTTACAACCACTTCGCCAACGCAACCGCCACCGTCTATGCCTCGACCTTTGCCTTCACAAGAGCTTGATAAATACACAAAACAAGTGCAAGAGGTATTTGGCGATTGCCAAGAAGGCTATATACGCCAGCTGCTTGCTCAACAACACGAAAACCATGTACAAAATGTAATTGACCGTCTCTTACAAGAAACATATCCTAAAAAAAGCAACGAAATTAAAAATCAAATTGTATCAACTGAAGAGGAAATGGAAGAGAAACGAAAGCAAGCGGAAGCTAGCAAGCGTGTATCTCAGCAAAAACCTTCAGGGTTTATGAACAGACTCTGGTCTACATGGAAGCAACCAGTGACGCCTTCTGCCTCAACTCCCTCTTCTCCTCCTCCTTCTGTCGCTGCTGCACCAGTTAATCAAGAAATAAATGAAGATAAACGAACTAAATTGCCAAAGTCTGAGACAACCATTACACCAAACTACACCGACAACATTCGGCAAAACCTGAAGCGTGCTATTCATTCCTGTAGACCTTATTCTGGACAGGACGTCTTTACACCTCCTCGCATCAACCAAGTCGTCGAATCTAGACAGTATTGTGATGCTACGCCTGGCCACAATCTGACCTACGTTGGTAATGTGTTGGGTATGGAATTTTATGTACACCGAACTGTCAAATCAGACGATGTCCTTGAGCAATATAGGCAATCAATGGCAAGGTTTACGAGTATCCTGAGCGATTTGGCCAAGGTGTTTGAATTACGCATAGCAACCATCCAGATTTTTTATGACAAGGAAGGGCCAACAATTGCATTCAACTTAAGTGGTAGTCTTTTTATGAATCTAAGGTATTATTTAGCTCTTCATGAATCTGAAAAAGAGGATGGACATAAGAGAAAAGAAGCGTTGATTTACTGGTTCATGACTATTTGCCATGAACTTGCTCATAATTTTGTAGCAGATCATAGCTCTGAACATGAATTTTATATGTCATCATTTGCTGAAAACTATCTTGAATCACTCATGAATTATATCTACGCTAACCCATCTGTATAAAGTAACAACAACAAAATAAAGAGTCAAACATTATTTCTGGTTTTAACTTTTTTTTTTCTAACTGTGCGTCTTTATAAAAATATGAATTATGGTGTATCGTCTTGTTATCCTTTTTAAGCTTCTTCGGTGGCTTTAGCTTGTTGTTCCTTCATACGACGCTTGAAATCATCATATTGACATTTTTCATAAGCATGACGTTCATTTTCACACTTCCAAGGAAGGTAGAAGGTTTCGCCTCTGCACTTATTAAGAGGAATTAGCAAATTGGCGCAATAATCACGGTATTCGAGTGGGATCCGGGACTTTGCCATGTCCTTTTGAGAAGCCTTTCCGTCTGACATGTTTTATTGTAAGTTTGAAAAAGAAAGTCTTT
>contig-100_66 length_4638 read_count_0
CACAGAGTTGCTTACGTGAAAAGAATGCAAGCTAACCAAAACCAACCATTTACACCTTTCCCTACATCCTTAGGCAGCAGACCTTATTATACACCGGGCATTCCTGGGAATTATTCTACTATTATTCCCGATCAACAAGGGGCTTCGTATTACCCTACTCAAAATGAAGACGTGATTGATTCACGAGTTGCGGCTAGAGAACTTGTCAATTTCACTGTACTCAAATACCTTACGACAGCTGCCAGTAGCCCTTTTGAAGTTTCAAAAACACTATTACAAGTACAATATTTACCACGTGAAGAAATAGTAGGCTCTGTACGAAAGAAAACAACTGTTAAAGAAGACGATTCAGATACGGAAGAAGAGGCTGAAGAGTTCTCAGAAGATGAAGACAATGAGGAAGAAGAAGCAGGAAGACGCAGGCACCACGCAACTGAAGATTTCCTCAACTCTGGCATTTCACTCGATGTTGACGATCCTGTATTCAAGAAAAAGGTACCTGTTGGTGCAGATGGATATATTGTGCAAGCAAGTGTTTATGATGATTCCACCCGACCTCCTCACCAGATCAAACCTATTGACGGTGGTGTTTGGCAGGGCATCGGACGACTCTTGAACCATCCCCATGAGGGCTGGCGCTCCTTGTTCAAAGGACAGTACACCAATTGGCTTTATGAAATCTCGCACTTATTTTTACAACCTACTCTTGAAGGGACTCTGAACGATATGTTTGATCTGTACGATGATACGATACCTTTAGTTCACTTGGATCACGTTGGTCCTAATTTCGCGACTTTGGTAGCAAGCAACTTGATCGTTGGCTTTCTATTGAGTCCTCTTGAACTTATTAGAACAAGAATGATTGTTCAGTCAGCTTCACCACTACAACGTAAATACAAAGGGCCTTTCCATGCACTTGCCACTATCATAAGAGAAGAAGGTGGTATCAAAGGCCTTTACTTTTCTCATAATTTTGTTCCTACCATCTTGTATCACGCTATTACTCCATTATTGCAAAACATTACACCTTTGATCATTGACCGTGTTCTTTGTATCTCAGCAAGTGAATCGCCATTTTTGTACAGTCTTGCTGAATTAGGATTGAACACACTTGAAGTCTTGATCACCTTACCGCTGGATACGATTCGTAAACGTATGCAATGCCAGATTAGAACACGTACACCTGGCAATAAGCGATTTGAACCTGTTGTGGCATTAAGACCAGTGCCTTACACAGGCGTCATCAATGCAGTCTATTGTATGGCAAAAGAAGAAGGCGGAGGAATAATAGAAAAGAGAAATAAAGTAAACAAGAAAAATAGAATGACGGATTGGAGTTTGAGAGGTCTCTATCGTGGCTTTACTATGCAATGTACTTCAAATATTGTCCTGTTTTTCTTACACGCTATAAATGGTATTGAAGATGATGATTATGAAGATTTCTAAATAATGTATGTGTGTATGTTTGTTTAATAATAAAAGGATGTATTTATGTTTCTTCTATTTATACGAGAAAATGATGAAAAACAAAATATGGTAACACTAAAAGAATCTTCTCTTGAACCATTTGTAAACTTCTACAACACAAATATAAACTAATACGGAAGCCACTGTCATACCCCACTCCCAGGTAATGGGTTTGTGTCTGAATACATCTGTGTTTAAAACAGGAACGTACAAGGTAATGATCAATAGCACAAATCCACACAATGTGCTCCAGAAAAGATATTTGTTTTGTTGACCAGTTAAAGAAGCCCAGCTCCAGGTTGAATTACGAAGATCACGGCAGGTAAATCCATGAAGAAGGATAATGACAGTTAATGTAGCAAAGAGTGCACCACGAGCGCGAAAGACTTCTTCACATGATTCATTGTAATAATGGTTACAGTCAGTTCCGAGATTGCCTGTACCCCAACCATAAAGCACCACAATAAAGTTAAGTAAACAAATGATACCAATGGATACACCGTAAAAGATGATATCAATAAGGTTTGAATAAGAAAATAAACCCTCTTTCTTGCTGCGAGGAGGCTGAAGCATTTGATCCTTGTGAATTGGTTCAAGTCCTAAGCTCATTGCAGGTGGGGAACTTGTGATGATATTGTTGAACAAAATCTGAATAGGTGACATGGGAAATACAGAATCACCATTTTGATCGATAAAGGCAAGTCCCAGAAGCAAAGGCGTCAATTCAGCTACGTTACCCGAAACCATGTGAACAACGAATCGGGCAATATTTCCAAATACACGACGACCTTCCTCGATTGCTTTTACGATGGTTGCAAAGTTATCATCCATAAGAACAATATCAGCTGCTTGTTTGGCAACATCTGAGCCATTTTCACCCATAGCAATACCAATATCCGCTTCCTTCAGAGAAGGACTGTCGTTGACACCGTCACCTGTCATACCTGCAATTCGCTTGCGACGATGTAAGGCTTCGATCATTTTTACCTTTGTTTCTGGACTACAGCGAGCAATGACCAAAGGAAGATCCTGGAGAGCGTCAATTTCTTCTTCTGACATTTTGTCAAAGCGTTGAGCAGACATGACTAAATCAGATTTTCCATCGCCAACATGAGGTCGAGCATTTTCTTTAGCTTGTTGATAGAGATGGTTGTTTTCATCAAGACCATAGGTAGCAGGCAAAATATTTACTTCGCGAGCGATAGCGGTGGCGGTAGCTATATGATCACCCGTCAACATATGGACAGTGATGCCTGCCTTGTAGCATTCGTCTACTGCGTCTTTGGATTCCTTTCTTGGAGGGTCATAGATACCAACAAGGCCAAGGAATATCATATCCTGTTCAATCCACTCGCGTGAAAAAGTTTCGGATGTGATTTCTTGTTCATGCTTTATATAGCGCATTGCCAATGAAAGGACACGAAGACCACCTTCGGCTAAAGCATTCACTTTGGGTAGCACCAGTTCTTCGAGCTCTTGAGTAGACATTGATTTGATGTCATTTTGATGAGACATTTGCATCCCAACACAACAGCTCAAAACGCGTTCAGTAGCGCCCTTTAAAAAGGCAACAGACTTGCCTTCTGGTGTACTACAAAGAACGCTCATGCGCTTGATTGAAGAATCAAAGGGATATTCGGTAATAACTTTCCAGCTTTGTTTAGGATTACTTTTTTTAACAAGACTTGTTTTGCTATTTTGAAGCTTATGAGCAAACACTTGGAGTGCAATCTCAGTAGGGTCACCAATGCCAACCCATTCGTCTTTTTGCTTGTCTTTTCGTACTTCACTCATATTACAAAGAGCAGATGCGTTGACCATAGCTTGAAATCCGGGATCCATATTTTCTTTAGTAACCACAGTGGTATCTGATTCTGATTTTACTTCTCCTTCAACATGTAAGCCTAAGCCAGAGACTGAATAAAATCCAGTACTTGGTCTCCAAAGCCTTGTCAAGACCATCTTAGACTGTGTTAATGTACCAGTCTTGTCAGAACATATGTTTGTAACAGATCCTAAAAGTTCCAATGCAGCCAAACGACGAACCAAAGCTTTACTTTTAGCCATACTGTGCACACCAAAAGCTTGAGTCAAGGTGACAACAGCAACAAGACCTTCAGGAATAACAGCAATTGAAGTGGAAATAGCGTACAAGATGACTTCATTCGTGATATGAAACTTGGAAGTAGCAAATACAATGATGAGAGAAACGATGGCGATAGCAAGTAACACGATGGCCATGCGATCCAGCGCTTTTTGAAGTGGTGTCTTTGTATTGTCACCACTGTCAAGCAATCGTTTAGCGATTCGACCAATTTCAGTTTGCATACCAGTGGCTGTTACAATGGCTTTACCTCGACCCTTTGTTAAAACCGTACTAGAGTATCCCATGTTGATACGATCACCAAGAGGGATGTCTTCTCCTTGAATAGCGTCCGGCACTTTATTGACAGGAACACTTTCACCAGTTAAAAGGGCTTCATCAGCATCCATATTAAACGACTCTATAATTCGACAGTCGGCTCCAATAACATCACCATTCTTTAAGATCATAACATCACCCGGAATAAGTTCTCGTGTGGGTATTGTTTTTTGATGTCCTCCACGGATGACTTGACTTGTCGGAGAAGCCATTTGTCGCAGGGAATCCATTGTTTTCTCAGCTTTATATTCTTGCATAAAGCCGACCCCAGCATTAAGAAACATGATGGCACAAATAACACCTCCTTCGATATAGTCTTTGAACACAAAGGAAACAATCATAGCTATAAGTAGAATAAGAACCATAATATTCATGAATTGCTTCATCAATAACTTTAAAGGACTAACACCTCCTTCTCCTTCCATTTCATTGTATTGGACACGTCTTTCTTCTATAACATCATCTGATAGACCGTCTTCTAGATCAGACTTCAATATTTGTGCAACTGTGTCAAGATCCATAGTGTGATACGGTGGCCCCTCCACTGTTTCTCCTTGGTCCGCATTTTTCCTTCTTCGTTTAACCAAATTCATTTTGCTCATGATAACACTCCTTACAGATCTTGTATCAAAGTCTGATGAGCTACGTCCAGTAGAAGTTCTAGACATCATCTTTTGAGTAAGTTTCTCATTAGAACGAGCTTGTGATTCATCAAATTGAATCGTTTGCTTATTATTATTATTATTCAT
>contig-100_67 length_4627 read_count_0
AAACAGGCAGTGGGAAAACCTATAGTATGGGAATTGGTATAGAATACACAACAAACGAAGGCATCGTACCTCGATTCGTTCACTCCTTGTTTCAGCAACTGCATCATAAACAATCCTTGCTAGATTCTTTTTCATTTCAAGTCTCTGTCTCCTTTTTAGAATTACACCAAGAAGACTTGGTTGATCTCTTGGGTGATAAAGGTTTCAATCTGACTATACGTGAAGACACACATGGAAATATCTGCTGGGCGGGTGTGAAAGAAGAAGTGGTTTGCGATCCAAAGGAGCTCATGAGTTTCTTGAGAAAAGGTTCAATAGCAAGAACAACTGCTTCTACAGATATGAATCATAATTCATCAAGATCGCATGCTATATTTTCTGTTGTACTAAGACAATTTCACCAAAATAAGAAGCTTGTTTCAAAATTTCATTTTGTTGATTTAGCCGGTTCAGAAAGACTGAAGCGTACAAATGCAGTAGGTGATCGAGCAAGAGAAGGCATCTCTATCAACAGCGGCTTACTCGCATTGGGTAATGTCATTTCCGCTCTCGGAGATGAATCTCGTCGTGTGTCACATATACCTTATCGGGACTCGAAACTCACACGATTACTGCAAGACTCCTTGGGAGGAAACAGTCAAACGCTGATGCTTGCCTGTGCTTCACCCGCTGATATCAATGTCACCGAGACACTCAATACACTTAAATACGCTAATCGTGCTCGAAATATTCGTAATCGTGTCGCTGTTAATCAAGAGATGGGCGAAACTGAAAAACTAAAGCAGACAATCACTCGACTCAAGGAGGAAATCAGGAGTAATGATGATTTTCTTCATGCAGTCAATAACGAGATGGATGCCTTGAAAAGGGAAGTTCAGGTGCTGAGCACCACACTGCAGCAAAAGAGTATTGAGTTGGCTTGTGTAAAGTGTGAACGAGATCAATATAAACATCAGCTCATGGCTGATGATCATGGTCTTATACCGCCCATGATGGATGATGACCAAACCTTGGTGAACGATCATCCTCTGATGACAGAATATGCTCAGATCATTGAGTCCCTCAAGATTGAGTTGCTTCAAACACAAGAAAAATTAAAGCTCTCTCAGGAAAGACAGCATGATGATGATGAAACATTGGTCGGTTCACCTTGTCACTCATCAAATCAGTGTCCTCCAGTCTATGTGTCTGACAAGACATCTTCAAATAAGAAACGACATCGTGTCGGTAGAAGATCAAAGTATAATAAAAAGAAAAATACTTCTTTCACTACCACAACAGCAATCGCAGTTTTTCCTAAACAGCAGAAAAAGAATAACAAGTTTTTACAAGAAGTCAAGAGAAAGTTACAAAAAGAAATCGATTTCCTAAAGCAACAGCAATTCACTTGTAATGAAGAAAATGAGATACCAAACACAAAGTACAGAAGACGTACCTTGGGCTCTATTCATACTGACCTACAGCGAAATAATAATGACAACCAAAACTCTTCTCAGACCCTCTTCTTACAAAAGCTGGGTTCGATGATCGACACCCAACACGAGCTCATCCAACAGCTCGAACAAGCAAGCCAAGCCAAGGACGACCTGAGCTTCTATCACGCCCAAAAGCTAACCGAACTGAACACCAAGAAGAACATGACCCTCACCCATCACAAACGCGAACTGGCCGATCTCAAGGCTCAGTACGACTGCAGATTGAAAAAGCAGCAAGTCGAACTCCAGACCTTGCGCAGAAAACACATGCAGCTGATGAGCAAAACAGATCGCATGCGACACCAAAGCCAATCCTTAGTCGACCAACTGAACCGGACGGTTGAAAAACTTGGCCGGGAAAAGAAAAAGACGATCAAGCGAATGAAGCAGGAATCCGATCGGGCGCGTGAAAAGATGCTGGATTACGAAAAGGCGCTGGGAAAAGCAAAGAAACAAGAGGCCCAGTCGGTCACAACCAAGAAACGACTGGAGAGAGAGATCGGTGTACAAAAAGTGGCCTATAAGCGCTTGACGGAAGAAATGGTGGGCTTGATGGGTCAGATGAAACAAGTAGCGGCGATTGTGAAAAAGCTGGCGAGTATCAATCCAAAGTTGGATATGACCGGAAAGGCCCTTTTGGCCAAGGCTTTGACGTGTGCAAATGTAAGAGGGTACCATGCCAAGCCGAGTACCTCAAAGAAAACTTCTGGAAAGCTCAAGGCGGCCACACTTCAGCAACGTGTGTTTCATAAAAAGAAAATCATAAATAGTGCTATTGCTGTCTTTGTTAAAGACCAAGCGATGCATACTGCAATTGAAGATATAGCACGCAAGCGTCATAGTCTCGTCCTAGAACAAAAAGAGCTTTTGGCCGAAAGAAAGCTTGTGCTTACAGAAGCACACAAAAAAGACACATTTAACTTTAAAGAACTATCAGAGACACAATACATGGATGAAAGGATTGATACAATCACACTAGAACTCAGCTTACTAGATCATCAACTCCAACTCATTCAAAGAGCCAAAGAAGATGACAGCTGGACGGACGACATGGACAACAGAGAAGACGCTTATGAAACAGCACTTTCGCTGATAAGAACATTAGAATATGAAGAAGCACGACTGATATCAGAATTATTCATGGAAGAACTGATCCAATTGAAAAAGACATGCCAATTTGATACTCTATCCACACAACCCATGGGTTCCATGCTCCAATCACTCCAAGCTGCATTGGTACAAATCAGAAGAATCGCATCCTCACGAGAACTGGATCCGATCTTGATGCGCATCTTGAACAATTCAATCCAAATACAACACGGTCTTCTTTTACCTAAAGCTTAATGTTTATTCTATTATATTTGTAAAAATAAGGATACAACTAAATAGCCATTTAAACCAATCAATAGTAAAGCTATGAGTATAGATACGACCATGACTATTTTACCATTGGCATAAACAAGTGGTTCAGGCAGCGTATCTATCATCAAACTGGATTCTTTCTCTTCAACGGAAGCGGGCGATGTCTGGCCAGGGGTGACGTCTTCATTCGGTCGAATAAAATAGTTTTTGACCGTTTGCTTATTGAGCTTGTTGAATTGTGGGAAACGGGTCCAGTCGGCTGTGGATCTCGAAAACCTCAGACGGGCCACCAGACGATCAATCAGGGACATCGTGGCCTGTTCCGTCGCCAAAGGGACCTCTCGGCCCTCTTTCCTTTCCACCACCACCTCGAGCTTCATGGTCGATTTTTTGGATGTCAAATAGACCAGAGGCACGACAGCAAAGGGTAATTGAATACTCAGGGCGACTTGACTCGCCACCAACATATTACTTAAGCCTGAGCGTCCAGCAATGCATGCCGCTACCATAGCTGGTATGATCGCTATCAGTCTTGTCACGATCCGACGTATCCAGGGCCGGGTGGTCATGCCCAAGAAACCACTCATGATCACTTGTCCTGCCAACGTAGCCGTCAGCGTACTCGACTGTCCTGCGCATAACAAAGCGAGGGCAAAGACCGTCGCTGCCGGTGGACCCAGATATTGTCGCAAGAGCGCATGGGCACTGAACAGATCCTGAATGGCCTGCTGCTGATGGTCGGGTGCATAGAAAAAATTGGAGGAGGCGACGATCAGGATCGCACAGTTGACGAAAAATGCAAAACTGAGGGCCACGAGCAAGTCCACAAAGCCATAATGTAAATTGTCCTTCAAGGACCGTTCGAGATACGCTCGGATGCTTTCGAAATCCATCGCACGTCGATCGACGTCAATGGACGTATGGGCCTCTGCCTTCTCAGCCTCTTGACATGCCAAGGCGTCCGGTTGGACATCGAACGGACTGCGTCGGACCTGCCAACGGTCCCCCTGCTGGGTCACCCTCGGTCTCTGCGATTTCCATTCTCTGCATCGACTTTGGACAATGAAGCTGTGCAAGTACAGGTTGTGAGGCATCACTGTAGCACCAATGATACCAATCGCGACATACAACACCTCGGGGTCAGTAAAGATCTCCTTGGTCGGGAGATAGCCCTTGAGGACATCCACGGCCACAATGTCTGAATAAGCCAATTCGATCATGAAGCAGATGCCTACAGCGGCCACGAGCAGCATGACAAACGCTTCAAAGACGCGAACCATCCTGCCCGAAGTCGAGCTCTCATCATCTTCCACTTCTTCATTGTAAAACAGCAAGATGATAAAGACATCCACCGCCGTGATCGCGACACCCGCCGGGAGGGGTAACTTTGGAAACAGCAAATTCAAGGCGATCGCGGATCCAATCACTTCGGCCAGGTCGGTCGCAATGATCGCAATCTCGGCCAAGACGTACAAGAACAAATTCAGCCAGCGTGGAAAGAATTTTTTGGAGGCCGAGGCGAGATCCAAGCCGGTGATGGTGCCCAATCGAATCGTCAGATTCTGTAGAAAGACAGCGATGAGGTTGGAGACCAGGATGATGAACAACAGTCGGTAACCAAAAGAGGATCCGCCTTCCATGTCGGTCGCCCAATTGCCTGGGTCTAAATATCCAACAGCAATCATAAATCCAGGCCCAATGAATTTCCCCAACGTTTTCACATAGTGGGTTATTTTCGCACATGATTTCAGCATTTCATTAAAAAAAAAAAAAGGGAGGGAAAGAAACAG
>contig-100_68 length_4616 read_count_0
TTTTTTTTCCTCCCCCTTTAAACCAAATAAGCTTGTATCAAAATGGAGCAATTCCTTGCTAGTCTTGACGATCTTTTAACAAAGCTGGCTCAAGCTCAAGATTCAGAAACTATCAGAAATGCTACTTCTGTTTTAAATACCCAATACTATGTCACTGCTGACTGTGTACCTGCTCTGATTGAGATCATTTCTCGATCTCCTCACTTCCAAGTGCGTCAACTGGCTGCTGTCGAATTGCGCAAGAGAGTGAGCAAGTGGTGGTCTCAAATCCAAGAGGCCGTCAAGACCAATTTGCGTGCTCAACTTTTGAACATTGCTCTTAATGAACAAAATGAGGCCGTGCGTCACTCGATCGCTCGTGTGATTTCTTCTGTAGCCAGTATCGATATGCCTGATAACAAATGGCCAGCTTTATTAGAGTTCCTGCATCAATCCTGTGCTAGTCAAAACCCTGCTCATCGTGAAACGGGTCTGTACTGTCTTTATACTCTGTTTGAAGTCATTGCCGATTTCTTCATGAACAACACTGGATCTCTGTTTGAGCTGTTCAGCAAGTCCATCGTTGACCCCGAAAGCAAGCCTGTTCGAATCACGACCGTTTTGGTTCTCGGTAAACTTTCTGAATTTGTCGACAGTGAAGATAAAAATACGATTAAAATGTTTAGAGCTATTATTCCCAACATGGTCAGTGTGCTGGAGCAGTGTATCAAAGACGGTGATGCCGATAACGCAGGAAAGATATTTGAAGTATTTGACACGTTGTTGATGTTGGATGCTCCTTTATTGTCAGAACACTTGACCAATTTGATTGAATTCTTCTTAACCATCGGTTCTAACGCTGAATTAGATGATGAAATGCGTGTCTTGGCATTGTCTTTCTTGATGTGGGCTGCAGTTTACAAACAAACCAAGATTAAGCAATTAAAGTTGGTTGGCCCTATTGTTGAAAAATTAATGCCAATCGGTACCGAAGAAGATCCAGAAGATATCGATGAAGATTCTCCATCTCGTTTGGCTTTCAAGGTGCTGAACGCCTTGGCTACCAACATTCCCCCTCAACAAGTTTTCCCCATCATCATGCCTTTTGTTTTGAACTATATCCAAAACCCTGATCCTCGTTATCGTAAAGCCTCTATGATGGCCTTTGCTGTAACCGTTGAAGGTTGTACTGACATTATCTCCACCAAGCTCAATGAGCTCCTTCCTCTGGTGTGCAGTGGTCTTCAAGATCCTGAGATTATTGTCCGTCGTGCAGCCTGTATGGCTCTCGGCTGTCTTGCTGAAGAGATGCCTTCGGATGTCTCTGACCACCACCAAGTCTTATTGCCCCTTGTTTTCAACTTGATGAACGACAATAACGCTGAAGTGACCAAGCACGCCTGCAATGCTCTTGATGCTACCCTGGACGGTTTAGGATCTGACATTATCCAATACTTGCCTCTCTTGATGGAGAAACTCTTGTTCTTGTTGGATCATGCCAACCAAAACGAAACTCGCGCCACTGCCATTGCCGCTATCGGCAGTGCTGCCCACGCTGCCGGTGAAGCCTTCCAACCTTACTTTATGAATGTTTTACCCCGCATCGTCACATTCATGTCCACCAAGGAACCTGCGGATGATCACTTGCTTCGTAGTGTTGCTACGGACGCCGCTGGCTCTATTGCCGAAGCAGTGGGTGCCGACGTCTTCCGTCCTCACACGCAACAAATCATGGGCCTGGCTATCGAACAACTTCATCTCGACTCTGCTCGTCTCCGTGAATGCTCTTTTGCACTTTTCTCTAACCTCGCCCGTGTCTTTGGTGAAGAATTCGCTCCATTCTTACCCACGATTGTGCCTGAAATCATCACGACCTGTAAGGCCGAAGAAAAGTCCGAGGCTGCTGTAGAGGAAGAAATCGATTTGACGACGGGTGGGGCTGATGATGATTTGGATGATGACTTTGAAAACTTTAGCTTCAACTCTCCTTTGGCTGATGAAAAGGAATTTGCTGTGGATGCTTTGGGTGAGCTGTTTGCAAACACCAAGAGCCATTTCTTGCCTTATGTTGAAGTCTCGCTTGCTGAATTACAAAAGCTCACTGGTCACTTGTTTGACGGTGTTCGTAAATCGGCTACGCAAAGCTTGTTCACTTTCCTCAAGACCGTTTATACCATGTCTAACCCTGGCCCTTGGGCTGTCGGTGTGCCTGCTACCTATGCCGTTCACGAAAACGTTCAGAGCTTGATCAACTCTATTGTTCCCATGACAGTGGAATTGTGGAAGGAAGAAGACGATCGTTCAGCAGCTGCTCAAATCTGTCAAGAACTTGTGGGTGCCCTCCGTTTGATGGGTCCTATTGTTGTTAATGAATGTCTTGAAGATGTCTGTAACAACTTGTTGGAAATCTATCAAAAGAAATCGCTTTGTCAACAGGCCTTTGAAGAAGGAGACGTCGATGAGGAGGAAGAAGATTTGGAAACTGAAGCTTTGCTTATTAGCTCTGCAGGTGACCTTGTTGCTGCTTTGTGTGAAACGGTTGGTCCCAACTTCACACCTTCCTTTGAAATCTATTTGCCCTTCATTCTCAAATACTACAAGCCTACCAAGGGTCAAACCGAAAGATCCATGGCTGTTGGTTGTTTAGGTGAATGTATTGGTGGTATCAAGTCTGCTGTTACACCTCACACTGAACGTCTTTTACAAGTCTTTGTGAAGGCATGTGGTGATGAGGATGAACTTGTTCGCAGCAATGCGGCCTTTGCTTTAGGTTGTTTGACCATCCATACCCAAGTTGATTTAAGCGCACACTATGGTCAATTGTTAACTGCCCTTTCTCCTTTGTTCAGCAACCAAACTTTGCCCAACACAACCGATAATGCCGCAGGCGCTGTTGCTCGTATGATCATTGCACACCCTGAAGCTGTACCTTTCGATCAAGTGCTACCCGTGTTCGTCAATGCTTTACCCTTGAAGGCTGATTACGAAGAAAATGAACCTGTTTTCGAATGTCTCTTCAAGTTGTTCAGCGCCAACAATTCTTTTGTTTTCAACAATCTACCTCAGTTCCTCCATGTCTTTACTCAAGTTCTTTCAGATAATGAACAATTGAAGGAAGGCACTAGAAACCACTTGATTGAACTCATCCGCGCTTTGAACAGCCAAAGACCCGATTTGAACATTGCTTCAAGTGAATTGGCTCGTTTCTTGTAAAACTTTTATTAAAAAAAAAACAATAGAATGCTCTTTTATAATATTTATTTTCTACCATCATATTTCTAATAAAGAAACAACTTTTTTTATTATAAAGGAACACGACGCAAAGCATGAATTAACCAAAAGTTGGAAGTGACAAGAGCAAGAGCACCAGCTTGATGAGCAGCAGCCAATTCGATAGGGACCATATAAATCAAGGTAGAAATACCCAGAGTCACCTGAAGGGCAACAGCGCCCATCATGGTGTTCACAGCAATCCTGGCGTTCTTGGGCAAAGGTAATCCTCTAGAATAAGCCCACAAGGCTGTTGTCAAGGTAGCTGTTGTCTCGGCCAAGGTACGGTGATCAAACTGTACCGTGGTAGGGTTTTCAAAAAAGTTTCTCCATTTACCACCATCATTGGGCTTCACGTAATTATCTGACCAGAGCTCGTCCTTTGGAGGCACAATGCCCTCACCCATCCAAGGGAATTCATTATAGATCAATCCAGCGTCTAACCCAGCTACCAATCCACCTGACAACAAAGTCAACAGGATCAAGGAACCCAAGCTGTGTGAAGCGATACGGAAACGCTTCAAGACAGGGTTATTTAACATGGCCGCTGTGGAGGCTGGGTATTGACCGGAAGCAATCTTGTTTTGACGCAAGATGTCGGCAGCAACAAAGATCGTGCTACCGTAAATGGCGACAGCAGTGGCCAAGTGAGCTGTCAGACGGTATTGACTGACCCGAGGCACCGCTCCAGGTTCTTTCATCAACGCTTCAGAAAGACCCGACTTGACCATGTACCAACCCATAAAACCCTGGAAGCCTAATAAACAAGAAATACCAAAGGTTTGCTTCATGACTCGTTTTGACATGTAACCCCTTGAAGCAAAATAAAGACCGGGTAAAACAAAGGACATGCCGATGAATCTACCAATCATACGGTGAGACCATTCCCAATAAAAAATATTTTTGAATTCTTCTAATGTCATGTGTCGATTAAGTATTTTATATTCAGGAAATTGTTTATACTTTTCGAATTCTTCTATCCATTCCTGCTGTGAACGAGGTGGCTTCATGCCCGAGATCACATTCCACTCAGTGATTGACAGCCCACTTTCTGTCAAACGAGTCAAACCGCCTACGACAACAATGGCAAATACAAGGCCAGCATTAAAGTATAGCCAGTGTCCAACAATAGGTTTGGTTGTCTCCACTGCTGCGAATGATTGAATGAAACGTTTTTGCTGTGAAAACTGTGCCTTGAATGCATTGCTGTGAAATTGCAAGCAGCTTTTACGAACGGGCTGTGGACGAAAGGTTGACAAAGCCTTGGTGAGCAGTTGGCGTCGAGAGGGTCCTAGAAAAGGACGCTGGAAGGCAGCTCTAAACATGATCTAAAATGCAAGAAAGGTGAACAAGACAAGGAGGGGGGG
>contig-100_69 length_4614 read_count_0
TTTTGTTATAATCTTATACACACTAACAATTTTAATAAAATGACATCTCGATCAGAGGAAACAAAAGGATCCATTCCTTTTGGAGAACCTGTAGCCAATGACCCTTTTAGTCAATTACAGCAGCCATCTTCAAAAGAGTCTCCTTCAAAAAACGTAGCTGATGCCTCAGTTTTGTTTAATGATAATAATGACTCTGCAGATTTTTTTTCTAACCAACCTTCCAACGCGTCAACCAACTTCTTTAACCAACAACAAGCTGTTACCCCCGAGTCCTTCTTCGACCACCTTGGTCGAACCTCTTCAGCCAAAAGCCAGGAATATGTTTCACAGCAACCAACATCACTCATTCAAGCTTACGAACCTTCCTACACTTATGACCAGCAGGCACCCGAGCAAAATCAGTGGCAGCAATTTGACCCAAATGTCCATTATTATTATGATGAACAAAATGTCGTCCATTATTACGATCCCAACACAAATCAAGAATACGACATGAGTCAATATGGATATGACTACCAATATGACGCTCAGTATTATTCTCAAGAAGGCTATAACTCTAATGCTTACGCTTCTGTTGCTGGTCAAGATCAAAGCACTCAACAAGCTACGGTAAACCATTACCAACCGGATGCCCTTGCTCTTGCACAACAGCAATATACTTCCTCGGCCCAAGAAGGCTATGATCCAAATTTGTATGCCGCTAATCCTACAGGTAACCATCAGATACAGGAGCAGCAGCAGTATTCCTCTGTACAAGAGGATTACAACCCAAACTTGTACTCTTCCGATCCTGCAGTTGTCCCAGTAGACAACCAGTCACAACAGCAGCAACATAATCCTATACAGAAGACTTTTGACGCAAGTCTATATGCTGCTAATCCGGTAGATATTCAACAACCGCAAGAGATGCAGCAATATACATCCATACAAGACAATTACAATCCAAACATGTATACTGCCAACCCAACAGACAACCAACAGTCTAATTATCAACAGCAAGAACAGCATGCCGCTATACAAGATAGCTACGACCCAAATGTATATGCTGCTAATCCAATGGACAATCATCAATCTGATTACCAAAATCAACAGCCATCTCAGCAGCAACAACAGTCGTACTCTTCTGTCCAAGATAACTATGACCCAAATATGTATACTGCTAATTTGGAAAGTGTACCGGTAGATAGTCAGCAGCGGCACCAATCTGATGAGCAACAGCATGCTGCAGTACAAGAGAGCTTTGATTCAGGCCTTTATGATCCTAATCAAGTTGTTAATACTCTGGCAGATAATCAACAGCAGTCTGATTATCATCAAAATCAAGAACAACAGCAACAACAACAACAACAACAGGAAAGCTCTGAGCCAAAAACCTTTGCTGCTACTCCAGCCATTGTCTCTGTAGACAAGCAACAAGCAGACTATCAACAGCATTATAATGCTGATGTCTACAATTCAGAAAATTACACTACAAACGTTTTTGACCAACAAGATACTGTCTTTGAAGATTTACAATCTTCAAAGGATGCACAAGTCGATCAAAATATTGTATCTCAAAACTCCCATTTTACTGTATCTTCTTTGAATGAGAATAATGATACTGCTAATGCTGCCGTTTTTGATGTGAGTAGTGACGAACCTGCTACTACTGATAATACCATGTATGCTTCGCAAGACTTGAATCATAAAGAAGTATCCCAATCAAACTACAATCCTGAATTATACAGTATTGATCATAAATCTAAGACCAAGCAGGAGGAAAAAGGCATCCAACTGCAGCAAGAGCAGGTAGAAGACAATCAAGTTTCTCCTGATGACGTAATGTATTTTAACTATCAAGATCAGACTTATTCACCCAACGGTTTCAATACTCACCCGATAAGCCCTGATCAGCAAGAGCTTAGAACGGATACGCCGACTGCATTGGTTGATCTTAACGGTGCTCCATTTGTAGAACCTACAGTTCATCAAGGACCCGAATCTCAATTTGCAGAAATTCAACTAGCTCCAGCAAGCAGCTATATCTCCAACGATGCAACCACTGTTCCTTCTACAACAGAAACGTCTCAACCTGACTTGGTTGCCTATTCTTCTGGTACAGAACAGGTCAAGAGTGAACAAAGTGATTATCCTAATGTAGAGCAATTGAATGCATATGAACCACTCACTGGCGACTCTCAATTCGAAGAAGTTCAATTCTCTCAACTGTATAAGCCTGCTGAGACTACTGCACGTGCCATCTCACCCAACCCTTTGCCAAATCGTGTGACATCTCCGTTTGGGTCTTCGCCTTTCAGTTCAACAACAAAGCCACCAGAACGTATCCTGTCCCCGCCTTCCTCTTTAAACTATGGTCGGCCATCCCTTGATCATGCATCGCCCAGAAGCTCACTCGATCGTTCTTTTACTGACCGCGTTGCCTCTCCTGCACTCCCCTTGATCCCTTGTCCTGATCCTCAGTGTGAAGGTGAAAATAAGCCTAAAGCTAAATTTTGTTGCGAATGTGGTCGTCCTTTGGCTGGTTTATCTCGATCCAATACGCCTTTCTCGAGAACAGCAACTCCTTTTGCTATGTCAGAGGCAGTACAACAGCGAAATCCTATGGATGACAAGAAAGAAGCCATGATAGCAAGTCTAAAGAATTTTGTGGGCCACTCTGTTCTTTTCGATACCAGCATAACTGTGGAACAAAAAAAGGCAGCTCTTATCTCTTATGTCGAAGGTAGAATAAATGAGTTCTCAAACGAGGATAGTAAATGTTTGCTGTGGAAAATTGTAAAGTTGCTTATTGAAGAAGATGGCGTTTTAGGTGAAAGTAAACAATTGGATGATTCCATTGTTTCACTTCTTGGTTCTGCAAAGGAATCAGATGAATCAGGTTTATTAGATCAATTGGAAGGATTTTTGTTGAAAGGGGATCGAGAAGGTGCATGTCAATTTGCAATGGATCATGATATGTGGGACCATGCGTTGATTATCAGTCGAGAAGGCGATCTTTATAAGCAAGTTGTTTCTCGATTTATGGACCGAGCCCTTTTCTCTTCCTCTGCTCAATGGATGCCTCAGACATCAGAAGACAAAAAGTATTTGCGTATCCTTTATTCCTTGTTTAGTGGTACAGATATGGTTACTCAGCTTGTAAGAAACACGGTTGAAGAGAATTCATCTGTATCAAAGGAAACATTAAAAGATTGGAAAGTTGCTTTATCTTTAATTTTGGCTAACCGAACTAATGGTGATCAGGCAGCAATTCATGGCTTAGGCAATGCCTTGAAGCAGTGTGAACTTGTTGATGAATCTTGTATTTGTTATATCTTATCACCAGAAACTTCTGTTTTATCTGGATTGGATGCTAGTATTACTGATGCATCATATACAGATCTGGATTTATTCTATATCGCAGAACTATATGATTTTGCTATTAAAGACGGAAACACACCTTCATTACAAACCTTTAAATTCATTCATGCTTGGTGGTTGGCTGATTTAGGCTTTGAGCAAGAGTCTCAAGCTTATTGTGAATCGATTATAAACGCGATTGGATCCAATGATCATTCAATGTTTATAGAAAGATTTAAACAAGTTTCCCACCCACTCTTAGAATCTACAAGTGAAAATATCGCATCTCTTTTAAACAAGAGTACTTTTGACAAGTTAATCGATACAATTGAAAATAAATTTAAAGTAAACAACTATGGTGGGTATAGCACAAGTAACAATTACTATTCAAATCAGACTCCATTTTCTTATGGCCAAGACGCAGCTCCTGAACAATCACAAGATACTGCAAATCAAAATGCTTACGACTATGGTTATAGTTATGGGAAAAGCTACACCCCAGCTGCTGATACAAGCTACACCCCAGCTGTTGATACAAACTACACCCCAGCTGCTAATACAAGTTACCAACCTGTGCATACCACCACTGCTACTAGTTATAGCCCAGTCGATACCGCTTATCAGTCATCAGGTGCAACTAATGCGTATCAGAATGATGATGACGATTTAGGATTCGGAAACTCCTCTACTAAAAAGAATAGGAGCACTAGTGAACAGCAGCCAAGCGACGAAAGCGAAAAGAAAGAGACAGCCCCGAAGGAAGAACCAAAGAAGGAGCAAGAGAAAAGTTCTGGATGGGGCCTCTTTTCTCTCTTTTCCCGAAAAGAAACCCATTCGACAGATGAAAAGAAGCCAGTGAAGGCTAACTTGGGACAAGAGAGCTCATTTTATTACGACGAGGAGCAAAAGCGCTGGGTAAACAAGTTGAATGATACAAAGCCTGTGGCCGCTACTCCACCCCCTCCACCCAAGGCAATGACGCCACAGCCACAGCCTTCAGCAACCATGTCACCACCATCCAATTCTCTTGGTCCAAATCCTAGTAGTGTTCCCCCTCGTGTGAACTCTGCACCGATTAGTAGTCCGCTTTCGAGTAGTGCGCCTCCAGCAGCATCTAACACACCTCCTATTGGAAATAACAGAAGAGCAGGTACAAGTGGTAGAAAGCCTATGCGTTCTCGCTATGTAGATGTATTTAATTCACAAAAATAATTTTGAAATAAAATTTATATTAAGTCATTATGTAATAAGGGGTGACATCGCCTCTTCTATTTT
>contig-100_70 length_4608 read_count_0
TTTTTCTTTCCTTGTATAATAATGATCTTTAATACCTTGAAAGGCAATTTATTGCGTAACTTGAATCAACAACCATTAAGGTTGATTTTCCGTTGTGGTCAATGTTACAGCACAAAAACAGCACTTGACAAGCAATCAATTCAATTTACAAGTAAACATTTGAAGCAAGCGTTAGAGAAAAAGGATATTGTGTTTTACCAGGCACCTGCCGGTGTTGGAAGAACGTTTATGTGGATGTATATTTCAGCTGGTGTTCAGCTTATGTTTTGGGGAAACCTAGCGAGCTTAGCCTATGTAGCTTATGCAGTTAAAGACGGTGACGAAGAAGATGCACCTGTTGTATTAGCACCTCAAGGTAAACGTATGGCGATTGCGGCTGGATTAGTTAGTGTAGGACTTGGTATTGCGACTGTTATGTGTCTTTACCCCTGGAGATATGTCGATAAACTTCTTTTATTAAAAGGAGCAAACACTGTTCGACTCATTACACATGCCCGATTCATTAAATCGCAACAAGTGAAAGAATATCCTATTAATCAATTGTATTGTAAGCAAAAGGTCTTTACAGGAGTTGGCAAAAAAGGCACAGACGCGATCGGAACCAAAGCTAATTCATCTCACGTATTTTTAAACGCTAAAGGAGAAAAGATGGCTTATATGTTGGATAGAAAAGGAAGTTTTATGGATAGTAAATTATTTGATGGATTATGGTACAACAATCATAAACAGTAATAATAAAAGAGTCTATGATTGATTGACAGTCGCTTGCTGCCTCCACTGCATCTGTTTTGTGTATTCATAAATACAAATGGCACCACTGACATGTACATTTAAGGAGCGAGTGATACCGTATTGAGGAATTTCAATTGTTACATCGAGCATTTGTAAAAGATTTGCAGGAACACCTTGTCTCTCCTTCCCCAAGAGCAAAACGCATTTTTCAGGAAAAGCATAATCGCCTAGAGTGGCACTAGTCGTTGTTTGTTCTAAACCGCAAATAGTGTATCCTTCTTCTCTTTTTGCTTGCAAAAACGTAGCTACATCATTCTCCGCCACTTCAATCATAGGCATCCACCTCTCTGAGGAAACACTCACACTGGTAAATCCAATGTCTTCCTTGATCTTCAGTGTTGGCACCACAAGCTGTGAAGCATTAAAAATTTCACAGGTACGACACAGACCTGCCAAGTTAGGCAATCGATCTACCAAGCTAGCTACAACAATGAGATCGTTACGTCGTCTATTTTTTTTGACAAGGTTCTTGGTGAGATCCATGTCTGTCTCCAGCATCATTTCCCAAGGCATAATCTTCTTTTGGTACACATCCTCTGCAGTTTGCACTGTCTCTGGTACATTTTCGTCCTGTTCTTCTACGACTCCAATGAGCTCCGTAGGATCTGCAGCTGTGTATATTAATTTTCTCGCAGGATTTTGAAATGGACATCTTTCTACAATTTGTGGATTTACTCGAACAAATGCTTTCGATCCTATTTTTTCATTGTCTATTACTTGGAATTCGGTCATCATTTGGCGAAAAATGAATTCAATATTGAAGTCTTGAACGGGATCAAATCTTGACATATAAAATTGTGACTTTATCTTTTCGAAAAACTTGATGCAATCAATGTAAGTCTTCATGAAGTTTCCAATGCAATCAAGATATTTGTTGTTCTCAAGTAAGGCGCCATAACCTCGTTCAGTGCAATACTTCCAATTATGCTGCCAAGCACAGTAACTAAAAAGACGGATAGTAAAGTGATTGGTAATGAGCCACGGCAGCAAGCGTACAAAGATTTCATCAAAGTATCCCTGCAGGCTTGACTCAGGCAAACATTGTCCAAGGGTGAAAGAAACAGTGAGTAGTGAGATGACATAGTTTGGTCTATGCTCCGGATTAGACAACTTCTTATAATATAGAGACAATCTGTCGGGAAATCGAGAGAGAAGCTTGACAATAGCCCATTCTAGATAGCATCGAATGGAAGTCACCGTTTCTTTTCTAGTAATTTCAAATAGAGTCTCCAAGTAAGTATCCACCTTATCTTCAGTAGCAAGATCAATAATAAGAATAATTGAACAACTGATTCTTAACTTTAAACGATGTTCGACTGTACTTGTATACATGTATTCAAATAATGCATCATTTTCCATATACTGGAAAAAAGAGTCTAAAAGAGTATTGGCAAACGCCTTATGTGACTCATTATTTATATCCAGTCTTAATAAAAGATTGTTCATATAAACACGCACAAGATAATCATTTTGATTAAAGATGCTGGCTGCGGTACCTTCTGCATCTGATAACTCTTCTACTTCTGCGAGCTTCAAAGAGATTGCAGCTTCTAATTTTTGATCTTCACGATCTCGCAGTGGCCCAAAAACAGCTAATTTTGCGAATTCGGAAGCATACTGCTGCATGGATTGACAGGCTTCCGGGGTAAATGTGGCCCAATAATCATGAAGGAGTTTTGAAGCTTGAGCTACAATAAACGGCTTAAGATCGCCAGTTTCAAGTACCATATTTAAAGCCCTTTTCACTGGACCATCATTTCGATTTAGTTCTGGTACACTTAATAATTCGGGTTGAAAGATGGCGTTAATAAATGCCTTGATGAGTAAAGGGAAAGTCTTTGATTGGTTAATGTTTTCCTTCATTAATTCAATCGCAAGATCAACGCAGCGGCCTACAAGATCAGCACTCTTTTCCCAAGGAAAAGCAAAGAGTGGTCTAAAGCTACTGATAATAGCTTCCCCGCACATTTCTGATGCACTTTCCAACTGATCTATAGCGACTTCATATAGTTCAATTGGATCAAAACATTCTTTTGTCTCATTATTATTTCTAGCGATATTAGCATAGCGAACAATTGTCTCAACAAGCTCCCATTTATATCTAATAAATGAAGCTATTACATCACCCCATGACCTTTCTTGAATGGCTTCTTGAGTACGCTTCATTTGTAAACCATAAATTAGAGAAACAATTGCGTCGTTATAATCCAAACCAAAATAAGATAGGTCAGCAGCAGCTTGGTATATAATGTTTAATAATCGAATATGAAAAGGCTTTGACATCTCCTTATTGGCATTCACAGCTGGACTGCGGTATTTCAAAAGATCAATGCATTGTTCATAATGGTTCTGTATAGCTTTCACCTTATTTTCTCGAGAAAGAATACCTTCTTTTGCCAAGATTTTCTTTGTCAGAGATAAATAGAGGTCAATCACATCCTCATCAATAATGTTGTCTTCTTCTTTATTCAAGTATTTTTTGTCTATTCTTGATAGTATATATAACAAGATATCATCATCCAATTGAATGGCTCTCATAAAATCAAATTTGTTTTCAAAACAGACTTCGAAGTTTACCCACAATGGCTCGAATAAGGTTAAAAGTCTAGCAAATAAGACATCAGGACTTGAAATATTTTTCAAGTTATCTACAAAAACAGCAACAAGATCCAACAATTGATTCTCATCAATTTGGCCGTCTTCAGTAGAAACTGTAAATACAGAAGTACGAGCTAAAACATTCGCTTGCGAACGTAAAACGCTTTCAGGAATATCTTCAGACTTCAACTCGCAAACGTATGTTTTGATACGTTCTTTTAATCCAATTCGAATACTGTCCAATGACTTATTCTTTGAAACATGGTTTTTAAGCCAATAATGAATCATTTTAAATTCTTGAGATGAAACTTTCACGGGATATTCATTTACAAGTGAAGAAACAGTCTTTGCTACGTCAGAAAATGAAAGGAGGGCAGTATGAGCCAATCTTACTGTGACAGCTATACCCAATTTACGCAAAAATTGCTTGGTAGTGGGAATATTGAAATTCCTGTGACGATCAACAAGGACTCTTAAAGACTTGAGTTCTTCTGGTCCCCAAGCATGTACATGATCTACCTCCGCCAATGCTTCCATTGTGTAAAGAATAGGAGCAGGACTGCTCACAACATGAGAGAGATGATGAATTAAGTGACGCAAAAAGTCCACTTTGTCTTCTTCTTTTTTAATAGACTGTACCAGACGATAGATGAATGATTTAAAATGTTCACCAAATGGGCTGACTAAGGCCCCTTGGGTGGGCACAGCGAACAAAGCAGTTGTATCAACTGTTTTGAAAAGGGCACCAAACATGAACCCTTGCTCCACACCCATCTTGTTCAAGGTCTGTGGGTTTTCACGAGAAAAGATGTATTCCAATAAACCCTTCTTCACTGAGGCTGTCTCATTTTGAAACCCTCTGTAAAAAAGCAAAGTCCACCAAGTGGCGTCCATTACATTATCTGCATTCAAGAGAATTTCAAATCGAGGTAACACAGGATCAACTAAATGAATGACACTTTCATGCATAATGTCATACAATAAAAACCAGTCCTCCCAGCATTCAGAGTACTGTTTTGACTTGTCTGCTTCCCATTTAAAATAAGTTGTCCAGTCAGATCTGTTGGTGATAGTTAATGGATACTTCTCAGTGAAATCAATCACACGCTTGAGAATATAAGATGAATACTTTCGAGCAAGTGAATCATTGCTTCGTAAACCACTTTGTAAAATCTTGAAGAAAGCTTCTTCAAAACGAAGGTCTCTGCGTATTTCAGG
>contig-100_71 length_4607 read_count_0
TTTTTTTAAGGGATTTTAGTTTGGAATGAATTTAATAATCTATATAGTATTTTCTTTAAAATTCATCCTTTAATGGACGCTTCTTTTCTTCAAAATCGCTTGGGCTCATAGTTTTAACCTTCTTACGTAACTCATCAATTTCATTATCATAATTTTCCCATTCTGGAACTTGACGGCGTGCACGATCCAGTTTAGGCTCCCTTGTCAAAGGGTTATTACACAAGTCAATCGTTTTTGCCTTCTTTAAGCTTTCGTCACTACACCAGGTCTCACACCAAAGCCATTCCTGAGGCAATGAATAAATGGGAACAATATGTTGCATATTGTTAGGTAAATCTTGATCAAGGTTTGCTAAAGAATTGGGATCGGCGCTCAATTGTTGGTATTGTGCACGAAGACGATCACCTGCTGCCAATTGTCGGAAACGAACGAGATCCACTACATAAAGTGCACTGATATGGTAAGGCTTTTCTCCCAGATGAACCTTCCAGTATCCGTCTTTCCAGAATCTAAAGCCATCCATTTCTTTTCTATCTGAACAGAAAGGTGTATAACCATAAGGTGCGCCATGAAGATCCATATCAATCAACTCCTTTAAATCAGTTCGTACAATTTGATCAGCATCCACAAATATGACTTTGTCCAAGCTTAAAGGGAACAAGACATCCAAAAACAAGATTTTGTAACCCCAAATAGTACGCTGCTTTTCTTGTTGAGCTCTTAACCATGCTGGCCATTTATATGTCACCATTTCATATTCAAATCCATATTGTTCTGCCATGTGAGGAAGAAAGTCCTTAAACTCGGGAGACAAAAAGTTCTCAATGAACCAAAACTTGACTGTACTCTGAGTATGCTTCATAACAGAGGCCATCATGATGGAAAGGAATCTTTCGTATAATTTGCCAGAAGCTACAGAGAATATATTGATTTCTGCGTTATCAGATTTAGTTACTGTCAATGATTTATCTTGCTTTTTCCCAAAAATCTTTTGATTGATAGAAGACCATAGTCCTGATTGACTTGCTTCTTTTTCTTTGGGTTGGGATGGTTCCAAGACATCTTCATTTTCCATGCCAGGCTTTTTATGCACAAGAGGAGTGATTGTGAGCCCTTCAAACGAAGTTAAAGCCAAGACGTCACTTTGATCACCTTGTGCGCTCCAATTCCATTTGCCATTAGCACCTACATCTTGGATAGAGTATATCATGGATGATCGACCTTCGCGTAAACCAAGCCTCCAAAGACCAGGTAATGCCTTGAGTTGGAAATAACCCAGGTTGGCCATGACTAAGGTATCTCTCTTTTCTGATCCAAAAGAGACAAGCTCGAATTGTAATCCTCGAGGGGGTGACTTGATGACAGAGTCCAGGCAGTGACCTTCCACAAGGATACTCTGAAGCTCATAGACAGCAGAGACAGCAGCTTGTTGCTTCAGCAGGATGTTGTCCAAGTCCATATTGGCTTCCTTTACAGTTACATGCCATGCGTTCGTGGTCTCTACACCTAATGTGTAAAGAGGATCTGTAGGCAAATTGGCAAAGTATGCAGTTGGGATCTGCTGCTCGCCCGAGTGAGGATCAAAGTGGACTTCCTTGTCAAATACATAACGATAGAATCTCTTCAATGGTAATTCGTTTAACTCGGACACAGGGTTAAGGTAAACGATCACAGAGACACCTTCCATTTCGGATAATGTCTGGACCATAGGCGCCAATTTTTGAGCCATCTCGCTCAGTGGATTCAAAATCAACCCGATTTCCAAGAAAGTGTTGTCCACATCGCCTGCAACAATTCTTGTGTGGTCTGCAGCATCGATATTTTCATATACCTTATTTCTGTTTACCGGCACATGATCTTCCATGACATCTTGCACCACTTGGGCTTTATCATTTTCGACAATAGCCGTCAGTTTCATGATCGTGTCGGCTGTTGTTGCTTCAAGTCTGTGAAGTATGGCCTGTTCAACAAGTGAAATTCGCTTGACGTTTTCATATTCGAAAAGCATATCAAAATCTTGCTTTGTAAACTGGAGATTGTCATCCAAAGAAAGAGGACCAATGACTCTTCCATTCATGACCACACCAATGAAATCCGATTCAAGCCCATCTTTTTGAAGGGCAGTATGTATTTTGGACCATTTCTGGCCTTGCTCTTTTACGTCAATGTCAATGATAGGAATACCGGGCAAGATGGGTAAAGGCTCAAATTCACTTTGGATATTCATTTCTCCATTATTGCTGCTTGTTTCAGAAGGTAGGTTTGTGTTTTGTAAAATATCTTTTATAGTAGAAAGAGTGGTTTCATCTGAATGAATAAGCTTGCAAAAAACATCTGAGAACTTGGGCCCTGTACTGTCCTTGACAAGTTGTATATTGAATCGACTAGATTTATGAACAAAAGCAATCCTGACTTTTGGATTTGATTCAGCAAATAAGACTGCTTCAGTAGCAAGCTTTAGTCCAGTTAAAGTATCAAAATCTGTTACAACCCAAAAATTTACGCTTGGGATAGTACTGTTCTCACTTTGGAAATATTTTAATTCTAGCAATTCGGTTGTTGTATCAAATGTATGTATGCGAAGTGGATTGGCGTGAGAGGTCAAGATGTAAGGATTACGTCTTGTAGCTACATTGGATTGACTCAAAATATAATCATAAAAGTTCAACTTTGGATCAAACTCATCGTTGTATGCCATCTTTTGCACAATTCTTGTTTGCTCAGATAAATGAGGCATCAAGGTATGAATCCAAGGCTTGTCTTCGTTAAATTCTAATAATTTTCCATTAAAGAACATGATGCCTTCCTTTGATCCAAGTCCTTTGATACCCATACGGCTCATGAATTCACGTGTAGCAGCCGTAAATGGCTTTTGTGCATCAATTGCCTCCTTGAAGCTCAATTTCTCTACTTCAAACTCTTTTGTAGCATGAAGAAATGAAACTTCCACGATTTCTTCAGTTGCTCTTGTCAAACCATTGGAAGCCATTAGGTCAAGCATCGTTTCCAAAAACTCCATGCCTGCTGATTTACTGTGGTTTTGATTAATGTAGTGAAGAGCTTGTGCTGCCAAGGTAGTAGCTGAATCATCATGATCAACAAAGGATATGATTGCAAAACGAATAGGTATGGTACGTTTGATCATTGCTTGGATTTCATTTACTATTCTATTGAGTGACTCTTGTGAAGCCAAGTCCTCTACAAGAACTAAACTATAAATGTTTTTTCGAATAGGATGCAATTGTCCAGGATAAGTCGGTTTCAAAATCTCCATAATATCCGATGGCCAGCCATGATATCTTTTGTCTTTTTCAATATCATTCCACCAGGTAATAAAAGGTGTCTCAGGACTATCCCTCACATCAAATATACCACTAATAACATCACCTTTTCCCTCCCCTTCGGAAAGTACAGGATCTGTGATGAGTTCAATGGCCTCTTTAGAACTAAATCCAATGTTTTGGATGGACTTGATGAGTTTTTTTTCAGACCGCAATATACGTGAAAGATAGAAAGGATCTATTTGATTCATCTCGAGAGCTTTACCATTCACCCATACTGCATTGGAGCCTCCTTGTACTGCAAAGCGTTGATTTCTCAAGACTTCTTGTGCAAACTCTGTGTCTAATTCAAGTGCGCTCACGCTTTTTGAATATTTAGGAAAGTCTTGTGCTAGATGAGACATGGTCTCTAAGGGACGATTGGATCTAGCAATGTATTGTGCTGCTTTAAGCCCTAAAGACTGAATCTCGGAAGAGGTGAGTGGTTCGATATTTGTACTTTCAGCCCCTTCAAATAAATTCTGATTGGTTTTCCTAGATATCTTTTCCTTTATCGTGTTTTCGGATTTATCATCTCTGTCATCAATAACAAGATAATCCGTCTTTTTTAATGCCAGTTCAACTCCAAATCCAGAAAGATACAATGGGGTCTTTTCGGTGCTTGAAGGCTTATAACGAATGACAAACATCAAGTCTTGATCCTCTACTTTACTCTTGAGCCAAGTATAAAACTCATTGAAATTTGCAGAGAAAGTGTTTGTATATAGTACAAGTGTCTTTTGAGGTCTTTCGTTCATTGGGCGAACGATATGATCAAATGGAAGTAGAGCATGATTCACGCTTTCTGAATTCGTATTTTTGAGAACTTCTATCAATGCCTCAAGACTACATGCCTGTTTATTGTCTACTTGAACCCAAACATCACACTGATCATCATACTCTACCAAACTAGGTAGGATGGCTTGTTGGTAATATTGGTTGTAAGCTTCGATCTTGGGCGCGGCTTCGTGTAGAGCCAGTGATAATTTAAAAAAGTTGACATCATCCTTGTCTAGAATAGTGACACGTTCAACAGCTTTATTGTAAATTTCCTGATGTGTCCAAGAAGACGCGTTTTGTTGAATTTGTACAAGTTCATCAATAAGTTTATAATAATTTGTTTCGTTGCTTAATGCAACTGTTTCAGCAATTTCCAATAAAAAGTCTGGAGCAGACCAAGGGGCAACTAATGTTAAGTCTACAGTTGGTGACTCTGCTTTAACCAAGAATACGCCTAAAGCAACAAGTCCTAGAATGGCTGTTGATATTCGAGGCATTTTCAAAAAG
>contig-100_72 length_4592 read_count_0
TTTCTTTTCTCCTATTCTAAATGACACCTGTTCCTACTATTTCTATTACAACACCAGATTTAGAGGACAAAGACTTTGTTTCGAAAAGCGCAGCGGTGACTCCTGAAATTGCCCCAGAACCTGATACTACAAGTGAATCAGGAGACAAAGAATCTATCACTGAACTAGAGATCCCAGACTCAATAGTCAATGAAGAAACAACTAAAAAGAAAACCCTTCAATCGTTTTATCAAAAAAAGTCTATTTTTCTAACAGGTGCTACTGGATTCATTGGAAAAGCAGTATTGTGGAAATTGCTACATTCATTGTCTGATTCTGTTGACAAGATCTTTATTTTATTAAGACCCACTCGAACTAATCAAAATTCTCCTGAAGGACGGTTGAAAGATGATATATTATCGAATAAGGCTTTTACTAGCCTTCGAGGATCGATAGGAGCTCAGTTGTTTGACAAATTGGTGCAGGAGAAAATACATCCAATTTTTGGTGATTTAACTGAACCAAATCTTGGATTATCAGATGCTGTTGTTGACATGATAAAAAAACAAGTAAATATCATATTCAATTGCGCAGGTAATCTAGATGGAAATGAAAGCTTAGAAAGTTCAGTTAAAATTAACACATTGGGAACACTTGAGCTTTTAAATATTGCTAAACAATGTGAATCAATCTCTGCCTTTGTTCATTTATCCACACTTCAGTCAAACTCGGATGAAAAATATTTACTTCCATTAAAGCCTGATCATTCAGCAGCAGATAATTTACAAGACATTCTGGACCAACAGGAACCAGTTGAATACAAGCCTCTGTACAACAATGCTTATTTGTACTCAAAATCTTTAACTGAGCATCTTCTTGCTGATGAAATAAGTAAAATGTCCAAAGAGCAGTTATTTCCTATTTCTATCCTAAGATTGGCCTCTGTTGGACCCGGTGTCCATGAACCTTTGGTTGGTTGGGCTGACGGAGTCAACAGCATCAATGGTACAATTTTATTAACTAGTAGAGGAACTAAAGCAATTCATCCTCAGTTTGGTGACTGTATGGCTGACATTGTACCAGTGGATTACGTTGCTCGTTTGGTTATCGGGTGTCCTACTACTCTATGCATCCCTACTGATTTCAAGGTACCCACACTTCCTTCAAATAACCAAAACACATTAAAGGGACGCAAACGATCCTCTAGTCAAGCAAGTCGAATGTCTGTTAGAAGTAGCCATTTCCAACCTCAGAGACTGTCTGACTTACCGGAGATTCATTCTCTTCCTGTGATTTACCAAATATCCATGTCCCACAAACGTCCACTTACCTGGAGTCTTGGGTATGAAACAATCCGTCAATATTGGACCAAGGCTACAAATGCCAACTTGCCACCTTCTAGCCTTTATTTCACACAACGAAACAGTGGTGGTCCAGTCACCCCAACGCCCAGTGTCTCTCGTGCTCGAACAGTCATGAATTCTATCAAAGGTTATTACAACACTCCTTCTCCTTCTACCTCCACTTCCTCAACCGAGCCTATCATTGTTAGCCCATCCGCATCGACTGAACATCCAAGCAAACGAAGCTTCCACCGTGTGAGCCGTACGGCAGAGAAGGCGGCCAAGTTAGCCAATGGCGGTGGTCTTATTTACTATAATGAAAACCATACAATGAACCATCATGCCACTTTTTTGAATGTATCAGTGAGATCTATGGATGAAGGCTTGCGATTTGACCCTTCCGCCATTGTACCAGAGGATGCTGATAGTACATTCTGGATTCGTTATTTAACCAACGCAAGTTACGGTATACATCATTTTGTGTGTCAAGAAACAGGCAACATTCGCTTACCAACCCCCATCTACGGCTGGAGTTGTGCGATTCAGTTATATCAAGACTCAATGATGAGTGATGAAGAAGGAGGTGGATACAGTACGGTTCAGAGACAGGTCAAGAGCTCGCTTTACACGCAAGATGAAATCATGCAGAGAACGTCCAGAATGGTCATGAACATCAAGACCACCGTGCTTCAGAATAAGCACAATGGCAGTAAAGCGGATGATGTTTGGCTCACGGATCTGGATGATTCATTGGACGATTGGTGTCAGGATAATGAGATCAGTCAAGTCGATCGACGTATGGCATTAGGCAAGTGGCGCAAGAAGGTAGGAAGTAACGATGAATCAATCAAGGTGACAGTCTTAAATGATAAACGCGTCAATTTGGCCATCAGCCAAATCACCCAAAAGGCGGGTGTGGCTAAACAGACGGCTATGAATGAAGCAGTAAAGATATTGACGAGGATGAGTGAGCGTACCCAAATGGCCTTTGTCTGGTTCACTGGCTCCTTTTTGCGGTCCTTGCTAGATGACATGTTTGAAAATGTTCGTGTACAAGAAGAGAGTCTTCGTGCGATTCGTCAGTCTACCATGGGTAAAAGGGTAGTTTATATACCTGCATCTAAGAGCATTTTGGATCAATTGCTGGTGTGGTATATTGCGATTAGATATCATTTACCTGTACCTGCGCTTGCCTGTGATGAATCCATGTCACAAATGGGACCTATCTCAGACATCTACCGTCTTGCAGGTGCTTATTATGTAAAGCGTGACAAGACGAAAAGATCACCCCTCAATTCAGCTGTGACCGCTGCTTACACCCAGGTGCTCCTCAAAGAACACGGTGCTCTGTCTTTCTATTTGGAAAGATCTCGCTCACGAACCGGAAAGTTCCAAGACGCTTATCCGGATGGTTTGATTGATATGGTGGTCGAAGCTACTTTACAGACCAACCAGAGTCGTACTTCAACTATTGGATTACCAAACTCCAATGCCTTCTCCAGAGTAACAAATTCTGAAAACAACACCCCGCCTGATTCGCCCTCCTCTGTCTCCAGTGCTGAAGGTTTGCCAGCATCATCACAACAAGGCGCCAGTAGCTTACAGAGGAAGGTGCATAAAGATGTCATATTTGTGCCAATCAATATCACTTATGAAAATGTACCTGAGCTTCCTTATTTGATTGATGAAGTGCTTGATCAACAGCAACCCTCTCGACACGGTCGCACCCCTTCAAATGTGTCACTTTCACCTTCTGCACCATCCTCTCGCATGATACGTCCAAGCGAAGCCAAAGACAGAAGAAAGACAATTTCTGAAATGCCCACCAAAAAGAAATACGGTCGAGTCATCTTTGGTGTGGGCCCCTTGATTAGTGTTCAAGAACTGGTGGATCAGAGCTCGAATCAGACCGAGAGGTTTGAAAGTGAGCTTGTGTCCAACATAACAAGGGAAATTCAAGGATCACAGCGTAAAGGGCTGGTTGTATCTATCGTGTCTATTGTTTCTTCAATCATTCTTTATGGAAGAGCTACCCAGGGCGTATGCTTAGGGAAGATAAAGGAAATTGTAGGATGGTTAAGAGGAAAGATAACGCAGGATGGCTATACGGCTGGTTGGGAAGAGGGAGAAGACATGGATTGTCTTATAGCTACAGCCTTTAAATTATTAGATGAAGCCAAAAATATTATTGTTGAAGGGAAAGAAATGAATGATGATACAAATATACGCGTAAATGATCACGCAGATAATGTGATGATATTGTCCTATTATGCAAATCAAATGGTGGATGTATTCTTACTAGATTCCTTCTTTGCCATTGTTTACCTCTCATTCTCAGAACATTCAGTGGCAGAGGATGAATTTATGGATAGGTTCCGATTCCTTGTTCAATTGTTGGAGAAGGAGTTTGTGCTCCATTGGGATATAGAAGAAAAGTTTGCAACTGTGGTTGAATTATATATTAAAAACCAAATGATACGTAAAGAAGAGAACAAACTTTCTTTGTTGATCAATATGGAAACTGATGTCATACAATATGAGCGTCTCATGTATTTGGCCTCTCTTGTCTACCCTACAGTAGATTCTTACTGGATTACTTCATGTTCCCTGTCTGCTCTTGAAGCTGTGCCTATGTTGCCCAGATGCATTGTTCCGTTATTAACCCAGTGGATTGCTACTCATCTAATTACAGGCCGAAGAACTATCCATCGGGAAGTGTTGTCCACAGAATCAAGCAGAGTGGCTGTTGATGTTTTTATGTCCATGGGCTTCTTGACTGAAATTAAAGCTAAAGAAAAGTTATCACCCGATGCACAAATCCTCCTGCATGAATTTGGTATCCCTACCTCTGAGATTCTTATTGAACTTTCAGGTCAAAATAGTGATGGCGGCAAGACACCTGTGTCTCCTGTTGATCCAGAAGGCATGATGAAGGCCGTCATGGCACAAATCGAAATGAATCGTGCCAACTCAAACATGGTGGATCTTTGTCAGCAGATAGACTCTTACCGTCTTGGCGCCGCTTCTCAAAGAGAAGCTTTCCAAAATGCCCAAGTGTTTCAAAAATGTTTAAAACAAATCAAAGGCATCCTAGATGCTGATGTAACGAGTATTGTTAAAAAGAGACAATTGGATTTGCCGGAAGATGAGGCTAATTTGGCGCAATTGATTTATTCATTATTGGCAAGTAGTGTGCCTGCAGGTGATAGGGCAGCTAAGGCCCGTGCATTGCGCAGGATATCAGAAGCTTATAATTTGCGGTAAAAAAAA
>contig-100_73 length_4578 read_count_0
[truncated: 14,883,510 more chars]
