# Supplementary material for: Comparative proteomics of Rhizopus delemar ATCC 20344 unravels the role of amino acid catabolism in fumarate accumulation
Source: PeerJ. 2017 Mar 30;5:e3133. doi: 10.7717/peerj.3133 (PMC5376114; doi:10.7717/peerj.3133)
Supplement: File S3 — In silico translation of de novo assembled transcripts from the R. delemar ATCC 20344 transcriptomics experiment. Minimun protein length ≥21 amino acids. [file peerj-05-3133-s003.fasta]

>contig-100_0_+0_max_po1
MDSWYGLAKHYSDSTNWCQLCCIIQFYWRH
>contig-100_0_+0_po2
MGLLCCPSSSCANPTNRYQCFRK
>contig-100_0_+1_max_po1
LLVVAETTKSVSTQITQLIERIHHQVTTNKDTAEQDVKTFVTESNVEIDRVFDEAKKKIEYELSMVASHEKVEEEHFLAVIEDLRVSAKKRVSQVHEVAITKKEETKVVSERLLQIAEESRHEISSHFKSFKESVVEKTEKVKESAHQDISVTRPSTAPTTVAHAEQEKDHESKVDLAKKVLAGSAAVAAGTAIAVEVAKKVSAHKEKVEQEEKIKQQTVEVVEDVKVQFNKWISTLTETVITQSKQSQSSQEEISITIEKSKNEFLEVIQKTKTSTVITEQHQQEILSWIEQTVVSQATCIQEIVVSSSTSTVVDIESRLEVLKISTTQEVEKALEKVKDIKSSTIKFVGSTVEQLKQKESALLDVKSELSLVVHDVRTSVVTFFKKFTSSVITRVQQGGDNVSKDVAILVADTRKEVTSYIENVKNTATKKLSALETKSTVSVISVAALSGIATAELISVLKKTEEILVERINNVHSTVWYVKKDQDMTEIVQKITTIETETTTEISEKIDHSHYGFVAGIAEHHQAGHIATTEVEHHDEDHLKASLTIQEVKVTIREWLRAVAEKVSICSQNGQSSEEIESVITQETTRIFEYIDSTVIKISGHLKSEEKIQGLHSTIEKVKSTITKSTTEIKKIGVEFSGKSTGYGGFGQMSSVINEHERIISETLVIYESKTTVQKTQKQQETKRKESQNETKRKGSQSEIKKKVETKTVVTVEYITTTIHTWLEELMVEVSEVAKREHDVTKVTNQINSIINEAKEFITIELDTVSKKVRQSKGDSAAIQELVNIIEWTRGMVLQSTTQIQQIGVNSAVSFSSTGGIDQMRPLISATETQIKVAIERCSKTIKINVECKPAYHEKYQVEKECRKQEREKSDCDKKAKAEKKKAECEKKDKKKKAECAKKEKKKLSDSKKETKAEESESESESDSSSSDNDDSDSDNERKKKAKKEIKKIVASGAVLSVSVIVREWYEQLIVDVSSRAKRGGSHVDSDIETIVKKATLTIVEKLRLLSENAHNNLVDVSTVQQYRNSIEWAKNLVIQSSLQIQSIGINSAISATSKTGGIEQMRPIVVSIQQQIDVETRRYKLISEKEKSAVQKVESKPVSSVEHKKNTEKVSNGKASVVARKEYCGKLETHISEVISESKVVVIAWYSQLIRDVSIRVHQGGNNVKKDVAAIIEQSKSQLDETLKRTQKKFTSSIDVYEEDETFSVIESQIQETLQIVQKTAEKKVTQVQEITVKYQSESEVTERLSTILESSKVEVTETLDTTCKQAISVIKEETVQNESAVTIIETVEHVKSVVASWQTKLSEEIHAISIDETVHDKEEKINALVHEANTEIERVSQEAKSKISENCKSVKKISKSKQTELLTTIDYVHETFSTDVKKVQEVSVEAVKKSETNIKESISSVFESSRSKVDSFLTRTAAVVVGTAAAAVAVHAIDKKKHKEEKAEKKTGSKSEGQFSLTVRENVKAISLWFELFTQRVSSSVRKQEGNVIEHITSVSEHAEQEISEIIAAARTDFVKRLSHENMDKEAYDYAVKHYEESLESARVSILTEVTEVKKVAIEAHKTGKVEVLDVELNKLVKESTERITVAMGSSVSITHKAQSGKNSSASEGSVLHIEVEDDKEIVGEQNVEFERKEESVNVNHEEKAKKEKHDSNLEKVVSGSLAVGATAGAAVSVHEKNKKDQKKSEKQTVEKYESGVAAIEYVQITISEWFKTLVQKVSHASKSGASSEQITVIVQESRTELTQLIEHVKAAGAAHCTSASDEQQFVSKIEWVSSVAQAQAVQIQQIGINASVSKSDLTSQMESLATASFHQIEVTLEQMKTSINFHQKINKISGKKSVKKAEQAAKQKVTTAVDKTKAAYGVVQETRVATVALLVSLSESIVTRIRHGGASVEEDVHKIVETAEKEVTKIFEKSKRSSTEIDEKTRLQVENALTAVHKTVEEQITQIKTITVQSVNSSASDSESVIGKVLEISKNSTQKVETEFTSVSETITTSLTVVSQTAQKTTESVQSWFSELNEKIMKLMDAGDCTAEEVQKNVDKAIAEAQIEMNTNITKIQKESTASENKSGEISSDHHLDVFFGNIKSSMEKQLNEVKTTVKGKSKIDKIILEEVLKTSQAKLKTEIDSHYDAVKQVTSVDHITGTQQQVDSQIENNRHGLYKDTIEKVAVGTAAVAAAAAAAIGFHKKNQKSEATSVEVINESSIQTVRVKVDTWFSTLTERVTSRTKQGGQNVSADISEIVKSAQNELEVIINELKTEHKDETYVASDSRRSFSCTLEWIKTTAITQSTQITEIVSHSSSSSIDLATQIENHISVTKQQIYGAFEVHKQTESSVAVTSSEDVKLTKEDANASTSIDVVSKDQKHENVVQIVTETREQTQKRISLETTVIVQERKTEITNWLVLLMESLTTIIHSNSDSIRRDIFTRLELAEKEVETYVQDTKQRFLSLTSSSANSKVDAETQKLAVNSIKQSLDCIENIKATLIIQISVIREIITRIEVEDITVITERLHAVIDRAQQRVHHTLDSGIELAITSAFEGKVVTWTEAATIPQSFKNVRVIAYDLAGSVVDYRKSLYKVWKRIITPKNDIVLSTMDFNAFVRDWFGAYTEVKQENYRNRRVVSDDVCLHEALIHILKRFYVKDSFNEAEIKELCDNWRKVGTYDDASIGIRRIKSQTAAKYATIAISDSFSTRTMIELARSNCLCWHAQFSYDMFAGEASTASESLVKGTIGLLDLAHANELAIVSTNQQLISAAKKNGCHAVLIEREEQVQQQVEYDVKVDGLDVFGESVQSFLEHESMVQVWNDKDVPSAPTVWAQKIKGIFN
>contig-100_0_-1_po1
MFQERLNTFTKDIQTIYLDIIFNLLLNLFFTFNQDSVTTILLGSRDQLLVG
>contig-100_0_-1_po2
MSQIKQSNSTLYKRFRSSTGLTCKHIIRELGVPAEAVTSSQFNHGAS
>contig-100_0_-1_po3
MDKRLMKANIIRDNTSVAVIFLLHFGIGTKPITNKGIEIHCAQDNVILGSDDSLPHFVKRLAIVNNRASKVISNHTNILEGLRDGGCFSPGDNLAFKSRRDGQFDTRVQSMVNTLLGTIDDSMQTLSDYCNVFYFNASDNFTND
>contig-100_0_-1_po4
MLLVLRDNIDRCTSISIFLGQFDIL
>contig-100_0_-1_po5
MTDNFSNLSRLSDGSCLDPFKGARE
>contig-100_0_-1_po6
MAIVFNLRVNLLLSASDVVHASDLLYSVVMAIYLGLQFSLACLEDFFKDNLVNLALAFNGSLDFVQLLFHTGLDVTKEDVKMMIGRDFTGFVFRSSGLFLNLGDVGIHLNLSLSNGFIDILLHFFSSAVSSIHELHDLFIKFREP
>contig-100_0_-1_po7
MEVDRGLHLFQSNFDLVERGGC
>contig-100_0_-1_po8
MRNLLDKCLEPFRDGDLDIFNRSYTTFVLFNSLLLRFLLILLVLFMNRDSSSSSSTYS
>contig-100_0_-1_po9
MSFNSHLLDFSHFSQNRHTSRFKTFFIMLHSIIISLFIHVFVRQTLDKVGTSGSDNF
>contig-100_0_-1_po10
MFRDRSNVFNNIAFLFTNRAGDTLSEEFKP
>contig-100_0_-1_po11
MFLLVYSMNSDSSSCSTYNNSGSTSKEGIDFAARGFEN
>contig-100_0_-1_po12
MNRFVNANSMNFFGKLGLPGSNYRLDMFNSFNDSHSRLILDCFFLDYTYCLLASSIQGLSHFNLRGFQDC
>contig-100_0_-1_po13
MRATTFSPTRYINNKLFIPFTNNDRDAQDSTTCNNLFDFFLCFLFALIVRV
>contig-100_0_-1_max_po14
MFVDNRGHLTKSSVTSGFSREFYTNLLNFSSALGDSRLDLLNSRMKTLDLFFRLEMTRDLDHGGVNVFKDTSCFLSNDRLNLFRRLTVLRTDRDFFSHSTKPFTDCNLHFLNGQRSLQMIFVMVFNFSGSNMTCLVVFSNSCNKTIVGVVNLLTNFGGSLCFNRSNLLNDFGHVLILFNVPNSRMNVINSFNKDFFSLLEDRDKFSSSNTRESCNRNNRDSRLGLQCRQFLSCSVLDVFNVRSDLLSSISN
>contig-100_0_-1_po15
MLLSNNSASLGLLNDFKELILGLFNSDRNFLLG
>contig-100_0_-1_po16
MSRDFLGYLNSNGGTSCDGCRTSKDLLGQIDLGFMVLFLFSMCNSSRCS
>contig-100_0_-1_po17
MSRLLDFFSLFNHRFLEGLEVRRNFMTRFFSNLQESFRDDLGLFLLCDGNFMDLRDPLLGRYTKVFDDSKEVLFFNLFMRGNHG
>contig-100_0_-1_po18
MMNALNQLSDLSRNGLGCFSDNKQ
>contig-100_0_+2_max_po1
MSRPLSPNPMLKLTVCLMKPRKRLNMNYPWLPLMKRLKKSTSLLSSKTFVYRPRSGSLKSMKLPSQRRKRPRSSLKDSCRLLKNLVMKFLLTSSPSRNLWLKRLKKSRSLLIRIFLLLALQLHLLLLHMLNKKRTMNPRSIWPRRSLLVLQPSQLVPPLLLR
>contig-100_0_+2_po2
MSSLKSFKRPRLALLLLSNISKRFCLGLNKQLFLKLLVFKKLLSAPLLLPLLILNQDLKFSRSLQLKKLKKLWKKLRISSHPQSSLLVLLLSN
>contig-100_0_+2_po3
MSRVSFHLWSMMLEPLLLPSSRSLLAQLSPVFNKEETTYQRMSPF
>contig-100_0_+2_po4
MVLLQELLNTTRQVILLPLKLNTMTKII
>contig-100_0_+2_po5
MNVSLVKLWLFMSPRLLSKRLRSNKKLSERNLKMKPSARDLKAKSRRRLKQRQWSLLNTLQQLFTLGLKN
>contig-100_0_+2_po6
MKPRSSSLLSLIRFLRRFVNQRVILLPFKSLSISLNGLVVWSCKALLRFNKLVSTLLYHSVLLAALIKCVL
>contig-100_0_+2_po7
MLNANLLTTKSIKLKRNAESKSAKSLIVTRRPRPKRRRLNVKRRTRRRRLNVPRKKRRSLVIPRKKLRLKNLNPSQNLIPLLLTMMIQTLTMSAKRKQRKKSKRLLQVVLS
>contig-100_0_+2_po8
MNNLLLMYLVGLNVVARMLIPILKPSSRKLHLQLLKSFVFSVKMLTTTLLMYPLFSNTAILLNGPRIW
>contig-100_0_+2_po9
MARHQLLLARNTAVNSKLTYPKSSLSQRWLLSLGTLN
>contig-100_0_+2_po10
MWLPLLNNPSLNWMKLSSVLKRSLPLLLMFTKKMKPSLLLNLKFKKLFK
>contig-100_0_+2_po11
MLLALTKRFMIRKRRLMHLFTKQTLKLSVSVKKPSLRSLKIASQSRRLASPSKLNS
>contig-100_0_+2_po12
MLLNTLLLSLNMLNKRFQKLSLPLVPTLSSVCLTKTWIKRLMIML
>contig-100_0_+2_po13
MLSLTSWLKNPLSVLQLPWAPLFLSPTRPNLERIHLPAKDLCCILKSKMIKKL
>contig-100_0_+2_po14
MKRTRRIKRNLRSKLLKSTKVV
>contig-100_0_+2_po15
MSRSPSLNGSRHLSKRFLMPLSQVLHLNRSQ
>contig-100_0_+2_po16
MSNNLLARLNGSPLLPKLKLCKSNKSVSMLP
>contig-100_0_+2_po17
MVLFKKPVWQPLLSLFLYLKVLSLVFVMVELVLKRTFIRL
>contig-100_0_+2_po18
MLLLQFTRLLKNKSLKLRLSQFNLSIHQLQILSLLLERYWKLARTLPKRLKQNLLLYLKPLLLALLLLAKLLKRPLNLFNHGSLNLMKRS
>contig-100_0_+2_po19
MLETALLKKCKRMSIKPLLRLKLR
>contig-100_0_+2_po20
MKLMSPLILDAHSLAPLNGSRQLPSLNLLRLLKLSVIALLVLLIWLPKLKTTSLSPNSRFMVLLKSTSKPNLVLLLLPQRMSN
>contig-100_0_+2_po21
MLMLVHLSMLSLRTKSMRMLSKLSLKPVNKLRSVSVLKQL
>contig-100_0_+2_po22
MSKTPSNVSSPSPPPLPTARWMPRLKNWL
>contig-100_0_+2_po23
MLSSIVPNNVFTILWTLVSNWPSRLLLKARLSPGLKQPPSLNPSRMFV
>contig-100_0_+2_po24
MTLLALLLTIASLFTKCGRESSLPRMTLS
>contig-100_0_+2_po25
MSRIPLMKLKSKSCVITGERWVLMMMHLLVFVASRAKLLPNMPQLPSLIPSQLAP
>contig-100_0_+2_po26
MVWMSLVKVFNLSWNMNQWFKFGTIRMYLLLLPFGLKRSKESSTKKKLINYKIVSSRMIKK
>contig-100_0_-2_po1
MVRVEKESEMAIVAYLAAVWLLMRRIPIDASS
>contig-100_0_-2_po2
MVAASVQVTTLPSKADVMANSIPESKVW
>contig-100_0_-2_po3
MTACKRSVITVMSSTSMRVIISRMTEI
>contig-100_0_-2_po4
MMVVKLSMSKTSQLVISVLRSWTITVVSRLIRF
>contig-100_0_-2_po5
MAVVLIHSRVQENERLESEAT
>contig-100_0_-2_po6
MSAETFWPPCLVREVTLSVNVENQVSTLTRTV
>contig-100_0_-2_po7
MDDSLMTSTEVASDFWFFLWKPIAAAAAAATAAVPTATFSIVSL
>contig-100_0_-2_po8
MALSTFFCTSSAVQSPASMSFMIFSLSSENHD
>contig-100_0_-2_po9
MVSDTEVNSVSTFWVEFLLISNTFPITDSESEADELTD
>contig-100_0_-2_po10
MVIWTYSIAATPLSYFSTVCFSDFF
>contig-100_0_-2_po11
MATVIRSVDSLTNLLSSTSSTSTLPVL
>contig-100_0_-2_po12
MVVKSSVCLDLLIFLTDLQFSEILDLAS
>contig-100_0_-2_po13
MIVTADSFWTVSSLITLIACLQVVSKVSVTSTLEDSKIVESLSVTSDSDWYLTVIS
>contig-100_0_-2_po14
MAATSFFTLFPPWCTRIETSLIN
>contig-100_0_-2_max_po15
MVSISESTCEPPRLARLDTSTISCSYHSRTMTETLKTAPLATIFLISFFAFFLRSLSESESSLSEEEESDSDSDSDSSALVSFLESLSFFFSFLAHSAFFFLSFFSHSAFFFSALAFLSQSDFSRSCFLHSFST
>contig-100_0_-2_po16
MNSLASLIIELIWFVTLVTSCSRLATSETSTINSSSQV
>contig-100_0_-2_po17
MTSRNSFLDFSIVIEISSWDD
>contig-100_0_-2_po18
MAVPAATAAEPARTFLARSTLDSWSFSCSACATVVGAVEGRVTEIS
>contig-100_0_-2_po19
MDNSYSIFFLASSNTRSISTLDSVTKVLTSCSAVSLLVVT
>contig-100_1_+0_po1
MFNLNGLTIVIHFFSFFQVGKHTIAVSMLKEPTRFACITNV
>contig-100_1_+0_po2
MVTCHHYLGAWIVVQIFNLVA
>contig-100_1_+0_max_po3
MIFFSVIKVNSVNDLVCILFNFPYSSTYCVCCCIGCNGNTLTLPW
>contig-100_1_+0_po4
MACLLINISSARCSFSARICSI
>contig-100_1_+0_po5
MCFPWSIPYCLVFFCISGMIEMYGL
>contig-100_1_+0_po6
MLKSCLPFYLPIRHNLYCYFLALLYRDKKRIWVYP
>contig-100_1_-0_max_po1
MSIANQIEQILAEKEHLAEEILINKQAITDFDKRKNSNKEALSQIKKSDEKKAWTFFGDMFIQLPKENAKGLIEKDQSLLDEKVEAAKNIIKTNTKKIEEIEGKRDVHGFSLNGITATDLYNNTK
>contig-100_1_-0_po2
MLGADHKCELYHQAHIEIVSGK
>contig-100_1_-0_po3
MNEHVYRIVQNTSLVHQEKLTDYRPLQFFHGVTRIRLYRSISYDLDVFVQLYLDASFEDVVLYVQNQ
>contig-100_1_-0_po4
MQSFYLIVISVILVPILMHEIILE
>contig-100_1_-0_po5
MLIMPLIRSHHFDILSRSVYQGSVKVLPLQPMQQHTQ
>contig-100_1_-0_po6
MELYYILEALCLIHLLDLLFLLPMHTIHK
>contig-100_1_-0_po7
MNSSTFDYATRLKIWTTIQAPR
>contig-100_1_-0_po8
MRIQSISGSISVCLWKVLNYKSMKLHNARKQKRKLHRQLCLQEARSLWKRMNQMSQIWMKAMRMWKVC
>contig-100_1_-0_po9
MLTAIVCFPTWKNEKKWMTMVRPFRLNII
>contig-100_1_-0_po10
MVQNHLQRTLKVLAKGLNTSQKKYSHLLWEKYSMSLQQPISTELN
>contig-100_1_-0_po11
MNPPNTSHLCLLETFVYQNLERYYKRKEFKQSLKVKVSWFVMSKWLLERRALDNY
>contig-100_1_-0_po12
MLNMQSYSQHKLCFKKQCPYYSFD
>contig-100_1_+1_po1
MTQSDIQTIRLSNGKAIEVHTQLFINNEFVPGRGPLIETINPTTEEVLCKVHSADESDVNLAVEAAYDCYYKTWRKVAPAERGRLINKLADLMERDKDELATLDAVDNGKSFVVARDVDVTDSVACYRYFAGWADKIHGKTIDTTFDKLCYTLHEPLGVVGAVIPWNYPTMMAAWKFAPALATGNCIVMKSSEITPLSTLKFAELVKEAGFPAGVINVVTGYGHTTGAYLTGHPKVSKMAFTGSTVTGRKVMESSAGSNLKKLQLELGGKSAQIVCADADLEKAAYWACGGIFNNHGQSCNAGSRIFVHESIHDKFLELFIAEAKKIKIGDPFEEDTFQGPQINKSQFEKILNYIKVGKEEGAKVAYGGNRWGNKGYYIEPTVFINCRNDMRIMREEIFGPVVAIGTFKTIEEAIDLANDSDYGLAGGVYTKDIDVAIKVTNEVKAGTMWVNCFDVFDQSTPFGGYKQSGFGKELGKYALQEYTQVKVVKILRNKI
>contig-100_1_+1_po2
MILLLASIAACAASFSAFARCAASYSCNSAPSKGTRL
>contig-100_1_+1_max_po3
MSLALTIDSVHTKQHLQNLHPNIIVQRHPDHSLSNDTVLFWSHHEKIVVVDNRLAFLGGLDLCFGRYDTHAHSLSDFPAEGHDREVFPGQDYSNPRMKDFVNVAQYDKTLVDRTVTPRMPWHDVTLGVVGPIARDISRHFIQRWNFLKASKSMHRRTVPFLMPKGEYVAARDESKFMGTCKVQLLRSSARWSSDIEREHSVYNAYMECISQAKHYVYIENQFFISTTKEDKLLRNKIAQALVSRIKRAHDNNEKFRVYIIIPLIPAFEGDLASSEASSARNVMHFQYTTISRGGNSIIEKLKEYGIDPDKYINWFSLRNYAKLKVPARAENPFDDLNRVPSNQSYSSSKPRRSQPTLDDRFNYVTEILYIHSKLMIVDDRIVLMGSANINDRSQLGNRDSEVALLVEDTEMVPSFMDGKEYKAAKFAHTLRMQLWKEHLGLLNFDKWSDLLKGTAEKRINNSNEAGISRHLSLYPSLTRSRNNAEDIRQIEADEPVKMLDRASRAYSLYDTFKTHRHPKRHDAAALDPLSDRFYNNIWMKRATTNTTIYRKLFRCVPDDTIHTYDQHRAFMPADVGHVADATLSEPEICEQLEQVQGHIVLFPKDYLKNENLLSGTIIDSVTPLVIFT
>contig-100_1_+1_po4
MSMPSFHLTFLFVIRLLCLSFFFYQNQ
>contig-100_1_+1_po5
MSRVSYQKKDNMFMMRLSLKAGQFTSAFQKVAPFFQSI
>contig-100_1_+1_po6
MRPIDVRSFPNSFQRQWISFSPIEQIGSIC
>contig-100_1_+1_po7
MQLDISILPVATFTLFIIFPFVCESALIFIILFTITLKLFIGSMTNSL
>contig-100_1_-1_max_po1
MVDVPYQRVHTGQNELNGSLLVKYRLAKALTMISLSAIVFMAAYSLFHPSIAYSKTKSNININEQENTIPIDFTPQEEPCYLPNKILIEQPRDGSYSPPSPHISLLQAVSHATNEEFQSYCKKYNENQGGFTDEWKYNEKGECGNWQNRYIKLHKRNMAILKQYKKDEFSNKIKIKDRPKFVSYLCKEVPKNSNRGCGGLADRMGGMISTFFYALLTDRAYLLNWAERNPLPLEAIWERPYIDWSHDPKEMELLFSNGENPLLGYQKVNLLNRKYDDLTATMFPNGGNTEFKDLWNETYVEVRSNRGFIIHTFQSSQKYKKILNNMGLTKENTFRCITDFLFRPTIGSRRFLNAYKKLFEMKSILSIGIQIRTDDNALANPQHDSNGLKKWGHFLKCAGELASFKRQPHHKHIVFFLVTDSTHLRKQFVSLNRNKKLAQKYLSEDIVKSSSMVITGLPLEHIEPDQVAKYIDVEDPKEVNKARMQPGVNSAYMENWLLGHTQYRVISAQGYGKMASFYSGEDKASISMPKNGKAKLPVCSADNSFTSFESLSTQWSLG
>contig-100_1_-1_po2
MKRRHGHFSVICLFNFQKRMQKG
>contig-100_1_-1_po3
MANVCWHKCSVLIISVNCIIRHTSK
>contig-100_1_-1_po4
MCKFSCFIFFAIHKRRDHFCIFYKQSHF
>contig-100_1_-1_po5
MFSFNITAPPSRASQQLYFTSAHKFTFVSCCYIFTLGHKKRNSTSVHTF
>contig-100_1_-1_po6
MPRHSGSDSSINQGFIVLSNINKIFHSWV
>contig-100_1_-1_po7
MIWMSLYNYIWMQVLKMLFCMYRINSQRKGHILINNNIDFYTFYSFAFQ
>contig-100_1_-1_po8
MDRFMNKNTRTSVTALSMVVEDTTAGPVSSFLKVGIGTNDLGGFSTQFQLKLLEVTACT
>contig-100_1_-1_po9
MKGIAKLIKSRINRLSVNFISPTSKITITGNRIGYIHITSNHK
>contig-100_1_+2_po1
MARPLKFIHNSLSTTNLFLAVVH
>contig-100_1_+2_max_po2
MPTLRKLLTGPAVVSSTTMDKAVTLVLVFLFMNLSMTNSLSSLLQKLRKSRLVILLRKIPFRGLKLTNLNLKRS
>contig-100_1_+2_po3
MVETAGATKVTILSPLYLSIVATICVSCVKKYLALLLLLAHSKQLRKPLILPMTQTMD
>contig-100_1_+2_po4
MKLKPVPCGLTVLMSLINQHLLVVTSNLALVKN
>contig-100_1_+2_po5
MLTIRLHVEHTTVIEFYNNQMIAFLLLIIVQCPSF
>contig-100_1_+2_po6
MKSTWYQTWQHIYPFVQGELLVNCMHR
>contig-100_1_+2_po7
MLIHYLISLPKAMTVKCSQGKIIQTQE
>contig-100_1_+2_po8
MLLSTIKPWLIELSLPECLGMM
>contig-100_1_+2_po9
MAKNIKQLNLHIHFVCNCGKSTWVC
>contig-100_1_+2_po10
MILSKPTVIQNDMMQQHLIHCLIDFIITFG
>contig-100_1_+2_po11
MNIPFALNLLYLFCIGFYYIFGCFNLFV
>contig-100_1_+2_po12
MFFFSKNLFNLISNRHFFYSRNKLYE
>contig-100_1_+2_po13
MLRMLFISNNFLYAFKKRLEPIVGRNKKSVMHLNVFSLVNPILFSIFLYFWDD
>contig-100_1_+2_po14
MKPRFDRTSTYVSFHKSLNSVFPPLGNIVAVRSSYFLLSKFTF
>contig-100_1_+2_po15
MPPILSANPPQPLLLFFGTSLQR
>contig-100_1_+2_po16
MAMFLLCNLIYLFCQLPHSPFSLYFHSSVNPP
>contig-100_1_+2_po17
MKTMADKLIIVKAFASLYLTSKLPLSSFCPV
>contig-100_1_-2_po1
MYHTREFIQDKMSLMEVYLLNID
>contig-100_1_-2_po2
MAHIRLLLLTFHYYKLLVMLPMKSFKVIVKSIMKIKADSQTNGNIMKRVNVATGKIDISSCIKGTWPY
>contig-100_1_-2_po3
MIQKKWSYYLAMERTHCLDIKK
>contig-100_1_-2_po4
MVGIQSLKICGMKRMSRYDQIVAS
>contig-100_1_-2_po5
MEKWLHFIRERTKLLFPCPRMVKLNFLFALQTIHLLLLNR
>contig-100_1_-2_po6
MPASLLLLIRFSAVPFSKSDHLSKFSKPKCSFHSCIRSVCANLAALYSLPSIKEGTISVSSTSKATSESLFPNWDLSLILADPINTIRSSTIINLL
>contig-100_1_-2_po7
MYLSGSMPYSFNFSIIELPPLDIVVY
>contig-100_1_-2_po8
MMIYTRNFSLLSCARLIRDTSAWAILFLSNLSSFVVLIKN
>contig-100_1_-2_po9
MKCLEISRAIGPTTPSVTSCQGILGVTVLSTKVLSY
>contig-100_1_-2_max_po10
MTCPVYSTVPVVNMGKMCMYDLYQSRTNELEFKTFTLEDVDNAFDKITPLRYSQPFSLPGKCQGITITAYAAAHTVGGTIWKIKQDTDEIVYAVDFNHRKEYHLDGTVLHSGGVVLDSLTRPSLLITDAYNSQVVHPARKDRYAAMFDTMLTSLNKGGSVLLPTDSSARVLELAYLLDQHWSQNQLNYPLIMLSNTSYHTVHFAKIMLEWMGEELTRKFSQSRENPYEFKYVRLCHKIEDLDNYPGPKIVMASHHSLETGFARELFLRWMTNDPQNTLILTDRSAPGTLARRLYDDWEQQTNKTATTTTVVNNNRTKVLVKPAIAYENTIDLRVYKRVPLEGAELQEYEAAQRAKAEKEAAQAAMLARSKIIMEEDESDVSDMDEGDEDVEGLLTRQFDLYVRDTGKSGGFFKHAHSYRMFPYLEKRKKMDDYGEAIQIEHYMKASELERMEQEKKNLGQGANFGKEDDMQIDLQEPILPGRDETPTKYISSDETFLVRCQLRYVDLEGLSDGRSMKTILPQIAPRKLIIVHGSESSTKDLESACQGIEYFTKEIFTPSVGEVLNVSAATNIYRVKLTDSMVSSLRFSKLDDYELARVVGRIHFPEDLTTPSLDVSMPDEPTQYEPPVFVGDVRLSEFRKILQAEGIQAEFKGEGILVCNEQVAVRKTGTGQLLVEGMLSSDYYRIRSLLYAQHAIL
>contig-100_1_-2_po11
MASSIVLNVPIATTGPNISSRMIRISLRQLINTVGSI
>contig-100_1_-2_po12
MTMQLPVAKAGANFQAAIMVG
>contig-100_2_+0_po1
FFFFFLQNFRVFILLFVGKITKFKFYIISIIVIY
>contig-100_2_+0_max_po2
MKVEFSMLKALVNSTSTPTPFLPACCSAREERMSLVTAASPIVGVARLADLLVKCHDFFSLEYSVRALGFKYTEDSSSAE
>contig-100_2_+0_po3
MYSNSFMTTSTLSALRLPGTTPLSKH
>contig-100_2_+0_po4
MLYSLSTQALIWARRALICLAR
>contig-100_2_+0_po5
MSSVAPAIIILALPVKRDSHANSIETAEVAQALTGVLIGPDEESNNMLIQAGMVLMKDS
>contig-100_2_+0_po6
MKRIPECSRICFSYLLLISLSSTGSPVLASIQPE
>contig-100_2_+0_po7
MRPRMLKDISTEENVLVPRASIPSATMLLALIRPVPRVQPMTAPAISK
>contig-100_2_+0_po8
MTWAGRVSEPIFCLCVLTLPNIRRRLVNMIR
>contig-100_2_+0_po9
MESISRPFSGIAAKGITKSRSQLRPLGS
>contig-100_2_+0_po10
MYSTKASTSNLEPWLKGTRTSSEPLEP
>contig-100_2_+0_po11
MTRMHLAVISRSTMASLPKIMSYHISRAS
>contig-100_2_+0_po12
MSPCSVNHKSSSACNLAVVTFSCSYFLAPSRKSF
>contig-100_2_+0_po13
MASNSSLLMTATDAPPAAPPALPEPGAERVIPAFLA
>contig-100_2_+0_po14
MRPLACLALVFSKAPSMISSKCFLTSSIDMVSINF
>contig-100_2_+0_po15
MSTREVKGKTSPTEAKAAYSPSE
>contig-100_2_+1_max_po1
MQFQLKVLLLQHFQIHSKFPLHPWKYSNFDDGCSRHCHKLGT
>contig-100_2_+1_po2
MKSGRAHQYREEEQWQSHVQEQCVPWLA
>contig-100_2_-1_max_po1
TKEFVEIAKVEYESGESHGNPVIEYLKRNAQEIEQAHFFENGGYSVMPSQSTYSSVVLAPSSNEPYANVSGDFNPIHVNPYFADLAQLPGTITHGMWTSASTRKFVEIFAADNVPRRVVAYDVKFVGMVLPSDRLETKLYHTGMKNGRKIIKVETFNQNNEKVVEGTAEVEQPVTAYVFTGQGSQEQGMGMALYGSSPVARKIWDEADKHFMENYGFSILEIVRTNPKEKVVHFGGLRGKKIRQNYMSMTYDIVDADGTTKTLPLFPSINERTAFYTFRSPTGLLFATQFTQPALTLMEKAAFEDMRSKELIQTNCAFAGHSLGEYAALASVGDVLPLTSLVDIVFYRGMTMQSAVKRDEEGRSNYGMAAVNPARVSKTFNDTALRFVVDAIAGRGDVLEIVNFNVENWQYVAAGALQNLDVLTNVLNYIKTANIDIQKLMETMSIEDVKKHLDEIIDGALEKTKAKQAKGRIVLERGFATVPLPGIDVPFHSSFLLSGVSPFRTFLAKKFDPSDIDVSQLSAKYIPNLTAIPFSTDKSYVEDVYKLTSSPRLSEVLENWSPEKYVTPAQQQHLGYILLIELLAYQFASPVRWIETQDQLFKNYQVERLIEVGPSPTLSGMAVRTLNLKYQAYDNALSNRRQNLSISKDAKEIYYEFENVEEEAPSVETASAASATPAAPVAAVASAPVPVAAAAPAAAGPAAAVSDVPVTATEILHAVIAQKLKKSIDEVPMSKAIKDLVGGKSTLQNEILGDLQKEFNNGVPEKSEETPLEELGSALNNGFSGTLGKHSSTLVAKMIGAKMPGGFTLNSAKTYLSNSYGLGSGRTEGALLIAITMEPSSRLGSEAEAKAWLDSVAQAYAKKAGITLSAPGSGSAGGAAGGASVAVINSEEFDAMKAKQDALIYQQLNLYAKYLQKDLREGAKKYEQEKVTTAKLQAELDLWLTEHGDIYAEGIKPSFSALKARRYDSHWNWARQDALEMWYDIIFGKLAIVDREITAKCIRVMNRAYPELLDFMRYNVEKCATDKGETYRLAKDFGQALIENCAEVLAEDPVYKDVGFPTGPKTDVTEKGDISYAEVPRPGCRKLADYVKDMTTGSEMTEVSDRLKAQQGISRMPFLHLKKKNPSEPSGWEFSNELTASYLDVLREIAEKGITFVDKCVLLTGAGKDSIGSEVLKGLIAGGAKVIVTTSRFSPQVTKYFQSIYETYGSKGSELVLVPFNQGSKLDVDALVEYIYDPKGLNWDLDFVIPFAAIPENGREIDSIDSKSELAHRIMLTNLLRMLGNVKTHKQKIGSDTRPAQVILPLSPNHGTFGADGLYGESKISLETLFNRWYSESWSNYLLIAGAVIGWTRGTGLMSANNMVAEGIEALGTRTFSSVEMSFNILGLMHPSIVELCQIEPVWADLNGGLQFVTNLQEVSAKLRKEIRETAEIRRAIDAENALDFKIVFGEEAERKHKPHKITPRANMKFDFPTLKSYESLKHLSHLKGMLDLEQVIVVTGFGEVSPWGNARTRWEMEAYGEFSLEGCIEMAWIMGYIKHHNGNLKNGNFYSGWMDAKTGEPVEDKDIKSKYEKQILEHSGIRFIEPEVMHGYNPEKKMLMQEIVVDHDLEPFECSKEEAEHFKLEQGDKADIYESASGDWCVILRKGATLYVPKALRFDRLVAGQIPTGWDAARYGIPKDIVEQVDPVTLFNIVSTVEAFISAGITDPYEFYKYVHVSEIGNATGSGVGGQLAQRGLFRDRLLDKPVQKDILQESFINTMPAWINMLLLSSSGPIKTPVNACATSAVSIELACESLLTGKAKIMIAGATEDITEESSYEFANMKATSNAVDELEHGRTPAEMSRPTTTTRNGFMESHGAGNHVLMSAATAIEIGCPIYGIVALSSTATDKEGRSVPAPGAGILTTARESSNKRASPLLNFNYRARQIKARRAQIKAWVESEYSMLREELEELKASGELSADEEESWIEERTTFIHREAKRQEKEALSTYNHQFFKSDPSIAPLRGALAVYGLTIDDINVASFHGTSTKANDKNESRVLNSQLKHLGRTKGNALLAITQKYLTGHPKGPAASWMANGMIQCLLSGVVPGNRNADNVDVVMKEFEYIVYPSRSIQTDGLKAGLLKSFGFGQAGGEILIIHPDYVLASLEENQYAEYKAKNAQRYAKAYRYLHDSLTGVADFVQVKHEAPYSAELESSVYLNPSARTEYSKEKKSWHFTNKSASRATPTIGDAAVTKDILSSLAEQQAGKKGVGVDVELTNAFNIENSTFIERNFTATEIEYCNSRPDPQASFTGRWSAKEAVFKAISSYGSIASDGAGAPLNEIEIKSNQVGAPEVVLSGKAKDAAAKAGVKSVNVSISHSGAYSVAVALAQ
>contig-100_2_+2_po1
FFFFLTKLQSFYFIICGENNKI
>contig-100_2_+2_po2
MLDLNKVGNTCKGIMKVTVSLGITLSVLSLVFGILIFFQ
>contig-100_2_+2_po3
MTSQVLLSNCQKSITLSTTKMFQLRVENTRFILIVSLGRCTVE
>contig-100_2_+2_po4
MRFHKTISGSSCRTRHFGRSTAVFKFIDGIRGGLHVGEFIT
>contig-100_2_+2_max_po5
MFSFFFGTFKRLKIMINNNFLHQHLLFRIVTMHYFGFNETNTRVFEDLLFILALDILVFNRLTSLGIHPTRVEVTILQVTIVVLDVTHDPGHFNTTFKREFTIGFHFPTGSSITPRRNFTKTSDNNNLLEIKHALKVAKVFQRLIRLESREIELHVGTRSDLVRLVLAFGFFAKDNLEVKSIFSINSSADLSSFTNLLTKLSAHFLQVGNKLKTTIEISPNRFDLTKFNNRRMHETKDVERHFNRRKCSGTKGFNTFSNHVVSTHQASTTSPTDDSTCNKQVV
>contig-100_2_+2_po6
MSKFRFRINGINFTAIFGNSSERNNKVKVPVKTLRIVNVFD
>contig-100_2_+2_po7
MQERHTRNTLLCLETVRNFGHFRTSSHILDVVGQFTATRTRNFSITNVTLFSDICLGTSGETNIFVDRIFSKHFSTVFNQGLTKIFSKSVSFTLISSTLFNIITHKVKQFRIGTVHDTNALGSDLTINNGKLTKDNVIPHLKSILTSPVPVRIITASLESRERGLNAFSINVTVFS
>contig-100_2_+2_po8
MCLFNLLSVTLQVFNNWITMAFTRFIFNLGDFNKFLG
>contig-100_2_-2_po1
PRNLLKSPRLNMNLVKAMVIQLLNT
>contig-100_2_-2_po2
MVVTLSCLANLLTLLLFLLHPPTNLMQMYLVTSTLFTSILTLLTSLNYLVRLLTVCGLVLLLVNSLKFLLLIMYLVVLLLMMSSLLVWSYLLTDLKPSSTILV
>contig-100_2_-2_po3
MAVRSSRSKHLTKTTKRLWKVQLRLSNLLLLTFSLAKALKNKVWVWPCMAAHPLLERFGMKLTSTLWKTMVSPFLKLFVPTPRKRLFTLAVFVVRRSVKTT
>contig-100_2_-2_po4
MILLMLMVPPRLYLCSPPSMSVLPSTLSVLLLVFCLPLNLLNLL
>contig-100_2_-2_po5
MKRDALTMVWPQSTLLVSQRLSTILLFVLLLMLLLVVVTF
>contig-100_2_-2_po6
MSRSTWMKSLMVLWKRLRLSKPRDALFLNVALPLFLFPVLMCPSTLHSCLVVSHLSALSWLRNSILLILMLVNCLPSTFLT
>contig-100_2_-2_po7
MQRKFTMNLKMLKKKHLQLKLHLPLPLLPLHL
>contig-100_2_-2_po8
MKCPCLRPSRILLVVNQPFKMKFLVIYKKNSITVFLKNPKKLL
>contig-100_2_-2_po9
MLRRPVSPFLLLVLVVLVAQLVVHLLLSLTAKNLMP
>contig-100_2_-2_po10
MLKALSPLSLLSRLAVMILTGTGLVKMLLRCGMTLSLVSLPLLIVRSLPSAFVS
>contig-100_2_-2_po11
MLKSVLLIRVKLTDLLKILVKP
>contig-100_2_-2_po12
MLVSPLVPRQMSLKRVTLVMLKFLVLVAVNWPTTSRI
>contig-100_2_-2_po13
MNLPPLTLMFCAKLPKRVSPLLTSASF
>contig-100_2_-2_po14
MKLMVPKVPSLFLFPSTKALNWMLTP
>contig-100_2_-2_po15
MVFMVNPRSLLRPCLTVGTLKVGQTTCLLQVLSSVGLVVLA
>contig-100_2_-2_po16
MLKMLLTSRLSLAKKPNASTSLTRSLLVPT
>contig-100_2_-2_po17
MLEPVGKWKPMVNSLLKVVLKWPGSWVTSSTTMVT
>contig-100_2_-2_po18
MVTSTLVGWMPRLVSLLKTRISRASMKSKSSNTLVFVSLNPK
>contig-100_2_-2_max_po19
MILSLLNVPKKKLNISSLNKVIRLIFMNLLVVTGVLFCVKVLLCMSLRLFVSIVLLLVRFLLVGMLLVMVSLKILSSKSILSLCLTLSLLLKHLFLPVSLILMNSTSMSTFLKSVMPLVPV
>contig-100_2_-2_po20
MPSMNLNTAVLLPKCLVLQLLPEMVLWNLMVLVTTSSCLPPLLLKSVVLFTVLLLSVAQLLTRKDVPFPLLVQVS
>contig-100_2_-2_po21
MRKNHGLKKELPLFIVKLSVKKRKL
>contig-100_2_-2_po22
MILMLPHSTVHLPRLTIRMNLVFSTLN
>contig-100_2_-2_po23
MPNTRLRTLNVMPRLTVTFMIPLQVLPTLFKSSMKLLTLLNLNPLYT
>contig-100_2_-2_po24
MQLLLKTFFLLLPNNKLVRKVLV
>contig-100_2_-2_po25
MLLTLKTLPSLNATLLPPKLNTVTLVLILKQASQVAGLQRKLFSRPSHLMVALPQMELELL
>contig-100_2_-2_po26
MLLLKQVLSPSMYLLVTVVLTVLQLLLLSKLQ
>contig-100_3_+0_max_po1
MFGICIDIRTYHGLHSYACSFNLLFTFE
>contig-100_3_+0_po2
MERVYGAQPTRNNCSFMLGWGWI
>contig-100_3_-0_max_po1
MLSKSHSRSIFHLQSSFREYGTLMSPFVYIPQYQRPILILQVTICISEQLLVL
>contig-100_3_-0_po2
MEFFQAKCWLFLLMQNLTICQWY
>contig-100_3_-0_po3
MHACRRQRTNHQTKFPNVYQDQ
>contig-100_3_-0_po4
MKHIHLLQTNRGLRHWPRVCSCVQGNQNQEH
>contig-100_3_+1_max_po1
EHCLVAKCLEYASTLEHIMDFTRMRVLSTFFSLLNKTVRNVLEYNSQHPDFPMTGDHLEGYINKRIIYSIIWSFSGDAKLDLRAVLGDFVRGVTTYELPPLTEGHTIIDYDISVANGQWVPWESKVPVIEIETHKVSDADMIIPTVDTIRHEEVLYSWLSEHKPLILCGPPGSGKTMTLFSALRKLPDMEVVGLNFSSATNPELVLKTFEQHCEYRKTPNGVVLSPLNIGRWLVVFCDEINLPATDKYHTQRVISFLRQLVEYNGFWRTSDKSWVTLERIQFVGACNPPTDPGRVPLSHRFLRHAPLVMVDYAGQLSLMQIYGTFTRAMLKVVPNLRGYAESLTGAMVELYLASQKRFTPDIQAHYIYSPRELTRWIRGIYEAIKPLETLTVEGLVRIWAHEALRLFQDRLVNEEERKWTDDMIDSIANKHFPSINHEEALERPILFSNWLSKHYVPVKREQLRDFAKARLKVFYEEELDVALVLFNDVLEHVLRIDRVFRQPQGHLLLIGVSGSGKTTLSRFVAWMNGLSVFQVKVHNKYTGADFDDDLRTVLRRSGCKGEKICFIMDESNVLDSGFLERMNTLLANAEVPGLFEGDEYASLMTACKEGAQRDGLMLDSNEELYKWFTQQVMRNLHVVFTMNPPEGGLASRAATSPALFNRCVLDWFGDWPDQAFYQVGMEFTKTLDLDMPNYAAPLNFPITYRNLPIPPSHREAVVNALVYVHQSLYEINAKLSKRQGRHNYATPRHFLDFISHYVRLYNEKREDLEEQQRHLNVGLEKLKDTVIKVEELRKSLAIKKSQLELKQNQANEKIKQMVEDEKEAERKKADSLIIKNNLKIQTKEIEARRIEVDNDLANAEPAVKEAEMSVRSIKRQHLTEVRSMSNPPEAVKLTMESVCTMLGHKIDSWKTVQGIIRRDDFISSIVNYDTEAQITKQLRDYMNKNFLNNPNFDYDMVNRASKACGPLYKWVTAQCNFSSILDRVGPLREELNQLQRSSEDTQQQAVEMDKVISDLEVSIRRYRDEYAELVGETQIIKAEMERVKFKVDRSITLLSSLSSEKVRWESASQAFESQMGTIVGDVLLAAAFMAYGGYFDQQYRDILIQKWMDHLLTANIQFKHEVSLTEYLSSADDRLSWQANSLPADQLCIENAIMLKRYDRYPLIIDPSGQATNFLINEYKDRKITVTSFLDDSFIKNLESALRFGNPILIQDVEHLDPILNPVLNKELRRTGGRVLIRLGSQDIDFSPAFTLFLSTRDPSVNFAPDICSRVTFVNFTVTRGSLQSQCLNKVLKTERPDVDQKRTDLIKLQGEFQLKLRHLEKSLLQALNESKGNILDDDKVIDTLETLKKEAAEITSKVDETNTIMQEVEQTTAIYTPLANACSSIFFAMEQLNLVNHFYQFSLDFFYEIFEYVIHANPNLKGITDPDRRLEILSGDLFSAAYKRASRSLNHEDYPMYAVLLCQIRMRGTQENMDETEFDFLLSGGEGVVSSNVTAESLNLPSFISDDTARRIKEFANLNCFNQLVNHVTTNEGVWKEFMEHNQPETIVPLCWDGAGSNPILDSLRKMLTVKCFRPDRLLPATNIFAAEIFDGEFMNTGELNLQQIVLEEVGSSTPLALCSVPGYDASYRVDNLVSETNNRCTSVAMGSAEGFGLADQAISAAIKTGTWVMLKNVHLAPSWLGQLEKKLHSMKPHRNFRLFLTMETNPKVPVNLLRMSRVLMFEPPPGIKANLQESLRSIPPSSLSRGPTERARLYFMLAWLHAVVQERLRYVPLGWTKVYEFNDSDQDSAFNTIDKWLDSASAGRANISPEKIPWDAIRSLLKQSIYGGRIDNEYDQRLLDSFVNTLFTPECYDIDFQVVKGNGENEQSLAVPDGTKIEHFLEWVNKLPDREPPTWLGLPSNAERVLLTLKGNQMLNKVRKMKSLSDDDEAAFSQDGASGQKTASAGAAAAASNSNQPAWMRALSASITNWLSLLPSNIKTMQRDSHGIMDPLFRFFERENQIARNLLRVIREDLISLQKVCAGELKQTNHLRQLMSWLNKGLIPDHWKRYKVPKSISLNAWLADLKTRLEQVELIAQEQTFENVDIAIGNLFTPEAYITATRQATAQRYKWSLEELILDVDIGECKQMDSLGYRIHGMKIEGGKWNENEICLTSEPSNKLPKTTIRWIRKDQKEENENIVELPVYLNSDRSDLLFTIRTCANKEEKDRIPQRAVAVVISF
>contig-100_3_-1_po1
MIWYQSLVQPAHQLSQMICLL
>contig-100_3_-1_po2
MYVLEHDPCARLDSSGDSLISKTKTFSRTHGNRSTAIVRFRN
>contig-100_3_-1_po3
MVQRTRCTLVGGREQITRQNFQTSIRISNALQIRVCMNDIFKDFIKEIERELIKVIDQIKLFHSKED
>contig-100_3_-1_po4
MFYILNQNGITETQGTFKILDKRVIQKASDSYLTILIFVDQKVGSLA
>contig-100_3_-1_po5
MLELNVSRQQVIHPFLNKNITVLLIKVTTICHKSSS
>contig-100_3_-1_max_po6
MALLLLQIFTLFIVQTYIVGNEVQEVARCSIVMTTLALAKLSINLIQRLVNVDKSVNNCFTMARRNGQITVCNREIERSSVVWHIKIQSLCELHTHLIEGLIRPVTKPIKYTTIE
>contig-100_3_-1_po7
MALRLSKYTINTENMLQYIIE
>contig-100_3_-1_po8
MAKETMRKRNTTRISRRVTCTYKLNTLQSDPGFITCSPETIIFNKLSEERDDTLCVILVSSWQINFITEDNKPSTNVERR
>contig-100_3_-1_po9
MLFKRFKNQFGISCTGEIKTNHFHIRKLSKSTEQCHSLTRTGRSTQNQRLMFRQPRIQYFFMTNCINSGDDHISIRYLVCFNFDNRNLGFPRHPLTIGHGNIVVNNGMTLCKWR
>contig-100_3_-1_po10
MIACHREIRMLRIVFKYVAYSLIQK
>contig-100_3_+2_po1
MNYLHLQRVIPLLTTIFPWPMVNGCLGNPRFLLSKLKHTRYLMLI
>contig-100_3_+2_po2
MVLFYRLSTLVDGLLSSVMKLICQLLTSITHNVSSLSSDSLLNIMVSGEQVINPGSLWSVFNL
>contig-100_3_+2_po3
MHLWLWSTMLVSFLSCKFMVHLLVPCLKWFLTFVVTLNLLLVQWLSFI
>contig-100_3_+2_po4
MFLSNVNNCVTLLKPVLKSFMKKNLMLLWFYSMMYWSMFSVLIVYLDNLKAICC
>contig-100_3_+2_po5
MMIYVLYFVVLVVKAKRYVSLWMNLMFLILVSLNA
>contig-100_3_+2_po6
MKNSISGLLSKSCVTFTLSLL
>contig-100_3_+2_po7
MRLMLSLASAKVVITMLHLATSWTSFPTMYVCTMKSVKIWRSNNAILTLVWRN
>contig-100_3_+2_po8
MKRLNKWLKMKKKLNVRKPTLLS
>contig-100_3_+2_po9
MTWSIVLLKLVVLYTNGLLLNATFLQS
>contig-100_3_+2_po10
MNMQNLLVKLRLLKLKWSASNSRLIVVSLFLVHYRQKKCVGNLLVKHLKAKWVLL
>contig-100_3_+2_po11
MVVTLINNTVIFLFRNGWITC
>contig-100_3_+2_po12
MIVSHGKPILFQLTSSVLKMLSCSRDMTDTL
>contig-100_3_+2_po13
MKQTRLCKKSSRQLPFTHHWPMPVVQSSLLWNNLIWSITFINSLSISFMKSLNMSFMQTLI
>contig-100_3_+2_po14
MKIIQCMPFCFVKFVCVVLKKIWMKLNLISC
>contig-100_3_+2_po15
MLQQMKVYGKSLWSTTNQKQLFLYVGMGLDLIQSWTLFVKC
>contig-100_3_+2_po16
MLLSKSVYAMSPWVGRKFMNSMTPIKTVPLIPLTNG
>contig-100_3_+2_po17
MEQRLSISLNGSINCLTVNHLPG
>contig-100_3_+2_max_po18
MMMKLPSRKMAHLVKRRLLLERQQPLQTQTNLLGCVLLVLQLPTGYLFFPQTLRLCSVTATVLWILYSDSLNVKIKLHVIYYASFEKT
>contig-100_3_+2_po19
MLILLLETYLHQKLILQLQDKQLLRDTNGHLKN
>contig-100_3_-2_po1
MTTATALWGILSFSSLLAHVRIVNNKSLLSELR
>contig-100_3_-2_po2
MVVFGNLLLGSDVKQISFSFHFPPSIFIP
>contig-100_3_-2_po3
MFEGRRDNQLVIEALRARIQAGWFEFEAAAAAPAEAVF
>contig-100_3_-2_po4
MASHGIFSGEMLALPADAESNHLSMVLKALS
>contig-100_3_-2_po5
MFVAGNSLSGLKHLTVNILRRESKIGLDPAPSQHKGTIVSGWLCSINSFHTPSFVVT
>contig-100_3_-2_po6
MKLGRFKLSAVTLELTTPSPPLSKKSNSVSSIFS
>contig-100_3_-2_po7
MAVVCSTSCIIVFVSSTLLVISAASFFKVSNVSITLSSSRILPLDSLSACNKDFSR
>contig-100_3_-2_po8
MSGAKLTDGSRVERKSVKAGEKSMSWLPNLISTRPPVRRSSLLSTGFKIGSRCSTS
>contig-100_3_-2_max_po9
MGLPKRKALSRFLINESSKKLVTVILRSLYSLIKKLVAWPEGSMIRGYLSYLLSMIAFSIQSWSAGRELACHERRSSAEERYSVSDTSCLN
>contig-100_3_-2_po10
MTLSISTACCCVSSELLCSWLSSSRRGPTRSKIEEKLH
>contig-100_3_-2_po11
MIRESAFLRSASFSSSTICLIFSLA
>contig-100_3_-2_po12
MRSRKPESRTLDSSIMKHIFSPLQPERRSTVRKSSSKSAPVYLLCTFTWNTLRPFIQATNLDKVVLPEPLTPINNKWP
>contig-100_3_-2_po13
MSSVHLRSSSFTKRSWKSRNAS
>contig-100_3_-2_po14
MLRGDKTTPLGVFLYSQCCSNVLRTNSGLVALEKLRPTTSISGSFLRALNNVIVLPEPGGPHKIKGLCSDSQEYNTSS
>contig-100_3_-2_po15
MIISASDTLCVSISITGTLDSQGTH
>contig-100_4_+0_po1
MFFSSLPLNVVRYYSSCTKMVSFTENSDLRHFTATMIKIWID
>contig-100_4_+0_po2
MKEVKMRNSFLSQRLLFSGVPVELANRLWLPLSISRLVNQDIQPQPSLTKTKRVPTMAYCVAYRPY
>contig-100_4_+0_max_po3
MKRKDDIWFDWNDKNWKFRLDNKKHQSIFDVRQLVSHLKSLDTPTQALLMWASLIGHVFNFRKIKWLMQEEAMTGLQTALNEGIVQYKAGDDFNFTHDRYCQAASMLIVNDSQREKMHFKIGQMLMAEEEEEEEEEADRKVFWVADHLLKSANLIRLCDKTRCFREVLIKAGNEATAAGAPQTAVAYYECAFSLLPQDRWRDGPDSSFEETLSLYIKLLKLINCSSLSANKHNQMVQEVLGHTQDYPLERVQIWCIQARACFRDTNYRQGIDILLNGLSELGVIIEDEAMGLYHRVKSTVNSIGFDALNKLRPCKDSKRLATMILLNEGCMGAYWLDPNLADILGLKICELSLDSGYTSSSGGGFVWAGCTAARLMEFSFAVELGKIGMTMAKKYAGNSEIARAIIVHHSMLAQWTGVPIHQYFEQFQKAYTYAVAAGDGLYSSLALFHASTTLYWTGRHLTDIRCYIEKSLDESKRNRAKDVLVLNISLLRSVLVFQGKTDSLLDPKTMMNESEIFDETTYVNNLKSQSSGNALSWHYSCKIILLFHFGFYKEAADSGFEIFNDSLNGTIHRHIGIAIYYHSLAIIERLRDKDLEPEVREKYKAQLDAHKENFSILASYSNVNYGLNYKILCAQLSTLEDNLKTTLDLFNKAIEHSQKDNWISVLGFVHELVAQHYIRVGLDMLALPMLEKSIDCYRQWGAYGKVKYLQRKYKHLLDHLLGNNRDCGVQTEDVIVGFTANVNEGNIWDNTSDETATDPSLKEANSGNEESSAAVDSSEKPEATLFSLDMVDLTSIIKSSQVISNEMNSFDELLKRMIGIIMANAGAESGAIIIKEGQFGIAAYSTRTSCETYDPPHALEDDKLPTSIIHYVIHTHSVLFIPNIEDDPRFVTNINKSSVICMPILHKNTLVGILYLQASVSTFTYKHVNVLTLLCDQIGISITNALLFKSLQKATQTNAQMIETQLKALEEARASREQALRATKMKSNFLANMSHELRTPFSGFYGMISLLSETSLDAEQREFVSIAKQSCEMLLHIIDDLLDFSKLEAHKVKLHYGLCYVEDIIADRLELLITLATNKNVELSYFIDKNVPPIIYADGNRIGQVLLNLIGNAIKFTHYGEVVVHCSVDKEQFDDDDLLLKISVRDTGIGMSEEEIKGLFLPFSQVDGSTTRNFGGTGLGLSICLQLVKLMQGDIHVVSSVNNGSTFSFTVRVKNGATVVAEPDGDSRSKTIQDLSAQLGQPRILTVCQTGMKGMLEDSLPWLSLDHQYSIDEAIRCIFEKIQCGTPYDCIIVDAPLPDALKQLITVVESKPRLSRTRILLLIAPAVDNVRRANISPKPSVDIIQHHFLFHPLVTRMSKPVRQLKLLNSLVKALSQHEEPPALNEPADFTSQQPIEEAKPVSSFSTSRQTLEGFSPEELAIFKGQKILVAEDNFIAQKLVVKQLGKLGFVVETCNNGFECFDTWKARGPGYFLLAWIDHHMPGCDGIEATKKIRAYEKKMKYEKPLPIIALTADIQATAQENCIQAGMNDYVTKPLMQKDLAIILRKYCFNSVV
>contig-100_4_-0_po1
MLVCKCAHACLKIEYTNQCVLV
>contig-100_4_-0_po2
MYHIVYYRCWQFVVLQSMRWIVGFAACTS
>contig-100_4_-0_max_po3
MFIFPLKILDFPISTPLSITINGFFEHRQSKHIQTNTYIVLCNKLMNKTQNRYPVVLLRMFDCFVE
>contig-100_4_-0_po4
MICNPKHFPICLFLFLFLFFGHEHLPDLEMHFFSLAVIDDQH
>contig-100_4_-0_po5
MSKIKVITSLILNNAFIQCSL
>contig-100_4_-0_max_po6
MLLVVQPKFPILIVPIKPDVILAFHDSKKLLCKKRITSSPGIDEVNKWPDDVKLLRVVSAVECMTD
>contig-100_4_-0_po7
MVIGIFEYLDNTLRCFISISKSKDNKYSDSRANKYTD
>contig-100_4_-0_po8
MPYRAKAPFREAMWLTCRVRRKWSIDYGNYPESKENRQVERRCIVVLLDHSVVKRRIQ
>contig-100_4_+1_po1
MLFGITVPARKWCHSRRTQTFGILLPP
>contig-100_4_+1_po2
MPKKTRESSRRDSCILSFRSA
>contig-100_4_+1_po3
MEMKHLKVLSRYSKIPMTILSPTFNFNHFQLISSKN
>contig-100_4_+1_po4
MTSGLIGTIRIGNFGWTTRSIKVSLTFASWSHILNPLIHPLKLC
>contig-100_4_+1_po5
MKALFSIRLVMTLILLMIATVRQLQC
>contig-100_4_+1_po6
MTANEKKCISRSGKCSWPKKRKRKRKRQIGKCFGLQIIC
>contig-100_4_+1_po7
MKQRLQVHLKLRWLTTNALSRCFPRTDGEMAQTHLLRRLLAFTSNYSS
>contig-100_4_+1_po8
MRDVWVLIGWTQTWLTSWDSKFVNFHLIRAILLLVVVDLSGPDVRLHVSWNFHLPLSWAKLV
>contig-100_4_+1_po9
MGQYIAISVLLFTITALLLLNAYVTKTLNLKYVKNIKHSSMPIKKIFLSWLLILTSTMV
>contig-100_4_+1_max_po10
MSLLHSTIYVLVWICLLCLCSKNPLIVIDSGVLMGKSSIFKGNINICLTTCLATIEIVECKQRT
>contig-100_4_+1_po11
MLVLNQVQLLSRRVNLVLLPTQLVQAAKPTIHLMLWRTTNCQHL
>contig-100_4_+1_po12
MLNRENLYQLLNKVAKCYFTLLMTYWIFPNWKHIRLNYTTDYAM
>contig-100_4_+1_po13
MVKWWFIVVWIKSNLTTMISY
>contig-100_4_+1_po14
MVTHAQKQYKTSLHSLVNPES
>contig-100_4_-1_po1
MISTDGLGEIFARRTLSTAGAMRSSIRVRLSLGLDSTTVISCFSASGNGASTMIQS
>contig-100_4_-1_po2
MSPCISFTSCKQIERPKPVPPKFLVVDPST
>contig-100_4_-1_po3
MAFPIKFNKTCPIRFPSAYIIGGTFLSIK
>contig-100_4_-1_po4
MLAKKLDFILVALSACSRLALASSKAFNCVSII
>contig-100_4_-1_po5
MGMQITELLLIFVTKRGSSSILGINRTEWVCIT
>contig-100_4_-1_max_po6
MMIPIILLSSSSNEFISLEITWELLIIEVKSTISKENKVASGFSDESTAADDSSFPEFASFNDGSVAVSSLVLSHMFPSFTLAVKPTITSSVCTPQSRLLPSKWSSKCLYFL
>contig-100_4_-1_po7
MVIPILPNSTANENSMRRAAVHPAQTNPPPLEEV
>contig-100_4_-1_po8
MSICPILKCIFSRWLSLTISIEAA
>contig-100_4_-1_po9
MPSFSAVCRPVIASSCINHLIFLKLNT
>contig-100_4_-1_po10
MSSLRFMIRRNCFAKKGLPRVQV
>contig-100_4_-1_po11
MDNGSQSRFANSTGTPENNNL
>contig-100_4_-1_po12
MVAVKCRRSEFSVNDTIFVQEL
>contig-100_4_+2_max_po1
DINYDTFELKIPNYIFAKPVELNGAGSLIAISLGKRLTDNKPILAKISPHLIRLEREYYLSKRIYPLCPQNIPQPIEYVSLPQNGLAVLLYSDVRPDDFLYFQDNYHSLYSICALPDKSTTWPPEREPLPCKAFTLNVFLKFAIECCSVLQFLHENGVIHGELRPSAFYCHHDQDLDRLKVKIWNFGGGLKSYEDLLLTRWRSLMADKVATTINLQDTVSAYHHRLYSSKELQSSLVYVSPEQTGRTSNVIDHRADLYSLGIMFFILLTNRAPFEGTAMDVIEAILSKNVPFVHNFRKDIPPVISLIIDKLTRKSVDERYDSAYGLKKDLLECQKRLENQVEETLVFFPLGQHDVNPVFKIADGVYGREKELEQIRNVIDRVSVLYERSKDEEQFSQSEIIVLRGPGGIGKSTLASVIHIEARQSGYTATAKFDKNQKSPYNGLLRCLSSILRQLLTEPESVVKDFYRELKDNLGPQFSNVRLLVSKVPELKPILYDYKEKINPVDDDALSSILNTEIRFHSVFLSIIKIIARRKMTTLCLDDLQEAGT
>contig-100_4_-2_max_po1
MAFRISFSFRKHESSLLLLCHHIQAYDDLSKLTKNSLDPLLSRYQNTQNHYYTSQQQNQASPVALRQAFEQ
>contig-100_4_-2_po2
MAKNPQACLSYQFDKQSRFGVDQAVQRGLVLFLSVSHHRVLQLRSLHSSREQ
>contig-100_4_-2_po3
MISCHKILKRVSEVRVTCWPRS
>contig-100_4_-2_po4
MCSRLPEDRVYQPMCSCVRWACKLQSSC
>contig-100_4_-2_po5
MLAICRPPKHEVDRRFRSLYELSRQQYQIDPP
>contig-100_4_-2_po6
MTLHFQNLPLLMMGQLLSHRWYCPICFLHLHWP
>contig-100_4_-2_po7
MNKAHLPLLQHKCRLFETVQSIGVLVRQSIEPTWNGEQ
>contig-100_4_-2_po8
MSLGHLSICPGEAARKRIRSKPPQFEVHLQPLLHYQL
>contig-100_4_-2_po9
MAHLFKKGSGVFIWFHFFSCTFY
>contig-100_4_-2_po10
MTLRICSSSFSRPYTPSAILNTGFTSC
>contig-100_4_-2_po11
MASITSIAVPSNGARFVNSIKNMIPKEYRSAR
>contig-100_4_-2_po12
MTPFSCRNCNTEQHSMANLRKTLRVNALQGKGSLSGGHVVDLSGKAQMEYRLW
>contig-100_5_+0_max_po1
MNKIHSPNHDIENSRFKAATKSIPIQHGEFNPRKRNNSIIPLELMMNTSGEAGRECAALATVFGVPEYVDSKIFWDRQQQQQQQQERLTKAGEGNKYGHVCMNRLSLTSRPLSSSFTMNEVEIAHANELSSYVDSVLDPVAAFNPSLGPVPQPTKSFSLPKIPTVSKFNDILADDELMIPANPSSIIIPPTVSSQSHISFKSDTLGLDQEDSNQPMMTDDTSLKEKNYNDVFILGPLELFDFISLDDDERFIIWGPDPIALSSSMATATTSTFERPSSYATLYNSQHERPDLQGFSSNTTSTLTNRKSTQTQKVGRFHSIRLSNLRKHTRNSFYNSSSKEADKNNHTDSFQLKRAFGIKRGNKIASNDVSTLTPSTTPTHISKVIEAATVHKLVEKLTSTLDYTFMTDFFLTYRDFIQSQDLCQLLISRFTWALQNDEEIRRIVRIRTFVVIRHWLSNYFVHDFIGNYNLRKILTDFLNQLSHHPLVKLSPRDQRIVKALKRVVHRLKKLYYTRSSSTSRVKIISPPPPTLEQEHLSEMVRAKLSQNAIRRKATIRMDMGSDHHGNLAVQDTRSAPVRVVGSLNMKGSMIDSDMDSPSKFSHVRQQASQISSPSTITGYPLEDVSRVRFSAHHKSFHETPNEDSKLHKTSSVGSVVSEDSLDSDLSAGITIPDEYEEEDDYLSHLQSTLTENDEPDLHWLREQQETIEYFKFLRTQQSDKERGPASPSNPIMSSNEDAESLAESLDSPSIIPNLHKQPPIVDSPDAVSSRPAPSNLAMPDKTDTFCSTVTNQVRRIPSERWCRRPSRDEHDYRHLSEAVTSKALPEELLKELDTKETINNASPLGLSRKLSEKSMERRKSEKNLRNSASLSPISSSALNGTLSCLESSCAAHQKVLETSPLTEDPMDNEGAFASVANTKKSMDKKKSDIKKKESVRSARSNDNGQDDVFTAIPYEQTEDPRQEQATNKKNRVESESSNSPKKKLTKTLSKVFKQSHSSKAQKEEIAEPSAKTSDDLADLASSDDIKDHKESHQDEQQSQKQPSSHFVSRIAEQLRVNLSGEELSATCQCNRCSGRTDTTDVCKRLSLMLITEDERRYSLDLRQKRGTSVDWSHQSFAYPVQGSTAAKNPKAAKNGPVYLGQLDTRSIIESCTTKKVSPSSRQAGVGSDDDQSTESCSLSEKSIPTDMLANSSRAARSSLMMDASMQRSKIIELDIPPVSSASRIHDTGMEKPVNEGSNIPRHIPMKAASGKSFIMFYRTSKLASQFCLIERDVLIKVGWEELVHCKWTKMDANGKINPSYADGYDTMLREANQGVSDMNYTRQLEKKRSQEQGIEYVIQRFNTVCLWVSSEIVRTRNMNDRVKLIEKFIRLAMKCKLYSNYATLVQILLGLQSPTVARLEKTWSKVSARYQKQLNSLTEFSSPMKNWKHIRDGMTEVAEEYGNSPAEVQVEMPGITAVDKQKFKKTRIKRPFGGCIPFLGIYLSDLVFNSEKPRHLKPNLENQRIYKANTTRNMPLCLDQPMVNFRKYRVIATVIKRVLIFQGLAMRYSFDEDPDLKDKCKNLQVLDAAVIRELSAQIQ
>contig-100_5_+0_po2
MVSLHSLFLKDSTQRVIGPFFICFFIKFQRTIRI
>contig-100_5_+0_po3
MQLLEIKTKHIHLTMIKVTALA
>contig-100_5_+0_po4
MYVYRYQVIGRFPSIFVNQAKRPNSPLRLYQYHQMMIISAVTAIVICLS
>contig-100_5_+0_po5
MNMQSSYRETFIEHFQITYYFHAKGNWTVARS
>contig-100_5_-0_po1
MNYGMQHPECVLLFIKQKNQQTSQEIERLAITNFRRMNTECQQNTTEFLYL
>contig-100_5_-0_po2
MQIHFMQSTTIMHPYLWPQFSWYPTSNAT
>contig-100_5_-0_po3
MQPPKGLLILVFLNFCLSTAVIPGIST
>contig-100_5_-0_po4
MGDENSVRLFNCFWYLALTLDHVFSRRATVGL
>contig-100_5_-0_po5
MMKLLPDAAFMGICLGILLPSFTGFSIPVSCILLAEETGGMSSSMIFERCMLASIMRDDLAARLEFASISVGIDFSESEQLSVL
>contig-100_5_-0_po6
MSSDDAKSARSSEVFAEGSAISSF
>contig-100_5_-0_po7
MLFFVFATDAKAPSLSIGSSVKGDVSRTF
>contig-100_5_-0_po8
MLFSDNFRDKPKGLALFIVSFVSSSFSNSSGNALEVTASDKCL
>contig-100_5_-0_max_po9
MRRTWLVTVLQKVSVLSGIARFDGAGRLLTASGLSTIGGCLCKFGMIEGESKDSANDSASSFEDMIGLDGDAGPRSLSDCCVLRNLKYSIVSCCSRNQ
>contig-100_5_-0_po10
MSESIILPFMFKLPTTRTGALRVSCTAKFP
>contig-100_5_-0_po11
MSIRIVAFLRIAFCDSFARTISLKCSCSNVGGGGEIILTRDVLEERV
>contig-100_5_-0_po12
MGSGPQMMNRSSSSREIKSNNSSGPSMKTSL
>contig-100_5_-0_po13
MIDEGFAGIMSSSSANISLNLLTVGILGNEKLFVGCGTGPKDGLNAATGSKTEST
>contig-100_5_-0_po14
MVNELERGRLVSESRFMQTCPYLLPSPAFVNLSCCCCCCCCLSQNIFESTYSGTPNTVANAAHSRPASPLVFIMSSSGIIELFLFLGLNSPC
>contig-100_5_+1_po1
MILKIADSKQQPNQFQFNMVNSIPEKETIRLFH
>contig-100_5_+1_max_po2
MMSSYLVHSNYSTLSPLTTMNDSSSGAPIPSHSLLLWQQQPLLHLNGLRLMQHFTTVSMNDQIFKAFHQIQPPL
>contig-100_5_+1_po3
MQFVERPLFEWTWGAIIMETWLYRIPVVPLFASWEV
>contig-100_5_+1_po4
MYVNKPLKFHRHPQSLVIPWRMYREFDFQLITRVFMKRPMKIQNCIKRARLVALYQKTR
>contig-100_5_+1_po5
MPSAVGLPHQTLRCLTKPILFAAQ
>contig-100_5_+1_po6
MSTTTDTYRKLLPLKHYLKSY
>contig-100_5_+1_po7
MQAPWVYPESCQKKAWNVAKAKRIYEIVLA
>contig-100_5_+1_po8
MTMDKMMFLLLYLMNKLKILDKSKQQTKKIE
>contig-100_5_+1_po9
MTIKVQRVARSLKNQFQRICWQIPVERPDRLS
>contig-100_5_+1_po10
MLHLFKYYLVFKVLQLLVLRRHGPKLAQDTKSS
>contig-100_5_+1_po11
MLILALFKMKYTLSCTHIQYIPIYIQILPYNINITFIFQ
>contig-100_5_+1_po12
MQRGIGRWLGPSNLFRYHFKDTETPSCFVGIQYSFS
>contig-100_5_+1_po13
MRTRRLFTSNHTSNKPLVYDFIYQHSTN
>contig-100_5_-1_po1
KSHEFLFYFFLFLRSLLRSRNSSLRRLISCIVISEAIPEGVSTLFINS
>contig-100_5_-1_po2
MLINKVINQWFVTSVIGGKQSSCSHSQKHFLFAIFAHTPGIFS
>contig-100_5_-1_po3
MSTVCSMLAPSIIVSNMFFGK
>contig-100_5_-1_po4
MVCSIQNACSSSSNKRTNRPAKKLNDWQ
>contig-100_5_-1_po5
MRFCHFFRCFSITSSYLYSNLSQSSAFTHCVDFLKPYMSLCSGLSMIDKSLSLLRLI
>contig-100_5_-1_po6
MLLKNKCYIYVIWQYLYIYRYILYMCTG
>contig-100_5_-1_po7
MIDGSNQRLCHAFASSQDYNDVHPL
>contig-100_5_-1_po8
MMPNPRDHLKSLQKALLFLLSELLMNDFA
>contig-100_5_-1_po9
MQKRLHYPLGLLLKEMFLGLFDERHSYSQGKTMFR
>contig-100_5_-1_max_po10
MAMKFERLVDVHEKILKDCPCRSQSYFLSCSNFPRREQGHYGYPVQPSFHDDRSPCPFE
>contig-100_5_-1_po11
MKSLEDLVVHADCCKVLHKTKAVQM
>contig-100_5_-1_po12
MLQRDLKQNQHKTIAHWRVLFQLHSW
>contig-100_5_+2_po1
MQSVFWQNRHYGRLQATQPDAYHRG
>contig-100_5_+2_po2
MGRIGSLQMDQNGCQWKNKSKLCRWV
>contig-100_5_+2_max_po3
MNLFEIDYTSNATHELRLNQQQETIMKALQELSIKVKLQDQQPQSRASSTERKSTEFSTCLSEPKSHAALGDKNKTYSPYYDKSDSIGMKNVRVSLSSYWSVPVNLRQSSETTQLASSTVSVSSNDDHISRNSDSDLSIIDNPEQRDMYGFKKSTQWVNAEDWDKFEYRYEEVMEKQRKKWQNLIKNSNKQWPPICSKFSRCVRSGIPRELRPEVWMHYSGTLHKMNLHPGLYQTLLERAEEIGKSNEYAIVIQRDLHRTFPDNILFSCKGELDGGSVLATSSGTTSKIQKLRRVLLAFSIHSPEIGYCQSFNFLAGLLVLLFDEEEHAFWMLHTIIHDYFPKNMFDTIMEGANIEQTVLMMLIYEKMPGVWAKIANRKCFWECEQEDCLPPITLVTNHWFMTLFINIVPIETVLRIWDCFFAGEGFKILYQVALTIIKQSEEKIWMAEDSVEAFQILQNTPKKLIDCHEFIKSVLTPSGIASDITMQDINRRRELFRDRKRERKNKKK
>contig-100_5_-2_po1
KAMNSYFIFSCSCVLFYDHETALFVD
>contig-100_5_-2_po2
MPTKHDGVSVSLKWYLKRLLGPSHRPIPLCMKIICYLEMFDEGLSV
>contig-100_5_-2_po3
MLYGNICIYIGIYCICVQDKVYFILNNARMSIFSFFYFLLNLSAQLPYYSGIKYLKIFTFVF
>contig-100_5_-2_po4
MSRNIAAFVHWLLHTSVVYSASGRNRGDVEFDDFRALHAGVHHERRSGRSTGICQHIRWN
>contig-100_5_-2_max_po5
MAPINACATLLPQVKTITTFILCDKHQAESLADVRSVGSARTPIALTSRTQFFTTQIDTKLLSYSAHEMTAWLLLRLLFILMTLFVVFYVIR
>contig-100_5_-2_po6
MKIRLVVFSQCALKMREIVILFFILVRYRDPCTKVTI
>contig-100_5_-2_po7
MFLLQRWRWRGNNFDAGCARRTCII
>contig-100_5_-2_po8
MDKIVTEPMSNYDKCSYSHNASYFFIIL
>contig-100_5_-2_po9
MLTVVKCCIRRRPFKCRSGCCCHRRRECDGIGAPDDESFIVVKGDKVE
>contig-100_5_-2_po10
MVRTVNFIHGLRLKGKWKQPIKVEC
>contig-100_6_+0_po1
MSQPLIYFSVRVKIWCIHKPAISVM
>contig-100_6_+0_po2
MCFFWCKPQLVHQRISKCFSYCYMLRWFACGRVEFIRHLSNHPRKSVLNQTYCCFGHLC
>contig-100_6_+0_po3
MIHNVDNIIHIYFKNLSHSTQCKHAYSC
>contig-100_6_+0_po4
MIHIAFVKCGKVGLVCFGKNTWERLFLSFPKDR
>contig-100_6_+0_po5
MVASQLSRVSGVNRATIDLKTLDVHKMSTRRRVKSSFM
>contig-100_6_+0_max_po6
MIIADANIPHSIGKHLNKQGRVHELSNIFKGTIIDFCCMWQNKKVVFLFIRICLLPSQFQNILCFFSVISAVMPKVGVHFFKEFFLEFI
>contig-100_6_+0_po7
MMSLISYAITITNPDTSPNLRGKYNGSNREIKYRQ
>contig-100_6_+0_po8
MRTRGQRRNVEFSQCDAHLFP
>contig-100_6_+0_po9
MILLDHSYWVPFNDSNIAFIHVCARAHIF
>contig-100_6_+0_po10
MTHVFIRFKHFNILGCNRGRHEHILSRIVIVVKSFVIIMCPFC
>contig-100_6_+0_po11
MNMNDINYMLRFCPIPACSSHDRLQYMRKCMSLIVPSYTSVQLTFLLFVHQSSCFAIFWFTIFFIHIDVFFE
>contig-100_6_+0_po12
MFRMSTSILLVRRMNFTAQGHFPSFRITTIAATSRSWAYRKQDIVSIVICCMKTF
>contig-100_6_+0_po13
MPRGRVSYCTLFSAIMGSRLMTYGLQKLLFR
>contig-100_6_-0_po1
MQKDHYQISYGKLLFYLIVNLENTRNKSFYLAVMKNYG
>contig-100_6_-0_po2
MSFEKVNLSIAAEIVDWTTLVYFVQNVFMQQITMDTISCFL
>contig-100_6_-0_po3
MEVLILNIQERLLSTLLCYPQ
>contig-100_6_-0_po4
MSFMFMEEKSLQFLQILKSFGR
>contig-100_6_-0_po5
MFLVEIILSVIYCVKNYAEIGNFDHL
>contig-100_6_-0_po6
MMTKLLTTMTIRERMCSCLPLLQPRILKCLNLMKTWVIWVDWTV
>contig-100_6_-0_po7
MISSYGKRCASHCENSTFLLWPLVLITKRCLAKD
>contig-100_6_-0_po8
MNGEDTIQKKKKQSRREQNKRVAWERTIPARQRMHTRSMVPQLKLSMKWI
>contig-100_6_-0_po9
MLSQSNLYHFIILCIGYCLGY
>contig-100_6_-0_po10
MMCYCLYLISLFEPLYFPLRLGLVSGFVMVMA
>contig-100_6_-0_po11
MMPTCSCYKRDLLSLTQTNFWLLSWIDLTLSLGSWEILLTRIMTVNKQYLW
>contig-100_6_-0_po12
MTTAYMNSRKNSLKKWTPTFGITAEITEKKQRMF
>contig-100_6_-0_po13
MLCGMFASAIIIRVILSWTKHFILYCWPLLIKTIIKMTVKTGSITMYATNTSK
>contig-100_6_-0_po14
MKIFMKKKKLPKLMSMIQIKKLRNHQI
>contig-100_6_-0_max_po15
MSMSALYLMVFWDLSKLQTYCGKRLWMMTHSITIYTLWAQALTCTGKINNAYKTKQLASPAFQPNYIKLDFTLLRVDILCTSSVLRSIVALLTPDTLLS
>contig-100_6_-0_po16
MCCYLSFGKERKSLSQVFFPKHTSPTFPHFTKAM
>contig-100_6_-0_po17
MESWVLLKMRPYIQQSYLAYPILKNHTTVSWMFWGLFIKKYVQMITKERCLLLLKMWICFGELWAIPSQV
>contig-100_6_-0_po18
MISEDGQLFNFALQNYFEKIK
>contig-100_6_+1_po1
MLSSNRRSNLLGKAIRYKGVGKSRGMLKRRSAVSESCPSCTCNLCSDS
>contig-100_6_+1_po2
MLNRRSNSVVLSNSLDRVLGIMRPNLTTISIKVRRRKGRTKNFKRVQKEASSPNFLNVACASSGVNRSLFISE
>contig-100_6_+1_po3
MLTTSSTFTSKICRIRPSASMLTRASVIEEFDFASGVEGHMIVVYANIVSLMILSSICV
>contig-100_6_+1_po4
MFSSDAECLEPRAAISKLEMV
>contig-100_6_+1_max_po5
MLGTTVVCKVSFSKGPNFPSGNGCDPPLKEFCSSISLSGSISPSKPDSATVLDVIGSVAPVLVGGGLGTRTIPKGGQSGRSIAPG
>contig-100_6_+1_po6
MIFNCLSFAASFFFSNSDSPEAPCSFF
>contig-100_6_+1_po7
MNCPIYLKGPSLIFVVCGKTKKSSSFLSGFAFFHLNFKTFSASSRLFLL
>contig-100_6_+1_po8
MPVTLALSHTQTINKFKSSSTINIVC
>contig-100_6_+1_po9
MVRTGKSSIGNSTSSTDPLFS
>contig-100_6_+1_po10
MAVTSVIAVLTFSSGVAVGNVAKQSEN
>contig-100_6_+1_po11
MSRSLSCKKKDVNVEHIRPKK
>contig-100_6_+1_po12
MTATSPLFTSVLGLIFSDLKLSNRPI
>contig-100_6_+1_po13
MSSSGSNISISSAAIEADMNTSSLVSSLSSRASSSLCAPFAREIKGDRSSQSLHNSSHNISRII
>contig-100_6_+1_po14
MTSIICFAFAQSQPVAVMIDSNT
>contig-100_6_+1_po15
MVCKSSSLDEKKCWFMIVSSFIHNSS
>contig-100_6_-1_po1
MFSCNRSRWTRYLVFCKPRIGRLLRLW
>contig-100_6_-1_max_po2
MGPSSYGQGVSYGQKRRNGVWQFIAIQRKARQYGHRGNR
>contig-100_6_-1_po3
MLILWHICLCPKFLLCRRGGR
>contig-100_6_+2_po1
FLFYFFKIILQCKIKELSILRYHN
>contig-100_6_+2_po2
MCHRISIEQDHWELYRTYDIHDACFRQTDDLIFWVRL
>contig-100_6_+2_po3
MIQSYVKAAKSRQSLVTVRCSTDDQIL
>contig-100_6_+2_po4
MVRLWQGGIHQAPVESPEKVCFESNLLLFWPSLLKASYEQMEIYQLE
>contig-100_6_+2_po5
MDHLPIKARYRKEQSFLCQDDSQC
>contig-100_6_+2_po6
MDVIHHSKNFAAAYHSLGPFHLPNPTLQLYWMSLGQLHLYWLEAV
>contig-100_6_+2_po7
MWKSRTRVLWKEHLGKTLSFLSKRQVTAHYLKIYKADT
>contig-100_6_+2_po8
MHSLACWYCSFPSYSLVLLSPALLFLLLDRIFPIHLFVSAHEKWL
>contig-100_6_+2_po9
MIQPGEHSFESIFCQASFCNED
>contig-100_6_+2_max_po10
MHEPHRSKLYKRTAHFLALCSPIQLLCDFLVHHFLYPYRRLLRVIRLAP
>contig-100_6_+2_po11
MELRSSSTVYVDICFLLKDHQ
>contig-100_6_-2_max_po1
SMKNAEGSLSDFLWQTPLLFNCQFGEYAKQVILSRCYEELWMNDETIMNQHFFSSKEELLQTIRHQSRPHDGREQSTVTDPTSWHSNQILPTEDLSSQKGRQCGHVFRKGEPVYRCRNCGLDDTCVFCSKCFHATDHDGHDILFSVSPGSGGCCDCGDPEAWKMPLRCKIHTSDEQDGSTHSEHSGTAALNPALLSAIRLTIVSVVDFLLDNFAIAPAEVTLNPSTDDLLRENRYQRKQLKKIGVPFDAPTITIPQETIAIQDTVMEQVESLEEDVDMDKENGEPKNRKAAGLVNKEQESELYACIAWNDEAHAFSHVLESIMTATGWDWAKAKHIIDVIHVHGREIIAVSTNIEELRKIAAPLSAINFGVTIRPAKETFREQVAGLLVDWLNQLISGNRRFFSNVPGGDHIIRDILCEELCRDWELRSPLISLAKGAHNDDEALDDNDDTREDVFMSASIAAEDIEMFEPDEDMGHMGRLDSLRSENMSPSTDVNKGDVAVIEWDPVAMVKEYHMVRKEEMAFGNSLLSNEKPASMGTVATDEEAEQKASELTNEFATKLRLDYLMLYDLKLWKEVRIALRELYISSLASSPHYKKMLGKRLTRNYARLAESFLLKDREPENSIILFSVQLLTVPSVSDLLVHDYYFFGLICSTLTSFFLQDKLRLILPSERAKQPSRINCESRAFRTRRYFNAFHDLRYIMNVNMIKRVLAQDPLYIRQYLDLISLFQGMNGQLCQKDTHVEYESEIWVNAFNVTLQIAKCCRQFSDCFATLPTATPEEKVSTAITLVTAISRVLKQINEWGRYDPEEEKAEQERAEQESSLGTNNTSTPTNAYKVYGSSTQTFYEVDLEYLSPIKVVKYVVTEQPVSFHHPLHWLLSGLLEHAHLLTDDVLRQAGWSREFGKIMVLFHENRGSVDDVLLPILDFPVRTIVFSSQIRAGIWVRNGYGIRNQAHHYRDISLRENTYDADVFLLQTGFVIIDSNQFLATLLDRFDLISWFLGDTTHENYDSQQTIFMVEELLNLLIVCVCERANVTGMSMIEKIRREIIHNLCLGISAYSDLTKRIPERITEHPEFDRILLDVAKFRKPEGVNDHGLYELKEEFFKEVDTYFWHYSRNNREEAENVLKLRWKKANPDKKEDDFFVLPHTTKINDGPFKYIGQFMNSTLFIQMLTYAMWNVRIGDNHKSDTILDQTLYLILLALTDKNNNQNDSEDGFYHYVCDKYFKVTYKEADVETTREVTLFDVMILLYSDENFSEIKSRLDWVFQALLDKGSTKTQQVVQNWRSKQEELLLGNAQKKEQGASGLSELEKKKLAAKERQLKIMAQFAQAQSQFMQQNEDLYEEEEIAEVDVNDSNQKAEESSDIESLHRFCSYPTGTCIVCQEDVNERSLPYGLLGLIQTSNILRETPMDDDSFYNNIYTMGPSLDVHWEDQQCLQDEAAGIPGFPAQLHKTGLYSSTCGHLMHIKCFEVYCSSIDSRHSAQLTRNHPENRSRKEFMCPLCKSLGNVLLPVFWKGKKESFPGVLSKAHESDFSTFYKSDVNHIVNKLKKAIGIAWRVAQNKKSSSSTSRMKDVMAQLLPTLPVHGGEQQVNTTRPAHPGAIERPDWPPLGIVRVPRPPPTNTGATDPMTSNTVAESGLEGEMDPESDMLLQNSLSGGSHPLPDGKLGPFENETLHTTVVPSIPYIKKSYNRLLDVLGIIYQEICTDDHEREMSTSAKNVDMLWGIMGYTISSLEIAARGSKHSASEENIRTNTVFDQIPSQTQMLLRIMSDTILAYTTIMCPSTPEAKSNSSMTLARVSMLALGRMRQIFEVNVDDVVNIVNHPGREKIVLYDNAPLLEDDPFMILTELSLHLTVVTQADIFPFVRTMLLAEMAKTAVGLIQNRLSRVIRQVPDEFHPATSEPSQHIAVAKTFAYSLMNKLRFTPEEAHATFKKFGDDASFCTLLKFFVLPFLRRTLILMVVRFGLIIPNTLSSEFESTTEFDRLLSILQLPSFADFLQPSHMTESLLHHWCAQHIHESEHRLHVQEGQLSLTAERLLSIPLDLPTPLYLIALPKRLDRLFDESMRRVCHKCGTVPSDPALCLFCGTFVCAQSFCCAEEEEGECNLHTAECGGEIGIFLSVKRCVMILLHNGNGWFMNAPYLDPHGEVDQGLRHGRPQYLNLKRYGEIRKLWLQHNIPIYVARQIEANYDIGGWTTL
>contig-100_7_+0_po1
MESTDYQVNCFISKIPKLSYGLMLIATSCIVLKTKEKNGTK
>contig-100_7_+0_po2
MLNVLDTSYLVAFLVNSVLGQVLIVKTQFITHMIILRRRILYVAMSPLVFGVYQVLNSETLPPMTSCALNQLPAKLDYSTATTCNSSDPIISFILIK
>contig-100_7_+0_po3
MSWQAMLMLNLDHCTSRIRTVPFSSKV
>contig-100_7_+0_po4
MTNVTHSYPSMAVLVGRGFVKEHTCMNSETWAH
>contig-100_7_+0_po5
MMKKKQIMFGGVKTEERIGKN
>contig-100_7_+0_po6
MCKSSNLTFQTFFLVSVNWTKTMMLIAILKNGMLVTLQKELIV
>contig-100_7_+0_po7
MNVITISLVTRMEIVYVLVLIVSLLINALPKMITMLHPVDTVLFLATHVYHQAEDVLIIQ
>contig-100_7_+0_po8
MKASFIMWFCMSLITIVPMLSCKMASISQRIKVKPGTQSRYQRHPVNVCLRHSISTLFKRIGCSLLENQMNLCLTMKLMYLETMDVTGRPWTCMLKNVYLDAMSTSRLTKMSSFALPTIKMM
>contig-100_7_+0_po9
MSTLKILLNSLWSKILWLLHRAIRANLPCMSA
>contig-100_7_+0_po10
MEDHLEHFTSPMKMAHSIIYLSITQTSMVWAMSTLKSFKTSMASSWPIKSGTQMNW
>contig-100_7_+0_po11
MTVDHGNLLHHPPISIVTLKNVP
>contig-100_7_+0_po12
MEVTTGSRFGMENTFMNLVIRDLYWCL
>contig-100_7_+0_po13
MKSQRMNCCILGIKEAHGTPISLLMILFVSRH
>contig-100_7_+0_po14
MKKRVTLNAGRPRTMKMMTPVCWVKRQLTGAARRIVSAR
>contig-100_7_+0_po15
MNATLDFGEMKPAIVSVLALIPIDPQLVNLVVNSRVDQVIKRSQRVVALEALISKEILSGIVVRRAVSSRVPLHLPIALWTIFTLVILIV
>contig-100_7_+0_po16
MERYGVATMTVTAGENSSKVIESYPCIKTHTLINVPTLLQKALLIL
>contig-100_7_+0_max_po17
MLAKRTARVALGPVVILKHITVMIMVVHGLLWAPMYATVSGVEKEASRTHTVILFSVSNTESSLVIKWLFLVHHFSLYLLKIIFTIRKLCSRTLLELLCLVSTWLSLLQRTVEQIFNYLSVWMAIRLLLLVSLPILIYQPRRSQSWNQSIHYGSTLQQMHAKVANMVQFSIPTQTEHTMLTH
>contig-100_7_+0_po18
MRWALLISKKCKVSKVSPLPTL
>contig-100_7_+0_po19
MLADTGTQFKHPKGTAMEMHTPVHVTHAS
>contig-100_7_+0_po20
MRARLGLRLPRELIFGNSLIKALF
>contig-100_7_+0_po21
MMILNFGVLKTLEVKSVCLVVRRLISVVLEITIVMLALN
>contig-100_7_+0_po22
MMNLMMLMNFKRFFIKKKKYLCNVILIKEFIF
>contig-100_7_-0_max_po1
MRHVDRSMHFHCCPFWVLELGASVRQHLQSFGSIKSCGHLGWLGWSWSQCWQWRYLRYLAFFRNQQCPSHFDLRSLMSQHSMFRLSWN
>contig-100_7_-0_po2
MYDHYHDCNMLQNDNWTQSHPGSSFRQHKSNSQGHHYGSS
>contig-100_7_-0_po3
MSFLDPKNTTIHSLAFHPSQAPIEIPDHQIHKSVLHPES
>contig-100_7_-0_po4
MIHRHPKRSWCAPFSTCQGCSPIHLRSRLDWPR
>contig-100_7_-0_po5
MEQYLRCFHCIYVLLDNQDVLGLVVYMCCQK
>contig-100_7_-0_po6
MCHIRHNLIKTSHSFLRPSRHPLQFVKKPLVQNYD
>contig-100_7_-0_po7
MCNKLCFDNQHLSKNRVYKKCH
>contig-100_7_-0_po8
MSFLYLWFSNVFFLNSRHKLCCYHKDVHINIQYYYQYRLLGTILFLGFQNDTRCGY
>contig-100_7_+1_max_po1
MYPEPSQPHRYPRHGCHLFLFWCPWSGDGRW
>contig-100_7_+1_po2
MGSLPSFAIVWSWYHLCRPLLS
>contig-100_7_-1_po1
MNSFINITLHKYFFFLIKNRLKFISIIKFIIVN
>contig-100_7_-1_po2
MCTILESNTTEASTFTIIKDGKDDTSSKQWQKKEGYPSTTTSTRSSCVRTHYFFSQLV
>contig-100_7_-1_po3
MSSLGNLSPSLARITRQKHVTIAII
>contig-100_7_-1_max_po4
MTVICFRMTTGPKATLAVLFANINQIVRVIIMEVHDGALKVQQRAHRNLHFNIIGSFIGCHKMSSAFCNKVGTLIKVWVLIHGYDSMTFEEFSPAVTVIVATPYLSIHRTNNHTISITKVNIVHNAIGKCKGTRDDTALLTTIPLNISFEINASSATTL
>contig-100_7_-1_po5
MRANTDTIAGFISPKSKVAFIINITTFTVL
>contig-100_7_-1_po6
MELSIYLADTILLAAPVSCLFTQQTGVIIFIVLGRPAFKVTLFFIVLLHHALRLIGMRKINRNHHR
>contig-100_7_-1_po7
MARCNSHKIFDHKEFNKIFKVDICCLC
>contig-100_7_-1_po8
MQNHIMNDAFIFKHTRPVYSLIS
>contig-100_7_-1_po9
MSHQTISSFCKVTSIPFFKIAISIIVFVQLTLTRKNV
>contig-100_7_-1_po10
MKCALTIVTLQAFYVSYRFPTSAIIKTDTCLNHLFNHLGFYLTRIYDLICNQYAFNTRNTFHINITHTVSIRIF
>contig-100_7_-1_po11
MSIACQDIDHQSRVRALNQRK
>contig-100_7_-1_po12
MRRLKIIICVINCVLTINTCPRTEFTRNATK
>contig-100_7_-1_po13
MRRRSTGFTTSMKLLPCLSFICGFPMCFS
>contig-100_7_+2_max_po1
QAKKPHFLFLLNNLNIPCTLLVQLYISFSFTHARQHTKMKNTWQTSRGLSLLYIFLISLLLLKHTLAQTVTKNGIDRLPSKLFYFKDSEVILWFDANSHILYRSENQGKEWYQVNGIGNNIEYLYEHPYDNNRAYVLSSGKTHWKTTDKGKTWQEFHTRSESGASSSHLSFHAERSGYILFSGISCKLGSWTGVDCQNTVYYTYDNFETTHPLRSHVTSCIWSLSSSEFRNAPTNDIMCIESASGQTGLLNSNDLQLIRSDNFFHTHKVVDFGLGKPMLGVVAVSAVGRFIVAAVNPTDKQDMLLYVTMDGQTWHEAIFPEGAALQEKSFTLIESSNPALMVDVLAGDAHAQFGSLYKSNSNGTFFVKSLENTNRNSMGYIDVERIPGVEGILIANQIINPRQVESQMVEKVVQTRISFDDGGSWKPITNVKGLECHDSECALHLHSVTSNHNFGQVASSQTAVGVLMGVGSYGSSLLNYDECDTFLSIDGGISWQRVREGAHMYEFGDMGTLIVAVDDEKETDHVWWSKDRGTNWEKLSLGMTVRARALTTDPESTSRKFLLIAGSVRSSDQKNVQIFQLDFSNIFSRQCQLDKNNDANSDFEKWYARDLTEGADCLMGHEQIFYRRKADRDCYVGREFQDPEVEVKNCPCTRADYECDYNFARDKNGDCVRIGPDRIFANQCTSKDDYYAASSGYRIISGNTCIPPSRGRLDYPVERKCSENIAGIVPSPEDQNIAEGEKEISRYQITFNSEIEQFLYFKDSEAILVRLQVGELWRSGNQGVDWTRVLENEGIIHNVVLHEFDNNRAYAILQDGIYFTEDQGQTWHSIKVPAPPSERVPQTLDFHPVQKDWLLFIGKSNEPVPHNEAYVSRNHGRDWTALDLYVEKCIFGRDVNFKIDEDVIFCSAYNKNDVDAGLRLVRTRYLAETTDVYFENLVEFFVVEDFMAVASSHKGELALYVSIDGTEFSEAKFPPDEYVNRMTFTVLQSTTHSILLNVFKTLGYGRSSGALYKSNENGTFYHLSLDNTNVDGVGYVDFEKFQNLDGIILANQVWNADELVSNPDKLKKVRTMISWDDGGSWQPLAPPTNIDCDTKECTLNLHSRTDIHGMGAIFSSSGAPGLAMGVGNVGPALTEYTESDTFLTRDGGHNWIKIRDGEHFYEFGDQGSLLVLVTDEKPTNELLYSWDQGSSWHSYQFADDPIRVKTLTTDPKSSTLKFVILGHSRLGERSPVMVTVDFTHTNQPQCVMQENNEEKSDFERWTPKDDENDDACLLGKKTAYWRRKKDRICKVNAQFHEPQTILENCECRDIDYECDFGFWRDETGNCISIGPHPDRPPTCQPGSKFKGRSGYKKISKSSCTGGIDLKGDIEWDCGEKGSIISSTFAFTDRVVDYIYFSDTDRVIVRTMDGKVWRSDNDGYSWRELFEGHRIISMYQNPHFDQRTYFITEGTTHFMTTDKGANYVEMKVPVGPLLNLQGTIMNFHNDDPDYLIYVGEKNCQGGFGSSCHSEAYYSHDNGRTWSSLGTYVRNCIWGREGSIKDTHRNSIFCEQYREQSGNQMALFGSSLQFISSQDYFHNKKVVLENIVGVTVFGKYMVVAASKNGGANLQLLVSLDGNTFATARFPADFDLSTEAFTIMESVNSLWIHVTTNARKGSEYGTIFNSNSNGTYYVDSLKNANRNEMGIVDFEKMQGIEGIAIANIVTNSNQANRGDHKILSTQMTADAGGHWHPIQAPKRDSNGNAYSCPRDACFLNLHCYSERQNSRDLFSLSSAVGLMVGVGNVGDRLSNYRDGDMFLTRDAGKTWTEIAKGAHLWEFADQGSLLILADNEQPTNSIKYTMTEGLSWNTYEFTTKSDRVIIEDIITQPDGTSQKYVLFGLKGGKTIAIHIDFSPLRPNQCVLDLDNPNNDDFELWSPEDTRGEKCLFGRETAYFRRIRDHDCYVGTKLIQEKVIRNCACAEEDFECDYNYVRDSNGKCVLVPGLSPLVPKCDGTIDHYYTPSGYRKIAASTCEGGDELDKLGEKVMCPNARRSSGSGGGWVAFLLLPLFGAGIIFAVLYYRKRGSFGRIRLQDGTHQLRSNILSSPLITKMAAAAFVIPVAIIGILSRIPIPRSLSDITGMFSNIRLPSFLSRSRGAGYSALGQDEQTDVLLQDYDGSEEHLIDDDELDDADEF
>contig-100_7_-2_po1
MPMIATGITNAAAAIFVIRGLESILDLN
>contig-100_7_-2_po2
MIPAPNNGKRRKATHPPPLPLDRLALGHITFSPNLSNSSPPSHVDAAIFRYPEGV
>contig-100_7_-2_po3
MLAMAIPSIPCIFSKSTMPISFRFAFFNEST
>contig-100_7_-2_po4
MIVNASVDKSKSAGKRAVANVLPSKLTSS
>contig-100_7_-2_po5
MILPFSPQSHSISPLRSMPPVQLLFEIFL
>contig-100_7_-2_po6
MLTYKASSPLWLDATAIKSSTTKNSTRFSK
>contig-100_7_-2_po7
MTSSSILKLTSRPNIHFSTYKSRAVQSRPWFLDT
>contig-100_7_-2_po8
MSPNSYMCAPSRTLCQLIPPSMDKNVSHSS
>contig-100_7_-2_po9
MSCLSVGLTAATIKRPTALTATTPSIGLPNPKSTTL
>contig-100_7_-2_max_po10
MSCKSLLLSNPVWPEADSMHMMSLVGAFRNSELDKLQIQEVTWLRKGCVVSKLSYV
>contig-100_8_+0_po1
MEPIQVSHDRRKAGTKHELSKQLLLCG
>contig-100_8_+0_max_po2
MFAWLFLYVSYSYACQERALDYFSQDHSRLF
>contig-100_8_+0_po3
MLLLLLKLSTTFTSFVVGSGR
>contig-100_8_-0_max_po1
MLVLMNSFLGVISNPKKALSCSLTCFLVILIKLAVCKMFLISERISSSVGNPGGNMGCIPP
>contig-100_8_-0_po2
MACGCLTKGGVIMKSCVAAPPNSEPATTEPA
>contig-100_8_-0_po3
MILGEIIKGSFLTGVRIRYIQKQPGKHVTEPKRDSKALARW
>contig-100_8_-0_po4
MVVQESFSFTTFVSPQRPIIRPSWSIQEIIWLRASGRTSVSESIIRTYS
>contig-100_8_-0_po5
MQINWESRLPRLPGLALSEALPTLATTI
>contig-100_8_-0_po6
MFCACFSAVMADLYWFHLSVASVPLNFVKISSTVESKKW
>contig-100_8_-0_po7
MVVLTLGVILTVAEVTKPAQACVKGGGIEAETSRPATCSIRSCVAV
>contig-100_8_-0_po8
MYMSSATLCACTLAVEYMYLVPGHITSPRPTMMKIVIPENKRINKQSVSFSRQAI
>contig-100_8_-0_po9
MSQTNRTHQIRRRVMGTSSTDSYCGW
>contig-100_8_-0_po10
MSILGPKPSEIFIPPHSDSSPH
>contig-100_8_-0_po11
MTPTIPFNPSAAEDLLFSRVVVL
>contig-100_8_-0_po12
MRATTSRASRLRTLQASCCKASLSF
>contig-100_8_+1_max_po1
AENKIFMQPHVYDLATRVYFHMRRTGEDQSIVLSGITGSGKSTTRTHLINQLLLLSTHSKKETKLGSQIKNAQIILEAFGHSKTSQNNSASKFGVFQELQFSERGRILGVKTLTYAFDKSRVTQVPKDERTFNVFYSLLAGTSLEEQTALHINFPLESFHYLSQSKTIRQPEDEIAFADLKSAFKACGFKAKTVTQIFQLLSAILHIGNIQFQNDNDALQQEACNVRNRDALEVVALMLGVSPSKLEQALTYKLRLIRKELCTMFLNTQGAVEQRDALARALYHVLFLWIVEHFNNKLCYSSDPANFIGLLDQFGFQNFKSNGFEEFCVNFANERVHQFIIDQRFNQQVGLNALMSRDGIVLPSITTLDNSACLELLVGNEQDHNTTTREKSKSSAALGLNGIVGVMDRDCAKYQTGATDATNANFLANVQRSHGTHPSFAKSQHAYSFGINHFSGTVHYTVDSFLEKNLDDLSPDFVSLLRDNSTNNFVSALFESTAMATESHPKDDRTIVKAQLTSKPTRAPSMKKPSKRRENVITEDEDASKQKAIKDAEDAYQNMQVTTVMDQIYMTLRDLFYSMADTRIYQIIHIRPNDTQAPDMFDLKRVKAQIRAFLLPDLTARAAVEYANYLTFSEFLVRYERLVSSLQIDHTKPERDQVQDVRAIMNWNESQAFVGHEMVWITFDTWKELEDGLRAAEKELRERAKEAKQETMQDAPILSGPGYHPDSHDMLLPRMSYADPRGYEDGASYADSEDGLKRDMEGSQWGEESEWGGMKISDGFGPNMDMSKMVEDYHQPQYESVEEVPITRLRIWWVRFVWLMTWWVPSPFLRWFGKMKREDVQMAWREKLTLCLLILLFSGITIFIIVGLGEVMCPGTKYMYSTANVQAHNVADDMYMSVRGVVYDVTSFAKTKHGTTGYTATQDLMEQVAGLDVSASIPPPLTQACAGLVTSATVKITPNVSTTMASFVHYSGDQTTLTSSSKLTDGRWYWDYFLPTMSLYKKGTLVIPISQLAADYNSWTRLALAIDGKVYDITDYMSTAQTYSTGTTSSDYHFLDSTVEEIFTKFSGTDATDKWNQYKSAMTAEKQAQNMNCLNNYFYVGDVDERDSARCMFTNYFLLALAALMGLVTVVKFLSALQFGGAPTPEDHDKFVICQVPCYTEDEESLKKTIDSLTVLNYDDKRKLLFIIADGMIMGSGNDRPTPRIVLDVLGYDTKNDPEPLMFKSIGEGSKQLNYGKVYSGLYECEGHVVPYIVVAKVGKASERAKPGNRGKRDSQLICMNFLNKVHFDSEMTPLELEMYHQIKNVIGVNPSFYEYVLMIDSDTEVLPDALNHMISCMLHDGRIIGLCGETKVVNENDSWTTMIQVYEYYISHHLAKAFESLFGSVTCLPGCFCMYRIRTPVKNEPLIISPKIIHDYSDNHVDTLHKKNLLHLGEDRYLTTLMMKHFPNHKMKFTPHAQCKTVAPDRWKVLLSQRRRWINSTIHNLFEVVLLPDLCGFCCFSMRFVVLVDLVGTLSLPVSVVYLVYLIYVIASKTGPIPILALAMLAGVYGLQVLLFILKRQWQHIGWMVFYILAIPVFSFYLPIYSFWHFDDFSWGNTRVVVGEKNQKKIIVADDETFDEKMIPLKKWSVYEQELWEMGSTGSKETRLTGHTYKSYQTHGSRNQGNQSVIYDNRSQYGGGSQAGDYDYYRDTNPYDNRRTRSPGYAGSVVAGSEFGGAATQDFMMTPPLVRQPQAMSVHSFGPDFQEMNHYDMPMRPTSQFSIPLSQGGMQPMLPPGFPTDDEILSEIKNILQTANLMSITKKQVREQLSAFFGFDMTPKKEFINTSIEYILQGRL
>contig-100_8_+1_po2
MLRYHDEIHWDYSNKVMIVAVVELVMLLFDYVILYCLKNLWVDENVYV
>contig-100_8_+1_po3
MMWEVVWFEYLKVEVEVGNKKAYVVAFFAVVDIEASHHLSALMSRVILFLYDKGL
>contig-100_8_+1_po4
MEVVLPYLNVLLRQMVLYQEDNCSLDSLYYYCYHYLVWLWLLIDPIQVLRYVSLSFYE
>contig-100_8_-1_max_po1
DKPDYSYLRKLFRDLFVREGFQYDYVFDWTIRKMREKHIATPVLDQSTTTTTPNNDNNNNTMSPMNSYLPGTAPFDATRRLNTGAPLPSTNLRAPYRTETKSPETSKRLDDVMLQYQQQQKMLQHKPSYFPPPPPPLNTQTIPPPTSSSPIYQDPFGSSTLANSYNNQTGGRMLPNQPIIGGKYERKRVLADETNPIEPSIADPLFSVKRTHFHPPTGSSSSRVLRSQTKASPIQQQQQSLPYLNSPSGFHHDTSASYLPDPTTNDVNVVDNFNNSNNMTGERKPSNLQSPSKPFHLMNSTRLYNDF
>contig-100_8_-1_po2
MGSYHGNNHNRLLGYLHRIAIGYRRSPTGYLGSLNREFDSSCTCGQ
>contig-100_8_-1_po3
MRNHQNARRNRWASKRRRQGWPRCRIPSSQCVATDALV
>contig-100_8_-1_po4
MSQSQREIQRPWPDGERYSIRKLESWLSKSRFHLPLLFHHRDQ
>contig-100_8_+2_po1
QKIKFLCNLMYMILLLEFIFICEEPVKIKVSF
>contig-100_8_+2_po2
MNVPLMYFIPFWLAQVLKNKLRFISISH
>contig-100_8_+2_po3
MKSPLLTSRVHSRPAASKPKQ
>contig-100_8_+2_po4
MIMTLYNKKLVMCAIVMLLKWSLSCLVFPHLNWNKP
>contig-100_8_+2_po5
MRLLALSIMFSSCGLSNTSTTSSVTAVILPILLVSWINLVSKTLNQMGLKSSASTLQMNVFTNLSLISALINKLA
>contig-100_8_+2_po6
MVSYSHLSPLLITQPASNYLSEMNRITTRRHGKRVNPLLRLD
>contig-100_8_+2_max_po7
MVSWVSWIVIVPSIKQVQQMQPMPTFWPTFSAHMVHTLPLLNHSMLTPLVLTISRALYTTLSTHSSKRTWMTSHPILSVYCVITAQTTLYLPCSKAQRWPLSLIPRMTERSSRLS
>contig-100_8_+2_po8
MKMQANKKQSRMQRMPIKTCRSLPSWIKST
>contig-100_8_+2_po9
MIPKPQICLILNVSRLKSVLSCCQT
>contig-100_8_+2_po10
MNGLCHPCRSITQNQRETKYKMFVPS
>contig-100_8_+2_po11
MNPKRLLGMRWFGSHLIPGRSWRTACVLLKRNCVNVPRKPSKKRCKMLRSCPVLAIIQIVMTCYYRV
>contig-100_8_+2_po12
MNLLKKYPSHVFVSGGFDLFGS
>contig-100_8_+2_po13
MWVTWMNVIQLVVCLQTTFCLPLPP
>contig-100_8_+2_po14
MTSLSFVKYLVIPKTKNPSRKRLIHLQY
>contig-100_8_+2_po15
MSWAMIQRMILNRSCSSRLVKVQSN
>contig-100_8_+2_po16
MLFPILSLPRSVKPLREPSLVTVVNVIPN
>contig-100_8_+2_po17
MLSPQRRAQYPFWPWQCWLVFMVFRCSCLY
>contig-100_8_+2_po18
MISHGVIHVWSLVKRIKRRLLWLMMKHLTKR
>contig-100_8_+2_po19
MNKNFGRWVLQVVKRHVSLATRTRAIKLTVQGTKVTSR
>contig-100_8_+2_po20
MIITVIRTHMTTDVHDLQAMPVQSSLAPNSAVLLHKTS
>contig-100_8_+2_po21
MKMCTFNREKRISNTGFDRIGLICQYPLSLILTAYNGLIW
>contig-100_8_+2_po22
MFLSHFTNSPVKHIIVLKAFSNK
>contig-100_8_-2_po1
INLITLIFVNCFGIYLLEKAFNTIMCLTGLFVK
>contig-100_8_-2_po2
MRERGYWQMRPILSNPVLLILFSLLNVHIFIHPQVLQAVEYYVVKQKHHQFNNSNNHYLI
>contig-100_8_-2_po3
MPFFFFLYRKFVKVLHKSYKTVYNLKSAL
>contig-100_8_-2_po4
MPEGIDGQVKGEDRDGQDVEYHPANVLPLTL
>contig-100_8_-2_max_po5
MIIRIIVNDLGRNNQGLVLDRRTNTIHTETTRQTCHRAKERFKGLGQMVRDIVFVNLNHGCPRVVFIYHFCFTTETNNTTVMEHTRNHMVEGIRQNFSIRINH
>contig-100_8_-2_po6
MVHFQFKRSHFAIKVNLVQEIHANQLGITFTTVTRLGSLRGFTDLGNDNIGNNMSFTFV
>contig-100_8_-2_po7
MVLWCRCTSKLKGRQELDDGDETHQGGKGKQKVVCKHTTS
>contig-100_8_-2_po8
MLCFCKTSDVVYNTTYAHVHVIGHIMCLYVGS
>contig-100_8_-2_po9
MTIWMIARTGQDRSILHRFLLGFLGTFTQFLFSSTQAVLQLLPGIKCDPNHLMPNKRLGFIPIHDGTNILYLVSLWFCVIDLQG
>contig-100_8_-2_po10
MNDLIDASVCHGIKQISQSHVDLIHDGSDLHVLIGILCILDCFLFACIFILCYHILPTLAWLLHTGCTSRF
>contig-100_8_-2_po11
MRLSGHRCAFEQGRYKVVCAVITQ
>contig-100_8_-2_po12
MKRSLFFKTCASQKGIKYIKGTFILWYLCHSRFVKGVSQCLDTENPTSLREL
>contig-100_8_-2_po13
MKINSSSKIIYMRLHKNFIFC
>contig-100_9_+0_max_po1
MGFCYHASDCPWLYDDEKVSLEHLSCRYRHSRSRVTKEV
>contig-100_9_+0_po2
MDQGCCRSMGYEGSRRLRRIL
>contig-100_9_-0_po1
MLLRPSCLSCNCFTTASSGPKKPIDKRTRSASKNSSEPSTSFIAHRPAASLVHSTRTVLIPLMLP
>contig-100_9_-0_po2
MTFLPLALKYWPSFRSLSNRDLVLA
>contig-100_9_-0_po3
MMAHSMLLIATGGSEIPSTQEFSQGAGQTRPVNSGKLLVIIRRSRASFQLSL
>contig-100_9_-0_po4
MKPRTLSNLARRAKIASSSRILSSRSSTEGSAFFL
>contig-100_9_-0_po5
MYSQPWSPTPSQTALAPELRTQKRSAAIPRKKA
>contig-100_9_-0_po6
MGDKSKLAVLKVRRDSLTLSKSARPTISLMVRKPSLAM
>contig-100_9_-0_po7
MRPIPGVVFRVLAISSDTFVPANSPPSPGLAP
>contig-100_9_-0_po8
MAERIDSPLSRGSERSGFSPPSPVLDLPPSLFMAKAKEE
>contig-100_9_-0_max_po9
MSLRTMFWFLTHSEKLRLVAVCNLSCLSSTITPSTVSTNNIRPGLRRPFSTTVSGSIKTVPTSEAQIMISSEVR
>contig-100_9_-0_po10
MVKTPLITNNSSTLSNAAESEPPSSMIG
>contig-100_9_-0_po11
MTPAPSPSRISAPLAPRCVMLHKM
>contig-100_9_+1_po1
FFFSFLNSRKTETYTPFPLNIHSLFPLYT
>contig-100_9_+1_max_po2
MSEMIENNSWAGAIPPAQGLYNPEFEKDACGVGFMVHVKGVRSHKILSEASYILCNMTHRGASGADIRDGDGAGVMTGIPHDFFVNETRRLFGISLPPEGQYAVGNLFMKGDAESVDESKKVFEQLADALHLKVLGWRSVPRDSTIIGPAAKSKEPAIEQPFVVLADQSKPFDEPYFERQLYVLRKHATHTLTMKKWFYVCSLSNKNIVYKGQLTPKQVYLYFHDLNNVQYTTHFALVHSRFSTNTFPSWDRAQPMRWCAHNGEINTVRGNKNWMRSREGVMASDKFGNELDLLYPIIEEGGSDSAAFDNVLELLVINGVLTMPEAVMMMIPEAWQNHEQMSPEVKAFYQWAASSMEPWDGPALFTFSDGRYCGASLDRNGLRPCRYYLTSDDIMICASEVGTVFIDPETVVEKGRLKPGRMLLVDTVEGVIVDDKQLKLQTATKRNFSEWVKNQNIVLKDIVDRSPAYTYQLDPTTVQADPRLKAFGYTLEQLNLIMLPLASTGKEPLGSMGNDTALACLADQPRLIYEYFRELFAQVTNPPIDPIREEIVMSLHCYVGPKGNILELNQNQCHQLSLASPILSMQELAAIQSMSSLYPSWKVKTIDITFAKSEGVEGYVNTLERICHEVSDAIQNGFKVIVLSDRAVCADRVAISSLIAAGGVHHYLVRNKQRSHIALMVETAEAREVHHFCVLLGYGVDAVCPYLAMETMVKLCREGAVHDGLTPDKLIYNFKKGIDNGIFKVMSKMGISTLASYKGAQIFEALGIDDSVISRCFSGTASRIKGVTFDIFALDALTLHETGYPSRNVVQPVGLPESGEYHWRDGGAPHIAEPSGIANLQDAVRQKNQSSYDAYSRNAYEAIKKCTLRGMLEFDYENAKPIPVDQVESWDKIVKRFVTGAMSYGSISMEAHSSLALAMNKLGGKSNTGEGGEKPERSLPLESGESMRSAIKQVASGRFGVTSFYLSDSDELQIKMAQGAKPGEGGELAGTKVSEEIASTRKTTPGIGLISPPPHHDIYSIEDLKQLIYDLKCSNPRARVSVKLVSEVGVGIVAAGVAKAKADHILISGHDGGTGASRWTGIKYAGLPWELGLAETHQTLVLNDLRGRVVVQTDGQIKTGRDIAVACLLGAEEWGFATTPLIALGCTMMRKCHLNTCPVGIATQDPELRKKFEGSPEHVVNFFYYLAEEMRGYMAKLGFRTINEMVGRADLLKVNESLRTFKTANLDLSPILTPASSLRPNVSNYCVTKQKHNLHVRLDNYFIEEAEAALSSKEKVHIQADVVNTDRALGTSLSYHVSKRHGESGLPDETIHIKLNGSAGQSLGAFLASGIFFELEGDSNDYVGKGLSGGKIAIYPPKCSTFKSEDNVIVGNVCLYGATSGQAFFRGIAAERFCVRNSGARAVCEGVGDHGCEYMTGGRVVILGSTGRNFAAGMSGGIAYVLDLKGDFKKNVNMEMVELDTVNDDERIAELRDLIEDHRHYTGSEIADRVLKNFNDYLPKFVMVMPVEFRALLEKERAQKQAAAVPEKVSCEQAHKKKAEPSVEDLEDSILDEEAILARRAKLDKVRGFMKYKRRTDRYREAKKRTDDWEEINHRLSRSQLHEQAARCMDCGVPFCQSDTGCPIGNIIPKWNELVYKDNWKEALDRLMMTNNFPEFTGRVCPAPCENSCVLGISEPPVAIKSIECAIIDRGFDEGWIVPKPPVQRTGKKIAIIGSGPAGLAAADQLNKAGHLVTVYDRNDRMGGLLMYGIPNMKLDKKIVQRRLDLLAAEGVSFVPNAHIGVDVDANKIRDENDAMIVATGATWPRDLKIPGRELNGIHFAMEFLQANTKSLLDSDLKDGQYLSAKGKNVIVIGGGDTGNDCIGTSVRHGCKSVINFELLPQPPKTRANDNPWPQFARVFRVDYGHSEVQAHFGKDPREYCVLSKEFVSDGQGNIKGIKTVRVEWTKDAAGRWAMKEVEGSEEFFEADLVLLSMGFLGPEEAVVKQLQLKQDGRSNIETSKGKYSTSLPGVYAAGDCRRGQSLIVWGINEGRQCAREVDADLMGNTYLPVAGGIWQRRPEAITVN
>contig-100_9_-1_max_po1
MHCESKHHRKIGSFDEQRLASWQYHLVQQYEEHHHHASGIHLIQEDRRVGPHYGWGNRFRAR
>contig-100_9_+2_po1
MLVVLVSWYTSKVSVLTRSCLKRVTFYVT
>contig-100_9_+2_po2
MRPVVCLVSLYLLKVNMLLVTCS
>contig-100_9_+2_po3
MLNQWMKVKRSLNNSLMPFISRSSVGVRCLVIRPSSVLLPKVRNPRSNNLLSSWPINPNLLMNLTLNVSCMSCVNMLPIRSL
>contig-100_9_+2_po4
MISTMFNTPLILPWFTLVSLQTLFLLGIVLNPCVGVLITVKSIPSVETRIGCVLVKA
>contig-100_9_+2_po5
MVRRSSPSLTVVTVVPLWIVTVSVPVVII
>contig-100_9_+2_po6
MTSNSSYRPPPNVTFQSGSRTKTLSSKTLSIALLLTPINWTLPPSKPILVSKPLVTRSNNSTSSCFPWHPPVRNPWVRWVTIPPWPVWPINLA
>contig-100_9_+2_po7
MNTFVNSLLKSPILPSIPFVKRSSCPFTAMSVQRVTFSNSIRTSAINSPWPLLSSPCKNWPRSSPCRACIPLGR
>contig-100_9_+2_po8
MVWTRSVLIWPWRPWSSSVVRVRCTTA
>contig-100_9_+2_max_po9
MVSSRSCPRWVSPPWLLTRVLRSLKPSVLTTASSLAASLVRPLVSRVSPLISLPWTPSPCTKPVTPAVMWSNPSVFLNQVNTTGVMVVLLILLNQVVLPTCKTLFVKRTNLPMMLTLAMHMKPSRSVPSVACSNSIMKMPSLSLSIRSNPGTRSSSVS
>contig-100_9_+2_po10
MNCKSRWLKVPSPVKGVSWQVQRYPKKSPAPERPRPVSVSSRLLLTTTFTRSKISSSSSMT
>contig-100_9_+2_po11
MMVVPVLLVGRVSSTPVFLGNSVLPKHTKPWFSTTCVVVWSSRQMVRSRPVVISLWPVCSVLKNGVLLPRL
>contig-100_9_+2_po12
MSSTSFTTLLKKCVVTWPSSVSVPSMKWSVVLTCSRSTNPFVPSRPPTWTCLPS
>contig-100_9_+2_po13
MSVRVFRVVRLPSILPSARPSSRKTTSLSVTSVCMVPPVVKPSSVVSLPNVSVCVTRARELFVKVSETTVVNT
>contig-100_9_+2_po14
MCWISRAISKRMSTWRWSSWTRSMTMSVLPNCAT
>contig-100_9_+2_po15
MKDGLCPSLLFNARVRRLPSSVLVLPVWLLLINSTRQVILSLSMIVTIVWVVS
>contig-100_9_+2_po16
MVTAKCKLTLVRILVNTACSPRNSSVMVKVTSRVSRQSVSNGPRMLPVDGL
>contig-100_9_+2_po17
MVAVTLRLLRVNTLPLFLVSMLLVTVAVVNP
>contig-100_9_-2_max_po1
MTDRGTDTVVTRITTTNHNDILALGTQILAILQIAVQQRLGVGLKEFHSKVNTVQFTTGNLEITRPGSTRGDNHRIIFIANLVGVHIDTNMSVGNKADTFSSQKIKTTLNNLLVELHVGNTIHQETTHTIVTIIDSDKMTCLVELISSSQTGRTRTDDGNLLTRALNRRLGHNPSFIKTTINDGTFNALDSHRRFRDTEHTRVFTRSRTDTTGEFREIVGHHQTIEGFLPVIFVDELVPLGDDVTDRTTRVRLTEGYTTVHTTSGLFVELTATQTVVDLFPVIRTLLGLTVTIGSTLVFHETTDLVQLGTTSQDSFFIKDTVFEVFNRGFSLLLVSLFTRHLFGDSSRLLLGTFLFQKSTEFDRHDHDKLGQIIVKVLEDTISDFGTRVVTVVFDQVAQFGNTLIVIDRVQLDHLHVDILFEIALEIQHIGNTTRHTRSKVTTGAAKDHDTTPGHVFTTVVSDTFTNSSRARVTHTETFGSDTTEEGLTTGGTIQTDVTDNDVVFRLEGRALGRIDGNLTTRKTLTDIIVRVTLEFKEDTRGQEGTQGLTGRTVQFDVDRFIRQTAFTVTLGDVVRERGTQGTIGIDHVGLNVHLFLAGQRSLGFFDKVIVKTDVEVVLLLGDTVVGHVGTKRRGRGQDGRQVQVGGLEGTKGFVDLEQVSTTDHFIDGTETELGHVTTHFFSKVVKEVDDMFRATFKLLS
>contig-100_9_-2_po2
MTRDQDVICLGLGHTSSHDTHTDLRHKLDRDTGTRIGALQVIDELLEIFDRVNVVVRRRRDETDTGRGLSGAGDFFGYLCTCQLTPFTGLGTLSHLDLQFIRIRKIETRHTKTTRGHLLDGRTHRFTTFERKRTFGLFTPFTRVGLTAELVHGQGQRRVSFHRDGTIRHGTGHETLDDLVPGFDLIDRDRLGIFIIEFEHATEGTLLDGFICIARVSIIGRLVLLTNSVLQVGNTTWFSNMRSTTITPVVFT
>contig-100_9_-2_po3
MDLSGFSGFDHQGDMTTLLVTHQVVVHTTGSDQGRDSDPIGADSTVRENDDLETVLDGVRDLVTDTFQRVDVTLDTFRFGKGDIDRLHLPRGIQARHGLDRGQFLHGEDRRGQGELMALVLIEFENVTLWTDIAVKGHDDLFTNGIDGRIGDLSKEFTKVFIDQARLIGQTGQGGIVTHRTQGFLTGGCQGKHDEVELFERVTKGFETRIGLDGGRVQLIGVSRRAIDNVFEDNVLVLDPL
>contig-100_9_-2_po4
MILPSFGNHHHHSLRHGQDTVDHQ
>contig-100_9_-2_po5
MSTPTHGLSTIPRRKSVCRETRVNQGKMSGVLNIVEIMKVKIDLFGSQLTFVDNVLV
>contig-100_9_-2_po6
MGSMFTQDIQLTFKVRFIKRFGLIGQDDKRLFDRGFLTFGSRTDDGRITRHRTPTEDLEMKGISELFKDLFTFIH
>contig-100_9_-2_po7
MRDTCHDASAITITNISTTGTTMCHVT
>contig-100_9_-2_po8
MYIKRKGGVCLCLSRIQERKKK
>contig-100_10_+0_max_po1
MFVIKRDGRHERVAFDKITARINKLCYGLDMNYVDPVAITQKVISGVYEGVTTVELDNLAAETAAYMTTRHPDYALLAARIAISNLHKETKKVFSQVIEDLYNYVNPKTNKHSPMISDTTYKVVQDNAERLNSAIIYDRDFKYNFFGFKTLERSYLLKIDGKTAERPQHLIMRVAIGIHGEDIDAAIETYNLMSEKFFTHASPTLFNAGTPRPQMSSCFLLTMKEDSIEGIYETLKICAQISKTAGGIGLNIHNIRANGSYIAGTNGYSNGLLPMLRVFNNTARYVDQGGNKRPGAFAMYLEPWHADIFTFLDLRKNFGKDEIRARDLFYALWVPDLFMQRVKDGGDWSLFCPNEAPGLQDVWGDEFVALYESYEREGRARETIKAQKLWYAILEAQTETGNPFMLYKDACNRKSNQQNLGTIKCSNLCTEIVEYTSPDEVAVCNLASIALPTFVINRESYDFKRLHEVAKVITRNLNKIIDINYYPVIEAERSNKRHRPIGLGVQGLADTFMALRYPFDSPEAKQLNIQIFETIYHAALEASCELAEKYGPYETYEGSPVSKGILQYDMWNVTPTSLWDWASLKEKIAKHGVRNSLLLAPMPTASTSQMLGFNECFEPYTSNFYTRRVLSGEYQMVNPWLLRDLVDMGIWNDEVKNMIMADGGSVQNVPTIPQHLKELYKTVWEISQRTIVDMAADRGAYIDQSQSLNIFIAEPNFGKLTSMHFYGWQKGLKTGMYYLRTRPAVDAIKFTVDQVSLREYRKKMEEKNQADMVCSIDNKDACMSCSG
>contig-100_10_+0_po2
MCMTRRESVKDIVGSGRSSEFVRICR
>contig-100_10_+0_po3
MSKDVLMIDHFPQKRSSSLSEGGRCCGGLLEGKGTTTVLL
>contig-100_10_+0_po4
MTSSLLELLESLFIIVCGIKGRSLHDNQRTTQIFGCLFVLLNRQLVLCLLHAQGHNIVQSGLHDTFEFVDLDRSKDFGHHLNALFWASTRS
>contig-100_10_+0_po5
MFSLNELRQGLIQQSFLFSSTGLCRHTILLLTRLDNPSTASTTSTELAKVKE
>contig-100_10_+0_po6
MRHFGPPGGFECDVFSCGRRRTAVNCSSFLCVIRTAFCDGTVV
>contig-100_10_-0_max_po1
FTYDYVFDTNTEQQSIYNTSVVPLVEKFVDGFNATILAYGQTGSGKTYSMGTALEEHVDREHQGIIPRFIQDLFHRLNIKKNQEDCKEYQVLVSFLELYNEDLLDLLNPSRKKCDVQIREDINGSIYWAGVREEPCGTPEELVKNLVKGSLGRTTGSTDMNSVSSRSHAIFSVILKQKLPNQETKEERSIVSKFHFVDLAGSERLKRTNAQGDRAREGISINAGLLALGNVISALGDESRRSAHVPYRDSKLTRLLQDSLGGNSQTLMMACVSPSDTNFAETLSTLKYANRARNIKNKVAINQEFAGSSVQVNQLRSQVARLTMEIQALKATKTPSLGLLGNQEEIERLKSRIRSMSDDICRLTTERDTLLMERDLAGCDFESSPLIGQYQKTIQDLRQELADTQERLAFSESVRAPLVDAMATLSPHISHNSTITKRRANHTKKRRTIHGSTTTTTAKNITFKSTRRSKVPHKPPLPKQKEEADEDIESWLKSTLGSIQTSESSGLRLDAKESISNAKSQIDRALKVLDEFKSKGPEEHPEYECDLLADDELFVRLQSDESLFGEIEDLSSEESKSTMSFRSRMPSTETMMTDDTEYSEVNPQFHRMLDQIQSDIQVNESLVNQLERTELEYLQLRKQFESKIYSLRDEILHLRQEASQKQSMNDIRYAYEAKLKTLMNQLSDLRRKYSQTTSAIQSSRNQNESMLRALRVNVETLKVEKKRMIKRMKEEAERVKERLQGHEREIQQLRRRQQKDAETKRRLEREAKQLQLVLQKKTDESLVTAEKLKSLAGILKKAVREGGILDDKLLANSGSLLDLGQLRRSGAGSRRVVKSRQQQNRMPAQSRAAEKKRLLDQALTQFIQGKHAAEELRQLVSKRNDLTLKKEEYLSEREHLQGDDKDMIPIDRAFRQVIDENIEMVEAEISYINARIQAVNTNVADNFLQDEDIVDISARPIEKRVTFAVKQEDGDWQDMDTIEERFSLAPGASPEQCVEMMSKILRSIEVDEFKCIMESTLDDIVTLRMEEAQNKLSIQQYEKTTEDLRRTLIVMKRTALDATDDYEKRLKQFQQRRRHSTHSVISKTTEDSSDADSAIDILPEDHHQHIESLLHKIYSEGETRRQLTPSTLAEAELSPYLQRRPSLPQQTRMGAPMKPSASPLAGRRGSNSSPEQFLQQVLQQPDPRRRLSIQSDTMYSNTEITQPANKMVESPSQQNRRRAFSFQQPPTAPSPLAQRRRSLLREMVNHQDILAHRNSSPEISLEFIKKRSPTNSYEFRRSAAANNVFDRLSSGHTHASQAKKKLNATQNRYSSSSIDDLRRQWAIELEKIKNGC
>contig-100_10_-0_po2
MPWLKIHGEGSRTLVATLIDITCCVIEHTQHGKQTIRITICTGNIGSIGTNIVNVETDTTCSFRNLGTDF
>contig-100_10_-0_po3
MSKEFLRHQVVSLNCSVNIFTVDTNSDTHDKMLRTLGSLAVNLE
>contig-100_10_-0_po4
MFVCLGIYIVVEILNHLRKDLLCFLV
>contig-100_10_-0_po5
MTSGHICSGFSSKVVKFNSSYSFVNTRNNLLSNGNRVNIIHVETIT
>contig-100_10_+1_po1
MTEISSTTFLDSRLSNDPIYSRLTARLPSVLNILSCVSLLVSTVKILTLQLRLTT
>contig-100_10_+1_po2
MPVPLCSMPVHLVLRCPLASCSP
>contig-100_10_+1_po3
MDPILPVQMVIRMVCFPCCVCSITQHVMSIKVATSVREPSPCILSHGMRISLPF
>contig-100_10_+1_po4
MKSEPVICFMPFGYPISSCNVSRTVGIGLSFVLMKHLVCKMFGVMSL
>contig-100_10_+1_po5
MKAMNAKEERERQLRHKSYGMLSWKHKLKPVTRLCSTRMLVIERATNKTWVPLNVVTFVRKLSNIQAPMKLLFVTWLLSLYPLL
>contig-100_10_+1_po6
MLHWKPHANWPKSTDLMKLMKVVLYPRASYNTTCGM
>contig-100_10_+1_po7
MSVLSLTLLTFIPVVCSRVNIKWSTLGYFVIWLIWVFGTMKSRT
>contig-100_10_+1_po8
MVGLSKMYPQSLNTSKNSTRLSGKSLSVQLLIWPLTVAPTLIKVKV
>contig-100_10_+1_max_po9
MRKVTISSRVDSMIHLNSSTSIDLRILDIISTHCSGLAPGAKLNLSSIVSMSCQSPSSCFTANVTRFSIGRAEISTMSSSCKKLSATFVFTA
>contig-100_10_+1_po10
MPPSRTAFLRIPARDLSFSAVTKDSSVFF
>contig-100_10_+1_po11
MRLIIRFFSTLRVSTFTRSALSMLSFWLREDWMALVV
>contig-100_10_+1_po12
MVDFDSSELKSSISPKRLSSD
>contig-100_10_+1_po13
MDSLASSLNPDDSEVCMEPKVDFSQLSISSSASSFCFGRGGL
>contig-100_10_+1_po14
MASTKGARTDSEKASRSCVSASS
>contig-100_10_+1_po15
MRSVSLSVVNRQMSSDIDRIRDLSRSISS
>contig-100_10_+1_po16
MATLFLIFLARLAYFSVLRVSAKFVSEGETQAIMRVCELPPSES
>contig-100_10_+1_po17
MTFPKAKRPALIEIPSRARSPWAFVLLSRSEPAKSTK
>contig-100_10_+1_po18
MTEKMACDREDTEFISVDPVVRPNDPFTKFLTSSSGVPQGSSRTPAQ
>contig-100_10_-1_po1
LHMIMYLIQIPSNNRFIIQVSCL
>contig-100_10_-1_po2
MRPSWLTVKQVLVKLIVWVQP
>contig-100_10_-1_po3
MFKYVRISMAASIGLVFEKNPVGHQKNSSKI
>contig-100_10_-1_po4
MPKEIVRVKESRSTQVFWPWEMSLVH
>contig-100_10_-1_max_po5
MPWQLSVLIYHTTVPSQNAVRITQRKEEQFTAVRRRPQLKTSHSNPPGGPKCLINLLFQNKRKRQMRISRVG
>contig-100_10_-1_po6
MIQNIQKSIHNFTACWIKFNPTFK
>contig-100_10_-1_po7
MISSWLIQVHSLTLANSVEVVLAVDGLSSLVNNRIVCRHNPVLLKRNDCWIKP
>contig-100_10_-1_po8
MWQIISCKTKTLSISLLDLLKNVSRLQ
>contig-100_10_-1_po9
MPQTIMKSDSSNSNKDDVILHTLLFPRRPKTVAMRTQPSISYPKTIISISNHFCTRFTARARRVVS
>contig-100_10_-1_po10
MIMFLTSSFQIPISTKSRSNQGLTI
>contig-100_10_-1_po11
MNVSAKPWTPKPIGRCLLFDLSASMTG
>contig-100_10_+2_po1
MNTYSEWRSVSFSLETHVYDQTRVCQRHCWQRPIF
>contig-100_10_+2_po2
MQMVSWEHPSSFAEGVMDDVEDRGLARPRLR
>contig-100_10_+2_max_po3
MDSINLINLHCKVLERKPRLDILCNLLDSFLYLIDEINLE
>contig-100_10_-2_max_po1
MYHGVHSGRYCDLAHGGGTKQVVYSAIRKDNRRFASYVDCHEENGP
>contig-100_10_-2_po2
MAQDTWRRLPDACCHLDRHNVLCY
>contig-100_11_+0_po1
MCLKSLVMLKCLLNASLLVFNMPIRPLF
>contig-100_11_+0_po2
MQQKWMLILFERQLELLAGWL
>contig-100_11_+0_po3
MKASFLHCVRTWMILMSQKQRLP
>contig-100_11_+0_po4
MPVFYLLNQVTLIPWICYSNLKIK
>contig-100_11_+0_po5
MAFLRFCMWSHMLIAWSVSLLASLP
>contig-100_11_+0_po6
MSPMASLLNIMDNKEATTIPVVVRPRPI
>contig-100_11_+0_po7
MDFMASLFGIAQPLIKGAIKRSSSLRSISATRPPTVAA
>contig-100_11_+0_max_po8
MTSLDKAIPSPVRDFSTGIKDRNCSSSFASNTSSKMVRSSG
>contig-100_11_+0_po9
MTAVRERSTPVTRACKSSTSLHSGAFSAVIGTRRYSKI
>contig-100_11_+0_po10
MIGSSRKLIHRIRSLELSKVRMT
>contig-100_11_+0_po11
MCVLSTRLKLDAPSITNRWCLS
>contig-100_11_+0_po12
MTTFSVSTVASVVATISNMPWPSFF
>contig-100_11_+0_po13
MISLKLTTSSDLSIIVSSSFLLYIPLSNKAVNDTID
>contig-100_11_+0_po14
MSRACSSKNINLSNALFFSFK
>contig-100_11_-0_po1
MQNLLLHVQLIHPAYHVDILIVQVLLNPS
>contig-100_11_-0_po2
MNIFMSYVTLNQLIHSYLIVVLVLLEPLWE
>contig-100_11_-0_po3
MVYPMYFETEPLLCETCVPTRESMDLEWNNSRKD
>contig-100_11_-0_po4
MLLLKSDSLTIHLMMTVMNILKNYRRIISWNTVAFQSRQRRRLNGEM
>contig-100_11_-0_po5
MTQANSSVRSSEVSLPSNATLSLFVSKLISMIPPLHS
>contig-100_11_-0_po6
MVSLYPVRSWQSLTADMVKSWLSKRS
>contig-100_11_-0_po7
MIFYSTVRWDVAARQQVWSLLLYYP
>contig-100_11_-0_po8
MMNLMKRENAMRTASIASSYSSSVCSLMASWLKDSQTKRSTCVTTCKT
>contig-100_11_-0_po9
MIQIMEAFASGSSRSSKFSHNVEMMLSYWLGYFLKMSRITMIAS
>contig-100_11_-0_po10
MHLSDAVSIFTANLPIALTAFRTKSTSTSAAYSFNS
>contig-100_11_-0_max_po11
MSASNIYVCPHSELSLNAAASLLATEWFRLNWILSDLSDISVKAATALATTVGFGSANKSLSMLTKCSLSTNTLSYM
>contig-100_11_-0_po12
MSGNKGDMSFPIVILATIFFITVF
>contig-100_11_+1_po1
MHYYFIGTYSNKSKLCSSRGYHCYSRHF
>contig-100_11_+1_po2
MSQSCRQWHRCSISWIIKKQRPYLLSCGHVPSDS
>contig-100_11_+1_po3
MKILRQVFPLVLQEQFPKQASG
>contig-100_11_+1_po4
MTQSIDNYPQQPLLIFQSIVLFA
>contig-100_11_+1_max_po5
MGQSYRPITLDELVLNHLMILLLLQYQISIFLLLFLIE
>contig-100_11_-1_po1
FFLIIYNEPSERYIQSFSPQCFNE
>contig-100_11_-1_max_po2
MLEIQCEAGDHRGSWDQDYHFQLLLLVYPTKQQPLQLQDLLKANANRCNHGLSNQGYLLPQ
>contig-100_11_-1_po3
MYTRNLPVADLHSLFYQHTVQ
>contig-100_11_+2_max_po1
KTVMKKIVANMTMGNDMSPLFPDILNVMQVPVLEIKKMVYLYIINYARTKPDMAVMAISMFIKDVEDPDPLIRALAIRTMGYIQVEKIVDVLVDPLRHSLKDRDPYVRKTAAICVAKLYMYDKVLVESEHFVSMLKDLLADPNPTVVASAVAALTEISERSDNIQLSLNHSVASKLAAALSESSEWGQTYILEALMYYVPQESSDAEMLAERISPRLQHANSAVVLTATKVMMYLMNYMSNEEYINQLCRKLAPPLVTLLASGYEVQYVALRNIQLIIQRRPEILKNDIKVFFCKYDDPICVKLGKLEIIFRLANERNVDMVLHELKEYAAEVDVDFVRKAVRAIGRLAVKIETASDKCITTLLELIQTKVNYVVQEAIIVIRDIFRKYPNQYESIISTLCENLDDLDEPEAKASMIWIIGQYADRIENADQLLEDFLYTFLEEPYEVQLALLTATVKLFVQRPTVGQELVPKVLKWATEEVDNPDLRDRGYIYWRLLSTDPAAAKAVVLSDKPAITTESDNLDPNFLDDLLLHIGSLASIYHKNPTTFISRYKHRYLTPSPALQKRPDQQHQPQQQQLQQLQPLIQQEQYQQVQSTSAQFNDWSYNAAASNARVLSTQSSNPYSMDLLQ
>contig-100_11_+2_po2
MFHDRLLSQDLTMSAVNDCHDLTG
>contig-100_11_+2_po3
MNIFIKIIILRCLFWRDRNTKIL
>contig-100_11_-2_max_po1
MSLPRDTSSPSLHSVSMNNNSFSLYAESSSTRSADSPSLSRRHIDSSSSIEPVLNFVPPKISGHHSRQNSTSQPNTREKNPNEGSDPFNLLKMAPTIVKKRKGSVLARNTILKMDHFLSGTNTNLDFHLQGAPNFRVADLNVYGVAQPTVIGLSTILAILNCHPKSLNSVSCTWFSTREEPLVYLNGIPYVLREYADPMQNMSAFLGINSIRLEKVEERLKSDIVKEAKSLGGLILVHQELLDGTIVPCYIAADKVQTPKEVFQEFQNQGYRLKYFRIPISPEQAPEDNYFDEYIHVIRNLEPTDPLIFNCGIGAVRTTVGIIIAQIIRRTQLIERGYPDPFPISGWSYLDSAQSSGDINQFVAKGLEEADHLNEKNNALLRLMFLLEQALDIKSSPQSAIQWIMQRGQLIEKLKEAVVGNYQSIVSLTALLESGIYSKKLLDTIIDKSDDVVNLREIILTNRIRQITEVSSASYDENNYLSKALSGLQRYFFLLCFTAYVNESPNTKFEQRFSSWVRARTEVWAMLQNMRRKGPRLYFFRPVEDLRQLTTHNQKKLGHGMFDMVATTDATVETENVVINSRTGIVLTSQTILKVDFWHFGYLKDSSQNQERHHRFVIDGASNFRRVDNTHIYGVAQPTVNGLRQVIRTLLSSSERILWINLREEPIIYINGIPYVLRDRAFTLRNLRTYKGINGSRMEQLEERLKEDVIKEVIQWGGKILLHGEDGEGNVMSSWEDVDIQDVMTVREVMEYAALEIRQSYDSSDDDSNEYTKKLSADHILEYRRVPITAEKAPEWRDVDDLQALVTGVDLSRTAVIMNDQVGLGRSTTGTIIATLITSWIRPKNAYLPKSPGPSHNYQIINSLLRVIRRGLENKQMVDHTMKQCSVDSRQIFDMIEAARVQAEKEKEDDPSQFKRTIKRGITALERYFIFICFQAYLDDTSPSLVSETESFSHWMERHPELRTILDDVLLANEEEQFRSLIPVEKSLTGDGIALSSEVMAVVNRRHGQVLAQQTIMKHDAFPGCQKMSLKEKIPGAYNFRRIEINKIKSAVKYGGQAATVGGLVADMERSDEDLLIAPFISGCAMPNKDAIKSILKAMQAGPGGKRWVLWTCLREEPVIYVNKNPYVLRLFIDPLKNLETTGISKERVEGMEDQMKVEVLQELEEYEGRLLLHDEEAGSFNLMPVWETVPAEQVETPGEVFSSIQAEGYQVNYLRIPITDEQAPIPDVFDQLIHRMQEASQGYDILFNCQMGRGRTTTGMVVASLLSMILSNDAIGDMTDSFIADGNGLNSTMFSVKSEEENDESYEERERYENGEYRVILQLVSVLTYGKLAKRLTDQAINMCDHMQNLRKAIYDYKLRLEAVTDQRSKKWKSIHEVAMNYLVRYFYLIAFANYLLEEMGSTKSNEDETAFKEAKKLTTFKQWLKGRREIVNIISLQSFDLS
>contig-100_11_-2_po2
MLKTRRDAFSKHFSITRLLRHIVHECFQYICLSPF
>contig-100_11_-2_po3
MFTFYQHFVIHVKFSYTYSGCLSYIRISIL
>contig-100_12_+0_max_po1
TKWLTDEWTSCFVSSSGSSYSSGCC
>contig-100_12_-0_po1
HLFYFYFLHLHMYIKKDEKVCFIRGKFMCLLSISNGTEQPTCQFSVCNYICFYSTKCRVS
>contig-100_12_-0_po2
MAYLNKTNCQPKKMQNITRICREIVDDVG
>contig-100_12_-0_po3
MYGGSNEGRASHDQNGHNMIYFWYMGYHGLFVVE
>contig-100_12_-0_po4
MVLKFTSHQSSYILKPRYYIV
>contig-100_12_-0_po5
MTQRIQQVISSQAEAVISAPHI
>contig-100_12_-0_po6
MSFFGNSIFNGIRQFIEMLLKLNVWIKYVKSCKMIFRPHNNHLKQLR
>contig-100_12_-0_max_po7
MPLYRSFFVVILTLLRFARDGCHRNYVIFCFVILSNQWELFVASIYAFIYVFFIVFLHSIHKWCEHFPSHPDLFPCRETTRCMVK
>contig-100_12_+1_max_po1
QNGLLMNGLAVSLVHPVQVIRQAAAELLIKLHRLEYVSHWTPDPNNMHDFWKVSSPTIAVISQRILDTSLNEEMQKFLLDTTIKLLKTRSVFLKHKQILFTSESCNTRERLQAHVSLEIALLISSCSAHKSVCDEASACIAALCQESKIIDVWDEGLNNLSIASNLEAYESFSAENYQFVGRKAQQKRFRKCLQTLFHHTPSCFAAWEEVWMRWEMLTPFVNRVQEDNEENINEGVNGSNKKFPLVGKNDKAKNNIIPVTPVSSKSQQSQDNYEERSVEWHNFTGFLAALGGCCLTRERELDEVVSLSSDNSKRTNNQPLVMIEGFIAKMTKMLVSNNVYVREGIKDILGNDLSPALLAILFRHLEHQMNKCFDFNGKAIRNPQNKLFVEQSILVLRLILDRLGNPSDCLLNIDFSTLMRQFINYLDGVPNTVITLRIKIKMCMLVEVLMQKKERIIIQDGIALRNRILEILVEWTSDVALLRKPLEGGPQVERLQHDLDLACLKTIVKVLHELPLQLLDSVRVHDCTMAKNRLFLKYFNFFRTILDRYKRTERNIAANRSTVDSRDSISNSTADSCQYVSQMKELTILAMSHLLSANVEIGLKYSLSMGYDDDEKTRTSFMQVLKNILEHGTGFEMLSESATTDRYEKLIDLLVKVDMEVVMALCDACPASDSSGLAEVLLICFESRNKITPLLKAIVDREVAQTNQEATLFRGTTIATRILSIYARFTCINYICNTLSPAMEYINSLPDDQLTWELDPQKIKPTENLSKNIQNVIHVTETLLKTILSSVNDIPVRFRQELEIICKSVGSRFPESKYTAVGSFVFLRLFGPAIVSPENARFVKKAIPKSTNVRKILLQATRIIQNLASNVIFGATETHLIKLNDFLTTNVYRVMSFLREASTIPTDYEEPTGSLLMDQAGYLRLHKYLSENIERMSKELTGRHLANGSNTQSVLHFQKALDSFSAILAQLGRPSEIPNMGLLFARNYTVVVNNPYFTEFIRRNTHRDLSPISTTNVFYLGGKSKEGKPVFYMFMRAIDNEDMDFELFIYYLLRVVEPYLNDSFELLFDCTGFTLSNAIPIPWLSQLFQMIIMGAKDHLTAFHILNPNIQFQQHFNKLPNAIKDRITKKTHLYSSLAELSQNISLSEMRLSKTTMDLERNSNVVIQSVMRFDKTNSSIPVTMKISSEEVQLITVKKQKLIDGLYTVFRDVYHISECEEIAALPSTRSESGKKLLIKYDKGKSTVVLSSPHRDIIISHLNSNKQQYEASKPSNMNERTIRPNDVPGRLLNMAFLNMGSTDHSLRLAAYNLLYSLSHSFKFNIGNQLLNARDLCIPSNSTSFIVSTSKRLAQTESHLTLEFLDEALVGLSKSSELMQELCLDYIIPWLQNIGRLMGRKLEDHSLSVAKTQEIIMRLIDLMIKDTRLYKQIQAKVWKTLAEVNEIIDMVLDCFIQYSVEKGAGSIQAEMVTDALVTMSSMPIRSKVISRMRRLIEGTSRQPCRQLVDHPSWKEIAVILRFILMLSFNNEEPMISHVPEIYHIVSILVVTGPTFIRSSVHELVVNTIHNLCTMNTTLPEENMKKLQYVLNDVCDSKNRVLFGLTKQTANAFTITKETTTDFADSINLPSLQNIVRLLLSTLTYGAATSEIANMWRARWMSLVTSTAFYFNPAIQPRAFVTLGCLSQDEVDDDLLYQMLVALKGALSIFIETEPNLIISITMCLTNIIDNLPADSRYVLHLFWLAIGLIQIGHPSIFQTAVGFLHSVLRALDSRKMFENRSIEKVLLEARSGLEMFALDIDNACGVNFNDYFSFAVAVILLKGLKQCESKDTVYQCLCAFLEIDSRQSIESGFIEARTLGYLAGLLPFASKDNSLDKLLKLAGFKEIDMENIDLGLSNAGLFDFLEIPDNNTALLLVSMLVTLLNASETESDRLFLYNLLADAATSVQEAFVLVYETLLPKMNQIVLNSKNSEVIDAVKNILLTTCSGQAFLPDTKQKYTQQSGLENLRFLALADPTFGAVKTNIIANAKLASRLLGAITD
>contig-100_12_-1_po1
TFFIFIFYICTCILKRMRKFALFAVNSCACSQSVMAPSNLLASLAFAIIFVFTAPNVGSARARNLRFSSPDCCVYFCFVSGRNACPEHVVNNMFFTASITSLFLLLSTI
>contig-100_12_-1_po2
MMLVKHIVILIIKLGSVSIKMDNAPLRATSI
>contig-100_12_-1_po3
MFCKDGRLIESAKSVVVSFVIVNALAVCFVRPKRTRFLLSQTSFKTYWSFFMFSSGSVVFIVQRL
>contig-100_12_-1_po4
MGSSLLNESININRRITAISFQDG
>contig-100_12_-1_po5
MSRLILLITLLRIGMLDIVTKASVTISA
>contig-100_12_-1_po6
MIISCVFATLKLWSSSLRPINLPIF
>contig-100_12_-1_po7
MSSDDFDNPTRASSKNSKVKCDSVCANLLLVDTIKLVLLDGIHKSLAFNN
>contig-100_12_-1_po8
MLLGLDASYCCLLLLRWEIMISR
>contig-100_12_-1_po9
MELFVLSNLITDCITTLLFLSKSIVVFDNRISESDIF
>contig-100_12_-1_po10
MAGPNSLKNTKLPTAVYLDSGKREPTDLQIISSS
>contig-100_12_-1_po11
MTFCIFFERFSVGFIFCGSSSQVNWSSGKEFMYSIAGESVLQM
>contig-100_12_-1_max_po12
MDSIRVAIVVPLNKVASWFVCATSLSTMALSSGVILLRDSKQIKSTSAKPELSEAGQASHKAITTSISTFTSKSINFSYLSVVALSDNISNPVPCSRIFFKTCIKEVRVFSSSS
>contig-100_12_-1_po13
MPSWIMIRSFFCIRTSTSIHILILIRNVITVLGTPSR
>contig-100_12_-1_po14
MDCSTKSLFCGLRIAFPLKSKHLFIWCSK
>contig-100_12_-1_po15
MNPSIITNGWLFVRFELSDERLTTSSNSLSRVKQQPPRAAKNPVKLCHSTDRSS
>contig-100_12_-1_po16
MLFFALSFFPTSGNFLLLPFTPSFMFSSLSSCTLFTNGVSISHRIQTSSHAAKQLGVW
>contig-100_12_+2_po1
MFHTGHQTQITCMTFGKCLLLQ
>contig-100_12_+2_po2
MKHQLVLRHYVKNLKSLMFGMKDLIICLSHPI
>contig-100_12_+2_po3
MRAFQQKTTNLLDEKHSKNGFANAYRPYFTIHLVVSRHGKRSGCDGKCSHHL
>contig-100_12_+2_po4
MVYLIRLLHYVSRSKCVCLLKFLCKKRNVSLSKTALRYVTEYWKFLLNGLVTLLCFGNLWKEDHK
>contig-100_12_+2_po5
MSSHFNCWTVLGFTIVQWPKTDYS
>contig-100_12_+2_max_po6
MVQILKAYFIFKRLLIAFPPSWLNWEDLQKYLTWAYCLHEIILWLLTIRILPSLYEEIHTEIYLLLVQQMCSIWVENQRKESQCSICS
>contig-100_12_+2_po7
MTRLSFYSIVQGLLFLMLYLFLGYLNCFK
>contig-100_12_+2_po8
MPLKIELPKKLICIQVWLNSLKIYRFQRCGYQKQQWIWKEIAM
>contig-100_12_+2_po9
MRLLIWCLIVLYSILLKKGLDLFKQRWLQMLW
>contig-100_12_+2_po10
MMFVIAKIAFFLVLQSKQPMHLL
>contig-100_12_+2_po11
MRWMMISCIKCWSLLKVHCPSLSKQSPT
>contig-100_12_+2_po12
MNLPRIKQTFSSFLIYMCKCKK
>contig-100_12_-2_po1
MHKDIDKQYPLIHIVSSPSIE
>contig-100_12_-2_po2
MTLIIQLELHPKIPKSSATQSVLISYL
>contig-100_12_-2_po3
MNDSKNTTGYKQPSGGCDQCSPYLKMPYSAIVLGHH
>contig-100_12_-2_po4
MQDLNRAEVFLLVVLLPEVSEAEQRH
>contig-100_12_-2_max_po5
MPQYKLMLHHILIYEQNTRRSAKQFQAKHELVAFPWCCTIPR
>contig-100_13_+0_po1
FIIGTKIILFYFLYIKNLIFKGIPFQGFLQLSGLL
>contig-100_13_+0_po2
MKIQSPYQRDHQEEAKVSESNLEYNQNSRVQSP
>contig-100_13_+0_max_po3
MQPRYGLFFPCQVLRPIVSFCFQLHHSPRHDWHRHLHL
>contig-100_13_-0_max_po1
LNSVKPLARKSWANAVGATFWDHEKPSDTISSKTVDYLQALFKTYNKIIDKPLLWKDGPLDAYVMLAMISGRIQHWPSIPQPVTDLLKSQKYPEQLLVSEPKPSYLLWDRIYTKATSAEEGLWLVRALANVFLNETKESLVQTKAGYLAAQAIIWLITSHPEHTVRRAARDETAVLAAADPVKLGHFMRSSLKQWLLDLEQQTKDSTAVIASSAESYNKETSIYRLASLLNAATSFSKDLDESAKYAEVTELIILAHHQYIASPTNKYNWITLVQRAGVDPGKLVKEKSDYLIDMLKNALAARKDSELLYEAALSAISTIVFISPDVIPEFIDMAEENLKPELMQGIGELERNIWKCSPDVTYVDVLKKDKKNESRNNNRKNKNDDEWEEELRAELAKKKGLTQKLTKEEQTAVNTQLKKEAEIRKSVQQSCEKIALGLNVVRAIITGNSEGAEEHLTEIERMILDAGNHRVGLLVGDMLLNTYLQLGDCVVEDIQNIRDAIGLATFRANNIHPIPARWLEEPLDSLVNRVLYRLRFISESRPLPPASFGYCFPVFFKVIELGGIGCEKNSEQALEQIVMAADVIGFHCTQCDSPLMPRKEMIVALLHTIKEYPSCSKSAKTSLVTLSEAIADSASTEEINVLLQGLLSSEVLVRSAALQALENLDLTDIDYSPELWVACHDENETNAELAKIQWEQNAMDVDDNYLDQLLAYIVSDNDYVRQAASRAMAEAVEIYPETAAATLQAIYERYKVLAAPLDPEYDEYGMIIPETMDRVDPWKARVGLAFVLKVTAPFMQSKNAPGLCQFLIKDQALGDRHEQVRSRMLEAGMAVINAYGKESVEEFLSTFEGYLNSKTDNSDVQDYIRQAVVILYGGASGYLSSGDEKVKSAVEKLIDTLDTPSETVQSAVADCLPPLIKMCKEEVPRLIKSLLNKLFKGEKYAERRGAAYGLAGVVKGRGITALKECNVMNSLKDAAESKRSYEYRQGALFAFETLSATLGRLFEPYIIQIIPLLLACSSDANADVREATSDAARVIMGKISGHCVKLILPSILEGLDDRQWRTKKASVELLGSMAYCAPKQLSVSLPNIIPRISEVLADTHAQVRASANRSLQLFGEVISNPEIQALVPILLKALSDPNTQTAPALSSLLQTSFVHYIDPPSLALLMPILERGLRERATEVKTKSAQIVGNMASLTDQKDLVPYLTVILPGLNQVLIDPVPAARATAAKALGALVEKLGEENFPGLILDLLDTLKSETGGVDRQGAAQGLSEVLAGLGLERMDGLLPEIISNAESPRSYVREGFISLLIYLPATFGPRFQPYLGRIIPPILSGLADESEYVRDASLRAGRMIVTNYATKAVDLLLPELEKGLFDVKWRIRQSSVQLVGELLFRITGIHTKNNDMALGNVTELTDEDVDANHDEGYGAAENKKKQLVEVLGKERRDRILAALYIVRQDSSGMVRQASLMVWKSLVANTPRTLKDILIVMLHMIINNLSSDNYEQRAVAGRTLSELVQKLGESIIPEILPVLEEGMSSDDEATRLGVTVAYSEVMTSADKIQVNDFADQIVPVIRNALCDPSDEVREAAAQAFDTLNQCIGAKAIDSILPSLLNKLQSSDESSGYALSALKEIMSVRSNAVFPVLIPTLITVPITAFNARALASLVTVAGSALNKRLAAILESLVESRMITEDEETMEALKATTEAFLLSIDDEDGLHTLTVALMEYCRDDNPSKRATACDITTEFFKETELDCSDYIPDWIHLLLLLLDDPADKVIESSWHALTAVTKSIPKEEYEELVIPTRRAVSSIGVPGCDLRGFCLPKGIGCVLPIFLQGLMYGSTEVREQSAFAIGDLVDRTSAAALKPFVTQITGPLIRILGDRYPAEVKAAILQTLTLMMNKVPMHLKLFLPQLQRTFVKSYSDSTNDEVRQLAASALKVLCTLQPKVDPTVAEILEKESL
>contig-100_13_+1_po1
MIGIDIFICKFSHITKSHIIVLGVNTSDTEE
>contig-100_13_+1_max_po2
MTITQSLIFNQELTKTRSVFGLHKRRSHLQDKGKSHTCFPRVNTIHGFRNNHTVFIIFGIKRGSQDLVSFIDSLKCGCCCFRVNFYSFSHSPTSSLTDIIIVGYNIGK
>contig-100_13_+1_po3
MTKLDGISSCQYSCFIAGCSTHSMFRMTCYKPDNSLSGQITCFGLYQGLFCFI
>contig-100_13_+1_po4
MLDTARDHSKHHISIKGSIFP
>contig-100_13_+1_po5
MIPKRGSNCISPALSGQRFDAIQ
>contig-100_13_-1_po1
MKQKSPWYKPKQVIWPLRLLSGL
>contig-100_13_-1_po2
MKQLYWQLLIPSSLVISCVAPLSNGY
>contig-100_13_-1_po3
MRLLLAKILNCYMKLLSPLYLLLFSSRQTLFLNSLIWLKRI
>contig-100_13_-1_po4
MSLMLMSSRKIRRTKAATTIERIRTMMNGRKSFVPNLQRRRV
>contig-100_13_-1_po5
MCFFKVYCPLKCLCALLPFKLLKTLILLILTIHPNSGSPATMKMRLMPS
>contig-100_13_-1_po6
MPWMWMIIIWINYLPILYPTMIMSVKLLVGLWLKL
>contig-100_13_-1_po7
MCKTIFARLLSFFMVALLVTCLLVTKRSSRLLKS
>contig-100_13_-1_po8
MLLKVNALMSTDKVPYLRLKPYLLPWVVCLNLTSFRSFLSYLLVQVTLMRMFVKLLQMLLV
>contig-100_13_-1_po9
MLKYELLLTVHFNCLVKSSAILKFKRLCLFC
>contig-100_13_-1_po10
MPNHPVPMSVKVSSHSSSTYLPPLVLVSNLILVVSFLLFSLVLLMNQNMFVMLHFVLVV
>contig-100_13_-1_po11
MPQRLSICYCPNWRRACLTSSGVSDKVQFNWWVNYSSVSLVFTPRTMIWLLVM
>contig-100_13_-1_po12
MKMSMPIMTRAMVQLKTKRNNWSKYLARKEETVSWLHCILSDKTLLVWSDKLHSWSGNHLWLTRPVH
>contig-100_13_-1_max_po13
MTLLIRSYLLFVTPCVILLMRLEKLLLKHLTHSTNVLEPRLLTVFFLRCSTSFNLLMSHLVMLYLHLRRLCLCVLMLFSLYSFLP
>contig-100_13_-1_po14
MKRQWKHSRQPRKPSYSLLMMKMAYIP
>contig-100_13_+2_po1
MGKTHPIPLGKQNPRRSQPGTPMLLTARRVGITNSSYSSLGIDLVTAVKACHEDSITLSAGSSRRSKSK
>contig-100_13_+2_max_po2
MSHAVARLLGLSSLQYSIKATVKVCKPSSSSIESKKASVVALSASIVSSSSVIIRDSTRDSRIAANRLFNADPATVTRDASARALKAVIGTVIKVGMSTGKTALERTDIISLSADKA
>contig-100_13_+2_po3
MSEACRTIPEESCLTIYNAAKIRSLLSLPSTSTNCFFLFSAAP
>contig-100_13_+2_po4
MEGKISLTQWPLILPMITRAASEVASRTSALASLEQASKRGMI
>contig-100_13_+2_po5
MRGGRQSATALCTVSEGVSKVSINFSTADLTFSSPEDK
>contig-100_13_+2_po6
MVSGIIIPYSSYSGSRGAAKTLYRS
>contig-100_13_+2_po7
MASDKVTREVLADLLQEGYSLMVCNKATIISLRGIRGESHCVQWNPMTSAAITICSRACSLFFSQPIPPSSITLKKTGKQ
>contig-100_13_+2_po8
MLRSNSPIPCINSGFKFSSAISMNSGITSGEMKTIVDIAERAASYNNSESLRAASAFFNISMR
>contig-100_13_+2_po9
MMSSVTSAYFADSSKSLLKEVAALRREARR
>contig-100_13_+2_po10
MTAVESLVCCSKSNNHCLRELRMK
>contig-100_13_-2_po1
MGPYLYQGHKRRRRSLVGKSFSQCLFK
>contig-100_13_-2_po2
MVIRLRTANQRFNSCHCFKRRKL
>contig-100_13_-2_max_po3
MGGRASCRTCKEEGFNAKIDQGRANCSEHSIKEGS
>contig-100_14_+0_po1
MHTIQHNIDINSLMKWLVRSIDLLG
>contig-100_14_+0_po2
MLVQRILHEESQVRDPAFDAKALKWQT
>contig-100_14_+0_max_po3
MQSPTCASVVHRQSLGEVFQNHRYLFPSSFSRSFQIKRNDRSYGKG
>contig-100_14_+0_po4
MHGYNFLLKGQLILYLKDLESY
>contig-100_14_+0_po5
MTAQCGILSLCSEVLWHKRDIFEHRQPVYEYQ
>contig-100_14_+0_po6
MIVHYPLVQDVCQSVHRVMKVLSL
>contig-100_14_-0_max_po1
MVPSIQRNSGFEQFKPSLGIVLPSL
>contig-100_14_+1_po1
MSVVRSIFMNHTFHTPHTINLTRTLRLCV
>contig-100_14_+1_po2
MLTSRSEVTLNTTYFHGLHQHTR
>contig-100_14_+1_po3
MNNFTSNAMKHKIRWMSITQTKNISNHRHNSQRSCVVSTPV
>contig-100_14_+1_po4
MTLQQINIVLSIATNNSQFSWTLLRSDYAKARVKSSNAYNRFTTAVVTRHT
>contig-100_14_+1_po5
MAPFLSFLKITSKCLYKGFFTKSLRSAIQHLMQRL
>contig-100_14_+1_po6
MPHFMPKDSNTNKFLTDHQSLFYQSSTVNSHTIHDDKGGSSTWHALRLGGNRKGIN
>contig-100_14_+1_po7
MFTTNISKKLMDKQTNSCIWCMNTGNQLRNDL
>contig-100_14_+1_po8
MITIFEPQSQQTQCILKRVFFG
>contig-100_14_+1_po9
MIINDFKISQRPRVPSLVPVLIEASSKQKGAKNFRDCFFS
>contig-100_14_+1_po10
MHSQDGSEEGTIWALSLQQSNVLFH
>contig-100_14_+1_max_po11
MFHEFSQMQQNLDNLRWYIWGFECYFQRSNKFINILIVEFIPTRDKSSIEKFTSKWCIN
>contig-100_14_+1_po12
MHIFFNIGTKNDKRMQYSKSRLSSFRYIAIKDLKHVR
>contig-100_14_+1_po13
MLFHNGYQITKLVKIMLQHTRC
>contig-100_14_+1_po14
MHNNLWIIIFRRRANAHHEQSHIVA
>contig-100_14_+1_po15
MCACLITDWVTNEQLTAGNCSCFSNFRKIII
>contig-100_14_-1_max_po1
TSRNMIQTVERPLREAGVNDGNDNETIVLALATLGSFDFSNHVLNEFVRDCIVNYLDDDLPEIRKAAAVTCCQLFVRDPICNQTSTHAIKVVGEVLEKLLTVGIADPDPDIRETVLSSLDVRFDRHLAQADNVRSLFIALNDEVFTIREIAITIIGRLTTYNPAYVMPSLRKTLIQLLMELEYSVVSRQKEESARLVSLLVRAAQRLTKPYIEPILKVLLPKARDPSTGVVSAVLGALGELAAVSGEDIAPHLDELMPLIMETLQDQSSSAKRDAALKTLGQLASNTGFVIDPYIKYPALLNILINILKTEQSVVIRRETVKLMGILGALDPYKHKMNAIGNSSEELADPKLSSNDVTLLMMGIGPSSEDYYPQVVMHSLMKILRDPSLSQHHYSVIDAIMFIFKTLGLKVVQFLPIVIPGFLSLMRSSTSGMLEHYFHKLGDLVSIVKQHIRNYLKDIFELIDDYWTSVSSIQITIISLIEAIAKALDGELKVYLPRLLPHMLQIFDSDISERRQPTLRVLHAFVVFGANIEEYMHLVIPAVVRFFEKPGVPASVRRQAITTITALCKKVNMFDYASRIIHPLARVLPALPVEARNAAMDLLCALIFQLGTDYTKFVPVINKVLARFRITHTNYELLVGKLLKGENLPQELGKTFDDRDIKGDEPPSADLSAAKKQPVNQQHLKKAWEASQRSTKEDWMEWIRRFSVELLKQSPSHALRACAFLASVYTPLARELFNAAFVSCWNELYDQYVDELVRSLEVALKAPNIPPEIIQILLHLAEFMEHDNKMLPIDIRTLAVYAQKCHAYAKALHYKETEFHIEQSFEAVEMLMSINNLLQQPDAAMGILTFAQDSLGLENKVSWFEKLHRYQDALEAYDKQQLENPNSVEITLGRMRCLHALGEWDQLSMLAQEKWIHAPIENRKSMAPFAAAAAWGLGQWELMEEYIALLKTESPDRTFFRAILAMHRNRYAEAETFINKTRDLLDTELTALLGESYNRAYATVVRVQMLAELEEMVIYKQSANDVEKQSAIRRTWMRRLEGCERNVEVWQRILRVRTMVISPQEDIEMWIKFANLCRKSGRFSLSEKTLRSLMETDNDGSGTPHPKIVYAQLKHMWDSASITPPEKGAAIRSRALSILRDFTAQKTQDLGLNPDEMAVSMPIDSTRITEDVAEYTRLLSRCYLRQGEWQRALSYELTEETIPEILCSFLLATRFDQNWYKAWHSWALANFEIIDYHERLHPDQLPPQIFNHHIVPAVQGFFRSIALSKENSLQDTLRLLTLWFKYGYHTEVSAAISEGFGTISIDVWLQVIPQLIARIHAPNATVRLLIHQLLTDIGREHPQALVYSLTVASKSQSVPRRRATFVIMDRMRIHSATLVEQALMVSQELIRVAILWHEMWHEGLEEASRLYFGDRNVEAMFATLEPLHQMLDRGPETLREESFVQAFGRDLQEAQEWCHRYRETRDLNNLNQAWELYYQVFRRIVRQLPQLTSLELQYISPQLLDARDLELCVPGYYRSGEPIVRIARFNPSLSVIASKQRPRKLTIIGSDGKDYIYLLKGHEDLRQDERVMQLFGLVNTLLTNDAETFKRHLNIQRFPAVPLSPNSGLIGWVNDTDTLHTLIRDYRDSRKILLNLEHRLMLQMAPSYDNLTVIQKVEVLQYAFEKTSGQDLYNVLWLKSRNSEAWLDRRTNYTRSLAVMSMVGYILGLGDRHPSNLMLHRITGKVVHIDFGDCFEVAMHRERFPEKIPFRLTRMLVKAMEVSGIEGNFRTTCEHVMRVLRDNKESLMAVLEAFVYDPLINWRLLNTQPQSPSQIDRMRGMESMVHEDGPDDGHRNFSVSRRLNRIEVEAVANENTQGPELLNSRAVAVVNRVSNKLTGRDFNPRVTLDVPTQVDRLILQATSLENLCQCYVGWCAFW
>contig-100_14_-1_po2
MLFNKSRDIFYFPYLIKALLTIVIYQK
>contig-100_14_+2_po1
MAFTSIRVKRKGIFSGNLSRCMATSKQSPKSI
>contig-100_14_+2_po2
MTCNHTSILIVPNPSLIAALTSV
>contig-100_14_+2_po3
MLSALLRIAAPFSGGVIDAESHMCFSCA
>contig-100_14_+2_po4
MTIVRTRRIRCHTSTLRSQPSKRLIHVRRIALCFSTSFADCL
>contig-100_14_+2_max_po5
MARKKVRSGLSVFNKAMYSSISSHCPKPQAAAAANGAILLRFSIGACIHFS
>contig-100_14_+2_po6
MNSARCNRIWIISGGIFGALSATSKDLTSSSTY
>contig-100_14_+2_po7
MTIGKNWTTFNPSVLNINMMASITE
>contig-100_14_+2_po8
MPIMSKVTSLLESFGSANSSLELPIAFILCL
>contig-100_14_+2_po9
MIKGISSSKWGAISSPLTAASSPNAPKTADTTPVDGSLAFGKSTLRIGSM
>contig-100_14_-2_po1
MMIFLKLEKQLQLPAVNCSFVTQSVIKQAHMLLKWSVRY
>contig-100_14_-2_max_po2
MVNSKSICLVFYLTCFKSLIAIYLKEDSLLLEYCMRLSFLVPILKNICIWLSRLLFDSLKNLVCQLLYVDRQSQQ
>contig-100_14_-2_po3
MLLWIFCVLLSSSWALIILSSFLLSTKFLQDFVSPTQIMSYW
>contig-100_14_-2_po4
MIGISRAMNLLQLILALPKSNQLTNNT
>contig-100_14_-2_po5
MLFEPVPSWLQFIHHLLVNFSMLLLSLVGMNSTINMLMNLLDLWK
>contig-100_14_-2_po6
MTTRCCLLIFVHWLSMLKNVTLMPKHFTTKRQNSTLSSHLKRSKCSCPSTTYFSNLMQLWVF
>contig-100_14_-2_po7
MPLVNGINYPCWLKKNGYMLLLKIVRVWHHLLLLLLGA
>contig-100_14_-2_po8
MWKYGSVSCAFERWSFHLKRILKCGLNLLTFAVRAVVSLYLKRP
>contig-100_14_-2_po9
MNGCTQINCHPKFSTTTLYQQSKVFSGLLLYPKKTLFKIHCVC
>contig-100_14_-2_po10
MVIIPKLVLLLVKDLVQLVLTCGYKSFLN
>contig-100_14_-2_po11
MHQMQLFVCLSISFLLILVVNILKH
>contig-100_14_-2_po12
MMQKHSSVISTFNVSQQFHFLLIPV
>contig-100_14_-2_po13
MLDGVHSGNLLYVLCCLIKVGIFFIFLI
>contig-100_15_+0_po1
DSLKYTHRHGRLDGHLTHSTQLALQWIGYPKRPGLLHHTLGL
>contig-100_15_+0_po2
MPHGQPGASHVARRLWSFHPCRPPYLSHPPSACRPTLRLGHPRTRFPLARPPIDRHTRSVWLVDPHDLGHHRHDSLCLGLDHGGHRALWLQRSAGGPVCCLGRLRRLSGWR
>contig-100_15_+0_po3
MSDTKQIRHKGSSGILRNEPFTVKPIVRIRTESSKHVLA
>contig-100_15_+0_max_po4
MISFTCPIYTAFKFFNKVNQWVVFMHIHMITVVFINFIKRAIRRVVTDHTDIGGQRNNTGQVERQISYTTFSLVLQDTVEQSKELHQPLFTSKLTSGRILNDKGMKTAIMTSNRHTTETIAITANHFYFRQEAVNMKEAIRVIGQQ
>contig-100_15_+0_po5
MSGCIRGHHGRFDPRVCHRILFYGLCVVLFSFHGLFFCLYLLHFIFFLDLFCLFFIHFHWLNTVLLLGIFFFISFCTHTYRFFLLHRAVGCSCCDFCLFVHRGRHLCALCYFFFSSS
>contig-100_15_+0_po6
MCSPIELLRVLLKHPIVVFTPGSPGTTVGYLDLSSGHKSFICLVQVIQLGQELSLQNIKFGLLLLVKVR
>contig-100_15_+0_po7
MIAAIGKCVLVISCLIGNQWDQGQIGTIDGRKDMLAPTYQLTPYIHVIPDIRQSLTP
>contig-100_15_+0_po8
MPGIVRFTQVFYQMRRELDVNIRPSKTSHQSLNDIWAQISLLIMVFFRK
>contig-100_15_-0_po1
MLAISLLTCVIFNILMIKHVLNFGSTYFLWHGQY
>contig-100_15_-0_max_po2
MKMRKSRLETACCPLQNLNTCCGKITGSLVQKDCNSGMSWLTLQSMITIPNYFWTAHGDYPIGPRIERHWSRL
>contig-100_15_-0_po3
MHKISSNDLPRFVVSLAHGVSDCLMSGMT
>contig-100_15_-0_po4
MSVAIHWPRSTPYPILKYKRPF
>contig-100_15_-0_po5
MQSQENIFCVFCGCLVWTIKMELSQVHLRYIRAKYLYGIG
>contig-100_15_-0_po6
MPRRRTVLSQWKWIKKRQKRSRKKMK
>contig-100_15_-0_po7
MLDLVNKSWRLQATILSSFSIKSLMMSRSQANTYC
>contig-100_15_-0_po8
MMAVFIPLSFRIRPLVSLDVKRG
>contig-100_15_-0_po9
MSVWSVTTLLIARFMKFMKTTVII
>contig-100_15_-0_po10
MPLLPLCLICLVSDIVLLTRLQSHERRAIYG
>contig-100_15_+1_max_po1
TASSTPTVMADWMAISLTQLNWLSNGSAILNALVSFITPLAYDKLGIRSSLILCGLLNALGCWVRTLAILVPIEKRYALFMTGQMIASLGGPLVYNLAAKFVSIWFAPKDRGLASLLLSIQVGMALGPLLLPLICPTVNQVPRMLLVVSGLSTLAALPTFLIPPQPAVPPCVSATLARDSLWHGLRSIATHAQFGWLTLMTSVTIGMILSVSVLIMEAIAPFGYSDQQAGLCAASVVFAGCLGGGKLVGA
>contig-100_15_+1_po2
MSGYWLGKTAQYFMLLRLLTPMMVFSFVMFNFNLIPNAFATVLVACIINGFFSYALLPIYIELAAEMTYPISESISSSLLWGFTTIAMLIFSIVIDALRAGPEASPPNNMNLSMVVVAVIVGVGNLPCLWLKGELNRLKEDQHEEQGFP
>contig-100_15_+1_po3
MYLLKILDGTIVFAISSLISILKLSSSAFR
>contig-100_15_+1_po4
MASNLSRHSLSLATYSSRLSLLVAKSRTKAVFIWPG
>contig-100_15_+1_po5
MLLIVAWVNSSVSFGFIRRVSNC
>contig-100_15_+1_po6
MGGLIQGFVTGFFSTAFALSSFPSMDSSSAFIFFTSSSSLIFSVSSLSTSIGSTPFSFLAFSSLFPSVLTPTVSSFFTEPLAAAAVTSACLFTAAAICARFATSSLAVLNWKCKACGYCLAIRIKIVRACFPSFCCIPIKS
>contig-100_15_+1_po7
MSSQTLGNRSRHEPRIPRISVDRCSRFCALVFPRLTKS
>contig-100_15_+1_po8
MRVNSDPLSSAACDLMRTRNASYTLSSGVG
>contig-100_15_+1_po9
MYSDSVKGNTPFLALICAFSYMVCA
>contig-100_15_+1_po10
MTFGRKSACLSWYSLESNCIIIFPMS
>contig-100_15_+1_po11
MLITILPTSYCCNFCKNAWCLSIMSLSSGDTSVSTDSV
>contig-100_15_-1_po1
MESVGRLAPAYLFCHQSYLSALDPTDSQSGRK
>contig-100_15_-1_po2
MVLDNFYSSTLNGNTTKRRKTCSYNLDAYC
>contig-100_15_-1_po3
MPCNRNAIPRASSGECASDDDQSSIFGM
>contig-100_15_-1_max_po4
MYMDAMVVIYIREIKLCIKVLRKALFFMLILFETIQFAF
>contig-100_15_+2_po1
QPQVHPPSWQTGWPSHSLNSTGSPMDRLS
>contig-100_15_+2_po2
MLLQPSLSHASSTVSFLMLYYPSISNWRLK
>contig-100_15_+2_max_po3
MKNKAFLNTFIHNFISLIYITTMASMYIPFVPSFEDCLLVISTGSHFDSQVFQSVHSFQCLLYMPKIELWSSSEAHSPELARGIAFRLQGIDWLYAK
>contig-100_15_+2_po4
MGRLYAYSYDHSGLHKFHKACYKKGRH
>contig-100_15_+2_po5
MQSHDSRDRQMCFGYFLPDWESVGSRADRYD
>contig-100_15_+2_po6
MRSPKVIWDRYHTLQGQPRHPTVAIFLYKRSSDFPTACIQIL
>contig-100_15_+2_po7
MHPGCVLDCSSRRSEPRSDDRFQSFFAESQWRYARHRAFYPGILSDEEGA
>contig-100_15_+2_po8
MPGVYQSCHSVREIPQCLPTQFDRQ
>contig-100_15_+2_po9
MLDESRNCQIMIPNFESPGYSSVAYKEYGSNYDQTHA
>contig-100_15_-2_max_po1
AVQPPASSANPDSQVNLLILSLKLLRMRVSYLGDQRRGFLTCLVQLIEKSPDVQLLHAILDMLKEWTLDKTETFPTMKEKAGILVKMMSLQSRNDSRLTEDYLDLILKIYSNPSFARTELTARLEEAFLCGTRSENPQVRSQFMRVFDRSLSRTLYTRLNYILGTQNWESLSDSFWIHQALDLLFGAVHIESQLTPPHVLRAMSLKVIGDQTESVDTEVSPELSDMIDRHQAFLQKLQQYDVGNIVINMRHLQYLDDKTCFKLWVDIFPMAWSVLSSTECHDIGKIMIQLLSKEYHDKQADLRPNVIQALMAGLARADVDIKLPPHLIKYLGKTHDAWHISIEILQKMIESGRLTEVPNDDLNSQERTLDALTELFSDLNENDIFYGLWRRHCTYIETNIALSFEQSSMWSQAQTMYENAQIKARNGVLPFTESEYMLWENHWISCTERLQQWDVLADLAKYDNDPKLLLDCAWRLSNWASDRETLEQAVTQAADHPTPELKVYEAFLVLMRSQAAEDRGSEFTRICEEGIQLSLKKWCALPQIVSHSHIPLLQLYQQFLELHEASQLFVSLGNTNAQNLEQRSTEIRGILGSWRERLPNVWDDMNVWSQLVGWRQHIFSAINRTYLPLIPLIPNQAGNNQNTFAYRGYHETAWIINRFSRVARKHNLDNVCSNSLAKIYTLPNIEIQEAFLKLREQAKCHYKHSTELSAGLDLINNTNLSYFNKEQKAEFYVLKGQFLAKLNYLNEANEAFVTAAQIEVAHGRAWAAWGEYNDRMFKENPQELNWATHAVSCYLQAAGIFKNAKSRKYLLRILWLLSLDDQNGTISSAFEVYKGEIPVWYWITFIPQLLMGIQQKEGKHARTILMRIAKQYPQALHFQLRTAKEEVAKRAQMAAAVNKQAEVTAAAANGSVKKEETVGVSTEGNKEENAKKENGVEPMEVDKEETEKIKEEDEVKKIKAEEESMEGKEDNAKAVEKNPVTNPWIKPPMVTPNTPTHPFDEIMAMLKTGYPLLALSMETMVDQIQLKFKPQADEDMYRLVVALYNEGAQQLLTRLMNPNDTLELTQATISNIARFADSLYPGHMKTAFVRDFATSKLNLEEYVAKLRLWRDKFEAMLDARPRKQKLEASSHYLVEFQHQKFDDVEIPGQYLLLTDNANGFLHIDRFLPKVEVIRSYGNCFRRVTIRGHDGSLHPFVIQNPAARQFRREERLMQLFRLLNGVLEHKRESRIRNLTFHLPSIVPLAPNVRMVSDDPSYSTLYEIYEDHCDHMNMHKDDPLVYFIEKLKGSVDRTSEGNHLKAELLNLRMEINEDIAKTMVPSNILSKYMLRTLRSYSDYWFHRKRFISQYATATFMSYLFSIGHRTPHKITISRKTGNIWMTELLPGWSQNNPLLGNGESVPFRFTPNIQEYMTAVGVDGLFSSCLMATARSLTEELELDQYLYLFVRDELITWHIANQCPATETQFRERVQANVLQMMTKAQFLACKADIEKNAPTERPVNQNVIQLISQASNPQKMAQMECTWMPWL
>contig-100_15_-2_po2
MTATTTMDKFMLLGGDASGPALRASMTIEKMSMAIVVKPHKRDELMDSEIG
>contig-100_15_-2_po3
MMHATRTVAKALGMRLKLNMTKLKTIMGVNKRRSIKY
>contig-100_15_-2_po4
MTKRHQPAGQAPTNLPPPRQPAKTTEAAHRPAC
>contig-100_15_-2_po5
MASMIKTETERIMPMVTEVMRVNQPN
>contig-100_15_-2_po6
MRKVGRAARVERPETTSNMRGTWLTVGHIRGKSKGPKAMPT
>contig-100_15_-2_po7
MDNKRLASPRSLGANQMETNFAARL
>contig-100_15_-2_po8
MAKVRTQQPKAFNRPHKMREDLMPSLS
>contig-100_16_+0_max_po1
KKKKGKKSAFSTEPTDDIYPHDIDAFWLQRQIAAHYPDPHTAQEKTVQAFDILGSETIDIRDCENELMGLFDYDKFDLVRILTKNRDLIYWCTRLARVDGDEKAVLEKEMQEKNMGWILRSLGGDRQRRGEALERKGVVDTAMEIDEESKASHRSRGQLPTTVTITPGTTVAPRQMLDLDSLAFEQGAHLMSNKKVKLPDGSFKRSKKGYEEIHIPAPKPDQFAANEKLVPIKSMPDWTHDAFAGATSLNRIQSRLYPTAFDSDENLLLCAPTGAGKTNVAMLTILHELGKNRDPETGLIDLDAFKIVYISPMKALVAEQVGNFSHRLKPYGISVAELTGDRQLTKQQIAETQIIVTTPEKWDVITRKASDRSYTSLVRLIIIDEIHLLHDDRGPVLESIVSRTIRNMEQTQELVRLVGLSATLPNYADVAAFLRVDFKTGLFHFDSSYRPCPLKQQFIGVTEKKAIKRFQTMNEVCYEKVIEQIDQKEENQVLVFAHSRKETAKTAKTLRDMALEKDTITRFLKQDSASREILQSEAATVKDANLQDLLPYGFAIHHAGMTRADRTLVEELFADGHIKVLVSTATLAWGVNLPAHAVIIKGTQIYSPEKGRWVELSPQDILQMLGRAGRPQYDTYGEGIIITSHSELQYYLSLLNTQLPIESQFIAKLADNLNAEIVLGTIRNRDEAVQWLGYTYLYVRMLRNPSLYSISSDDIEDDPHLEQKRVDLIHSAASILDKCNLIKYDKKSGRFQVTELGRIASHYYVSHHSMSTYNQHLRPMMSEIELFRVFALSDEFKYIPVREEEKMELQKLLERVPVPVKETLEEPTAKINVLLQAYISQLKLDGFALVSDMVYVTQSAARIIRAMFEICLKRGWAQLTKKALNLCKMVEKRMWLPMSPLRQFKSMPQDIVRRLERKEFPWERYFDLNPQELGELLGQPKLGRTLHKYVHQFPKLDLQAHVQPVTRSLLKVELTITPDFQWDEKIHGIAEAFWIMVEDVDGEHILHHEYFVLKQRYAEEEHFVSFTVPLFEPLPPNYYVTVVADRWLHCETKLPVSFKHLILPEKYPPHTELHDLQPLPVSALRNPDYEKLYAGWINHFNPIQTQVFNALYTTNDNVLIGAPTGSGKTVCAEFALLHLWNQASDSRAVYIAPYQELVDQRVSDWSAKFSKLGQGKEVVALTGETSADLKLLERGDIICCTPVQWDVISRRWKQRKNVQNVDLFIADEVHMLGSSMGPTYEVIVSRMRYIASQTQQPIRVVALGTSLANARDLGEWIGATSHSVFNFHPSVRPVPLEIHIQSYNVPHFASLMMAMAKPTYIAVTQHADNKPAIVFVPSRKQCKLTAVDLITYCVADDKAHQFLHCKPEEVVSILERVQDKSLVETLQHGIGFYHEALSKGDKKIVEQLFESGAIQVLIASRDTCWSLPVRSHMVILMGTQYFEGKEHRYVDYPITDVLQMLGSGCRPLDDETGKCVLMCQANKKEYYKKFLYEGLPIESHLDQHLHDHFNAEVVTKTIENKQDAVDYLTWTLLYRRMARNPNYYGLQGTSHRHLSDHLSELVESTLTELEETKCITIEDEMDISPLNLGMIAAYYNINYTTVDMFSVSLKETTKLRGLLEIVSSATEFDNIPIRHHEETILQRIYDRVPIKLASPKFNTPRIKTNILLQAHFSRVQLPPDLQSDQTLILERVVPLLQACVDVISSNGWLSPALSTMELSQMSVQAIWDSDSPLKQIPYFTSDIIKRCEDNGVESVFDIMELEDDVRNDCLRLDQRKMREVARFVNRYPNIEVGFDVADKDEVTAGSVVNVKVQLEREAEENEEVGPVIAPFFPKTKDEGWWIVIGDTESKTLLAIKRVTLHHKLTVKLDFIAPKAGQHTLKVYLMSDSYNGCDQELDMELNINEGEESDEDESMEEDEE
>contig-100_16_-0_po1
MVQSLAPLPHFLQLPVPIEPSH
>contig-100_16_-0_po2
MCLAIHSNLDCAPYDDIKGSK
>contig-100_16_-0_max_po3
MYHEKQSKLEWHQTQRVVQQSFYLLLTTPHDKSQCRVEGFQPKTCLAHVPRLIQPLLAYSVGIDELYRQQHNK
>contig-100_16_-0_po4
MTQSVLPQHTFASVRNIHDAKCVHHLRPQPLSRRLQQYHVFFHPIGNQE
>contig-100_16_-0_po5
MGYVAYGHTNKCILTIEQPHRGF
>contig-100_16_-0_po6
MLEQSFLVLYEDQGSEQLFDVEARMRQYHEDKYHQ
>contig-100_16_+1_po1
RKRREKSLHSQRNLLMIFILMILTHSGFNVK
>contig-100_16_+1_po2
MRNPKHLIVVVANYLQLSPSLLVPRLHLAKCLTWTLLRLNKVLT
>contig-100_16_+1_po3
MDPLSAPRKAMRKYIFLHPSLISLPLMKSLFLLKACLIGHMMPLLVQPLSIVSKADYTLLLLIVTKTFSCVLLLVLVKLMLLCSPSCMNLARTVILRLV
>contig-100_16_+1_po4
MKFICFMTIVVLFWKALFLVLFVTWNKHKSLFVLLVSQLLCLTMLTLLPFCAWILKQAYFTLIALIVHVP
>contig-100_16_+1_po5
MSVCYVTHHSTVSPLMTLRMTHIWNRSELTLFIQLLVSWINAT
>contig-100_16_+1_po6
MNSNISLYVKKKRWNYKSYLSVFQSLSRKL
>contig-100_16_+1_max_po7
MLRKNTLCHLLYHCSSLCHLIIMLLWSPIDGYIAKRNCQCLSSTLSCLKNILLIQNFMIFNLYLSVLFAILTMKSYMLAGLITLIPSKRKFSMHCILQMIMY
>contig-100_16_+1_po8
MLFRVDGSKERTCKTWIFLLLMKFICLEVAWALHMR
>contig-100_16_+1_po9
MLAIWVNGLVLPLILSLTSIHLYVLYL
>contig-100_16_+1_po10
MRRCQKEIKRLLNNSLSLVPFKF
>contig-100_16_+1_po11
MKLANVFLCVKPTRRNITRNSYMKAYQSSLI
>contig-100_16_+1_po12
MDCKAHHTDISLIIFQNLWKAH
>contig-100_16_+1_po13
MSSLQMVGYHLLCLQWNYLKCLYKPFGTLIHHLNRFLTLPATSLSVVKIMASSQCLILWNWRTMFVTTVFVWTNARCAK
>contig-100_16_+1_po14
MKEKKVMKMNLWKKTKNKFSFNKIVYNILSIKK
>contig-100_16_-1_po1
FFIDKILYTILLKENLFFVFFHRFIFITFFSFIDV
>contig-100_16_-1_po2
MIKANAVLKGFNQRLVLHTFQD
>contig-100_16_-1_po3
MLSDSNISWFSHSHHERSKVGNVVTLNMDF
>contig-100_16_-1_po4
MEVKDRMRGSTNPFTQIASISKRSTQSNNSNRLLCLRGNIPHS
>contig-100_16_-1_po5
MNFISNKKIHVLHVLSLLPSTRNNIPLDRRTADNITTFQQF
>contig-100_16_-1_po6
MKFCMRRIFFRQDKVLERHWQFRFAM
>contig-100_16_-1_po7
MMQNVFTIYVLNHYPEGFSNTMYFFIPLEIRSNCKFNLEQGTGHRLYMSLKIQFGELMDIFVKRTA
>contig-100_16_-1_po8
MNKVNSLLFQMWVILNVIRGDTVE
>contig-100_16_-1_po9
MRSNDNTFTVSIVLWTTSATQHLQYVLRR
>contig-100_16_-1_po10
MVNSKTIRQEVLKVSILNCSCFRL
>contig-100_16_-1_po11
MSKNKNLILFLLINLLNHFFITNFVHCLEPFDGFLLSNTNKLLL
>contig-100_16_-1_po12
MKQMNFINNDQSYQRGVAAIRCFSCNNIPFFRCGNNDLSFSNLLLC
>contig-100_16_-1_po13
MTKITNLFSNQSFHGRNIDNFESIKIN
>contig-100_16_-1_po14
MQDGEHSNISFTSTSRSTQEKVFVTIKSSRV
>contig-100_16_-1_po15
MCPIRHAFNRNKLFISGKLIRLGCRNMYFLIAFLGALKGSIRQLYLFVRH
>contig-100_16_-1_max_po16
MRCFGFLIDFHSSINDSLSFKSFTTTLTITAKTSQDPTHIFLLHFFLKNSLFIAIHTSKTSTPVDEITVLGENTHKVKFIVVK
>contig-100_16_-1_po17
MRIRVVSSYLTLKPECVNIMRINIISRFR
>contig-100_16_+2_max_po1
MGCYFASMEAKKERAKRGSFYC
>contig-100_16_-2_po1
MTIHQPSSFVFGKNGAITGPTSSFSSASRSN
>contig-100_16_-2_po2
MFVLILGVLNLGDANLMGTRS
>contig-100_16_-2_po3
MRITMCERTGRDQHVSREAIKT
>contig-100_16_-2_po4
MCSPSTSSTIIQKASAIPCIFSSHWKSGVIVSSTLSKERVTGCT
>contig-100_16_-2_po5
MGSHIRFSTILHRFKAFLVNCAQPRFKQISNMARMIRAAL
>contig-100_16_-2_po6
MITAWAGKFTPQASVAVETSTLM
>contig-100_16_-2_max_po7
MVSIATLVLPAPVGAHKRRFSSLSKAVGYNLLWIRLREVAPAKASCVQSGMLLIGTSFSLAAN
>contig-100_17_+0_po1
SVLICRKKSKRLEKRANGHLNAS
>contig-100_17_+0_po2
MQQVAVKANILILIYLEFLPWFNF
>contig-100_17_+0_po3
MIAQPTNFGLISFQSVGNPLLASNNMTLQRC
>contig-100_17_+0_po4
MVPPKQHQLYSCLPIWLNIWVKHITAGILLSKFCRNKQELVD
>contig-100_17_+0_po5
MSCLIWLSLTITLIYSWNVPGDYLIGQQIANLLNNPFSKRSTILYPA
>contig-100_17_+0_max_po6
MSGVILLLGDSIFSMLSIVPIYRLYLFFSILSDKPMPVVVIHMPIEAIMKQPGSLTDLLTLPESTSFMMYVSII
>contig-100_17_+0_po7
MPSLVNICYVFCGYWHMTTSLASSLAQ
>contig-100_17_+0_po8
MHHKTQVPLVKVQMILLIRSKVIR
>contig-100_17_+0_po9
MNQKSLWRPHQEKKRMRMQWKKM
>contig-100_17_+0_po10
MKIRRWSNQRMAQPMLQPFNMLIQRHHQKITLSMTHQMYHSNQMQTQLLQTVVYRTCLKELALLVAL
>contig-100_17_+0_po11
MKLWQHSRQDILCWHYLWRQW
>contig-100_17_+0_po12
MQMTFYVLIGSCLRWKSSEAMVIVIVD
>contig-100_17_+0_po13
MCAWCKTILLTFHCTMSMKTIVTV
>contig-100_17_+0_po14
MVKLSPSDLLPIFKISLHLLVLKAHLQAV
>contig-100_17_+0_po15
MSFKCKQRPNSYLVKRIVKRH
>contig-100_17_-0_po1
MFCTPLFEAAVFAFDCCDTFDGSLIALFSDDAFGSAC
>contig-100_17_-0_po2
MMPDWSSCANSHKIRSRYLRDLAFLYRPAACR
>contig-100_17_-0_po3
MPHCSQDTVMFVSVYTLRLRQRP
>contig-100_17_-0_po4
MSCCSTLVRDFQQIGKRSTQSL
>contig-100_17_-0_po5
MSSNILPELSCCKEHKNSRCF
>contig-100_17_-0_max_po6
MLASNNRCRRAIFEMNHSVGRWLMSAFSISKALQTLAAVISFTSLKIRGRSK
>contig-100_17_+1_max_po1
MVHFKYGSSTPVVRSKHQVGKFTYSGSLISRFGSYYGGYSPEQFFFEVCQIYGSR
>contig-100_17_+1_po2
MYVMGRSLDQLHTKIATMGCLV
>contig-100_17_+1_po3
MYQLFDKDIHLAQYRDSRSIFETS
>contig-100_17_+1_po4
MSYRTRFPTGSIHLFVCQRRTCYLAFS
>contig-100_17_-1_po1
YIPFVPFSEDYLLEILNQLRFD
>contig-100_17_-1_po2
MSFHDPLYKIRIGPLFALEGHLNSLFLGIEHPLQIYG
>contig-100_17_-1_max_po3
MGPPKTLLVHSLPLYQYSSNYLASNQKNHLHFHQRHLRFVMHGELIQYLIAELIQLP
>contig-100_17_-1_po4
MHEVKSSQFELHSQTLHWLRCNAASLLRTFPLA
>contig-100_17_-1_po5
MFAVGSFALPSSRQSIDQFLLVSAKFR
>contig-100_17_-1_po6
MWQTEFLPFGQVQFPLVLFWLAIPSYDDQKCCLNRSSNLTCV
>contig-100_17_+2_max_po1
RINLQKEKQEIGEEGKRSPKRKLDLMNDSSNTSDHHSLESPTKKVQVEIAPGQMEGIQSATSHETDREYAPSVILRENVIGYLVRLSCGVYNPADIIHKRLVLRTIELVKSLLSPDLWPDVHIRLNHLERPLIFKEVNDITAASVCSALEILNADINHRPTEWFISNMARLHRLLEASIKSENSRIQAALYPVLVRIMEAIHQNNFSLKSAKSMEAGEPVSEVQVKKEEIDSATAFELTPMDEDNDSKNTDLATQENTIEQPPEIASFMNLIGSTIQDGLNNMTNLHGILKLLHAASSSESEYLDPYIPGISTMVQLLTKEHTMPPESPSETPPETPPESDIALLILGLSLLNKRVGHLEDDRRWFLTCLIQLIEKSDDIQLLNTILQMLSEWVRNKDEPMPTVKEKASLLGKMMMVEARKDPNLTEDFLKLVLEIYNNPELAKSELTLRLEQAFLFGTSHKNAEIRSQLMDIFNNNIDRSLFGRLNYILGIQSWESLGHTFWLHQAVDLLLGAVKINTDISVPFALKVKPIGIFGSDKQAQSEDTEMNPVPEEVVQIIQKHREFLCSLQQESSGKMLLDIRQLQYLDDSTAYKLWVDLFPICWKSLTSVEQHDITKVLIALLSKDYHSKQSERRPNVVQALLDGASKTAPVVQLPAHLVKYLGKTHNCWHIAIEILQKQARTGRLIDVMKEEQMSQQRTLDSLSELYSTLNEDDMFYGLWRRRSVYTETNMTVSCEQCGMWQQAQHMYENVQIKARGGILAHTESECMLWEDHWINCTQKLQQWDVLSDLAKLDNNSNLLLECAWRLSDWTADRESLEQSLQQTFDYSLPRLKVFEGFLSLIKSQTSQDEMPEFNRICEEGVQLALRKWHSLPPVVSHSHLPLLQTFQQYLELSEASQIFNSLSNTTAQNLDQKSTELRSILTTWRERLPNMWDDIDVWSDLVAWRQHIFNAINRTYLPLIPLLQHPVGQANAGSSHSYAYRGYHETAWIINRFAHVARKHQLYDVCINYLTKIYTLPNIEIQEAFLKLREQAKCYYQNTSELTAGLDVINNTNLMYFTHQQKAEFFTLKGMFLAKMQHYNEANEAFVNAVQIDLTLPRAWGEWGKYNDKRFKENPKDLSWANSAVSCYLQAAGLYKNAKSRKYLLRILWLLAHDDQSGIISRAVDGYKGEWPVWYWITFIPQLLTALQHKESRHARYILIRIAKQFPQALHFQLRTAKEDMMKRTSMLQASMAAESAQQSNTESIHHASQNAGASGESANDSFDSKQGNSMSIDKEAKNEPEESLEAPSGEEKNEDAMEEDVKDEDTTMVKSEDGTTNASTFQHADPKASSENNAINDPSNVSQQSNANTAASNSGVQNMSQGTSTPRGTLNSHGNTPGAIVNPLDEIMATLKTGYPLLALSMETMVDQIQLKFKPQADEDMYRLVVALYNEGAQQLLTRLSNPNDTFQLTQATVTNIQRFADSLYPGHMKTAFVNDFAKSRLNLEEYVAKLRLWRDKFEAMLDARPRKQKLEAASHYLVEFQHQKFDDVEIPGQYLTLKDNANDFLRIDRFLPEVEIVRSYGNCYRRLTIRGHDGSLHPFLIQNPVARQFRREERLMQLFRLLNYIIESRKETRARNLSFYLPVIVPLAPNVRMVQDDTSYISLYDVYEDHCDSIDMHKDNPLVYFIDKFKKNVNAHKDIVNQKTELLNLRMEINDYIAANMVPSNILSKYLLKAMNSYTDYWMLRKRFIAQYATATFMTYIFSVGNRMPHKVMISRSTGNVWMTEFLPGWNTANPVFGNGEAIPFRFTPNIQDFITPIGIEGPFASSLMATARCLTEPDFQLDQYICLFVRDELATWHLANHRSVTDVQFRERVNSNVLQVQTKAQFLSCKADREKTLSAGKPLNQNVIDLISQASNPQKMAQMEC
>contig-100_17_-2_max_po1
MPSSKFVSDKQTNVLIQLEIGFGKTSSSRHQTACKWAFNTNRCNEILNIGSKSEGDSFTITKYRIGSIPSWQKFSHPDITSASRYHYFMRHSVPNTKNVGHKCSSCVLSNESLSKHPIVSV
>contig-100_17_-2_po2
MSTDSQSTITITIASDDFHLRQEPINT
>contig-100_17_-2_po3
MAGSFQFLFAWTSIQHSFKFITP
>contig-100_17_-2_po4
MAVQSATRSASSLRHVLYTTV
>contig-100_17_-2_po5
MLSLLPHAALLAGYCHVRFGIHAASSPEAVKHIVFVQCRVEL
>contig-100_17_-2_po6
MPAVMCFTQIFNQMGRQLYNWCCFGGTIK
>contig-100_17_-2_po7
MIIFGKQCDQHLCNVMLFDASKGFPTDWKEINPKFVGCAII
>contig-100_17_-2_po8
MYNICRIVNTTGKTHKVTNYIFTQNDTWCIFSISLM
>contig-100_18_+0_po1
YLWLTQRTFVKPSLYAWRLLQLLHSVFPTHLQNVPSSVNKEQM
>contig-100_18_+0_max_po2
MHREVVALVTPPFRSHQHQYAPIAALNRLNLRFLASPGPLSVFHLTRLRESLTF
>contig-100_18_+0_po3
MSSRQALLLFLSVYCFSSAFRLPLLHQFRFFQYKCCSF
>contig-100_18_+0_po4
MPQTLCLFEKVIQGFVQDLKMLDV
>contig-100_18_+0_po5
MKAEPIYHLLIGYLQGEGAEEKAKEEADGCVGFQRN
>contig-100_18_+0_po6
MMLASYLVYYPCCLLQKLSLIERLY
>contig-100_18_+0_po7
MYVVLTVFLALHDPSRVTYFQRYSNV
>contig-100_18_+0_po8
MALRYIHYSLCRVALNLCMFG
>contig-100_18_+0_po9
MNVIEDQHIHQFLYHLAAKAVTRLASIEI
>contig-100_18_-0_max_po1
MPDMTKYNLVMRRYNNERVLDLTERPVQIQKMLQEQMGYTDDDTIDDISYLIRFQLMPNVSQPLQQDDKEIGEYVDLQSRSLATIPIYLYKHAPSLLSLDVSVNMHMEIPLDFIQTCTNLKQLCIANNEYNAMPSSIQHIASLKHLNISGNRLRDLDHEGLEKLSELRTLRIINNRLETIPSYFASSFQYLTSLFISNNSFTKFPLVVCEINSLAYLDISFNKIQSFPDEIGQLANLVGLFAIANRITGRLPASFINLTKLQELDIRQNLITDLDVVSHLPKLEILLVNYNSSSIINFQIKNLKELKMYKNHLTQFNLTSSSGGKSLTELNLSNCKLSSLPEGLFENTLGLKRLVLDSNTLSTLPSSIGALQKLTKLSIQNNYLEVLPSEIGKLGKLKGIDAQKNNLKALPKEIWLCASLSTLNCSSNLLDSFPEPYSAITSPPVPNKVSQSDSASVINSMDNILNMMPTSSLNADQGSIKHLHTSSKNATMADIMSHAQSESLQSYCFNPSSSFGSLRNHPPPLSLSLQHLLLGDNRLTDDIWAPLSLFSELRTLNLSFNDLYEIPAGGLRYQLYELYLSGNQFTSLPADDIEKLQFLRVLAVNGNKLQTLPAEIGKLRKLVVLDVGNNVLKYNIANWPYDWNWNWNLSLKYLNLSGNKRLEIQKTHPDPFNPKDKDLSDFSALTKLRMLGLMDITILGVSIPEEFHDRRVRTSPSEVNSMSYGIADWLGPSDHLSTWDLVMPRFRSKEDECIFALFDGSKHPKGGCRLTKQLNDKITTHFTKELATIKSEDTIVSAIRRAFLSLEQSLGSLSQIDKESGASAVVCYISGTKLYVANVGDVLAVISRNNGQAFEITQKHIPLNPSEVSRIRAAGGYVSNSGLLKNELKVSRSFGHFHLIPVVNCNPFVSTIDLSENDEFVIMASRGLWDKMTYQTAVDIARTEKDDLMAAAQKLRDFAITYGANDNLMVMVIGVGDMFDKRDKRFRKNNICTGRSGTDGVAEDGMLMKSNKRRGKEEVPGDSTLARLEREVAPPVSQVALVFTDIKSSTQFWETQPENMRAAIKIHDAIMRRTLRSVGGYEVKTEGDAFMVCFKNITAALLWCFTVQLQLLKADWPAGILNAEEGREIEKDGVIIYKGLSVRMGIHWGTPVSERNPITQRMDYFGPVVNKASRICNAADGGQICVSSDVIAALRNFPSMFSDDAELDENLDKDEGSFPVSRDLLQLKKLGFHVVELGERRLKGLETPETLSLVYSKQLLGRIDVGESEMVASLGQPPLDASLLSKPSKSDTMATVSAIPALDSSSPPPIDYIAAQSITRKTLRTIDPSLVCAMSNLAIRLERLTSGHVLSQTTEGSSVLSKYTHKESLCSSSFLAVSAENSGLGLILDQHIREEATDEELMVMMENCVTRVENATSALYLQRMGRFANVLEKLSEAIEADAMHIMKALQMYAELTTN
>contig-100_18_+1_po1
MHGVCFNCFTQFFQHICKTSHPL
>contig-100_18_+1_po2
MNLDGCSHILWLSFPKLSRAFDICEH
>contig-100_18_+1_po3
MFLGNFKCLSVVSGDYCKYVPHISNIKLSTRNIAHNS
>contig-100_18_+1_max_po4
MEFFRDRNTQNSDIHETKHAEFCQSAKIRKVLIFRIERVWMCFLDF
>contig-100_18_+1_po5
MFKRSYMLDGRWHCVIFIIRYAELL
>contig-100_18_+1_po6
MESVISLIRSIYFYVSVSLWNIPLFLNMEIFKFSLIVI
>contig-100_18_-1_max_po1
AHMHSTSWEQSNNGGKRKDTQIEALLPNNNQHSDSFFNRVFGHHSPESSRAGSPIPPPLNQQTLKSETAVEKSSSYQYYNSSTDTTPLSVTVPYLSTATILTSDLENRMQRRRSFNGQTSDTNSLKPKPVPTASVSARVSPIPSGLEAQNSTVPYPRGGTHIGANEDCDSLVRRSNSIDHGQFRLEEHQPKKRHFFRLGKKRNNSSNGTSSSITSTMTSSTTATLSSTNQTMLATRKKSNEIDIRYISDLSSASDVQKHPYQKQKDERKKLASRKGKLDNGKDQLFQLKLDQNFETMDGIFKSDLNKTVSPNPQLTADNLSLVLKKVFVVLT
>contig-100_18_-1_po2
MTIKLNLKISMFRKSGIFQRETLT
>contig-100_18_-1_po3
MIKKLVNMLIFNHVHWQLYQYIYISMRHLYYHLMFL
>contig-100_18_-1_po4
MLYLICQSLKFFWLTIILQASLISKSKT
>contig-100_18_-1_po5
MLIKALSSIYIQALKMPLWQTSCLTLNRNRYSHTVLIHLVPLEAYATIRLLFRFLFSTFSLEITD
>contig-100_18_-1_po6
MKYQQEDYAINFMNSTSLETSLLHCLQMILKNFNFYVF
>contig-100_18_-1_po7
MLEIMYSNIILLIGLTTGTGTGT
>contig-100_18_-1_po8
MILWQRHKNYAILLLHMVQMIT
>contig-100_18_-1_po9
MLLQLYETFQVCLVMMLSWMKT
>contig-100_18_-1_po10
MHRYCPSLLKVTLWPLYLLFLLWIPLHHLQ
>contig-100_18_-1_po11
MSYPKPQKGVLFSVSIPIRNLCAVAVFSLLARRTQD
>contig-100_18_+2_po1
FVVNSAYICKAFIICMASASIASLSFSNTFAKRPILCK
>contig-100_18_+2_po2
MRTDRPLYIMTPSFSISLPSSALSIPAGQSAFNSCS
>contig-100_18_+2_max_po3
MLFFLKRLSRLSNMSPTPITMTIKLSFAPYVIAKSRNFCAAAIRSSFSVRAMSTAVWYVILSQRPLEAIITNSSFSDRSMVDTNGLQLTTGIRWK
>contig-100_18_+2_po4
MVSSLLIVASSLVKWVVILSFNCFVKRQPPLGCFDPSNKAKIHSSSFDRKRGITRSQVERWSEGPSQSAIP
>contig-100_18_+2_po5
MRPSMRSFVKALKSERSLSLGLKGSGCVFWISNRLLPERFKYFKLKFQFQFQS
>contig-100_18_+2_po6
MEDGIALYSLFAMQSCFKFVHVWMKSRGISICIFTETSSDSKDGACLYRYIGIVANERD
>contig-100_18_+2_po7
MSGIKNLLANFFNISYVVVFKGIWRVL
>contig-100_18_+2_po8
MELYCFELPDLMVLGLLGPILRQLVQALALSCSYQMFVR
>contig-100_18_+2_po9
MNYNTDTKTIFLLLSLILGFAGLRVEE
>contig-100_18_-2_po1
HICIQQVGNNRITVEKERIHK
>contig-100_18_-2_max_po2
MANFDWKSINQRNGISSDSVKREIIAVMERHLQ
>contig-100_18_-2_po3
MGSAFIVFRAENTQSVIQRLV
>contig-100_19_+0_max_po1
CFMSKYIPLIWKGTKWAVQLGCFAHLFNQHVAELTWCIGPSMLPNFELSGIVVVDHLYKHYSGLKIGDVITCTSPAVPGRVVMKRIIGMPGDNVCVDPTVSDRKYINVPKGHIWLGGDNLSNSTDSRSYGPVSMGLIKGRVFAKVWPEPELLRNNLTLIA
>contig-100_19_+0_po2
MNSCLNKRTKNVNWAKSSFLVKHLLVVER
>contig-100_19_+0_po3
MAPKLIPPRILPYKRVAATSVTGLTTLASC
>contig-100_19_+0_po4
MVSFLTEEKEAVGVGKSSVVGA
>contig-100_19_+0_po5
MRIVRFSMSETLKTTDSIGRSSMG
>contig-100_19_+0_po6
MNAALEIMTRANKSTGTTSAKDSLMSGGKA
>contig-100_19_+0_po7
MPLAPVTPSTQPGKGSLTAAPI
>contig-100_19_+0_po8
MNASICLHSSAKSMILNVPSVFVSNARSSLSL
>contig-100_19_+0_po9
MICSLSASVIDKSGEMISPAIGMTLCFTISSNFDFPIRCLSSTKALLLNISFFNLSTGLPILFRLLLPLRIKMYTRPKLCCNDCISFHKIVLPMNPVAPVIKIFLCL
>contig-100_19_-0_po1
KKKKKKIDLHVQLIIRKGSCFLFLVRTSMI
>contig-100_19_-0_po2
MKIMIQSKNSSIILIKKPMNILKRKLSWKRNMSRNL
>contig-100_19_-0_po3
MNQPRKKNQLKITSRNHPRNLPRNQPKKL
>contig-100_19_-0_po4
MVKRPTVTLLRSFQGLFLIFTSTKIS
>contig-100_19_-0_po5
MNVNKWRHSFMLPWLILIQVYLMVIFRNVFIQ
>contig-100_19_-0_max_po6
MKTMMPKSYQPQSLISLISIKSLPLDSTIIPPGERSIEPFIPTGLETPHNLCRQSKIILVVGARCLNPVSSSNTNSLSHFPLCSAKLSIEPSKMPRAVVNPCSHFCDIPISLITEMCSIWVSWSLLTLSLISPSFSSCIGRDIW
>contig-100_19_-0_po7
MMMKGIIPYSIGRLNPWSLVSLTSKSVRCAC
>contig-100_19_-0_po8
MMLVLEIVSSRLLKLLVSLKKQW
>contig-100_19_-0_po9
MKPWLFWALSLISCGYQVLTLSVVIHPHDLRSAQLWLQPIPKCSCQNTVRFRW
>contig-100_19_-0_po10
MAESVVVSAWVPFINISTGFIKSYLPRV
>contig-100_19_-0_po11
MKNQKTTKWSMFLYWPPSFIQRLMLIGSRPVHFLPFEIYPLCLARASLSCPNGSQPT
>contig-100_19_-0_po12
MKIWLLSLPERIYQKMMRMKIFF
>contig-100_19_-0_po13
MHKCLINAKAKFEIFYVLRKVMLHNMV
>contig-100_19_+1_po1
MDLFQWVSSKEGCLQRFGQNLNY
>contig-100_19_+1_po2
MRYLINSKEYFHPHHFLVYPFW
>contig-100_19_+1_po3
MCQVYLFLTQDPAFHYSLMLLHNVSQYEHPQ
>contig-100_19_+1_max_po4
MSDVKESSSVPATTEAPAEPPQVTRQKYEEAKQELQALLNRKKQVDTNLINLEHAIYLFEGSYLEDTQQNGNIIRGFDGYLTNRTDRRKPKFTELDRLFSLSSSTYQKALAQKEEKDQDSSQDDRSIHSISGSSLSAKRDKKRKLKSNHGSPYKKKKTTSFSDDELDV
>contig-100_19_-1_po1
KKKKKKLIYTSNSSSEKEVVFFFL
>contig-100_19_-1_po2
MACSKLIKFVSTCFFLFSNACSSCFASSYF
>contig-100_19_-1_max_po3
MALGYIDVFSVRNSRIYTYIISWHANDSLHNNSSWYSR
>contig-100_19_-1_po4
MLIKKVSKTTQLNGPFGSFPDQRNVFAHET
>contig-100_19_+2_po1
FHEQIHSFDLERNQMGRSAGLFCSPF
>contig-100_19_+2_po2
MKPVDMLINGTQADTTTDSAIQKSCRHKCHRTYNTGFMLTALNLFGNKISYSILLFHWNRT
>contig-100_19_+2_po3
MNHISKSNKGTTILALFDRFLGTFSR
>contig-100_19_+2_po4
MMITQSSFYDHVDDTIMVSGLQSPCTRSSTLDHHRKRTVF
>contig-100_19_+2_max_po5
MHLRSFSHALKDLESFSYHCFLRDTRSFNNLLDTISNTSIIQYFDSNMLFMSLRSVEPESQMGHILCIFQSIRIIMTPIIQARIKIIDPLL
>contig-100_19_+2_po6
MGTKGIVHHISRPMQLLKLGEIKLRVSSDQDTQMLHISVIKEIGMSQK
>contig-100_19_+2_po7
MNGSIDLSPGGMIVESSGRDLIEIREIRDCGWYDFGIIVFIVQDFVVGQNEFITRRGHECSTRNHDASKQIDRDHIGQGFTDVWW
>contig-100_19_+2_po8
MFIGFFISMIEEFLLCIIIFISYKYCWRIHLFFYYCIVIILLFCVYHNIFHIF
>contig-100_19_+2_po9
MIDRFTVFQALLYLLKETRNVN
>contig-100_19_+2_po10
MEVLTRKRKQLPFRMMSWTCKSIFFFFF
>contig-100_19_-2_max_po1
MSENMKDVMIDTEKKNDNNTIIEEKMDTPTVLVTNENNDTKQELFNHTDKEADEHIKEEAVMEKEYVEEPVKDLTRDEKFVKESNKNKESIVVGETIKEAVDEPTKKEESVKDHIEEPSKKLAEEPAKEIIEESVTNQTKIHTLTNGKAANSDFTQELSGPVLDFYKHKNILMTGATGFIGKTILWKLIQSLQHNLGRVYILIRSGSNKRNKIGRPVERLKNEIFNNKAFVLLRQRMGKSKFDEIVKHKVIPIAGDIISPDLSMTDADREQIIEDVHIVIHCAAALNYNERLDLALETNTLGTLRIMDLADECKQMEAFIHASLAYTDPSLPDGHIQERVYPMKVGDPEELLTEIVDLELQDIPKMTQRILAYYPNTYTFTKLLTEHLIMKRVDINRIEEAQGGKAQWPIAIIRATQIGAAVSEPLPGWVDGVTGANGMIYLMGKGIQALPPDISESLADVVPVDLFARVMISSAAFMTPPGYKFILPYNEILDDEDNDAEIIPTTIPYFPYLYQVSATGLNNHTTWRKIYRAVHTYWTRNTTQPLPSVEDYFGGGRSLFKPSFFIKYKFPQSLSSVLGKTVNRTIENASSRCESVQSFLRHTYFFDHRNVQHLGILVATDPEFDLTKFQQLHWSRYMVNYAFGTHAYISPVPGLRNITLSDGWSCALYDDERDHPILDRPIESVVFSVSDIEKRTMRMLNELAASLESPHQKKTLEQWVNDFDASLDDWCHDDSDRLKDTKNMAHLGFWLNRPEGHEEHVRIEVLNDARVGNCIKQIIETSGVPQKTVVGEALKILQRMRERTEMHYIWSAGAFLHRLFQRMFSSLRVRDHDLARLKEECAGKNVVYVPVSKTMTDQILVWYICLRYELPLPAMVCDEALALLGPISDILRISGAYFVRRDPSTRSPLSSAVAAAYTEVLLSEHGALSMVIERARSRTGRLQTAYHDGIINMIIEGTLGNHHQAPTTELLPTPTASFSSVKKDTIFVPVNITYEKIPELRTLIDQVLDQKLRNPTTNSSSLLRPSTSTAERTKETIEKGKYGRAFVGFGNVVHVKSSVQEASLSKNKRLSSIPVKKEDAVADFIAKKIQRGQHEASVVSPVTLVAATLLYGRIRGGISLGAIYQHIHWLHKELSAKGMSVDWQPDEDAPSIVSYAFQLLDARNNLTLDGKRVTDQTIVRVVEHADNVMDLSYTASQLIEIFLPEALFSVVYLSTTSKCLTRKELLAQFTFLVRLFRHEFIYPWNRQEKFNALLEWFLERNLLVVNKEGNYEKSENDKMEHVSLLASFIYPTLDAYWITSCSLSALRDLPFMPRKSVPVLSQWIAAHLITGRRTVYREVLSTEASQNAVDNFLAIGFIDAVQPKTILSPDAQILLLELGVKTNEDLVTVSTRKDIPENDEDENILLNLSDIASLCHEIEKYRFVTENSSHNAQVFDKCQSQIRNILRSEKSYASQHGMKLEREEEQMIQLVYSLKVATAVQQEENGKHSRRVSQAYNLK
>contig-100_19_-2_po2
MYFLSETVGSTHTLSPGMPMIRFITTLPGTAGEVQVMTSPIFSPL
>contig-100_20_+0_po1
LFFFFKKNKLKSLKVNYKQKIIV
>contig-100_20_+0_max_po2
MPVINNNESIPASLKLKTGQIFTGTSFGAPVSAFGEAVFTTSVVGYPESMTDPSYTGQILVFTQPLVGNYGVPGQIKDEFGLFKYFESDRIQVQGIIVNDYATEYSHWTAVESLGEWCTRHNVPAISGVDTRALTQLLRDQGSTLGKICVGEDYLVDNIDSIDFPNPNSENLVAKVSTKIPITYNTKGDVKIAVIDCGVKQNILRCLASRGAAVTVLPHNYNFNESADQFDGLFISNGPGSPTFCIETINNLKVAFETFNKPIFGICMGNLLLGMAAGLDVYKLPFGNRGHNQPALNVDSGLCYITSQNHGYALNDKNMPSQWKRLFVNANDGSNEGIQHATKPIFSVQFHPEAKGGPQDTYYLFEEFLNYVRAEKASNDVNKTTISNIQQSAIPTCV
>contig-100_20_+0_po3
MNLFKFLKAFKLNKFLFGIISIGWYLYFSKCIVQFLFINQ
>contig-100_20_+0_po4
MIIVQIQRFKHVCFLQVSILCTKISNC
>contig-100_20_+0_po5
MLLQFTFHIMINHYFCLHVRRTLNPRRDTNSDLLRLGFIGDTFKGGTKFIGKRFQSF
>contig-100_20_+0_po6
MDLAQMFQLCNHSLELSYTFSFIHFICTQQIYDICQSSFSTHQIMVDLSHFDEGHRVTVDNKCHETFTQIT
>contig-100_20_+0_po7
MHFFHFFCKCQVLFCQLFYQIFSAQSIIKRLFQFFDSKFSQPKPFACLVKLSF
>contig-100_20_+0_po8
MSFKLNDFQRCLFLTISFRHTVHDISFLFQHIQIHADLFNLIL
>contig-100_20_+0_po9
MIQSTIKISLALNHTTVLSLRFV
>contig-100_20_-0_max_po1
MPSQAFGGLQLLAWLAITKNQYHLPLVVRKEAVLYLNSSQKHLLLLLLQQRLVRAFHLPSIKRRKSRASIDRMTHAFPGRFESIKERALKWKEKKNQKKNQKKGLSKIKAKRN
>contig-100_20_-0_po2
MSWKIITLRLRNSYKPRLIIEICCCVNKWKE
>contig-100_20_-0_po3
MPSSRQKMTLSPVSCYSSDWSLNLN
>contig-100_20_-0_po4
MPLVLRYANSVMRPTNRLPNTLKLRLEAKRT
>contig-100_20_-0_po5
MNLVPPLKVSPMKPRRKRSLLVSRLGFNVRLT
>contig-100_20_-0_po6
MHVSQVQQPRSYSYLPKEEEVNGKAIRNYPIIDTKCSNPSCILSNVVVKY
>contig-100_20_-0_po7
MHLLKYKYHPILIIPKRNLFNLKALRNLKRFIICLFDNCYAKIKKNKACLFLIYGIYCI
>contig-100_20_+1_po1
MVCLDKSRMNLVSSNILNLIVSKFKVSSSMTTLLSTLTGLLLNLLVSGVLVTMFLLSLAWIRVLSPNYYVIKVLLWAKFAWVKIILWIISTLLISPTLTLKTWLPRSLPRSLSLTILKVMSRLLSLIVV
>contig-100_20_+1_po2
MVSLSLMALALLLFVSKPSTTSRLLLRLSINLSLVFVWVTSCSVWLLVLMFTNCPLVIVAITNPL
>contig-100_20_+1_po3
MIKTCLLNGSVSLSMPTMVPMKAFNTLLSPSFLFNFTLKLKVVLKILITCLKNSSIMFAPKKPAMMSTRQLLATFNSLPFLLVSKLFNHLFFIFIYNIFHK
>contig-100_20_+1_po4
MTLAVALAIRASLISVRVSCTTDLTMDLAAT
>contig-100_20_+1_po5
MFLSSLSSDKSEVSSKNISAFFVADKRFSSF
>contig-100_20_+1_po6
MKVIGLQLTINVTKRLLKSLNQPAL
>contig-100_20_+1_max_po7
MTSKGVFSSPSLSGTRFMISASFFNTSKSTLISSILSFNTLTSCCKFSAFSSATSLSSVIISSDSIASLYLLSYASCSVTDSFNSLFVSLNSLCKSDILSCSLFLNVKNCSASSFTFSCSLCLSRSSCRLVSRIFNFKRSSS
>contig-100_20_+1_po8
MGGDIDFLLLLAKPATVGLRRPEMALFCGNRLMREGNKVVEVEVLVLLVAAAKLGSLAGANREELTVGVGDSTVA
>contig-100_20_+1_po9
MVPTLPCVCARAPTLSSAEISLLLFLEGPKELLNLCLFSKL
>contig-100_20_+2_po1
MYIHAYEKCSADYICDQIWKSSENY
>contig-100_20_+2_po2
MCFGSLWYIFHWFESASFFLLILHNDV
>contig-100_20_+2_po3
MHELNQRIDLRYFLHFVSNGSRSDVPIVQSFFGAQLHIQLHSLHLYATDLRYLSIFFQYPPNHGRLVPF
>contig-100_20_+2_po4
MSRNVYSNHLTNQPFDASHRLISNFRGLYP
>contig-100_20_+2_max_po5
MLLALLLIPLILSLFLLTPFVNPIFYLAVYFLTSRIVLPLPSPFHALYVFLDLLVVWSQGSLISNEVLHNLSRGPSVLIY
>contig-100_20_-2_max_po1
NFENRQRLSSSFGPSRNNNNDISAELKVGARAQTQGKVGTIRFVGTTSFQTGKWVGIELDEPQGKNSGVVQGKRYFDCRLNHGVFVRPSQVKVIEDQATVESPTPTVSSSRFAPARDPNLAAATSKTSTSTSTTLLPSRISRLPQNNAISGLRRPTVAGLASNNKKSISPPISREKRSSTLSQFKSETSSPSSSPTASRSSFSFAQHQAEEIKSKHRSDDSRLSREIRVNQRKSPEVEREEEPEEEPEEGPQQDKSQEELERPREIIHSTPEPKEITIEQEVVKTSSTGLKNNNQPAYGSLAANLPVSKSEQMVPLKDYEELRLKLKILETKRQEDRERHREHEKVKEEAEQFLTLRNKLQDKISDLQRELRETKRELKESVTEQEAYESKYNDAIESLEMMTLDKEVAEEKAENLQQEVNVLKDKIEEISVDLDVLKKEADIMNRVPERDGEEKTPLEVIQLERHNERLKEALMRLRDATMARENELCDKIKELEKETHELEELKTQFNKTRERLRLAELTIEELKQSLDDALGAEDLVEQLTEKNLALTEKMEEMHLVVEDLEALKELADELEDNHIETEKQLQAEIDHRDMLLREQMERMRAAEETNADYETTIQQFRELVTMLQNDLEHLRHKEVSQQSEQRTLSSQSQAMMSLNIQLQSTVMKAQAKSIDLELRKLEAAQANDRLSYIQPYLPDAFFKTENDAISCVLLFKRLVFKSELIIKQLDQNHPISEKIMDTVPESLISVCEMRQRAGWLSDLSKRFVTFIVNCNPMTFIKMGQVYHDLVGTERRLTNIVDLLRTDEVNEAECVTELQRMIAQLEHLSEIHLIQNEENNVDQFFGLTRALDLNADRLTVELTFVRQALDNAARKENITIIEGLNKLDFDYLEPLGRLIVQAKNSKILAKKLLRQLEDLSEQALTLTFDYLHRFKMLYAISSKICKFCYETYKQVAKYTETKVGSKEDISLEAIRQIVYNKADEILEIPESTMWEGCLKTLKSLTNELGSTFESISNETKTQKITISVSPWIQRASDMKAEIVINHDMERKLQQHSDEILKLIKDVKLKDQSLQEANVKIELLEKRMEIVKKQTEQIQTLEESLSKSQQQQQEYSQEAEKLKAEYEGLKEEHAQLQKEVAQKEEKRLSATKKAEMFLEDTSLLSLDNEDKNIDVYILSNQLESLKSAIRYLRAENAYLKETDMLKSLNLDYYHSRQVPSTPPLTDDDTSDDDDEQVNQVAAKSMVRSVVQETRTLIKDARIASATAKVIQLSPERRGGKWQSDKKLPDYRYQMQQSVLYTLKRRCEVLKEKMKQIQTNERYTKGNQNTLLVDKKKLNNALAKVQIPSNTNNTEKKLVQLESFKEFEKIHNMFIR
>contig-100_20_-2_po2
MKNKWLNSLDTSRNGRLLNVANSCLVDIIAGFFGANIIEEFFKQVISILRTTFSFRVKLNRKDGLSSVLNAFIGTIVGIDKETLPLRRHVFIIQSITMVLRSDITKTGIHI
>contig-100_20_-2_po3
MATITKGQFVNIKTSSHTEQEVTHTNTKDRFIESLKSNLEVVDGFDTKSRRARAIRDKETIKLISRLVKIVIVRQNSNSSTTAGKTAKNILLYTTINDSNLDITFSIVSDRDLGRDLGNQVFRVRVGEINRVDIIHKIIFTHANFAQSRTLIT
>contig-100_20_-2_po4
MISKFDHRYNRPSTFRKREYT
>contig-100_21_+0_po1
MEDSQKPFHPFAVVPTPMLKGSQ
>contig-100_21_+0_max_po2
MPPQNLRSNIGIIFQTWLPVYPLFDLLHRRNCVK
>contig-100_21_+0_po3
MQDSLKNLATSLSSQLIAKGNAFAVSHHQ
>contig-100_21_+0_po4
MRVSSSSHSLSLLKQQQHLLYQ
>contig-100_21_+0_po5
MAALLSLIIFQSTQQLYQNIRFLLLPKRAKVQ
>contig-100_21_-0_max_po1
EEKNMDISIKSQTSKEQNYQNDPRFRKYVQLVEKNLQSFDAVYEWADIISFLGRLLKSFQAYPQFPIIPRKQLVAKRLAQCLNPGFPAGVHQKTLEVYAFILKTIGLDQLADDLALWSTGLFPFVQFAATHVKPQLLTIFENYYFPLKGRLRPAIRGFIIALSPALEEEGSEYFDKVVALIERLSETVELPFFYSCVWLVMISNPGLRPAILNYLLRKLPKITDREDVAVVLGGKENVSLMIRAFSATLNDHQLLVQRGLLELLVQNFVLKHRMVPHDDLVILMKAALGIVLRKDMSLNRRLYAWLLGSEGSVQTQIVYFNSFAEKAATQAMRSMLHQEQNNLQKPYKILISLMDKSEMGQPIVNSIFMDSLVSLHKSQSSVDVMQSANMWMDMMEPYLICMKLFECIDTYFPSNKLPNALENLKLVKFALTSFKFTDDEIQQMHFPLLLAVMTKKLQDSLRNPAFIDILSQVDECLYLILTLLEQLPEAIFLKEHTPGHGRQFDSSMNVLDYTREYYGYQNLQQQIDGVPEEEDTKETHNEEEGDLSSQHMKQSIQFQLQKRPEFEPLRGSVLVKEVTDNLIKFLIEFMNSYIILPEDPLNGIDVGAEGKRLKHIEHYLERVLLNTCTAINHMSKFADHSFTVNHALTKALLNCSQQVHAFGLVNASLTTLIQLIKRKRFVDISILKDASQIKKVMDKLWSFLSPSTQLLHMRTVELIWLVVHVSLPHQVETIVSNFLIHQENTESYEKFGIIWELSESIPEASLTFSRPMMLILDLLSDCALKKRIGESWVRSYLKSYVRVLEPFILTLLNKKVIRQPTTLQIEWKHQLLKNQQPKTTEIAYFLYVKPFDTEIVDYIFTLLTHLFQFGGQNALKDCKNHFIDPEGSISKAVQTSLIEANITDTTLTFLDVLVLTAIRYLESESNNNHLTPNNIRSIQLHAIDLLYLIVSKLDHMNIQLIEKIQTGCLNKLLFCVTTKEFDLQQKLLHLLHSTLAITSANAYHAREHQRKLSTESETNKIENETNEAILLAQSCSDLFVKTVIDAFTLPSNRSMLPHWTDFLSAVLPCIKHGFQHMIVPILICICHQTHLRCSVINITIHEKPSACISSEAAEKEMLILLSSLEKIIMFCLTEKNVSEDWFINSACDMPIPQLSENSGLSGFAQFVHESQKYEKPRDVILYQLPVIFHILLDVWKVFRKPEWTQEITQSLGNAKVEAILHSFSYAADQTKGRLEAMFERLFRYSTVDFVEAFTEIFFIENPLALELEQQQMDEKAFDYLPLDVLSATPSSTPEHIISILLDSIRQRTPGTYHNRRRRILRLGKLTDTSLLRFAEIYCGYMRKPESVIILWPIIHSFAKDYLSQASTFKAFLPGLMRFLTVALEELSLSEGYEKDRRIRRDAQDLYQRCVDYCILIAGKALDQSLWMRRPTTVYDESATDDGSSIHTADSTFTEEKNLSTSNVSDLEKKASWKTREDGLINQINQYLANRVIPKLRKLVGDNDKINSLLNNLVYYVIVPSLKSKTRSTVILNQLCEMAYMPFTYKTWRKEVWDVFIDNRFFYMNAATAKKWKTVIQTAFSIEKERFTELMSRITISPSTTFFSNKDQETLNGALNLRRLSFVLFAGTVDQYVPQLPVIQEKIVELLKLEHGEMVHIEIYLCLRIMLVRFSQKHLMNFWPVLITELMRLFNSFVYNDFDYRPEEAQIALAGCKFLDLLCTLELDSFQIYQWIFIRDTVETLIKRPEIGPTPILELLSEKMSAIPNPMDVSAISLIESTTPSSGSLRRPMLTVRTIGSVHQLSFFIEQVGLYVYQSLFTLAKPDLPFIESLLLNDMLDGDMDTTVNEM
>contig-100_21_+1_po1
MNRRTVIRCTFIIDCRRTPHP
>contig-100_21_+1_max_po2
MNGDINHTTSEMRLMTDTDKYRHNHMLKSVLNTWQHGR
>contig-100_21_-1_max_po1
KKRTWISLSKVKHQRNRIIKTTRGFVNMYNLLKRICSRSMQFMNGPISSPFLVDC
>contig-100_21_-1_po2
MTLHCGQLVYFLLYNLQQHTLSHNY
>contig-100_21_-1_po3
MAFQKKRIQKKLTMKRRVIYQVST
>contig-100_21_-1_po4
MHRRLKKSWISFGRSYRLPHSYFICEQWSSYGLLFMFHFLIK
>contig-100_21_-1_po5
MRSRTVKIILLILKALYLKQFRHL
>contig-100_21_-1_po6
MLIMQESIKENYLQKAKRTKLKMRRMRLFYLLSPVQTSLSKL
>contig-100_21_-1_po7
MHSRYLVIEACCHIGQTSYRPCCHVLSTDFSI
>contig-100_21_-1_po8
MKSQGMLYCISYLSFFIFYWTFGRYSESLNGHKK
>contig-100_21_-1_po9
MQQIKQRVDWKPCLKDYSDIRP
>contig-100_21_-1_po10
MMKVQRMTVLLFIQQTQHLQKKRIYRQVMFLTWKRRQAGRQGKMG
>contig-100_21_-1_po11
MEHLIYVDYHLYYLRAQWINMYHSYLSFKKRL
>contig-100_21_-1_po12
MYISLYLHWPNLIYPLSKAFC
>contig-100_21_-1_po13
MTCWMAIWIRLLMKCSHKSYFFFFFFFFF
>contig-100_21_+2_po1
KKKKKKKRNKIYGYISLTVVSISPSNMSFSKRLSIKGRSGLANVNRD
>contig-100_21_+2_po2
MVRTVSMGRLKDPEEGVVDSINEIAETSIGFGIADIFSLSNSRIGVGPISGRLMSVSTVSRIKIH
>contig-100_21_+2_po3
MLSNKIEIICSGVLEGVADKTSNGR
>contig-100_21_+2_po4
MIIFSRLDSKISISFSAASEDIHALGFS
>contig-100_21_+2_po5
MLRLLGSVNASITVLTKRSEQD
>contig-100_21_+2_po6
MAVSTKTSKKVSVVSVIFASIKDV
>contig-100_21_+2_po7
MSIMGLENVRLASGILSDSSQMIPNFS
>contig-100_21_+2_po8
MTFLICDASFRIEMSTKRFRLIN
>contig-100_21_+2_max_po9
MSINAGFLKESCNFFVITANSKGKCICCISSSVNLNDVKANLTSFKFSNALGSLLEGKYVSIHSNSFIQIK
>contig-100_21_+2_po10
MPNAAFIRITRSSWGTIRCFNTKF
>contig-100_21_-2_po1
RKEHGYLYQKSNIKGTELSKRPEVS
>contig-100_21_-2_po2
MGRYHLLSWSIVKIISSLSSVSYYST
>contig-100_21_-2_po3
MFKPRISRWCTPENLRSICFYIEDNWVGSTSR
>contig-100_21_-2_po4
MACCSCFTSSSSRDHCFQLSHSPREHRELRKIWYHLGTV
>contig-100_21_-2_po5
MEASTIKEPTAKDNRDCLFFIRQAI
>contig-100_21_-2_po6
MDTRNNSILGECKSRSYFTQFLLCSRSNKG
>contig-100_21_-2_max_po7
MANYSFICQRLPFSSEYFQGIFTGFDAIFNSCIGRIESFGRI
>contig-100_21_-2_po8
MFTNYACSFFSKASHEFLASTDY
>contig-100_21_-2_po9
MYFRIGFLPNISMDLYSRYSRNTH
>contig-100_22_+0_po1
MTENRQSGRIILDFWLPWEVVD
>contig-100_22_+0_po2
MWSSERRLRIPWEVTFHLPCMSSFSNKWKA
>contig-100_22_+0_po3
MIICLVLILVRLLFILPTISIVCLATTTQQCV
>contig-100_22_+0_po4
MKIQEQEVLLYKSCPTFLTKVLNLIHWLKTSCWIDTTN
>contig-100_22_+0_po5
MYVQREMLLVWPKSCWRHLNRETRSCRF
>contig-100_22_+0_po6
MQHRQKFQWYETMLLSVETHITMNLCVETNIVI
>contig-100_22_+0_po7
MIFWLLSMYSTLTFTFSAIFANYRE
>contig-100_22_+0_max_po8
MKAMVFTQWMFLVVCLIWHWSTLDVKIQTCDFLLTTCSILFVFHSDSVLRINLCLPRTCAFHTMMQTLLLTLARRLRPVKSI
>contig-100_22_+0_po9
MISYSKSWLSFATSFLALTKIILSL
>contig-100_22_+0_po10
MDSCRKLLFPRQRYSHWSMSP
>contig-100_22_-0_po1
MKRIIFGRKRQQPSKVTKTPAFHLIRREIKFCFRFQKVS
>contig-100_22_-0_po2
MGKDRGMIHLDDGNSKPKHGF
>contig-100_22_-0_max_po3
MNTIFTISYIIHKEFQSFSIAAHHKVRSYQGMNRVDHKSMDRRTYKRRTCRHQECHNMKTIGHIGFSRIVVEERKGRHASYQTGNLAPYRVLDHCATIVLCCTFKCSSGPCDNLATNAIATHSHNRICNNFGLW
>contig-100_22_-0_po4
MFNRVLNKAIDHYIMYFVHLTQHFSYLSLDLFI
>contig-100_22_-0_po5
MDFTGRNRLANVNNKVCIIVWNAHVLGKHKLIRSTESE
>contig-100_22_-0_po6
MAFISDICFKVLFTAQQILIHFFTVRNYK
>contig-100_22_-0_po7
MESNQKIIQFTKYELKELIEPVDGDFTIF
>contig-100_22_-0_po8
MFVSTHKFIVMCVSTDKSIVSYH
>contig-100_22_-0_po9
MTHHDHYTHCCVVVARQTIDIVGKMKSKRTKINTKQIIIFSQSVKDHLYN
>contig-100_22_+1_max_po1
MCLGIQSIKRGACQTAFDAGVHCALVEQSSSFYSRKQFKRYPQGQRTYSFLNYSDS
>contig-100_22_+1_po2
MGRDCLFDTMHDDPFVLQQQS
>contig-100_22_-1_po1
MPTKRDERRIPVVLLGISIMRHMAM
>contig-100_22_-1_po2
MLERIEAKGARASIKTSWTDLFSKKLYALIVRRTAFKNLTAWEKTAG
>contig-100_22_-1_po3
MAIASQNMGFKYLDPEDKLCTMFLRHMRILITSSELFSSKRESSLRRTTKIWNRRSSSISS
>contig-100_22_-1_po4
MVSSEVRLTLSTSSVNVSSVIVKALAYDLFKPK
>contig-100_22_-1_po5
MLLLLIVTIVFATTSACGDPTPCSTEY
>contig-100_22_-1_po6
MYSSVKSCLTGSAFDRLNPKTHSLKNSKVKWTSLVAIALLMLTIKSASLYGTHMSLANTS
>contig-100_22_-1_po7
MGISQSSENRVKSNTSSKGRLRLGSITLNI
>contig-100_22_-1_po8
MVRFSSKIFCVSLGARDRRKDRSREILSRFSDMYLCNFM
>contig-100_22_-1_max_po9
MTLLAKFCMSRVACSRIFFVFLDFGKACLDTPEFSGVRMAGLNNLKNTNPPTCVLAASENLLFTAFTRKASSWRNILGAIEADLQIAPKSISVTLQTFRLFFMMISTDASFTGSISHVSSSSGKALINSKAG
>contig-100_22_-1_po10
MTAFKSGKTLFLDSNASSRTSATPAASPVGHTSQRDKAISISDSTSNSTNLSYRSNMMFSANVSN
>contig-100_22_-1_po11
MTYKEGERSPPKVSLTVSLTTTLSEVSNSTISTTNFSINIADLTGDPMRSPALLFLSSS
>contig-100_22_-1_po12
MFSSSISAVNRLPPKAAKNPV
>contig-100_22_+2_max_po1
KIGGLVRHEKLRGPSAKSSTATVGAALPFPAPISRKEVDDGKQTEWQNYTGFLAALGGSRLTAEMEEENIQDELKKSKAGDRIGSPVKSAILIEKFVVEMVELLTSDNVVVRETVKDTLGGDLSPSLYVILFQQMESVMSKCLNTDGEILCSSTNTLFVEQSVLVIKMILDRLTENDYLLSVDFGTLALHFANYINRLPRDNYTTMRIMIMMCHLVEVLMLKKDQVVIRDDVRVKNKLLEIIIEWTSAFNLFVASNSTLETNNLQNKEVQRDLDQICLKAIVALLSKLPLQTAEQSREVDRATSKNRLFQKYFSFFTQLLDRCHRQEAEVGQNVNSPYATTLTFKANLPVKQADTYWGPLKESTVNAISNLLSANVEVGLRSTLAMGYHEDSRTRSAFIQVLSNILNQGAQFDTLAENIMLDRYDKLVELLVESDMEIALSLCDVCPTGDAAGVAEVLLEAFESRNKVLPLLKAVIEKEVGSAEQESTLFRGTNMASRILSTFARNTCMDYVRTTLQPALELINALPEEELTWEMDPVKDASVEIIMKNKRNVCKVTEILLGAICKSASIAPRMFRQELAFLVNAVNKRFSDAAKTQVGGFVFLRLFNPAILTPENSGVSKQALPKSKNTKKILLQATRLMQNLANNVMFGAKEPHLISLNDFITNNLYRVANFLREIAAVPLEEVQDTPVVRLETLTHMKLHRYMSENLDKISRDLSLRRSRAPNETQKILELKRTMENFSNLLGQMGPPSDATQAEVSMVRNYALVSGNTHYNEFMRRNKHRDLNSIQSLNVMYQGGVSRSGNPVFYLIARHIPSDNLDYELLVYYMLRVMEPSLNRPFELVFDLTRFSEDCEIPIHWFNQFFQLIFSELNDFLVAFHVFNPNFYFQRYIRKLPRVITNRLVRRTKFSTSVSELSQYIAPFEIRLPKESYEIQREMGMTIKNAFIVNSFKSMIPVQIKIGAEYFQVTTIREQEILWSLNTILNNIYSMNDLVDIYLPPATPNKKANDEGEIHITVHRGKSTMSLIVPNREEVYKYLLSSKKNFETNITNESHGIHPMDVPGRMLNMALVNLGCEDPNLRLSAYNLLYSLCISFRFSAANQLVFAKDMCVPYNDADFIVNISKAIATSEVHLTLEFLSECVLGFNRSNAEPVRQLLTLEYIVPWLNNLALFTHGNNLKDIHKVKELIRSLITLTAEKPKLYEQIQRKV
>contig-100_22_+2_po2
MYEIHNIMIDCLIQYSVEHGVGSPQAEVVANTIVTMSSNSIRGKIVTRTRRALESTAQNYCGTVVKHPVWGEIACLIRCMTTLSFFNNNPRKPYMADCFHIMALLVSTGPTFIRSSIHGFVVNTIHTLVTSDFVMSSNRKRLKFLMDDVGDGKYRVHFGLNKSYANAFTITDETLTDDVESVSLTSLETIVQLLLDTINYAAPSTDIANAWRARWMSLATSMTFQFNPALQPRSFVILGCLAQDEIDDDLLFQILVVLRNELSRFDENNSELVISILMCLKNIVHNLSSGSRYLKPMFWLAIAIVQMNHPAVFSHAVRFLNAVLRTMSAYNFFENRSVQDVLMEARAPFASILSNIDAAAGVSFDTQFSFAIAGTLLKGFRCSDARENIYMCLTDFLETETKLDFTTNKVESRCLGYFAGLLPFAAKNDALHELLNLAGGVDIDVDTLTVPSDVYMAIWRMMDIPNNTTGILLSSLLVGMLSLAETESERLFLYGFLSKAAVSTPEVFALVYESLIPKMNSIVISSNNVLLIEAVKEILLTACSEPTIGSVERMNQQKVYLEKIGFDAFGEVDFGRMKTEVSVSARLTSELLYMICE
>contig-100_22_-2_max_po1
MSTKDNLIHISYIKVHSSVLHSQRLLSSSFQNQLLQTRQIQSFQDTPFADSFFQPIQSWVPNMQ
>contig-100_22_-2_po2
MKYKENRASCKQKVASLDLHIQG
>contig-100_22_-2_po3
MEAPFDQANWKNSPWYASVPRSFVFH
>contig-100_22_-2_po4
MPPAGLRPHQQHLPLDIHRKEIKRFPYLTQLVTRLICRIDPT
>contig-100_22_-2_po5
MSMWLHMDYLHFGPLQLLVCDICLTIV
>contig-100_23_+0_po1
MYLLLMPSRKFQILKRLGATSL
>contig-100_23_+0_po2
MLFIPQAILFIYLLYSKLSEQPITSFYCLEIMIIKVWLRLQ
>contig-100_23_+0_po3
MYRQNKKNSNNNNSSSRKNSRKNSSSKK
>contig-100_23_+0_po4
MAQERWRKIVRMCKWKQKITSSRLSWKQIWQELK
>contig-100_23_+0_po5
MQVRAIWLLIGMTTVRIVRPLS
>contig-100_23_+0_po6
MNKLPLTTEVHLKMRASKRKIQKQKQTCISKMPS
>contig-100_23_+0_po7
MHSLSYPKYLTLHMKYFGLLSKAYVFI
>contig-100_23_+0_max_po8
MIVMVRLWITSMNVLFMCFQKSQLRINTRYPMVRTMIIRLLKQQVPNTLASMLTLSSFLLP
>contig-100_23_+0_po9
MKIHHGRAKTSWAPWSSAFPLPMNPPQP
>contig-100_23_+0_po10
MIQRPLKTQNTVNNFFRKAYGNSIGSQRRVLHFYLNMDFWETVIPVILRYSC
>contig-100_23_+0_po11
MLFDLFFRPLDYQERVKRLIDLCLNLQKDMSTAILLCLLVQKLPMYLLFQ
>contig-100_23_+0_po12
MTFYEIIVVLMMELIFQESYWKAFLKRFRIMKSR
>contig-100_23_+0_po13
MRVLRVMYVERHTRQRLRRWDLKLKHYFAVC
>contig-100_23_+0_po14
MGMQLLILYVLYVRPPGKRLYRLPIWNIQECTAYKSLSKSLTTT
>contig-100_23_+0_po15
MMWRFASAHWNTCLKLSRNTVLLILLNSGQLSLVRLCSPCSTI
>contig-100_23_+0_po16
MGRMVEDRCRQKTTVFGYLLR
>contig-100_23_+0_po17
MKYLLYMLNSIMKLNPRILLLGHLLL
>contig-100_23_+0_po18
MYLNFTHLLLNYWDKKTYYQRFVLHYVLY
>contig-100_23_-0_max_po1
MRACEPPHHHFASRFLLIHKVQQTKTSPKSHPCCLSVHL
>contig-100_23_-0_po2
MNLYSARISQYHGDHCFPKIHVQIKMQYPSLASN
>contig-100_23_-0_po3
MINFVMKLLEKTLIFSSLFMRFLL
>contig-100_23_-1_po1
MFHMRSRVKSDRVILACSTTTG
>contig-100_23_-1_po2
MHNGHIFCFMFTKIFTNNRLIQ
>contig-100_23_-1_po3
MDARVLGTCCFRRRMIIVLTIGYLVLMRSCDF
>contig-100_23_-1_po4
MNKTFIDVIQSLTITIIIDVNVDQCLRILSDPK
>contig-100_23_-1_max_po5
MIHFSSCHICFHDNLLLVIFCFHLHILTIFLHLSCAILFYFLLLLFFLLFFLLLLLLLLLFFLFWRYIRVQLDSSKDMIDHLSHCNLSHTLIIIISRQ
>contig-100_23_+2_max_po1
MSSPAASSQNLSSPRTSSVASSNVFVINALEKISNSKEARRNKSLKEAVSTALNMLKNNEPAPEGQTRSSVILIALQAAIDTRSANLMTISLDCLGKFITYNYVADMEDEVAQTQVMEKVVDGICDCFIGEETDKKVQLQIIKALLDAVYSTSNPLHLSALLKAVRTTYNIFLLSRNNDNQSVAQITMTQMVDHIFRRVKLNPNVPPKQEEQQQQQQQQQEEQQEEQQQQEVKENGTGEVEENSENVQMETEDYQQQIIVEANMARTEMNHKLPSGKNSKDNYQDILKDTANMFQEEEENAVNAGTSDMAADRNDHSQNSTPTILNHDEQAASDNRGSFENEGIQKEDSETEADLYIKDAILVFRALCKLSKKSIHSEWGNDMRSYSMRSKLLSLHLILTIMMSHMDVFTSSQIFFSSAVPDSNGHRSNPFILEIKQYLCPSLGRNAFSVVPQVFDITHEILWIVVQGLRVYLKNEIEIFFKEIVLKILEMRNASNRQRFSLLRGLLRITEDPQTLVDIYINYDCDGEALDNIYERLVHVLSKITTSHQHQVPNGKDYDHTPPEAAGTQHSSIHAHSVVIPPPLTTATILHNDKQIQTTAMPESAIRFKSLECLVAVLRSLVGWYTNNSVSITAGAAKKDEDTPRESEDQLGSMVERLSSSNESSSALSNNNSNSRLDDPETFENSKHRKQLLQEGIRQFNWKPKKGIAFLSEHGFLGNSDPRDIAIFLLNTDSLNKTVIGEYLGEHEAENVAIMHAFVDEMDFSDMNFTDALRSFLQTFRLPGESQKIDRFMLKFAERYVHGNPSVFASAETAYVLAFSVIMLNTDLHSPQVKRRMTLDDFLRNNRGIDDGADIPRELLEGVFEEIQNNEIKMKDEVEAANEAALVTSASPGVLGMSGIQNALVNAGITRDVRREAYQAAIEEMGSKTEALFRSVLTSRRRAGENDTITFYSASHVEHIRPMFEVAWMAFLAGISAPLQESDDLDTVNLCLEGFKHAIRIICLFHTVQSEDVDLQRDAFVTTLTKFTFLTNLNEMKPKNVEAIRTLLEVAAVDGNYLKGSWKEILSTVSQLERFQLITSGLDTGHAADAVNYRRQASVDIGRRTSTMGTRSRMISSGRTNTQLSLTEEVTTASSSQSLVLAVDRLFTSTVNLNGDAIVDFVRALCEASWEEIVSSAHMEHPRMYSLQKLVEISYYNMNRIRMEWSNIWAILGEHYNKVGCQSNFNVAFFALDSLRQLAMKFLEKEELPHFKFQKDFLMPFREVLANNPDVAIKDMVLRCLSQMIQARPHHLRSAWKTMLSVFATGACETSESIVHMTYDIVRSITNERFGDIVANGTFPDYISCLVEFSKNKKFQKISLPALDMIKATIPKMLDVANTSEEVTDGQTNNKDDFLVKFWFAVLYGLKEIVMQSDDVEVRKRALEYLFETLKKHGSSYTAEFWTTVTRQIVFPLFDDLKNGANGRRQMSAEDYSVWLSTTMIEALRNVVDLYTFYFDNMREMMVHVLNLFSMCITQDNDTLAHIGCECLDQYIKSNVEKFDESCWTLVTESFKELFEKTTAYGLFDDTTDLVDKVKRLSAGAQNGDSNEVSLSAEVSDERQTKFQQVIVKCVLQLMLIQTVNDLLAKDVVYCAYPALHLMELMGCLGKSFHFAKKFNMNNDLRMALFRFGFMKQLPNLLKQETSSGGCYVSVLMRMYANLENIDDRDSQKEEIENILIPLCNEIFTLYAELDHETKPKNIAAWTPVVVNILNGLAQLQDEDFLKHVPQFYSPSVELLGQENLLSEIRLALRTLLIRIGKSYHITKV
>contig-100_23_-2_po1
MNPKRNKAILKSLFILNFLAKWNDFPRHPISSIRCKAGYAQYTTSFANKSLTV
>contig-100_23_-2_po2
MCTIDSEVSQAPVAKTDSIVFQADRR
>contig-100_23_-2_po3
MSLMATSGLLANTSLKGIKKSF
>contig-100_23_-2_po4
MASTFFGFISFKFVKNVNFVKVVTNASR
>contig-100_23_-2_po5
MIRIACLNPSRQRLTVSKSSDS
>contig-100_23_-2_po6
MPLMPSTPGLALVTRAASFAASTSSFILISLF
>contig-100_23_-2_po7
MSEKSISSTKACIMATFSASCSPRYSPITVLFNESVFSKNIAISRGSLFPKNPCSDKNAIPFFGFQLNCRMPS
>contig-100_23_-2_po8
MEPSWSSLSRGVSSSFLAAPAVILTELLVYQPTKERRTATRHSSDLNRMADSGIAVV
>contig-100_23_-2_po9
MSNTWGTTENAFLPKLGQRYCLISKMNGLDLCPLESGTADEKKIWLEVKTSICDIMMVKIKCSDSNLERIE
>contig-100_23_-2_po10
MSFPHSECIDFFESLHNALKTKMASLIYKSASVSESSFWMPSFSNEPLLSEAACSS
>contig-100_23_-2_max_po11
MLRAVLTASFRDLLRRASLEFEIFSRALITNTLLEATEEVLGDDKFCDEAAGEDIDIFQPFYAFSFINNKKSLFQTFSIL
>contig-100_24_+0_po1
DEIRNGKSSTYQSGGFSRQRTCEQYGCYRRSIKRRCQYQSFADHVG
>contig-100_24_+0_po2
MLDVSDQARQDTRGKARWRKPV
>contig-100_24_+0_po3
MDPDLRIDAEWRIQTGAGHDTNPTGPRCLFVEARFTKKDLHHTFTHVRSTADVESYIESDHWPSETVG
>contig-100_24_+0_max_po4
MPEADPVQYGHCGPYSRSRYVNDIKSLSTVSIARVLYPLSVQMQWRLLGSTSTSDDTQSESTVAIEYSEQVCARRRIPRILATSRRVFD
>contig-100_24_+0_po5
MGNRQRDQFESRSTYSWYARDWKRRLE
>contig-100_24_+0_po6
MLPQQNKLLVKTKSSTRMNGNRFRSRQKRQQQRHSIQRCLWWLRKHQSW
>contig-100_24_-0_max_po1
YIYKWLALFLFITFLFYIENPNSFPLMYYQLFILASVGLAAVSAKPGSGSSTKTTSTFKFTETYPDAGSVPTPKPEWLELISNANITKAPVYKNINDLGPQPEKEGEDPYCDWTFTGCFGKDDLYQCPKGEWALTYDDGPSEHSPKLYDYLDKMNVKATFFMVGGQVVKFPEHALRAYKSGHEIAMHTWSHSYMTTLTNEQIVAELKWNELAIKEATGVAPKYFRPPYGDIDNRVRDVAAALGFIPIIWNHDTNDWAAASSPKTFKESWIDGNVTKWAHEAKKAKVGGISLEHDLYEKTVNAAIRILPTLQKAYKLTPAGLCNKVEMYKDNSTSTNATTSAASSAVPSAVPSAAPAAAEAGTTTINLDASSAPATPAPEAPAAAAAPAAADAKAEGVPIAANVVTNSGASLTTTSTVGLSVAAAVVFALI
>contig-100_24_-0_po2
MCLSHTKKIKKMHEYRKNEFT
>contig-100_24_-0_po3
MHRSMTRLGSCGMQHQRLGCTRHLFFTINACSDPFKVINQRHAARSPGS
>contig-100_24_-0_po4
MLRRIPRALSGQDTCAITLVFDMLLAA
>contig-100_24_-0_po5
MHQDVLNWLRDQDGHGLTVIQQDRV
>contig-100_24_-0_po6
MLSVLRSVHKVPQLVHLLQTFLELLK
>contig-100_24_-0_po7
MGQDDFGHRYMTKLLPVLNDLFA
>contig-100_24_-0_po8
MVLHRFQSSIIPIDHLRRLFLLGVWHG
>contig-100_24_-0_po9
MIESEDVMVTEDETIAVLELTGLIDTDAVDHSKGFFIARIQCDHVILVFKPTMFIL
>contig-100_24_+1_max_po1
TKLETEKVARISLVDLAGSERANSTGATGARLKEGANINRSLTTLGKVISGLADQSVGKGKKGKEAFIPYRDSVLTWLLKDSLGGNSKTAMIAAISPADYDETLSTLRYADQAKKIQNKAVINEDPNAKMIRELKEELSVLRDRLRVYAPEVVEELNSSSAYKSPQQQTHDGLKTPVPTRSISNAHQVLVIEDSRGQKKKMTKQEIVDQLQSSEKLLANLKETWEEKLKKTEQIHVEREKALMDLGITIDKNDMGIYMPKTVPFIVNLNEDPLMSECLMYQIKPGKTRVGRQDGESQCEIRLSGPNLQDEHCWFEYKDNVVTLYPSNKEALTMVNGIRINEPRQLKNGYRLILGHHHIFRFNHPEEVRRERNDMLRASTPCTERTASPMPNTEEEETTEMVDWNYARLEAMKNHYSAEANFDGLKDEEIEKLYDDIGKIRQARRIRADGRTESEDDDDAMSKRLSTAATMVDDGSVCTESTLMTYSVIQERLKDVEEQHKKELDLQRSFYEAKINRMSVMHHTQTSLSQRETELSKKVVQHWKQLRHVAMAEVVLTHAILLKEANIISRELEKDVLYQFAIIEEGFTHLRSHWEETSSLQQFETDEDEALTKTPKPCVGVRVIDRKNQVVYLWSLEKLKERLEKMNKLRNFMDRPQYRKHFNLEDPFYESPCPKYSFVGSASVSVRNLVEQQAYESCVEVLCRMTGQVKGKLRLLVSPIARSGTEDQKQVLEVGQQLLFEIRLLELMGLNEAEFTQVHVQFRLSSFGGISPLSAAEKLFATKPVSKFSNTILLDYSQTMSILITKPIQHILMHEMILFEVYGVAQPRIISQYERWDDQREKPRLDEMLADPQRMRREMAPPAVPERRPEEELISAERHDILAWIQICELMPNGEYKPVQAMTQTPLDRGVFLLKQGLQRRICITLSHTSGRQLMWNRISKAIIGQVRLLDNKGRIIPSAAHEDIAIRLLSSKQHIEYKSDGTSILTAQGSWDSSQHDCLFLNRLTAQNTRILLNLKWEIEAEKCLKPIQCSMDIAVRIQGRDTSTTSSHFRLFRLLGSSTRYLSKCSGVFLVQLRPPMTRRVSQLWRLNTASKFVPGEESLGSWRPRGVSLINDFKRIRARIDRKEQVSRTAQTLMLHTARSQTSHGSMHTNKNESSESQTELIKKILCIWNQKWGTDKEINLSQDPPIPGMQEIGKEGWNNHSKLISEVKFITEIDNVTKKGYLTYQENPLNDKWVKRWFVLRRPYIYIYTNQLETEEQGIINVSTVRIDYNPALEQMIKRNHVFSIYTNNNAYMLQANSKSDMMDWMKSIDKLYSMEQ
>contig-100_24_+1_po2
MEIDLDQGKNDSSSDTQSNGACGG
>contig-100_24_+1_po3
MFERDTTDLGLLGFMSPFGDVAVNPGFLKGLGAGGSSPIVRVVVPDDGNKAQGSSHVTDTVVDITIGRSKVLGGNTRGFLDGQFIPLQLGHDLFVGEGGHVAVGPSVHGDFMARLVSTQGVFGELDDLTTDHEKGGLDVHLVQIIVKLWAVFRGSVIVRKSPFTLGTLVEIVLSKTAGEGPVTVRVFAFLFRLRAEIIDVLVNGCFGDIGITDQFEPFGLRSRNTASIRVSFGELEGGSCLGRRARSRLCTDCSKTDRSKNKELVIH
>contig-100_24_-1_po1
MPISPKHPFTRTSMISALNLKRKAKTLTVTGPSPAVLERTISTNVPRVNGLLRTMTDPLNTAQSFTIIWTR
>contig-100_24_-1_po2
MNWPSRKPRVLPPSTLDLPMVISTTVSVTWLLPWALFPSSGTTTRTIGLLPPAPRPLRNPGLTATSPNGLMKPRRPRSVVSLSNMTCTKRR
>contig-100_24_-1_po3
MLPLPLLLLLSLLLFPLLLLLLLKPVRLPSTWMPLVLLLLLLLKLLLPLLLLLLPMPKLKVFPSLPTLSPTLVLP
>contig-100_24_-1_po4
MQRIFLINSVWDSLDSFLFVCIDP
>contig-100_24_-1_po5
MRARIRLKSLIKDTPRGRQDPRDSSPGTNLLAVFNRHS
>contig-100_24_-1_po6
MSILHWIGFRHFSASISHLRLSKIRVF
>contig-100_24_-1_max_po7
MILPLLSNSLTWPMIAFDIRFHISCRPDVCESVMQILLCKPCFNKKTPRSSGVCVMACTGLYSPFGINSQIWIHAKISCLSAEMSSSSGRRSGTAGGAISRRIR
>contig-100_24_-1_po8
MPPKEESRNWTWTWVNSASFRPINSSRRISKSNCCPTSSTCF
>contig-100_24_-1_po9
MGDTSSRSFPFTCPVILQRTSTQLSYACCSTKFLTETEALPTKEYFGQGDS
>contig-100_24_-1_po10
MASSSSSDSVRPSARMRRACRILPMSSYNFSISSSFRPSKFASAE
>contig-100_24_-1_po11
MGEAVLSVQGVLALSMSLRSLLTSSG
>contig-100_24_-1_po12
MPLTIVRASLLLGYSVTTLSLYSNQQCSSCRLGPLKRISHWLSPSCLPTRVLPGLI
>contig-100_24_-1_po13
MPMSFLSIVIPKSIRAFSRSTWICSVFFSFSSHVSFRLAKSFSELWSWSTISCFVIFFF
>contig-100_24_-1_po14
MTKTWCAFEMDRVGTGVLSPSWVCCWGDL
>contig-100_24_-1_po15
MAAIIAVFELPPRESFRSQVKTESR
>contig-100_24_-1_po16
MTLPNVVSERLILAPSFNRAPVAPVLFARSLPAKSTRLIRATFSVSNFV
>contig-100_24_+2_po1
MNIVGLNTRITWSHCILAIKKPLLWSTASVSMSPVSSRTAIVSSSVTITSSDSIIPRKSEGNVTTC
>contig-100_24_+2_po2
MKRSKSCMTTLARSGKHVAFEPMDVQSLKMMMMP
>contig-100_24_+2_po3
MWKNSTRRSWIFSVAFMKPRSIVCPSCTTRRRLSAKEKPN
>contig-100_24_+2_po4
MRLNSPRSMSSFDFLLLEASRLSLLPRSCLQRSRSVSFQTRSCWITVRPCPS
>contig-100_24_+2_po5
MGWLNHASSRNMSDGTINARSPDWMRCWPILSGCDAKWPLRLYPNVDRKKNSSRPKDTISWHGSRFAN
>contig-100_24_+2_po6
MTLNGSEHALIVKNKCLVQPKR
>contig-100_24_+2_po7
MINGLKGGSSYGGLIFTFTLIN
>contig-100_24_+2_po8
MYFQFTQIITHICYKQILNQI
>contig-100_24_+2_po9
MYLYPFPFIYNLSPHFSFSYVNSFFLYSCIFLIFLV
>contig-100_24_+2_max_po10
MGTPSALASAAAGAAAAAGASGAGVAGALEASKLMVVVPASAAAGAAEGTAEGTAEEAAEVVALVEVELSLYISTLLQRPAGVNL
>contig-100_24_+2_po11
MAAFTVFSYKSCSREIPPTLAFLAS
>contig-100_24_-2_max_po1
MARSLSFYHFSFLHRKPQFLSFNVLPTLYSCFCRSCCSQCKAWIWLFYQDNFHLQVHRNLP
>contig-100_24_-2_po2
MSLTYLDLEYGPQCPYCTGSASGISLPQSPI
>contig-100_24_-2_po3
MVSVSWSMLHLRPSQTVEDSTSLPSGISSA
>contig-100_25_+0_po1
VFYYMSYIYSHIWKMGIVFFCFH
>contig-100_25_+0_max_po2
MGRPCCYDQIPCFDVVVDFLQQNIRSCYQASSSYQKVHHRQILSQYEDNHGCRECNRYCEIYYHSTDLQIIIAAHSLTISW
>contig-100_25_+0_po3
MYLILEINDHSDLKNPDDCMIRHRRQRAIAVKKVF
>contig-100_25_+0_po4
MKGCQDEEWWQRVELFFRSVLF
>contig-100_25_+0_po5
MDLYLFDSAQKLPRVSETPRFVFALWILFYDCSVVQDGG
>contig-100_25_-0_max_po1
AAYKDATNHQQSSGPHLFDLINRVYFHMRRTGSDQTVVLRGDSGSGKSDIRKLTIRHLVRLSSHKKESKVQTQILESQRLLEAFGHCQTGTSPSSSRFGYYSEIQFNERGRMVGSKTLHYSLESSRVTGDCVPASLDGNFNIFYYLLAGVSPEEKATLQLMDASSYPYLQKFSKRSISSVDAQHFEELKLAMKTCGFRKEQIGRIIQLVATILHLGNLSFVDPAGTGTQEAAFVKNTELLDLVADFLGLDPHALENVLTFKTTMIRKDVTTLILNAEQAAHQRDELCQVLYSLLFSWIVEKINSKTCIEDFTSFIGVLDFPGLQSYYSVAGFEQLAINLANERIQEYIDHTMFRLEADQYRAEGVHVPDVNPQSSALDLLTRPKGICHEINTMTDVSKRAYTDNNIMDSIIKYNTTHSAFSVKNSDTSARHFVIQHYGNTPVEYSTQGFIEQNNSQISVDFLSLFKGGMDVQPSWNSFIVELFANVKTQSHPKHNTAIISAQQSAKPMRGPSQRRSTRRKGGSNEKGGNTTDNSTSATSTVLSQIQSALDELIASFEEAKLWVVYCILPKYKETGSVDTKLVQSQIDSFRIPSLLQLPAVSYVESYNHQDFLDRYGHLFQELDTSRLLRSQCEMAAGIMNWTTPDMSITQNKVFLSAVAWRELEDQLRSYEKIEQRQARDHGREDETSVSHPFSGAAAAAAAAGLPLPPQNHYDNDTGSFYSEDESGQYMENEGSLYGSESYFSQQGGLALVPQQEPVVENLDETEEDEARMTPARKRWLYFVTFCTWWIPSKFLIWCGRMKRKDVRVAWREKVTLCMLIFLLCAFIIWFLVFFSEAICPKENVYSTSELANHGKDNTKGAYVAIRGEVFHLTNFAPHHYPQTLVPTSSVMEYAGSDATDLFPVQVSALCEGVSPYVSLDYTVNLTDSNAQYHDFRYTSDAYNPNWYYDQMTLLRKNYKVGNMGYDWKSISDQAKSATTINGIKALRIWAVIDKRVYDLTTYTMGGRYAKGPGNAAAPSGIDTNFLNPQVVELFQQQSGNDISSAIRNLNLDAAALERELVCLRNLYFVGFLDERNSTKCQFSTYLLLVVTILLAAVIVFKFIAALRFGGRRAPEEHDKFVICQVTCYTEDEGSLRKTIDSIARLDYDDKRKLLFVICDGMIIGSGNDKPTPRIVLDILGVDPQVDPEPLSFVSVGEGAKQHNMAKIYSGLYEVAGHVVPYIVVAKCGNPRERQKPGNRGKRDSQLVLMQFLNRVHYDAPMNPMQLEVYHQMKNVIGVSPHFYEFVLMVDADTEVMPDGLNFLVASAVHDSKIIGICGETNLSNEKDTWVTMIQVYEYFISHHLIKSFESLFSTVSCLPGCFTMYRVRTVDGKRALFISNEVIADYSVNIVDTLHKKNLLHLGEDRYLTTLLLKHFADFKTKFTPDAKCQTNAPDLWSVLVSQRRRWINSTVHNLGELIFLPRLCGFCCFSMRFIVMLDLISTLAMPALLGYLGYLIYTLATLDGDTVPIITIATIAGTYGLQALLFIVKGRWEFIMWMLVSILAMPVFSFYIPVYAYWHFDDFSWGNTRVVVGEKGKKVAVVADEGTFDPKSIPTMKWSDYEQQLLSEDQWSDNISHSSGYTHGSRGYPHTGSESVYGAPSGMMMMPDNMSVYSAARSQQQRQSMGFDHNSMVFPSNNSMPMMPYGNGSSQMLPSSRSMASFAPAQQLNSPGQYIPLQTSSQFNKAPSSHSLLMDGFEQGDGIKNEEIMIQVQRILETADLTKVTKKQVREELQNYFGVSMQSRKDYINACIENVLQNHV
>contig-100_25_+1_po1
FFIICHTSIHIYGKWVLFFFVFINLCYLYMVL
>contig-100_25_+1_po2
MIKSHALTLLLTSCSRIYAHVIRHHHHTRRCTIDRF
>contig-100_25_+1_po3
MRITTAAVSVTATVRYIITPLIFR
>contig-100_25_+1_po4
MKQVFLVQGINDIDRIVRNDFITDKECTFTVYSTNTIHGKTTGKTTDGRKE
>contig-100_25_+1_max_po5
MNTVEELHEYQLGITLTTITWLLTFTRVTALGNNDIGHNMSSNFIQSRIDLCHIVLFGAFTNGYKGEWLRIHLRINTKNIKYNTWCGFIVTTTYNHTITNNKEQLAFVIVIKSSNRVNCFSKRTFVFCITSYLADHKLIMFFWCTSASESKSGYKFENNNSGQENGDD
>contig-100_25_+1_po6
MMRSKICQVKDFTTYSHISTLCIILAMIC
>contig-100_25_+1_po7
MGHTCLIFSTMIPCLTLFDFFIRA
>contig-100_25_+1_po8
MGCVVFDNGVHDVVVCVGTLADVCHCVYFVADTLGSCQ
>contig-100_25_+1_po9
MNTFGSILVCFKPKHRMINIFLNTFIG
>contig-100_25_+1_po10
MRVETQKISNEVKEFSILNKGSLLCTGTCGVYK
>contig-100_25_+1_po11
MKNGGNELNYSSDLFFSKTTRFHCKFQFFKVLCIY
>contig-100_25_-1_po1
RLIKMLQIINNHQALICLTLLTECIFI
>contig-100_25_-1_po2
MEISISFIIYWLVFPQRKKQHFSSWMPRVTLTYKNLVNDRYHQ
>contig-100_25_-1_po3
MSSVKSFTLSCFLGLLKRSIAKHA
>contig-100_25_-1_po4
MNVFKNILIIRCFGLKQTNIEPKVFMFPTSTLNLPPWIY
>contig-100_25_-1_po5
METRLWNIQPKDLLNKIIVRSLSTFYPSLKVAWMYNPLGIHSLSNFLLMSKHKAILNTIRPSSLLNSLPSR
>contig-100_25_-1_po6
MKKAVTQQIIALAQLQLYYHKYSPL
>contig-100_25_-1_max_po7
MKKSNNVKQGIMVEKMRQVCPILFRVRRQQRQQQVFPYPLRITMITTQVPFTQKMNLANTWKTKAHFMDQNLTLVNKVVWHLFLSKNLW
>contig-100_25_-1_po8
MYVLLGVKKLHYVCSSFCSVPLSFGSWSSLVRLYVLRKMFILHLN
>contig-100_25_-1_po9
MLDQTRLISFLYKYLLFVRVYHLMSPWIIQLI
>contig-100_25_-1_po10
MLNITILDTLQMPIIPTGTMIK
>contig-100_25_-1_po11
MIGSQFLIRLNRQRPLTVSKLCVSGQ
>contig-100_25_-1_po12
MISQHIQWVADMLKGQVMQQPLQALTPTF
>contig-100_25_-1_po13
MKLLDMLCPISLLPSAVTLVNVKSQVIVVSVIPNWYSCNSSTVFIMMHL
>contig-100_25_-1_po14
MTQKSLVSAVKQTCQMKRIPGLR
>contig-100_25_-1_po15
MNTLSLTISSNPLNHSFLPSVVFPVVLPCIVFVL
>contig-100_25_-1_po16
MKSLRTILSISLIPCTRKTCFISVKIVT
>contig-100_25_-1_po17
MLNVRQTPLIFGLSWSLNVVVGSTQQFITWVS
>contig-100_25_-1_po18
MATLCLLLLSQPLQVPTVFRPYFLLLKEGGNLSCGCLSLYLLCPSFHSTFLSMLTGTLMTSRGVTHVWSSVKRERR
>contig-100_25_-1_po19
MSSNYYLKISGVIIYLTVAVTLTAAVVILILAQNLSMVHLLV
>contig-100_25_+2_po1
FLLYVIHLFTYMENGYCFFLFSLTYATYTWFCNTFSIHALM
>contig-100_25_+2_po2
MVGIDLGSKVPSSATTATFFPFSPTTTRVLPHEKSSKCQ
>contig-100_25_+2_po3
MAKVLIKSNMTIKRIEKQQKPQRRGKKISSPKL
>contig-100_25_+2_po4
MTSLLIKSARLPSTVRTRYMVKQPGRQLTVEKSDSKDLMRW
>contig-100_25_+2_po5
MIFESCTALATKKFRPSGMTSVSASTMSTNS
>contig-100_25_+2_po6
MALLISLPDCCWNSSTTCGFKKLVSMPEGAAALPGPLAYRPPIVYVVRS
>contig-100_25_+2_max_po7
MIKAQSKKMSIHNVTFSRQATRTSLRFIRPHQIKNLEGIHQVQNVTKYNHLLRAGVILASSSSVSSKFSTTGSC
>contig-100_25_+2_po8
MDMSGVVQFMIPAAISHCERKRRDVSNS
>contig-100_25_+2_po9
MMAVLCLGWLCVLTLAKSSTMNEFQEGCTSMPPLKRDKKSTEI
>contig-100_25_-2_max_po1
MVILCHVLYLVDSFQILNLVWSYET
>contig-100_26_+0_po1
MTSDSHQVTTVSHNITKKSQMTIVNIRTIKFNNVT
>contig-100_26_+0_po2
MESIQSHLSSRFTNRLSSNGTNHFTWCNN
>contig-100_26_+0_po3
MQTINNICKTINNLERVNIRRFSRINVEDLLSISN
>contig-100_26_+0_po4
MNKTTICSTNRFLTYNTTDQFTVFNDDTSVSRRD
>contig-100_26_+0_po5
MCRMESLTIDTFRNDHRKNLLTAP
>contig-100_26_+0_max_po6
MSFNPITILKWYFTSSFTVTEIDTLSIITNDVFSTWMFQRAIADQLLQFINVIWSNNFRIRQITGDTTRYTNLIKCKIWIASDNSTSREVYTLTHEVTTKTTFFTLKTSTNRFKRSS
>contig-100_26_+0_po7
MKNWLGQINVAKVSWTFCHSFTTGLTFIVTVDSTHSRVQQATNSGLLSTFFI
>contig-100_26_-0_po1
VIGILILHYTSTSATFFTTYKKILQKNLQLNKQK
>contig-100_26_-0_po2
MLSNLVFFLQKKLKQCLCPKSSFLNYMKKVLRSPELVACWTLEWVLSTVTINVKPVVKEWQNVQDTLATLIWPSQFFILGF
>contig-100_26_-0_po3
MNLSSFCSSTLLRTWIMILLVNRKHYKNQEDLLNLFVLVLRVKKVVFVVTSWVSV
>contig-100_26_-0_po4
MALWNIQVLNTSFVIMESVSISVTVKELVKYHFNMVIGLKDILMMMMLLSSTVNLHFTKCQ
>contig-100_26_-0_po5
MDIYPRLPFLNLSHYGAVSKFFLWSFLKVSIVKLSILHILMVKLL
>contig-100_26_-0_po6
MLKVNVSLMASSSVRCLTFLKTITVQKVVVLLKILI
>contig-100_26_-0_po7
MLWLSMMVLCETHLVILSNFAMVKTVWMLPQLNHKNSILSDVVTKSLRSVIRLM
>contig-100_26_-0_po8
MLSKSSTLILENLLIFTRSKLLMVLQILLIVCMLSAGKTRYLLKLKRMPHYYLEYYFVQHLLLNE
>contig-100_26_-0_po9
MPTLLKHITHLKMIIHHLSPVYLLGCSVWN
>contig-100_26_-0_po10
MIFMLWVVMTIQKSKLFVVELCWTKTKRMLRVMTKASLRKTLSFVN
>contig-100_26_-0_po11
MVQIYKKLCVKKVLMKLVPTQITQLKLWKCLVLKPRVKLFLKNYVTLLNLMVLMLTIVIWLFFVML
>contig-100_26_-0_po12
MTVKVLQKMSCWVKWLLLVQVNLILFWMKIYFKQYHKITDKTYKWVLLVM
>contig-100_26_-0_max_po13
MILVLLTGLTFHSHPLPQNPCSPPWVIQVPSVSLVLGVVILALMLKAQAILLHLLDILHQVHPMRLHLDIHLPLPITHLQVLATHPLVLVTVLLAQAIHQLVPVTRLLALVIALLVLATVLQALATVQQVPVIRLLVQVIVLPALATHLLVQAIVPLVLAIHPPVQAIVQQVLATVPLVLVTLLLALVIVLLVLVIHQLLQAIALLVQAIVQLHLVIVQQVLATVQLHLATLQRVPAIAQRRLATLQHHLTKIFLQK
>contig-100_26_+1_po1
MGENMGSEGEDGCEKSTQSGERVSYGVAILGVM
>contig-100_26_+1_po2
MYTFLIPGIPQRLIELNMLDSNLRRKVSSSGLLSSSPSAFFSFSSSITLQRTTCFSELSSLPIT
>contig-100_26_+1_po3
MPLSTIMARFNSKRSNQGDTRVTNGELSSSSE
>contig-100_26_+1_po4
MVPTISPGATTDCKKRDSISPRTHSNACDVR
>contig-100_26_+1_po5
MKEPFEPAITICFTLLSSFKLFWAILPASSRALFSV
>contig-100_26_+1_po6
MMTRVSPGEIKVVSPSGCVEWKV
>contig-100_26_+1_max_po7
MTIERICLPLHNGLGLRMAGGGIYPSQEGTHITIFITRSLDKKQSLNVNLRIPQSVSCTIPITGLFD
>contig-100_26_+1_po8
MTYLAPGCSKGPLRTNCCSLSMLYGVTISGYVKLRAILRGTPT
>contig-100_26_+1_po9
MRLPRRRPSLPLRRARIDLRGLPDFCNACG
>contig-100_26_+1_po10
MFFNICKTFAAVSCCLPSFPESSPGLERNCA
>contig-100_26_-1_max_po1
MDDDYCLTCASSTSSSFYPNGWY
>contig-100_26_+2_max_po1
MLNEVIFQIIMWHSFEFQQISCLSRGQHANDQQYL
>contig-100_26_-2_po1
YRDSYITLYFNFCYILYNIQKNLTKKPSTK
>contig-100_26_-2_max_po2
MSGHPFAFSSVPLRRVDAIQFGILSPEEIKAMSVSKIEFPELYEEGTQKPRVGGLLDPRMGTIDRNYKCQTCGEGMAECPGHFGHIDLAKPVFHIGFLTKIKKILECVCFHCSKLKVDQSNPRFERARRISDRKVRLRAVWDIAKTKMTCEGGDEEDGLEEKEEFNSGKRKSNHGGCGYKQPLIRKDGLKLYAQFRSSPGDDSGNEGKQQLTAAKVLQILKNIPDQDIRDMGLSEEYARPEWMMITVLPVPPPQVRPSIQMDGTSKGEDDLTHKLSDILKANANVKRCESEGAPVHVVNEFEQLLQFHIATYMDNDIAGQPQALQKSGRPLKSIRARLKGKEGRLRGNLMGKRVDFSARTVITGDPNLALDQVGVPRSIARNLTYPEIVTPYNIDKLQQLVRNGPLEHPGAKYVIRDNGERIDLRYRKRAGEIPLQYGYRVERHINDDDVVIFNRQPSLHKMSMMGHRVKVMPYSTFRLNLSVTSPYNADFDGDEMNLHVPQSLETRAEVTEICMVPKQIVSPQSNKPVMGIVQDTLCGIRKFTLRDCFLSKDLVMNIVMWVPSWDGYIPPPAILKPKPLWSGKQILSMVIPKGINCQTFHSTHPDGETTLISPGDTRVIIENGELICGIVCKKTVGTANGGLIHTIMNELGPESAKDFLSGTQRVVNYWLLQNGFSIGIGDTIADKVSMETITNIISQAKQRVQEVIVTAQQDKLEVQPGMTLRESFEAKVNQTLNKARDDAGKMAQNSLKEDNNVKQMVIAGSKGSFINISQMSACVGQQNVEGKRIPYGFKFRTLPHFSKDDHSPESRGFVENSYLRGLTPTEFFFHAMGGREGLIDTAVKTAETGYIQRRLVKALEDVMVKYDGTVRNSLGDIIEFCYGEDGMDAATVESQKFHSLRCSYEEFEKRYKVDVMKEGFKKGCLNFGVRQSIEGNEEAQAYLEQEFAQLVKDRKTLQTSIFKSGEDKWPLPVNLSRLITNAQQIFHIDPRKPSDIHPFQIIDGLTNIVDRLHVVRGKDKISAETQKNATLLFGILLRSTFAVKRVIEEYHLTSQAFEWVLGEIESRFLQSVVAPGEMVGTIAAQSIGEPATQMTLNTFHYAGVSSKNVTLGVPRLKEIINVAKNIKTPRLEVWLDNERSRNIELAKEVQVKLEHTTLQRLTSVAEIYYDPDPRQTVISEDADFVETYYSLEDDNSPFVTRVSPWLLRLELNRAMMVDKGIYVTDIVQKISEEFRHDLHVMGSDDNSEKQVVRCRVMLDENEKNAEGDDESKPEEDTFLRKLESSMLSSINLCGIPGIKKVYIVERKNTVLNDKGSFETTTEWGLDTDGTNLQEVMCQEGVDETRTYSNNTVEIMEVLGIEATRKALLKELRNVIEFDGSYVNYRHLALLCDVMTNRGHLMAITRHGINRAETGALMRCSFEETVEILLEAAAVGELDDCKGVTENVLLGQMAPLGTGEFDIVLDEDLLQTVPQDHRQNLQMGVTGDVAGFATPGPGYMTPSMATPYDTRSPDWVDFSQPSSPSEPMFSPMGNTGAVGIASPWRGDLSPYAQSPGYSPTSPGYSPSSPSYAASPGYSPASPNYSPTSPSYSPTSPSYSPTSPSYSPTSPSYSPTSPSYSPTSPSYSPTSPSYSPTSPSYSPTSPSYSPTSPSYSPTSPSYSPTSPSYSPTSPSYSPTSPSYSPTSPSYSPTSPSYSPTSPSYSPTSPSYSPTSPSYSPTSPSYSPTSPSYSPTSPSYSPTSPSYSPTSPSYSPTSPN
>contig-100_27_+0_po1
FGFNQWKNYSRIFNHQQMMIHLL
>contig-100_27_+0_po2
MIKKNHLTQAIHHHPSYPNKRKEHIM
>contig-100_27_+0_po3
MQMKTKTKKKTAKSTLTALLLQQSLTRLLFYARQLNILCI
>contig-100_27_+0_po4
MMAGLCSELLFLSSVFSSSFYLF
>contig-100_27_+0_po5
MTTKTSTLNNLVPVCMPRLLYRWPSSFLITV
>contig-100_27_+0_po6
MCQEKSMLIQLAIALLKMKKTLKNLVKIPYMCVAQIEL
>contig-100_27_+0_po7
MLKFISSEPVTRCLLYDSPVFKYLSSC
>contig-100_27_+0_max_po8
MTMELTTDQSTFLERNFKSDKNSHLLFTNTSNTCSTLDTVHSTHWHIWHRFFGSNA
>contig-100_27_+0_po9
MLHARACHCLACRESTHQTLM
>contig-100_27_+0_max_po10
MSRSRCGNHNPIRNNLGCHSFFHSSYFIKIYDQIGNPAKDICFKAYMMFRYINVSL
>contig-100_27_-0_po1
MQNHHRILFSNYYDENQKNQVC
>contig-100_27_-0_po2
MKSKMIFFTRFSKVFHKQMCL
>contig-100_27_-0_po3
MKKVNMIKPVLAIAQVHIQRTLPSCQIPHHIC
>contig-100_27_-0_po4
MVYDRLDVLKGKIKEYDEHTHIYIYIQIFSMLHLS
>contig-100_27_-0_po5
MYGIFTKFFRVFFIFRRAIAS
>contig-100_27_-0_po6
MCHALFGKLIELTLALLMAYRIYVFFIHHFARNKR
>contig-100_27_-0_max_po7
MKCGKDTDRYKHWCVHGQRQPTGSTVKVMYLMAHDFQCFIPGARLNHDLHTIFTIVFMTIIRERIHQRVVFKARFIHGQAPKVP
>contig-100_27_-0_po8
MMVTLKLFFRGWPSKERRGRKEADSHEGGHEHTVGHRRCSWNKWLCCIMFRDARFFSSSCTFTSLLLHLLL
>contig-100_27_-0_po9
MHFLFSQRFLSQISIQDILTTG
>contig-100_27_+1_po1
MILLSLNIFQAVEIDHEHGIHA
>contig-100_27_+1_max_po2
MSSFINVSSVSKCGGVFGMMAESFECVLERLLELA
>contig-100_27_-1_po1
MRYCQKIYARYANGCCVLYPVSNMYYSC
>contig-100_27_-1_max_po2
MNLSSHESLSLVTQLGTKRQAVIHASSPVTAVTKSASAMTELSRSTSSSCLAIWFPSRRPDRLLMVALIFSALQSSSIPCCKSFVFSRAAPIKVCVMLFLVS
>contig-100_27_-1_po3
MSSSSIILRETRDRGISFSTVLISAFTVLISLFQRASTIAPTEASQ
>contig-100_27_-1_po4
MTSNVSYQARDLIMTSTRSSPSSS
>contig-100_27_-1_po5
MMRAICKAAVAYTRERDCSTYSFSSSSMTSIKFSTRKHEKSIEARVSSGLPPRHSTSFNLIHLHAWTHCS
>contig-100_27_-1_po6
MDFKRGKKSWKIQMTKRVVLSIDQPSFVGKREAMKVCFVLLLFEYMLSAVRDI
>contig-100_27_-1_po7
MKAAMNTRLVTDGAAGTSGFAVSCLETRDFFLPAVLLRLCCCICFCRLRSNR
>contig-100_27_+2_max_po1
WIQSMEKLQQNIQSSTNDDSPFMTLTQFDTELQQQAQFAIQQEIDAWQEFENYLPQLDYQTINQRSNNNNQFHLLSTQNGSDSLKLYPPQNWSGIKTTQTMAFVSPTTDPVISPFSSPSSALEPLGSPGQQVSSNDPSSTATTANTTMNNTPLESPIQSPTNKLFSFDFSFLSEQQSSTTTTTNNNNSDKVDLSFYDQEKPFDSSNTPPPIVPQQKKRAHNVIERRYRNNINERITELKNAVPALVHAKIKDTTTVKPGTKRGRKNADEDEDEEEDGEEYVDGVAVATKLNKATILRKATEYIMHLRRKGEALHHENDILQRLVRQLPGGQDVLNRYLTQKSLREKEMHQNYLFERNLQKQMQQQRRKSTAGRKKSRVSKHDTAKPLVPAAPSVTNRVFMAAFMAISFFSTSPLFTGPTTKEQFESHHHISRTADNMYSNNSSTKHTFIASLFPTNDGWSMLRTTLFVICIFQLFLPLLKSMILNGIKVKSVNKKARIKSSLSGNIGTHVTSLTPGDQKCMQIYSILAKSLENEPNNKAVLYKNYTISFYLALSKEIARFVSRHWLGFEILYDDDNALAPQEQWVQACKWIKLNEVECLGGNPELTRASMLFSCFRVLNLIDVMDDDENEYVEQSRSRVYATAALQMALIIPHHGIAETLSRYFWRLSMYESGLEDDPLMNALTYDCHEDDGEDRVEVMIKSRAWYETLEVMSHQIHHFDSRACGLSLSMNAPVLVPVGILSTLHLLDNLQTQFGRLIISVTTPAPSDELDQEYYYYSEFSETVFAQILDITTPQEASEQVDDYHSLAHWLASVGAIVEALWKSDIKTVNALIKTVLKDIPLSLVSRKMMDEEDINTVRHKERQSQLDQLTKKSMTHTLIGAALLKTNDLQQGIEELCKAEKIKATIRSLSGRLDGNQIAKHDEEVDLESSVMALADFVTAVTGLEAWITAWRLVPSCVTKDRDSWEERFIRQVRDSSLQLRRMIGRHSLDGLRTNDAIVERLTRLGSYVSREEYADSACDCSSEDEEDSEELGKNTVHVRRPDRALDILRGLA
>contig-100_27_+2_po2
MNMVYTRNQHQLRQYYQEKGNIHQDIQLNIVIQPTCRIFQGPLWS
>contig-100_27_+2_po3
MNSRVTETVLFFRGIKSLSFLYVFLKL
>contig-100_27_+2_po4
MWLLMVGKQCPPLLTSHRLANVVGYLA
>contig-100_27_+2_po5
MMKMKVMIFFYAVSISLLFGHKLDHAIKKRQKYV
>contig-100_27_-2_max_po1
MPNAKPSSHPFFQLLRRKSKESSMLTTVSSVIKDTPRYSLDSRRANNNDEASTSPSLKYSRRHSRSSSLSSLDKYKRQEQKKSSRKNTAESRKGDDISLERKDKEDKLSKASIKSDKSSLSVDSHEPLASTSEIEIISGNERPGSFAALCEFQLANEKQNDIFHALFKSVPQTDVLIEVYKCALQKEILLQGHIYISEHHVCFKANIFGWVTNLVINFDEITAVEKRMTAKVIPNGIMIATSTSRHIFASFLLRDQAYDQIVKIWKLHKRISSLSSSSSLNTSSSITQSYEESKHDQASSSNRSSTHSKDSAIMPNTPPHLLTDETLIKEDIVSQPSVTTYDNKPMGTTLLKIKDTPLKLSTTSNNRPRSVSDSYATKMTSSPIVIPPKPSEHNRKQRGESHQSLVSRFSTGKAVTCPCMQHNEQYGYVALDRVYPGTVEAVDKLLFETDFIKRFLERYENFEDVQVERWKNNSRNITGKRRIKASEKHIKMIKTLFHEKREQFQLPYYSCVTAKKSMPDMPMGAVYCIQCRTCITRVSKQKVRVLITFEVAFKKSGLISCKFHCHQNTICLPLFLVSCH
>contig-100_27_-2_po2
MRKASKLESALGCLRDTRLHST
>contig-100_27_-2_po3
MLGPTALEVLVHCHHHREFQNLTSDERQIGRFLWIERGKMRWYSFYKVLLYCLARFLTTWQGCCRFACISDRRVLKK
>contig-100_27_-2_po4
MRLFLVVLQTVPVVVIQYQTELES
>contig-100_28_+0_max_po1
DEEDEEVRFMTSNEAKNLAHCLKHKNLPGLSKRDKYQLIAMVNTIVEITNQGESIDANGARFIALVENHFHLNLQLPEEQRQPNLQTRDFTWALHSQSQDLLLQKCMQLCGDKFVWEDARSLGIFLWLQKIDTVREQMTTIARNIYLSKEDFRDPVDCTLFYFALRKKNLVQGLWRSASYHKEQGAMLKFLANDFSQPRWQTAASKNAFALLGKQRFEYAAAFFLLADKLRDAVNVILRNVKDYQLAIAICRVYEGDHSPILREILENTVIPTAIKSNDRWLISMTYWLLGKQKESIRSLIVPLSQFTDELIHDEDSAAAVQDPNAFILYHQLKKGQTQVLSVPYDLEYHFSLLVSKAYERLGCPLLALHILTKYYMRPPLSATDSVPCTPKEDKAEGLFAPIESRAQDLFSNENTMPSRAADLFAETDIFASTNSKPSYSSNLFDDDDNTDLFASKANLFDDNDDQDIFADKSLKMNDENSSIEAPDKVEDGLDAYKAMLVIRLLQTFFHAASAIYNGLQEPDDMHEMKYRSRFLQNRQAILELGQSVKIPPPIFSRLLMEKSIEADVFPLYLYILHEGVPENFDVHQFLRAFKVGCFEVNEVALMPEDLDYATLVFVEHWTEHVIKTFGIWSELRLRYCNPETATLTTKQIALTTYISAILISLRERQYEKGWCLLYYLKSFLDVVGSSNNSEAGITDCFNRLLKNDTKMIEMITEDFDSLSDGSSMFGFDMLEEVYRPLFDSQDNSAAANLLEVASLNYVLSSIEHAMQCQGKHHNLGELISDFIWTTLLDPIAYRAHCLKKTIATQLENDLTKRNVMKQFKTLRQRKYWHSIKSLSSPDRLLPFIDFIHSSINITFDDQQMQFSCVYNSPSTAYAFCISHSAANTMAVCLKSEIQEIDLSKALNFRSQPIVRSRSISSFGLGNDNHIDSYPDTEEDESDDFSDNENNPNFNMATPKPLRHKVSRTSATGTPTIMSPAGNRPLEEHVQKGAQNLNLEYVYDSLKKSLAKGDSAARTPNASSPFTMDNAEREKMITFKRNISATCTEAHPQYPFYITGCEINNSNSPTAILWQFGQEREIASYYGCQGKATRIHFDHFGQKFAAGDTYGSLCLWRFDAHAHSNKPYYTINCHSKATRDFTFINSSSLIATAGTSLAMSRKRDHVCLWDTLLPTSKAMVHSFPGHESGAYAISYEPNSQLLFSGGKKGEIVVSDIRQRTTMCTFTAHHSRIRSIAIDTDCNALITGSIDGEMKIWDASTYKLKQTFDIQPRNRFLAPSFNRIPLKAFGVMQIQLLGEGSIYTSGPNGITSCQMK
>contig-100_28_+0_po2
MSTNLLCFEVLFNNRACKTAFDIIQMLYLFVEGL
>contig-100_28_+0_po3
MSINEAAVEECRDDMELFKEDMLIKLEDEIELVSSCSFWEIVFLLLGTAKVIVVFLFCGIISSLAVVGLASWYEDDSMTELFVIDVVEFDLLCRIRGLVELSVFFNPNNFDTKRVNGEGWFSLYEFSLSSVIDRCKGRSFSLK
>contig-100_28_-0_max_po1
FFKEKLLPLHRSITDDNENSYNENHPSPFTRFVSKLLGLKKTDNSTRPRMRHNKSNSTTSITKSSVILSSSYQLAKPTTANDDIIPQKRKTTITFAVPNNKNTISQKEQEETSSISSSSLISMSSLNSSISSLHSSTAASFILIHNKNGCSVGGDGNGSTAVDALTSLASASAKNSVVTDFDMPSIHLQERKESTEPVLTENIAETIRPYIPRRYRVASSWKLLYSLDQHGVSLFSLYSSTKDYEGPCIMIIKDADKQIYGAYLSSTLKCQNNMYYGTGECFLWKLTSEKDYKKEEHALPKIKVFPWTGKNDYMILCNTDFIAIGGGDGKFGLWLNSDLEKGYSTNCPTFDNECLALKQQFQCMEMEVWGLTI
>contig-100_28_-0_po2
MAICCHALNHLFTKKKILQAIKTKFIYHYHYLHTFIINFFQVVLYYKPSTNK
>contig-100_28_-0_po3
MSKAVLHARLLNNTSKQSKFVLIYFIWQLVMPLGPEVYILPSPNN
>contig-100_28_-0_po4
MFLLNVIIFSRSALSIVKGLDALGVLAAESPLARDFFKES
>contig-100_28_-0_po5
MLKLGLFSLSEKSSDSSSSVSG
>contig-100_28_-0_po6
MALMYVVRAICLVVKVAVSGLQ
>contig-100_28_-0_po7
MYKYRGNTSASILFSIKRRENIGGGILTDCPSSKIACRFCKNLERYFISCMSSGSCKPL
>contig-100_28_-0_po8
MLLFSSFIFKLLSAKISWSSLSSNRFALDANKSVLSSSSNKFEE
>contig-100_28_-0_po9
MSSSVNCDRGTIKERIDSFCLPSNQ
>contig-100_28_-0_po10
MLMSHRSFDFIAVGMTVFSSISLRIGL
>contig-100_28_-0_po11
MTLTASLNLSANKKKAAAYSNRCFPSKAKAFLEAAVCQRG
>contig-100_28_-0_po12
MPNDLASSHTNLSPHSCMHFCNNKSCD
>contig-100_28_+1_po1
MNSYTMKILPLLFKTQMHSFCTIN
>contig-100_28_+1_po2
MKILCLLEQLTCLQRLISLHLLTPNRPTLQIYLMTMITLTCSHLKQIYLMTTMTKISLPTRA
>contig-100_28_+1_po3
MLIKLCLSFVCYRPFSMLLLLSIMAYKSLTTCTK
>contig-100_28_+1_po4
MYSLCTCTFCMKAYRRILMFINFYEPSKLDALR
>contig-100_28_+1_po5
MLSRPLVSGASFVYAIVILRLLL
>contig-100_28_+1_po6
MEVVCLDLICLRKCIVLFLIPKIILQLQTC
>contig-100_28_+1_po7
MCSHLLNTLCNVKESIITLES
>contig-100_28_+1_po8
MTNKCNLVVYTTPQALLMLFALAILLQILWPYA
>contig-100_28_+1_po9
MNLTTFPTMKIILTLTWQLPSHCAIKCLEHLPLEHQQ
>contig-100_28_+1_max_po10
MDVKEKLLGFILITLVKSLQQEIHMDHYVYGVLMPMPTLTSRIIPLTVILKQLEILRLLTRAALSLQRELL
>contig-100_28_+1_po11
MFVYGILYCQHRRLWSTHFLVTNLEHMPFHMNLIVNCCFLVGKKEK
>contig-100_28_+1_po12
MQDIHYRMSGNLCCIPFPSQNSTTDQTYHPLHLLQ
>contig-100_28_+1_po13
MRAPPFYSLFLTLVSTRSILLFHNTCCFDI
>contig-100_28_-1_po1
FLKRSFFLYTDQSLMIMKIHITKTTLHHLHVLYQNYWG
>contig-100_28_-1_po2
MLLITFLQRRKSYKQSKQNSFIIIIICIHLL
>contig-100_28_-1_po3
MVQGIDFLAEYQMFALVYMYWHPKSSFRHQWIQ
>contig-100_28_-1_po4
MYTSLYAAEYPKQLFLLFSHQKTAIDY
>contig-100_28_-1_po5
MLAIKYPINKHGPVFYSLLKKFPL
>contig-100_28_-1_po6
MILNSTTGTILFHIASLSKKSKWR
>contig-100_28_-1_po7
MRTSQCYHRHQINLKSRTVWS
>contig-100_28_-1_max_po8
MVRNQSQIKVDACSILLKYAMLIKDIQVSHMLSIQVKKSDILNRKVHLGLGFVLFSIDGTK
>contig-100_28_-1_po9
MILRPPTQTCLHIAACIFVTINPVIDYVEPM
>contig-100_28_+2_po1
MHAAMWRQVCVGGRKIIGHFSVASKD
>contig-100_28_+2_po2
MSFISIAYFNKILHASTFICD
>contig-100_28_+2_max_po3
MGYFIANIEGYGPLISWSRIWSICHFI
>contig-100_28_-2_po1
MSKQHVLWNRRMLLVETNVRKRL
>contig-100_28_-2_po2
MSCIKATVSVYGNGSMGTHYLNAIFSFFFLPSVNHGYLLPCS
>contig-100_28_-2_po3
MMCCKCTHRCTLPNIRNNYFSFFPTRKQQLTIRFI
>contig-100_28_-2_max_po4
MNPSSFSLTSIITCYFSFLTKLPQDCCWAIAVVYFTPSYVERILWMSFCTGSRNVSFKRNHFFSFSIIHCEGTRCIGGSGSRISFSKRFL
>contig-100_28_-2_po5
MAQWLGSCHVKVRIIFIVGKVVRFIFFCVWVTVNMIIVA
>contig-100_28_-2_po6
MANAKSISSAWGVVYTTKLHLLVIKRYINR
>contig-100_28_-2_po7
MNIKILRYAFMQNVQVQREYIRFNTFFHQKTREYRRRNLDRLPKL
>contig-100_28_-2_po8
MVQNECIWVLNSSGRIFIVYEFICKL
>contig-100_28_-2_po9
MVAGGSPETLYQILFAQGKIKQGTVNWISEILF
>contig-100_29_+0_po1
MSHKFIIFSIDAIHNGRKHLRRIASPESRCIYYMLEPRTTWNTFRVNKPSFKVGQTLIGLFQTLY
>contig-100_29_+0_max_po2
MVSEIRVTKLFHPMETVIVAMINTIVTTKGQVDTSDANMIHKGNKVRSRPQLTHWWSLIARELVISAPRIINRATCARILYK
>contig-100_29_+0_po3
MVTQHNRSFWLFCSFDTSNNIPDRRDFVFDMIYQYSFTFSGTREIIYTFKPTSPVFISADTMSLGGL
>contig-100_29_+0_po4
MIFQELEVFYTAIIGIDHAASCSTIFGITVESGYHIWVFAGFIFFNWILA
>contig-100_29_-0_max_po1
KKAHNWLKNRWNSEPNERSPLLNDQQESKGKTKFRVIFSSISLLVALIILGLTIRHWFKHHDKEVDDGTPPPNWSFLTPTEQEFLDLPSNTSVREYLKIYTSKAHLAGTPNDQEQAEWTRDQFESFGLNTTIDTYWPLLNYPISHRFAIISGPEYLQYEAKLREDPVEEDETSKDPDVIPTFHGYSKNGTATGRVVYANYGRVEDFQFLKDHGIDLNGTIALVRYGGSFRGLKVKAAEVFGCAGVLIYSDPIDDGPLNKEEFPKSYPDGPWRSQSSAQRGSVQYLSLIAGDPLTPGYPALENVTRIDPEDSPGLAKIPSLPLSWEDALPILKATQGHGVRADKDWAGGLEGVDYFSGPTEGEAVLVNHIENKITPIWNVVARIEGAEEPKRAIVLGNHRDAWVYGAVDPSSGSAAMLELARAFGQLLKGGWRPRRTIILASWDAEEYGLVGSTEWVEENKDWLNEQAAVYINVDTAVSGPHFDTSASPSLNRLLYDIASLVEDPRTGGSVYDAWSADYKLSGNQRPPVGQLGSGSDFVAFMDHVGIASINLAFSGNYGVYHSNYDSFHWMEKFGDPDFRYHQTMVKIWGLLALRLSESLILPLHPADYAADLSKYVDNLSTYTSSLNYLPDAVDKLERTATRFERRLERLAGRLAKYDNLDDVPAHLIQRLEKANKRLTYFERGFIDPEGIPGRTWFKHVVYAPGLWTGYSSQVFPAIMDSVNAKNDKLVAHTETRAAKSIEKAAEYLKMK
>contig-100_29_-0_po2
MGFFCITYFSTPFDILSLATHK
>contig-100_29_-0_po3
MMLIAFGRCCLSGCPSGVCFNISLNNKVYLPNRVVGFVRYPFNSSFRELGCLSVACTKASKFELIYFSLSNVNLASCCFEP
>contig-100_29_-0_po4
MDAIFLNTLWINDSLLDVGIMGLSFNGLIHTVCK
>contig-100_29_+1_max_po1
QFFDFFNIDPEDVMAQRSNSFAYGTPTAKIERTLSIYPAFISKIVYELKQLITVSDHIKNDIEYKNTFHGKEVVDKIILILQAKDRKLATRVGKALASQRVFHDVCYETQLVDSIHYLYEFSNQTIIYQNNDSMSEIESTTSELVINDSIPNGVLTELTFCYSPTCWSKKPCYSPTCPKRIPQFHYGEEQEKKDVKFKSSQQYPNQHDDDRLWANRIDKETYNSIPKIERKRQENLCELIYTEEDYVLSLDYLQTVWIKPLKERPIIPTSRRESFIHKVFRNIASIYETNIRLLNALKSRQDENPIIYQIGDILLEFVIDFEPYIAYGSKQHEAKFTLESEKYINSNFEAFVQATERHPSSLKLELNGYLTKPTTRLGRYTLLFNEILKHTPEGHPDKQHLPKAINIIKQFLSRVNFETGQAKTRFDLERIHYNLSFKYKTDETDLDLLAKNRSIIKQGTLKKTAQADSVEYQIILFDHYLCVAKLKMSNGVEKYVMQKKPIPIELLHAYIPKYDPSIHNSNKRSNSIVLPYLTNNNPNNTMMVASTGGAGIHVRASTDLNSYLNSSNEDSCYPISFQHLGRDSIQLTLFASSAAVRKTWIDKIKAHQEDMNKKKPIFKTVPVFKEHAFQESNKINHFITFNSGQQYLLAADDGVYVGHHNYKQSKPHKVLSLDRVAQIQAIESTQTLLVLADRMLWEYPLDAVNNKPESQPLGRLIQTHVPFFYVGTCLQRTMVCIPKISTLHSVISAYEPIKKEIIVTTAHQHNNNSSTSGGKRRSLMNTLLALRQSNSMNESNLKKIKDCYVPCEAYAVELSATMMLITTSRGVILIDMRTDQPQQLLNPADKSLSFIIEREKEPTSLNLRQSIKRIAIFRTPRNHYFVCYDEYAFYIDSKGNRLFKKFLIEWEGSPEFFAFSYPFVIAFHSSFIEIRNVFTGIIEQIILGAQMKCLNNGHKTELALIFGSMVDPENNKYRMLFKLQLTDEGHNLLLHGEPSTVREKS
>contig-100_29_+1_po2
MVNPRIMRATKREIDENMTLNFVFPLDSC
>contig-100_29_-1_po1
KKHITGLKTDGIASLMKDHLY
>contig-100_29_-1_po2
MINKNLKEKQNSESYFRLFLFWLPSLS
>contig-100_29_-1_po3
MGHLIRKSFLNLTLMVPGVLRVQPNEALFSIYP
>contig-100_29_-1_po4
MLLLVSKEQKSQKERLCWVTIVMLGSMVLLIPLPDLLPCWNLLVLLVSS
>contig-100_29_-1_po5
MSKLLSISMLILLLVVPTLILAHHLLLTVYCTILPHL
>contig-100_29_-1_max_po6
MMRGALITSSLAINDHQWVNWGLDLTLLPLWIMLASLVSTWPLVVTMVFIIATMTVSIGWKSLVTLISDTIKQWSRFGDFSPYDSPKVLFYLFTQQIMLQI
>contig-100_29_-1_po7
MHLDSGLAILLKCFLPLWIASMLKMINLWLILRQEQPKVLKKLQSI
>contig-100_29_-1_po8
MIFHERWMAHRVIISYVPHLLIEV
>contig-100_29_-1_po9
MCSSNCVFSHHLYCYCCYVDVLL
>contig-100_29_-1_po10
MCPHKKKEHVFELSDPEAEILACY
>contig-100_29_-1_po11
MQPSLYCWDYCLSNKVIRSNSIFYCYCVWMGRTLVYRHVKVLLGWASFASHIFLRHLTF
>contig-100_29_-1_po12
MTGYNVFFPNQIESLLVQFQN
>contig-100_29_+2_po1
MMFAMKHNLWILSIIYMSFPIKPLYTRIMTA
>contig-100_29_+2_po2
MMMTDYGQIELTKKHIIQYQK
>contig-100_29_+2_max_po3
MHLNQDKMKIQLFIKLVIFYWSLLLILSPILLMVQSNTRPSLHWRAKNISIRTLKLLCRQPKGILVL
>contig-100_29_+2_po4
MPIYQSTTHPYTIAIKDRIRSYYLI
>contig-100_29_+2_po5
MRIHVIQSLFNIWVEILFSLLFLLLLLQ
>contig-100_29_+2_po6
MHFKNQTRLIILLHSTVGNNIYWRQMMVFMWVIIITNSQNHIKYSHLTESPKSKRLRVHRHF
>contig-100_29_+2_po7
MFLFFMWAHVYKEPWFVFLKYLLFILLYLHMNQSRKKLLLQQHINITTIAVQVVGKDAV
>contig-100_29_+2_po8
MRDITYYYTVSHPPFVKNHNLYFYNNK
>contig-100_29_+2_po9
MCKCLSYRHTCSDLQHNLLGEEVK
>contig-100_29_+2_po10
MHPPKREARKESWLSRENLLGQYVSRFLKQGSQVSVDRQRLRIDTEQSLVGLNSENARDHQGKI
>contig-100_29_-2_po1
MLMCCCNNNFFLDWFICRYNRMKSRYFRNTNHGSL
>contig-100_29_-2_max_po2
MFFKDWYSLEYRFLFVHIFLMSLDLVNPCLPYCSRRSKKSKLNRISTQMLKRDWIT
>contig-100_29_-2_po3
MNTSPASGCNHHCIVGIIVCQIR
>contig-100_29_-2_po4
MYSFQIKSSLCLSSFKINSRQELFNDVDSLW
>contig-100_29_-2_po5
MPFGCLHKSFKVRIDIFFALQCKLGLVLL
>contig-100_30_+0_max_po1
FSSLFFMLPSLTRSIFKNMIVKPVPCLQDNYAYLLLDQASKKAAVVDPVEPDNVFKALESYPDYTLSMILTTHHHYDHAGGNAKLLSKLSVPCYGGSNQVKAVTNVIKANETIRLGNIQIRALATAGHTMDHICYFAQENDDHAVFTGDCLFSSGCGRFFEGKPSDMWNAFTELLKLPEDTHIYFGHEYTLSNLKFAAHVEPDNRDIQDKMKWAQENKCTTPSTISNEKLTNPFLRVESIGHLIDPSCSSTTELLGKLRSMKDNFK
>contig-100_30_+0_po2
MLQGPICQLLPLVSFAGFPNHP
>contig-100_30_+0_po3
MNEFYRIRLHGFQQMHTTFHKLP
>contig-100_30_+0_po4
MLLSTRSIPLLNLFAEVTNERGVCCKILFLTRTHCMPLTLDLHEIPNHSVSE
>contig-100_30_+0_po5
MSVASHSFVIFSPILSDHAAGFVNLTMVYQVCQMLLSYQCKRCLKPQNQCRHSAQAPYCTLPYP
>contig-100_30_-0_max_po1
MCVSSGNFKSSVNAFHISEGLPSKNRPHPEENRQSPVNTA
>contig-100_30_+1_po1
MMIMLYSLETVYFLLDVADFLKANLLICGTRSLNF
>contig-100_30_+1_po2
MNTHYPISSLQPMLSLITEIFRIR
>contig-100_30_+1_po3
MITQKLGEFGPTTTNTHHNHFTLQYTAVG
>contig-100_30_+1_po4
MYQYISFMTLNYHIFKLLHLLIYPCLYIFFNS
>contig-100_30_+1_po5
MIFFCIRLNVWFICGFWFGYLDTFQVISGVSQ
>contig-100_30_+1_po6
MSQCLSNHVLSICLGLNCCCQLIKGIRQFLFHRLYVDLMFIF
>contig-100_30_+1_po7
MQLIVFRLKVIKVLFHLGSLGCLG
>contig-100_30_+1_po8
MIHFFLRLLPLTLNVLLPFVYSLYFIQLKELVR
>contig-100_30_+1_po9
MRCIHPMLQCINVLQILKFPSILIGFGYTVMHKNLEVT
>contig-100_30_+1_po10
MIRSSTSLNWFHLLFFQLLNACLPVSNHVLCHVLYCSHLYLLLQLITDFVEFV
>contig-100_30_+1_max_po11
MFIILATKPKNFLVYSIVNAFLQRIKFEHVCCQQRLPVKTSVVTLYLMCKEFDILSKLL
>contig-100_30_-1_max_po1
KELREYVELFTHQVQCYNTRLHWESLLAADMFKLNSLQERIHDTVNEKIFWLCCEDNEHDDELLEKLVKDMAKYSKELEHYVDTDFAASNTAYIDMTAAFDKLGKPSSNLQNRQHDLTKLVKKLQNYVTQQTSEIDIIQTRYDWESRADQELKAYSEFESKIESYSRHHARWSLQQKDSTTELNELKATFVTHTETAKQLINEFDALEQPTEATSKRKSAIETAKDRLQQNMDFVNQVLAQSDAIRQCLSRIHDLETRAEMLKSQFLAADDIQDGFDDTFKAYREDVQQLDPTSIIPYPKTQNKDFMAYNTAMADMIHARCVRLDELVNILESILKTKEQVSRRRAAEASYLAEATTVKEWIQSKWSTVDQISAMQDDLYEAVQIAEATQSAVLAYSSSVSALRASSLKYMAMMEEEDTLRTIQTDVDAQYDNLCDHVQKVKDDVLDRLRHAEWNQLLDEFYKVCDQLKQEIKMAAVEDVTEDVIADWQTRVQQLEEQQVEPIEARAATDHEARDRVLKALSDLKVLMHYRITEANQYRWKLQYLKDVDALEHWMDATHQAINTFQMEQGLIQKDDSMNAAKAAYETLYASVESHVDEYDKIRSSYKFLQLNKVKGVDKRQQDIECQWKETQEKVNHAKQLVDQIIQWASLFDNLSIEDELKTIVKRLDAFVADDDVLETLPLFFEQEREQLSSLIDSLDTSLTTAQNLSSQAPEGAKVKENLDHFQSKYNQLHDEVIEAQDLLAQKEKLAQGQVDMNTCQTMVSAVKSEVENQIDLWKTRLEKLQQAMKDTALLESYYLDRRSTMQTKQKELIHQSTHTIQPALIRLKDEHQIDIQPMEKELSDSLDQLAAAIQTETNTQDMIRKTLGHAKSAEDISTWIDHCQQAMNEIEANDEGAERSMMSLVQKMDDFAPVMASFDEMTNDIDQIPVITEEEEVWNGLVRAVHERTDDIKKQWTSLEKLREKTLQDIQRTAHSITMLRKIKGVMALLGDTRDYLESIKIPKPKTTDKPDIEADAKEDHDTAVYKLSDMLRQPEAENYIKNLSAVEEDVKTRVDQEMKELENMVIECHEGDVLIHQYQETKDAVDRLRSDLTEKETELKKALDLGKFLTITDDLEILQSSLEEAIGKSVPVTLMGRGLSRTDLQAKLIELDARFKYYENNIVTTLKSAKEFPLDEQLPEKEIAANYLKTIEKRWELLKKQYKTRKIELSRTVDSKEYQRDQEQQARIRKSSLPTRKASSLLRAAGDMSRLSPNPSTSSSSSGSLRHSVSRHNHQPSKSATHIKTRPRLPRPPLNAYVADPDNDLDMEIGRIVNNAPYRVKVKMVPGEVGRYWFGDMNPKLAYCRVLKSKMVMVRVGGGWAELSQFLRDHALLEGDFIPKMAEAIPEEPSIQEGFIETRRAKPMPRSLSPSTRLPTGSPSHSVSSTTSGYKDGDKFIAMDEHGNQLEVKMRRFSNDVKDSNDYTRRRMARKKDKLNKDNAV
>contig-100_30_+2_po1
MSPAARSKEEALRVGREDFRIRACCS
>contig-100_30_+2_max_po2
MSCKVFSRNFSKDVHCFFISSVLSWTALTRPFHTSSSSVITGIWSISFVISSKEAMTGAKSSIF
>contig-100_30_+2_po3
MVRNVSSSSIMAMYLSEEALRADTELE
>contig-100_30_+2_po4
MDSNIFTSSSSRTQRAWIMSAMAVL
>contig-100_30_-2_po1
RSLESMSNSLHIKYNVTTLVFTGSLCWQQTCSNLILCKNAFTIL
>contig-100_30_-2_max_po2
MHLSNQQKLLVSESQQSRQQKIVFSRTWTLSTKSLLNPTQFGNVYHAYMISRPAPRCSSHNSWRQMIFKMDLMIPLRLTERTFSNWIPHPSSLTQKLKTKILWLITLPWLT
>contig-100_30_-2_po3
MHWSIGWMQRIKQLILFKWNRASFKKMTQ
>contig-100_30_-2_po4
MQNNWLTRSSSGLLCLTIFLLKMN
>contig-100_30_-2_po5
MNIRSTYNLWKRNCLIPLINWQQQFRPRQILKT
>contig-100_30_-2_po6
MQKKIMILRYINCLICFDNQRQRIT
>contig-100_30_-2_po7
MRCLKVTLYPRWRRQYPRNHQFKKDSLKPEEPSRCLEVYHPPHDYLLDRLATRSVRQLLDIRMETNLSRWMNTEINWKSR
>contig-100_30_-2_po8
MQCDINKQKKRALLFKIIFHTSKFTE
>contig-100_31_+0_po1
MHCRASFQMDGWKSYFRFGYRI
>contig-100_31_+0_max_po2
MQILLFILHENQSKELEQDLILRYF
>contig-100_31_+0_po3
MSQLNRYQNQQLYILIHTNVLFQ
>contig-100_31_-0_max_po1
LFTLSCLHSLRPYILHKNTPSLLFRSNCTMIATKETSPSSSDWELNGNYWLYKKSLEKSDNDDRDYRLIKLASNDLEVLLVHDKDTDKASAALDVHVGHISDPPTLQGLAHFCEHLLFMGTEKYPKENDYNQYLSEHSGFSNAFTGVEDTNYYFEVGQEHLEGALDRFAQFFISPLFSDSCTERELKAVDSEHKKNRQQDSWRMFQLEKSLSNPDHPYCHFGTGNLETLYEDPKKNGQDIRQELLKFHDTYYSANIMKLCILGRESLDQLTEWAVGKFKHVRNKNIEAPSFPGHPLTANELMKQIFVKPVKEVRSLEMTFPFPDQRPLYAVQPGRYLSHLIGHEGRGSILSLLKKNGWANYLQVGTIHGGIGFEFMRISVDLTEEGLNRYRDVIFTIFKYINLLKQEGVQQRIFEEVQSLASLAFRFKEKYPPSQYTSRLAGLMQHGYPSQYILSGPSLIRHYDAELIKENLDWLRPDNFRFMLACHSPPNGIKFTEKERWYESEYTVVDFDSDLVETLKNLQSDSALILPGENAFIPTNFETNKRDITNPVKRPDLIENSPMLRLWHKKDDTFWVPRANVWILLRSPLVYATPSNCVKARLYADLLKDSLNEYAYDAEVAGLCYNIENQLEGMLLALSGYNDKLPVLLEKVIQKMRNFEVDPERFKLLKELLRRSYKNFSLEPPYQHALYYLSYLTQDLMWTNAEKLSELDAITAEDIQAFYPTVLSQLHIESLVHGNIVKEDAQKMLHDVIDLLKPKELSPSQLKGSHSLMLPTGTKWVYKREVEDPNNVNSGIEYIIQVGNVTERALRARLTLLAQIAQEPCFDQLRTKEQLGYLVFSGVRRQVGSMGLRFIIQSERDTIYLENRIEEFLDKLIRLVEKMTPEEYNAQVQSVISKKLEKDKNLSQEGGKYWGHIHSGYYEFDQVDQDIKELKLIEKDDLIQFMAKYIDPHSPSFRKLSVHIQSQKSSDKTKKFKVNIESLHTCLVSQGVTRLSIEDVRSAVEKGDAGEASIEANLRELLADESKADEDEIELLMAKLVLAMRETESADGSLVNVENQKTARRLSMANGQTNGNQIEKERDHTKLSEGNKIITNVVEFKNSVELSPAPVPLIDFHVV
>contig-100_31_-0_po2
MTIWVTQRKDNRFFVMTSHFSNCFLCKCSTSTAEAQDD
>contig-100_31_-0_po3
MTNNILKRKLIWKIMLHIMSLLCVKFLFSFLSP
>contig-100_31_-0_po4
MPFTSTNIGITEETKLIKHVNL
>contig-100_31_-0_po5
MRIFKVFKLNEDIWPSTSNCCYPFINKFIIFVTFYSWMRHSKIKRVIQKFLVVCTHVQYNR
>contig-100_31_-0_po6
MDYIHTSFMHHISCIFQTRISGLGVDMSGEEFCI
>contig-100_31_+1_max_po1
FNKMLSAGTRFTRISSNSFKKLNTKLFPRHIHSKPTDPRLENAAYVMHERGVNVIHDPLLSKGTAFSVDERERLGIRGLVPPRCQEMDKQLVRVKRNLDACETPLSKYIFLASLHDRNETLYYKILMEHMGELAKIVYTPTVGEASQMAQSIYRRPRGMYFSTEDRGNMSAMVYNWPQDEVDVIVVTDGSRILGLGDLGANGMHIPVGKLSLYVAAGGIKPRAVLPVVLDVGTNNKELLNDPLYLGMPHPRIEGDEYYEFVDEWVTAVRSRWPDVLIQFEDFKNPHAYQLLSRYKNKIRCFNDDIQSTSSITLAGILASLKARGMTQDDLANERIVCVGAGSAGVGVCEGIVDCMMDQGRIKSREEGYSKIYMLDQFGLLGNANVGTSEGHQGKEAESRRQKREQEFDAQQRHYVKHDLPDQLPLEDVIRHAKPSVILGLSSARGAFTEEAIREMARHHEKPVIFPLSNPDSHAECTAEQAFKWTDGKAIFASGTAFDEVQLPNGVIGKTNLCNNAYSFPGIGLGVTVSKASRVTDRMFLETARTIAEMATPDQLKQGQLFPPIDKLRQVALDIGTRVCEIAYEDGVATTVLKEGELLSEIVRKSAYEPEYTPLVYQPRF
>contig-100_31_+1_po2
MISFFLYLVAVCLTIGHRQSTCSFLIFDVNQRAVC
>contig-100_31_+1_po3
MDVTPVLPTFLAKVFILLKLFTDNRLYLSIVFFGRHLFNKSY
>contig-100_31_+1_po4
MKHLLCVFLNNVTMNKRFDMQLRKYSRIKCLDVFSSNSVQLA
>contig-100_31_+1_po5
MTRKTRSFNIFVTNVLKFTNCPLCELIK
>contig-100_31_-1_po1
FLLFLVFILYVLTFCIKIHQVFCLDQIVQ
>contig-100_31_-1_po2
MIIISICQNIPVSLMHLLGLKTQTIILKLVKNTLKELWIVLPNSSSAPFSLTVVQKEN
>contig-100_31_-1_po3
MVLSSLKKNVGMNQNIQLLILIAI
>contig-100_31_-1_po4
MFGFCLDLLWSMPRLQTASKPVCTLIY
>contig-100_31_-1_po5
MLKYSLLSVKSLRRIKTLAKKVGSTGVTSILDIMNSIK
>contig-100_31_-1_po6
MQVKPALKLICVNYWRMKVKQMKMKLNC
>contig-100_31_-1_po7
MPAKVMEEVLWISSLKHLILFLYRDSN
>contig-100_31_-1_max_po8
MYFDNGVSQASKFRFTRTSCLSISWHRGGTRPLIPKRSLSSTEKAVPFDRSGSWITFTPLSCIT
>contig-100_31_+2_po1
MIHFYQKVLLFQLTKESVWVSGV
>contig-100_31_+2_po2
MKSTLLSSQMVQESLGWVIWVLMECISL
>contig-100_31_+2_po3
MSSFNLKTLKILMRINCYLDTKIK
>contig-100_31_+2_po4
MPMLVLVKGIKARKLSQGDRKENKNLTHSRDIM
>contig-100_31_+2_max_po5
MIFQISFLLRMLFVMQNHQSSWASAVLVEHLQRKQLEKWLVITKNLLSFL
>contig-100_31_+2_po6
MLNALQSKLSNGRMEKLFSLRVPHLMKFSYLME
>contig-100_31_+2_po7
MLASPASPFSTAERTSSILRRVTP
>contig-100_31_+2_max_po8
MMYSIPEFTLLGSSTSRLYTHLVPVGSIRLWLPFSWLGDSSLGFKRSMTS
>contig-100_31_+2_po9
MSSAVIASNSLNFSAFVHIKS
>contig-100_31_+2_po10
MGEFSIRSGLFTGFVISLLLVSKLVGIKAFSPGNIKALSD
>contig-100_31_-2_po1
MGKLSSSRHNPWWYWVRIYEN
>contig-100_31_-2_po2
MFSLFILKATSLLFKIWVDRLEAYILVHKLTF
>contig-100_31_-2_max_po3
MLEKCTLITAFHKHPSSVLLVRVVCPFLGIAGALDP
>contig-100_32_+0_max_po1
FSSIFTMSQMYNIPTWTEENRTLLDAISQARVSPEASNILQQQLYFNKQKFIDLLDSQPKNSSHRADLNSNKAYINRIPHTVSKDFAAKALFLSDQLDINEHVAATLLMQGISQVSNTNCNPIDTAVLLFHAERGYLLASLEAILKFANDASINEQVRLVCYHFMAEIMSEAIPLGNNKTGTFTAKVIGTLENLTRAINALYTTGTVLGQMPDVGSGKLGEDISSIRTERMSDERVMIVQILYHLASLFTLNTQDKLIMLEILEKAQLADPATVYMIVTMLAAISNDNQSEDELTSDTVNFAKLFHKRIMTHGAEVPAIKAVIVLQWVLYLTNPVRSDRLIEGSAPVTNEVEIQQLVEGAIGADVFRFLSQYMLYFQQSYAPEGIEIMPIEPSEGLPKSQSSINYREYNTDVCSEFQQYIIHELKIVSESFVRQLFGVLQSLKYKEEDSASINGTELPLEAMQTNDAIVQRRDLEYFLTFLSNVYTGPADSGFIFWKRDDGLNHFARWLLDIKVQTTVCAAFDFFGAISTGVACATGMFNLFQGKPDADLGSSSLFTWRKPLTALEYYTNLLQTNTEESPCHIPIEEELLLLRFLNILKQTVQYCQDARRAFWYCNEGNCRLILQNILKCPTTPQLRAAVFNVISAFCSNWGGGVNGIGRDISLQWWQDILLSDMLVPERKLVPGEKKETLHRPSSLLQEIQLEQQRQLYTETLAIVRLIGTAIHSPSKRQVLIAGFADTPFYVPVGPRTNSEQAGAVPFISLVMDTIFTAIGTDKKEYTEMQWQVTEACLMTMENSIGSFIDLMEKKKLQEGIKGTQQDVEVSLVGYLMHPGFQVLIRILSGRRVVNELFDIVQKCSKDDDGDIKHLIHREKCLIKSLHIILNVLELQSILCNVLIPYVAKCSKQRTSSEFQLANVTFPPLPSIANFGQLILFHNGILVQIALLLNYQNNEEICLLSTKILQHLSVDLQDRRQMDNRQIASLALCNPMTKAGANITTLLNTSTSAEDIIFGISERLSINIPEKITCDDYELDINLIPFWKAEGTLGNIYDYPGDVETPALSSVRLAILDLLLENARLKTNSPTLTEYLLGYKLTNVRSPVLQDTETNRITLSCLHSILSMLQQGTENSSANGDSMMVDLSESSQPFIDTHPLLAEKCYELIYQLCAKQSISLSTLRYLRNREEFFYKQFEIMSSRFETDLFVESSPFSGTICCADGTEIQSDFFRVRAKLHQRAWLLQSIALELHTTACMEQKANIYKLLELLYGRSPESMPDQGFFLIARVTATFSQDARICQLIGVSVARRFDKGWSDCRDEIFQSFYSREFLYTQQGRCSSI
>contig-100_32_-0_po1
MAEMTLKDQPSLNHHSHLSFQCLAAA
>contig-100_32_-0_po2
MVDARFLFFLPVQACVQEQAYH
>contig-100_32_-0_max_po3
MIRKLFLIRELCIVGIRCKHPYYIHDSLCCFVILVILLRAQ
>contig-100_32_-0_po4
MLASIHVLHEREVQLCRSDCSWC
>contig-100_32_+1_po1
FQVFSPCHRCTTFQHGLKRIARYLTQ
>contig-100_32_+1_po2
MMPLYNVEILNISLHSYLMYTPDLQIVVLSFGSAMMGSTTLLVGYLILKSKLLSALPLTFLVQYLLVWPVPQACSTYSKGSLMPIWGRVPYLPGESR
>contig-100_32_+1_po3
MCLLDHAPIVSRLVQCLLSLLSWTPFSQLLELIRKNIQRCNGRLRRHV
>contig-100_32_+1_po4
MFSYLMSPSVPSKELHPNSSLPT
>contig-100_32_+1_po5
MTILVMLKHLHFPLSVLPSWICC
>contig-100_32_+1_po6
MLGRLYFKILRPTESLYRVFTLSCLCCSKALKTQVRMVIQ
>contig-100_32_+1_max_po7
MNLYINYVQSNLSHYLHFVTYETERSSFTNNLKSCHPDLKQISLLNHHPFQARSVVLMELKSNLISLEYVPNFIKGPGYCNRSLLNSTQQPAWSKRPISTNYLNYSTVDHQRVCPIRVFFSSRGLQQPLVKMLEFVSSLEFLWQDDLTKDGAIAETRYFKAFIPENFYTLNKEGVQVYDIRAMYTFLRTVQVSEYKESIETDLIENEMGEILAACMALNRIKEINYAKRHCMKAWKQVVHITLLECFDLIHVSDREKIIYELLTMLLSKMLSTQGYDTEMLKSMSEVVLALLNRLRREKNMRTIAQLPVEKLRHVFNGILECICQKNIEVTIRGDLYTSLTNLLLYIGGHGRDQAYMEFEKYMVNYIVSYKTSLLDTLCKDAIDGLEIWKTTAYIAIDSLNTMALRAGSDVIQSYLLSQNFLQYTIEMIRCDDAALVQSLESIDVPLLPLYIFEAKMSILLRLAMNPEGAELLFDNRIFEVLGCCQFMSVKVQSNNELIERYQRLIMPTLKVIAAILSVYGNKNNKVILKAQIWTRKQEIAVNNILKTEGQQGVSQEAVKLIHVIQKYIKQ
>contig-100_32_-1_po1
CLLSGSHVHIKGKDKIFYCFMYF
>contig-100_32_-1_po2
MAAITFNVGIINLWYLSISSLFDCTLTLIN
>contig-100_32_-1_po3
MARRSKIDILASKIYKGSKGTSIDSNDWTKAASSHRIISIVYCKKF
>contig-100_32_-1_po4
MTSLPARSAIVFKESMAIYAVVFQISKPSIASLQSVSSKLVL
>contig-100_32_-1_max_po5
MHSSMPLNTCRSFSTGNWAIVRMFFSLLKRFKSAKTTSLMLLSISVSYPCVLSILDSNIVNSSYIIFSRSETWIRSKHSKSVM
>contig-100_32_-1_po6
MRLSAIQAARISPISFSIRSVSILSLYSLTCTVRKKVYIARISYT
>contig-100_32_-1_po7
MKFGTYSKEIRLDFSSISTTDRA
>contig-100_32_-1_po8
MHQVSNQRHLYILLRALDSFL
>contig-100_32_-1_po9
MQGFFFFSRYKLAFRNKHITE
>contig-100_32_-1_po10
MKEKYSCVDRIAVGVRNLRYTLH
>contig-100_32_-1_po11
MFIDIELIRQKQSFCSEILADCVRNPVDIRFI
>contig-100_32_+2_max_po1
MLNQVLTYHTQCIRATVYTMQCSHTLCRQVFQAKNFIRIPACQRDLPSFTLHCQLWTAHLVPQRYLGSDCSSSQLSKQ
>contig-100_32_+2_po2
MCKAIYLIIYTSLPTKPRGVLLQTI
>contig-100_32_+2_po3
MERLQRRDISKLLFPRIFIHSTRKVFKYMIYAQCTPFCVRCK
>contig-100_32_+2_po4
MKWERFLLLVWHLIASRKSITPSVTV
>contig-100_32_+2_po5
MCLYFLCISLKPRCQFYSVLP
>contig-100_32_-2_po1
MTGPRQHHHIESFLSCIVKSFDSKGKIE
>contig-100_32_-2_po2
MSSADVLVFSRVVMLAPAFVIGLQSANEAIWRLSI
>contig-100_32_-2_po3
MSCPKLAMEGKGGKVTLASWNSDEVLCLEHLAT
>contig-100_32_-2_po4
MRTLHSIDCSSNTLSMICKDLIKHFSR
>contig-100_32_-2_po5
MLFSIVIKHASVTCHCISVYSFLSVPIAVKMVSMTREIKGTAPACSLLVRGPTGT
>contig-100_32_-2_po6
MAVPIKRTMAKVSVYNCRCCSN
>contig-100_32_-2_po7
MPLTPPPQLEQKAEITLNTAARSCGVVGHFRIFCKISRQLPSLQYQKARRAS
>contig-100_32_-2_max_po8
MPVAQATPVDIAPKKSKAAQTVVWTLISSNQRAKWLSPSSRFQKIKPLSAGPVYTLDKNVRKYSRSRRCTMASLVCIASSGNSVPLIEAESSSLYFRLCNTPKSCRTNDSETIFNS
>contig-100_32_-2_po9
MLLCDFGNPSEGSIGMISIPSGAYDC
>contig-100_32_-2_po10
MYWLKNLKTSAPMAPSTNCCISTSFVTGADPSISLSDLTGLVK
>contig-100_32_-2_po11
MTALMAGTSAPCVIMRLWNSLAKFTVSDVSSSSDWLSLDIAASIVTIIYTVAGSASCAFSKISSIINLSCVFKVKSEAKWYKI
>contig-100_33_+0_po1
MGKDSSNTKLGSSQDTTSRII
>contig-100_33_+0_max_po2
MFDKEVLITPLLELAIILLVKLVTTIFKYLVKMNGVFFIKIGRGQIRSSTKPPHLGCSIRVLDFKITIVQVHRRCVGIVWVDDKRDTCGKEGYRPICRDILSTVMSHLFNSSFG
>contig-100_33_-0_max_po1
LRSSICNSRRIVHSARSLRTSVFLNNEQRFYATARAAAANSSWRNKVAIATMATLGFGIWGSKQAYCDAVADDKQRRAEGPITDSDPMRLRMEAFIKGLQNRIVSEIEQLDGKQFTRTAWERPEGGEGITCVLQDGNVFEKAGVGISIVYGQLPKAAVEQMRHDRGKDISADGPVPFFAAGISLVIHPHNPNAPTVHLNYRYFEIENPDGTPKMWWFGGGSDLTPSYLYEEDAIHFHQVLKDGCDKFDKKYYGQFKQWCDKYFFIKHRGEARGVGGVFFDDLDDKPADELFNFVKEMGNRFTASYIPIMKKRMNMKYTPEMKEWQQIRRGRYVEFNLVWDRGTKFGLQTPGARIEAILMSLPLTSRWEYMREPEPGSKEEDLQEVLKNPRDWVPLD
>contig-100_33_-0_po2
MIIRSPRLNNAEFLPVRFKVRIILFSSLRTHKLRPFSASSPPFMP
>contig-100_33_-0_po3
MSSSKNSISRITPSPPRYSPSPPELGRIPKV
>contig-100_33_-0_po4
MDLGGILIVMGSRHPELSGMS
>contig-100_33_-0_po5
MCPDVIKAEQEGSMTTVDVASMIIAGPSTSDPGAN
>contig-100_33_-0_po6
MTILLIPKLRAIPQACCPPAPPKTASV
>contig-100_33_-0_po7
MALSNDWSSLGPNIFGKYSGNKRPKSRLASETAKGPPFL
>contig-100_33_-0_po8
MRTLSICLVGTGSDRGCFSPVANSTILLIPSVGASL
>contig-100_33_+1_max_po1
FFFVYKSFSLIKHKLKQMTISKKLTICIDRGGTFTDCIGFLGKAGDDDYKEYVVKLLSEDPSNYKDAPTEGIRRIVELATGEKHPRSEPVPTKHIESVRMGTTVATNALLERKGEKSALLITKGFKDLLTIGNQSRPKIFDLSISKPDVLYDKVIEIDERIVLLNSAASEVQVTPSQKDDYIKKGISGEWVKIVQTPNLDQVKTQLQELFDSGYRSISICLMHAYTFPEHERQIGKLAESIGFSHVSLSSQVMPMIKIVPRGTSASADAYLTPCIQKYIEGFTSGFDNGFEKGTTQLQFMQSDGGLVPVSHFSGFKAILSGPAGGVVGYALTTYNKVPVIGFDMGGTSTDVSRFDGHFEHVFETTTAGVTIQAPQLDINTVAAGGGSMLFFKNGMFVVGPESAGAHPGPACYRKGGPLAVSDANLLLGRLLPEYFPKIFGPNEDQSLDRAIVEEKFKELAKTINESTGESKSLDEVVYGFIKVANETMCRPIRALTEAKGHDTSHHTLAVFGGAGGQHACGIARNLGISKIVMYRHSSILSAFGLALADVVYEVQEPCAERLNKETLPQMQKRVYDLKKACKGELYKQGFDDQDVTTEVYLNLRFDGTDCALMTMQPSETDWNFEEAFCQLYTQEFGFLLKNRDIIIDDVRVRGIGKTIQSKDLTPDQEIERLKAANEIKYVADSVLPDSHTSVYFEQGGRDDHVPVYRLGQLAPGSLVDGPAIIIDATSTVVIEPSCSALITSGHITITVGKGEKKKVTTEMEPIQLSIFSHRFMSIAEQMGRTLQKTAVSTNIKERLDFSCALFGADGGLVANAPHIPVHLGSLSHAVIYQLNYYKGNLFEGDVIMTNHPSAGGSHLPDITIITPVFNKGEIVFFVASRGHHADIGGISPGSMPPHSKELYQEGAAIKSFKIVSKGHFDQKGLEDHLCTIPASYPGCSGSRAFRDNMSDLKAQIAANQKGIGLVKALIEEYSIEVVQAYMMHIRRNASDAVKNLLKQIAHNRSHNELVATDYMDDGTPIHLRVTIDAEKGTALFDFEGTGPEVYGNTNAPESVCHSAIIYSIRCLVNQDIPLNSGCLEPITIKIPPRSILSPSEKSAVVGGNVVTSQRLVDVVLRAFEACAASQGCCNNLTFGKGGKDEESGKVRAGWGYYETIAGGSGAGPSWHGQSGVHTHMTNTRITDPEILERRYPVILHTFGIRPNSGGDGEYRGGDGVIREIEFLEDDIQVSILSERRVFRPYGMKGGDDAEKGLNLWVRSEENKIIRTLNLTGKNSALFKRGDRIIIQTPGGGGYGKKKSKVN
>contig-100_33_+1_po2
MTSEIPAAKKGTGPSAEISFPRSCLICSTAALGSWP
>contig-100_33_+1_po3
MKASIRRRIGSLSVMGPSALRCLSSATASQ
>contig-100_33_-1_po1
MNNDFMQLLEQLLPTAAGETK
>contig-100_33_-1_max_po2
MINNVEQKDPLRIVILCVFVWKLSSKGFKTVLSQRSNNWMESNLQELLGSDLKEEKVLPAFFKMVMYLKKPAWVYLSFTANYPKLLLNK
>contig-100_33_-1_po3
MTVERISLQMGLYPSLPQVSRLSSTHTIPTHLRCT
>contig-100_33_-1_po4
MKKTPFIFTKYLKMVVTSLTRSIMANSSSGVISTSLSNIVEKLVV
>contig-100_33_-1_po5
MNYSTLSRRWVIDSQLLIFPS
>contig-100_33_-1_po6
MSNSTSFGIEVQSLVFKRLVLVLKPS
>contig-100_33_-1_po7
MSLNAQEYEEHLQPDHHQHRIMHRKNQVSL
>contig-100_33_-1_po8
MHRLRQRFLGVRSLSLASLDWKVKRERIQ
>contig-100_33_-1_po9
MQQNLVIQYVHQFQSLCHKAHLAY
>contig-100_33_+2_po1
MHTLRLVFKNTLKGLRVVLIMGLKKAQLSYNSCKVMEGWCPSVTFQASRLSYLVPLVAW
>contig-100_33_+2_max_po2
MSLGLMAILNTYLKRRQLVSQSKLLSWISTQSLLVVDLCCSLRMVCLLWVLRVQVLILDLLVIGKVDLWLSQMPIYSWAVCYLNIFQRYLVLMKTNHWIEPLLKKSSKS
>contig-100_33_+2_po3
MILAIIHWQSLVVRADNMLVVLLVIWVSVKSSCTDIALFYRHLVLLLLMLFMKYKNHVPKDLTKKPCLKCKNVSMI
>contig-100_33_+2_po4
MMFAFVVLERRFRARTLPQIKRLRD
>contig-100_33_+2_po5
MIMFLSIVLVNWHLGRLWTVLRLSLMLHPL
>contig-100_33_+2_po6
MLILEASHLVQCLLIQKSYIKKVLLLNLSKLFPKVILIKRDLKIICVLSPLLIQDALDQEHSEITCQT
>contig-100_33_+2_po7
MLKRVLLYSILKALVQKFMEIQTLRKVFAIRPLFILFGASSIKTSHSTRGVWNPSQSRFLQDPF
>contig-100_33_+2_po8
MWSLVSDWWMLYLEHLKHVQPVKVAATT
>contig-100_33_+2_po9
MKSRVKCEPVGDIMKQSLVVVEQVLPGMDRVVFIRT
>contig-100_33_-2_po1
MGIYEGTGARIKRRGFTRSLKESKRLGSS
>contig-100_33_-2_max_po2
MKDNRITTFKDFRICNASICHVRMNTTLSMPGRTCSTTTSDCFIISPTGSHFTRLFIFATFTKRQVVAATLTGCTCFKCSKYNIHQSLTSDHIAANHGAFF
>contig-100_33_-2_po3
MANTFRSVCISINFWTSAFKIE
>contig-100_33_-2_po4
MIFKSLLIKMTFGNNFERFNSSTFLI
>contig-100_33_-2_po5
MIISSTLLKVNRSMTIWQNTISYIFDFICCL
>contig-100_33_-2_po6
MSVHDDFTDTQITSNTTSMLSARTTKDCQCMMASIMSFSLC
>contig-100_33_-2_po7
MSTCTLRTHNKHTILKEQHRSTTSSDCVDIQLRSLDCDTSCRRFKYVFKMAIKPRDISTCAAHVKPNDRHFVVRCQSIAYHATSGTR
>contig-100_33_-2_po8
MFWEGICVHKTNGYTSISTIK
>contig-100_34_+0_max_po1
MVRRMCQSSWVIVGASYYLLLTSKDYPCLPCPLVVLEYCQCLSLALQPFLLIRSLLYQVQISL
>contig-100_34_+0_po2
MHCVPKHLRNVPSWHSLHCQTHHSEHKGTQVRAINGLQYKRE
>contig-100_34_-0_max_po1
MVYSCWYFCKRFSYRRFYAALF
>contig-100_34_+1_po1
MTVNTIAQCFKVFFFNKEFIQCSIYFSVISILNRDQILLNQRNVI
>contig-100_34_+1_po2
MFHHGIHCIVKLIIVNIKEHKFAP
>contig-100_34_+1_max_po3
MNKVETITNDDKRKLIREFSFLQKVFNLFGIIISTFATDTFSFTNIIGAASSYNVLVVNKRVLTDIYNRPKIVIKTVICLVSLKKIN
>contig-100_34_+1_po4
MGMHQIHFKHTCLESCILFSIGFQVIQQERSCLLNHVLRLKHVNNFGRIN
>contig-100_34_+1_po5
MFCGNKDSFTTNSVHEDTSTSLEIIKMNIAHLCY
>contig-100_34_+1_po6
MVNLNNLKLGTSINRTNSKSEKLGRLGSIL
>contig-100_34_+1_po7
MTFNRLTDTSFSRIKLHRTYDTRISCRNTNKNKPFFIRRSTKINDLTTR
>contig-100_34_+1_po8
MRLELGLCVKIEYLNLSLSFKRHNFYFGVHNSGISRNGTTDNFIVCR
>contig-100_34_-1_max_po1
MSEQQLPIIFTEHAQLQALGVNSASIGFNNLTMESEKYICVRETVNGQAQVVIIDLSADNEVIRRPITADSAIMHPKVKVMALKAQRQIQVFNLDTKTKLKSHAMAEDIVFWKWLDTKTIGIVTEFNVYRWSIEGDSPPVKIFERHASLSGCQIINLRASSDEKWFILVGISARDSRIVGSMQLYSRERSVSQPIEGHAAAFAEITLQDAAKPTKLFTFAVRSVNGSAKLQIIEVDHQEGNPPFQKKAVEVYFPPEAVSDFPVSMQISHKYGIIFLVTKMGYIHLYDLETGTCIFMNRISGETVFVTAEHEPSSGIIGVNKKGQVLSVSIDEDNIIPYILNNLGNTELAFKLASRGGLPGADDLYVARFNQLFSTGNFGEAAKIAATSPRGILRTTQTIEQFRQIPAQPNQLSPILQYFGTLLEKGTLNKYESLELAKPILMQNRKPLLEKWLKEDKLQCSEELGDFVKQYDSLLALSVYLRAEVPHKVVLCMAENRQYDKILAYAKTVGYTPDYASLLYNIARTEPDKAAEFATALVNDENGPLVDPSKVVDVFQSQNMIQQATSFLLDYLKPNREEDAALQTRVLEMNLVHAHQVADAILGTNMLTHYDRVVIGNLCEKAGLYQRALEHYTDIHDIKRIIPFTHMMNAEWLVNYFGNLSVDQTLDCLKEMLSNNIRQNLQIVVQVAIKYSEQLQPHNLIDLFETYKTNDGLYYYLGSIVNVSQDPLVHYKYIVAACRTNNIREAERICRESTYYDPEKVKNFLKEAKLPDQLPLIIVCDRFNFIHDLVLYLYHNNLHNFIETYVQRVNPSRTPEVIGGLLDVGCDERTIGDLLLSVQGDLPVDKLCEEVEKRNRLKLLLPWLNLRVTSGSTDTEVFNALAKIYIDTNNNPEPFLKENEHYNSRVIGKYCEKRDPYLAYICYEKGQCDYELIHITTENSMFKHQARYLVHRRDQALWGTVLVESNEHRRELIDQIVATALPECTDPDDVSSTVKAFMSADLPNELIELLEKIVLEGTAFNDNKTLQNLLIFTAVKADPSRVSEYISRLDNFDASDVAEVCIGEGLFEEAFAIYKKYNVDANAVDVLIEKIGDLDRAFEFAERSDKPDVWSKLAKAQLDQMRVKEAIDSYIRANDASNYMEVTRCASMDNKYEDLVRYLQMARKQSREPFIETELLYAFAKTDRLVDLEDFLASPNIAQIQEVGDRCFRSGIFEAAKILYSSISNHACLAQTLVHLKDYQGAVDCARKANSTKVWKDVNAECIMQREFRLAQICGLHIVVHAEELDELVKTYEKNGFFDEIIKLLEAGLGLERAHMGMFTELAILYSKYQPDMMMEHLKLYVSRINTPKVIRACTEVHLWRELVFLYVHYDEFDNAVNAMMEHSVDAWEHSAFKEIIVKVSNLELYYKALKFYLAEQPLLLNDLLSVLVPRIKHTRVVQIFEKSDNIPLIKQYLISVQDTNNREVNTALNELFIEEEDFEALRDSIDRHDNIDPVDLAKRLEKHELLEFRRIAAHLYKRNRRWRQSIALSKEDRLFKDAMETAAESKDREVAEELLQYFIEVGKRECFASMLYTCYDLMRPDFVMELSWRHGLNDFAMPYMINMMREQFTKISVLDKEVNELKEKVAKQETNTDNTPVPPVGMGGMGNPLMLTAGNMMPQQSPMMTGTSFAPSPNQQFF
>contig-100_34_+2_max_po1
MGDCWGIILPAVNIKGLPMPPMPTGGTGVLSVFVSCFATFSFNSFTSLSSTDIFVNCSLIILII
>contig-100_34_+2_po2
MEAKHSRLPTSIKYCSSSSATSRSLDSAAVSMASLNNLSSLESAIDCLHLLFLL
>contig-100_34_+2_po3
MRRNSSNSCFSNRLARSTGSMLS
>contig-100_34_+2_po4
MISLNALCSQASTECSIMAFTALSNSS
>contig-100_34_+2_po5
MTLGVLIRETYNLRCSIIMSG
>contig-100_34_+2_po6
MCARSKPRPASNNLMISSKNPFFS
>contig-100_34_+2_po7
MIHSALTSFQTFVEFALRAQSTAPW
>contig-100_34_+2_po8
MLGEAKKSSKSTRRSVLAKAYNNSVSIKGSRDCLRAICK
>contig-100_34_+2_po9
MSSLGKSALMKALTVLETSSGSVHSGRAVATI
>contig-100_34_+2_po10
MGRRITSLSADKSMMTTWAWPLTVSLTQMYFSDSMVKLLKPILAELTPRACS
>contig-100_34_-2_po1
MSIAGPSKAILLLSRFLKDTLVYLVVKSLIFVLLLMKNGLFLLVFLQEILVS
>contig-100_34_-2_po2
MLLPLLKLLYKMLPSLPSFSLLLFVLLMEVPSFKLLRLTIKKETLLSKRKQ
>contig-100_34_-2_max_po3
MIFMLLVSTNCFLLVTLVKLPRLLLLHLEVFFVQHKRLNNSDKFLLNPINFHLFCNTLVLCLKRELSTNMSHLNLPNLFLCKTESLC
>contig-100_34_-2_po4
MQRQLDILLIMLPFFITLPVLNLTRQLNLLPHL
>contig-100_34_-2_po5
MPIKWLMLFWVRTCLLTMTVL
>contig-100_34_-2_po6
MLVVMNVQLETCFFQSKVIFQLTNFVKRLKKETA
>contig-100_34_-2_po7
MKRVNVITNSYTLPPRTLCSSTKHVTLSTAVTRLYGVLSLLNPMNIAAS
>contig-100_34_-2_po8
MSSLSFWKRLCWKVLRLTITRHFKTC
>contig-100_34_-2_po9
MLLRFVLVKAYLKKPLLFIRNTMWMPMLWMS
>contig-100_34_-2_po10
MFGANWLRLNWIKCVLRKQLILTSVPTMLPTIWKLLVVPLWTTSTKTLFVTCKWLASNLVNLLLKLNCCMLLPRLIAL
>contig-100_34_-2_po11
MSLVSILPKSFALVLKSIYGANLCSFMFTMMSLTMQ
>contig-100_34_-2_po12
MLGNTVHLKKSLLRSPILNCTTRHSNFTLLNSPYY
>contig-100_34_-2_po13
MNSLLKKKTLKHCAIVLTVMTTLILLILPSD
>contig-100_34_-2_po14
MNYLNSVALLHIFTRETEDGDNLLHSLKKIDYSRMPWKQPLNLRIVKLLRSCCNTLLKLVSVNVLPPCCTHAMT
>contig-100_35_+0_po1
MRMFVSTSLSLALHPASTPCISTVPRLRLVFVIYLTVVS
>contig-100_35_+0_po2
MVMSNSSSRPVLLLKLVTSSVSYPWMILAVSSTLCLSVALSLLMVLLISLVTSPFNVCILPWVFCKTCSKVTIIKLLSKLSSRT
>contig-100_35_+0_po3
MKLVLPSVLSLLKSLKSWSRTLLVKTSSFNPKLLLTRTPLLL
>contig-100_35_+0_po4
MTLKSCSVVNNVKKKSSCLLEINTRMTSRRFWLSSYLTPRSIPRTTSCSCCSTSSVLLPTVSPLTNSSCPS
>contig-100_35_+0_po5
MLILTLPWLLSKFTAAVLTMLTRFWTLLTTLNVSPMLLPGSSCFKLLSTTLTLESVLLLSLTLPSCSTRLKKSLFVPVP
>contig-100_35_+0_po6
MLMTSARPIFVVSPLLSVATTNYLTTTPSVNVKTTKKIKPSVTSSPPWPINSNWLVCPTLTSSLVSLKTDRCMSTMQSPRKIPLIAVSSSVPWSVLVV
>contig-100_35_+0_po7
MSTKKSRLKRTAGFSSHSTRSLVPCTCNLCLTPILPRNGSNLVVTRLI
>contig-100_35_+0_po8
MKTTYFRKLNVLLVPTRLVWLLGS
>contig-100_35_+0_po9
MNSSVNSELHGRMLPTPLLVSNTCT
>contig-100_35_+0_po10
MKVKLVSVSLISLVTRTVLVLKT
>contig-100_35_+0_po11
MPNLLNKSLWKLVVFGILTLPIRLLKLSMTSTRVNNCL
>contig-100_35_+0_po12
MVLKLLMLSETISNLSLSTLFLTVNSVVVLG
>contig-100_35_+0_max_po13
MAVSRSNWKTPSFLLTKRLKFKSNWKCVNKNSCPSTNKWLFNLLTFTIVQVVWKPRELFVSPLNGVVLVTTFTGVSAVVFAKNTPSARLSLPTLPSLVRRCSVLLSNGSKVTTKLSLMKMPIKMLLNGLKSVQVLLINISVS
>contig-100_35_-0_max_po1
MLINNTCTLFKPFSNILIGIFIRDSFVVTFEPLLNKTEHLLTRDGSVGRDNLAEGVFFAKTTADTPVKVVTSTTPFKGLTNNSLGFHTTCTIVKVSKLNSHLLVDGQEFLFTHFQLLLNFSLLVSRKLGVFQLLLETAILFVQTSHGSQQLRLTVLDFDNTFGFKDTTTGLSISVHFHHVLVDGRINNYPSTTTEFTVRNNVDKDRLLIVSESINNLSTILQYFIVHITLTTRETTPVGKDHQRQLFTLVEVIDSLSSLIGRVRIPNTTSFHKDLFSRFGIGRVSRNNVFNCSGLNRDNTHGNTTQTSTTNNNSTSPTTQGFNKGVLIKETTKPLAIFILTSQEETRIRRTLGRSEFDITINRISTDAHGNRGVTNSRHKGQPLNNLVDTF
>contig-100_35_-0_po2
MSLVTTRLEPFLGRIGVRQRLHVHGTRDLVE
>contig-100_35_-0_po3
MFNFIGFDSKSRDEVDEQVVTVRVLVFVTDNLKCVQDIVQQTITFRNQVVGSTHRTLHTTRTDQGTDEETAIRGIFLGDCIVDMHLSVFNETRLDVKVGQTSQFELIGHGGLDVTDGLIFLVVFTFTEGVVVR
>contig-100_35_-0_po4
MGLAEVISMSSNALRDLGSHGSLIKVITGTKGNVQNVFHTRLSSITLLLKHRRKGLFFKSSQDTREFAFQIFQRITGSHGTGTNRLFFSLVEQEGKVRERSNTLSRVNVVDSSLKQELPGNNIGLTFKVVSNVQNLVSMVRTAAVNFESSQGNVRISMIKEGRQDVKDVEFGINQILDGVIARCAIFSSTTIDRFSD
>contig-100_35_-0_po5
MQTLNGLVTSEIRSTISRDRATERQSVLDTARIIQG
>contig-100_35_-0_po6
MTIFASNQGHVHFHDLNFSISLTGLDMIAIFEK
>contig-100_35_+1_max_po1
MAPTSSLQGSFDGNYLRLRLPRTLPSIRSKPMESSLQA
>contig-100_35_+1_po2
MEGCFRPHCWFQILVLDTRRIRQLGSSR
>contig-100_35_+1_po3
MASCSSLLLLACPPSSLRRIHLPQDCLCQRFRLS
>contig-100_35_+1_po4
MFVLCIYLYIFVMNKAEISLYQIK
>contig-100_35_-1_po1
MRKLIFLKISALASSFKLCKILAKPSKAAS
>contig-100_35_-1_po2
MSWLMVGSTTTQAPPRSSPLGTM
>contig-100_35_-1_po3
MFSTVLVSTETTPMGIPPKRARPTTTVRAQPLKVSTKES
>contig-100_35_-1_po4
MISVIRRRVSPSSSISSTRTLLISP
>contig-100_35_-1_max_po5
MSSETPKEPILKVISLAIAIMRRPLGCSGVRKVMIQATIPTVLVPGARSTS
>contig-100_35_-1_po6
MCMEPGTLLSDLRTQPFFSVLTSW
>contig-100_35_-1_po7
MKPETLSTVKRIGMMGASGLLDWTLKRISAPVTRSFQRRLP
>contig-100_35_-1_po8
MRSEILALMAASSKSSPARRAMFKMFSIRD
>contig-100_35_-1_po9
MAPVRTGSSSVLLSKKVRSEKEAIRFPGSMLLTAV
>contig-100_35_-1_po10
MGMKNLSRAIPLATGLMRSSNKSTRLFLVLTLA
>contig-100_35_-1_po11
MVSGRSAVNFLEINISNQPVL
>contig-100_35_+2_max_po1
NTGWLDMLISKKLTAERPDTMLAVYCGAVTKAHMASQACFQQYQQSLEKGQVPSKATLKTVFSVEFIYEDVRFNFTVTRSAPSIYTLYLNGAKTEVGVRDLSDGGLLISIDGKSHTTYSRDEVQATRLMIDGKTCLLEKESDPTQLRSPSPGKLVNLLLENGDHVKAGEAYAEIEVMKMYMPLVASEDGHVQFIKQAGATLEAGDIIGILSLDDPSRVKHALPFSGSVPTYGAPYLTGDKPIQRLHTTMGILQNVLQGYDNQAPVQTVVKDLTDVLNNPELPYSEMNSVFSALSGRIPLRLEANLHKLFDEASAAKRPFPAQEFEKLVEDFARENIKLQSEATAYKNAVAPLTSIFERFRNGLKEHEYAVYVQLMEQYYDVEILFSGQQREEEVVLSLRDQYKDDLEKVLAIVLSHAKVNTKNNLVLLLLDLISPVANGIALDKFFMPILKRLSEIDNRATQKVTLKARELLILCQLPSVEERQAQMYQILKSSVTESVYGGGTEYRTPSYDAIKDLIDTKFNVFDVLPAFFYHADPYIALAALEVYCRRSYHAYKILDVAYNLERKPYVVAWKFLLQTAVNNIDPGKRIASFSDLTFLLNKTEEEPVRTGAMTACNSLEDLESELPRILTAFEEEPLPPMLQQKRDATQSRMENILNIALRAGDDFDEAAMRAKISERIAAHADDFRKAHLRRISIVVCRDNQLPDYYTFRERENYQEDQTIRHIEPAMAYQLELARLSNFDIKPCFIENRQMHVYYAVAKENPSDCRFFIRALVRPGRVKSSMRTADYLISESDRLLNDILDTLEIVSHEYKNSDCNHLFINFIPTFAIEADEVEHALKDFVDRHGKRLWKLRVTGAEIRFNVQSKRPDAPIIPMRFTVDNVSGFILKVDVYQEVKTEKNGWVLKSLNKVPGSMHMQPLSNPYPTKEWLQPRRYKAHLMGTTYVYDFPELFRQSVQNQWNQACKRDSSLKQPSQIVEAKELVLDEDNVLQEVERAPGTNTVGMVAWIMTLRTPEHPSGRRIIAIANDITFKIGSFGVSEDMVFFKASELARHLGIPRIYLSANSGARIGLADELISQFRAAWKDASDPTAGFKYLYLTPAEYDNLARQGDIKSVLVEEIEDEGETRLRITDIIGHTDGLGVENLRGSGLIAGETSRAYDDIFTITLVTCRSVGIGAYLVRLGQRTVQNEGQPIILTGAPALNKVLGREVYTSNLQLGGTQIMYKNGVSHLTAENDLEGIHKIVQWLSFVPAVRNAPVTMRIGTDPIDRDIEFTPPKGPSDPRFFLAGKNENGKWLSGFFDQDSFVETLSGWARTVVVGRARLGGIPMGVVSVETRTVENIVPADPANAESTEQVFMEAGGVWYPNSAYKTAQAINDFNKGEQLPLMIFANWRGFSGGQRDMYNEVLKYGAQIVDALRNYKQPVFVYIVPNGELRGGAWVVVDPTINQDMMEMYADTQARGGVLEPEGIVEIKYRKPQLLATMARLDEKYGSLKKQLENAELSADQKAEVQKQLEVREQELLPIYQQMAIQFADLHDRTGRMEAKGVIRKPLEWRRARHYFYWRVRRRLCEEYTFRKIVSANASVSREKMLSLVKQWFESDNETVSYEDADQDVAEWFEKRASVIDQHISKLKSESVKEQIISLGAADQEAALDGFASILQSLNEEARAEILRKINLRI
>contig-100_35_-2_max_po1
FIWYKLISALFITKIYKYIHSTNITKCLFKCAN
>contig-100_36_+0_max_po1
MVVNNTAAATLRQLVIFVFDKVTKEDALGLELSDTCHEIEISSGAKIKLRPCAKDAYYLFQDLCLLTNGDPPEYLRLNHLSKTFGLELIESILANHYALFKEHTEFSSILKERVCPMFIRNFSEKHEFSQTMRLTRVVDILIKQFSEILVMECEVFLSMFVKILEPENPLWLRVLVMEVFKGVCSDPGLTRSIYNWYDRSDGATNVFQGMITGFGRLATEKPQSIGVNQSGRESIDGSSHTGYTAYATQNISSSSSILESLSAASSTMRIQCIDQLDKSEPPSIPETYIFYLALQCLNSIADGLAGFALSRFSPGSARTITDNDPLRQDLQLATEMANVAWPGLLAAMSFYLTANLDEELFQSTMKSYQNFANVCGVLDLVTPRDAFLTNLCKNTIPMIPILSSGLMSNSSKSSSSNLTAASSTHIPAISFSELPAQQQQTLASINLNEKNLYSLRVLLNITMFLSNVMDSSWYLVLETFQLADFLLFNRPTPKTPSNTSVPASASGASLRRTMTNSSASGISLSTQAATSQVKDSDHVAIIGASFQRLFENSKLLDNDSFIAFATSLCRLSSEVSGVPFNENDSVSSHKSSRVKIYNTRSFAIDKLQYVSTLDMNRLINSNNQSSEIWNLIMTHLIATANYPLTPASIRTQCCEAITEIIVDVMNFVLSEYKQVDENIQTRLLLALNQCINYTPSTKEEETLFQESSAINAKASNEVQKMALETLNNVLQTSGHSFTCGWGLIFDMLRHFAVSAIGSPIDVTYDESDSEALEGRSSIDTIGSSIMTANAPTVTTNKAATSAGSIRIAFASLQLICTDFLSLLSPDCLRQCIATLGSFGMQSDDLNISLTAVGLLWNLSDFIQTRRMDLIKQETDNSWSESIDSENLNIDLSLSDADSESSKTYSILWMLLLLQLSHTCTDWRPEVRNGANQTLFRTISMNGHVLGAHLWNACIWKVLFPLLDSIKMSSIRASKMSHSKANSPNTERDNSGFMLHHSRDTADKQWDETKVLILTGLSSIFHDFLKDLYQLEHFSRAFTLLLAHLEDSCLRSSQEVSLASIKSLKSIVDVSPEFEHTKELMPLWRRTWGTWEVIGHGINKSATDKSSGSSLEHELQPLTLSLSTSSAAPISDDFTQDTLTAYVSVFTDLHKLISDTLTLEDVGSLLDVLRNVLVYSTSPQYRPDIDHLSPLQEAVLEAVQTLDMNMPGVSPLVIADLAEYMTLAFLSAPEDKQSKDRGYIPPSQRKFSTVTYIALNKTCSQLVSELFKQHAHVLALYTEGVFERIIGAYGLPMKLKYDCPPPCRHNDDKTPLWKLATDRLLDILVIGLEKLESFGEDVSLERFVGVWRTLVDILEGSLLSPSSPPESMKIEELDVDEHFDISVLNVIQNDIVIYMGQPRVPIEVIQKLVNVIRESSRLYYIEEEEKDEEQLSSDIVGTTGTIVPVMKESFAYAAFMTLFTLCSADKKDNQQVRKRIAKVTVPVLLERCETILRNYTADEPLLGRCPFP
>contig-100_36_-0_po1
MVSHLSSNTGTVTLAILLRTC
>contig-100_36_-0_po2
MVPVVPTISLDNCSSSFSSSSI
>contig-100_36_-0_max_po3
MSTKVRQTPTNRSSDTSSPKLSSFSNPITSISKSLSVASFHKGVLSSLCLQGGGQSYFSFIGRP
>contig-100_36_-0_po4
MYSAKSAITKGETPGMFMSKVCTASKTAS
>contig-100_36_-0_po5
MPWPITSQVPHVRRQSGISSFVCSNSGETSTIDLRLLILANDTS
>contig-100_36_-0_po6
MLYVFDDSLSASLRLKSIFKFSLSIDSLHELSVSCLIRSMRRV
>contig-100_36_-0_po7
MDDPMVSILERPSSASESDSS
>contig-100_36_-0_po8
MAETAKWRSMSNIKPHPQVKE
>contig-100_36_-0_po9
MFSSTCLYSDKTKFMTSTIISVIASQHCVRIDAGVNG
>contig-100_36_-0_po10
MIRFHISEDWLFELISLFISRVDTY
>contig-100_36_-0_po11
MVLLRLAPDADAGTLVFEGVLGVGRLNSKKSAN
>contig-100_36_-0_po12
MVIFSRTRKLYKFFSFKLILAKVCCC
>contig-100_36_-0_po13
MGIIGIVFLHKLVKNASRGVTRSKTPQTLAKF
>contig-100_36_-0_po14
MTNTRNQRGFSGSNIFTNIDKNTSHSITKISLNCLIKMSTTLVSRIV
>contig-100_36_+1_po1
FFSLAWLFIKGTFISLLTIKSSFE
>contig-100_36_+1_po2
MSGLTAFLQTELLTLSSEARRKHPEIKEAAERLGVILRSFKERPGYGIANGKILFLQ
>contig-100_36_+1_po3
MDQVIQDIQLTRLKIFLRPLQFLKV
>contig-100_36_+1_po4
MDWQALHYLVFRLDLLEQLLIMIP
>contig-100_36_+1_po5
MSLTMNRTLKHSKVVQVLIPSDHPL
>contig-100_36_+1_po6
MLTVSHQKRTAFCGCCYSYNYHIHAQIGAQKYVMEPIKHCSEQLA
>contig-100_36_+1_max_po7
MATYWVLTCGTLAYGKYSSRYLIRLKCHLSELPKCLTVKQIHLIQKEIILGSCFTTQEIQQISSGTKPRC
>contig-100_36_+1_po8
MNFNRLRSLCQPPAQLQSLMILHKIP
>contig-100_36_+1_po9
MSRSLRTFISSFRIHLLWRMLALCSMF
>contig-100_36_+1_po10
MYWSIQQVLNIVQILIICHHFKKPFWKLYRP
>contig-100_36_-1_po1
LGTGIFLVKAHLLYSFEGWFHIFQATQER
>contig-100_36_-1_max_po2
MPKSCILPNLQSPKVKHRACSCLRSVQLPKRLLEVVTNDQYLDDIEDLLNRPIHFSKHRAKSQHPPK
>contig-100_36_-1_po3
MYDAKVASVPLYAQTLEKHQQLI
>contig-100_36_-1_po4
MYVIIVRVTASTKCCTFLMTHCQHH
>contig-100_36_-1_po5
MSQVWQYIDEDSRAIKVIKSQYK
>contig-100_36_-1_po6
MIRWYQYLNDLRVLQSPIHRK
>contig-100_36_-1_po7
MSARHYLMFPRPFFAPHWTPSH
>contig-100_36_-1_po8
MTSYCKFSLLRICEKRPNHFH
>contig-100_36_-1_po9
MIEWESSELCFYTSWLKMHLEE
>contig-100_36_-1_po10
MQSLPIHQQLSLSTVKQGRICMFLVYLVALICLIGQYIEYA
>contig-100_36_-1_po11
MKQRSNFQELKRTKKYFESRKLYILYDLIHQCSHVQID
>contig-100_36_+2_po1
MYTETYIIPCYTRDISSNNFKDFDRY
>contig-100_36_+2_max_po2
MREGRILFIPGFVFTDKWRSSRVPPIESSFKNVWVRINRKYIGKPLRPFQRAYRIQFNLERTCLPNVYKKFLGKA
>contig-100_36_+2_po3
MVSCSRNFSISRLFAIQSSYTQNSLKY
>contig-100_36_+2_po4
MYQLYPINKRRRNLISRIICY
>contig-100_36_-2_po1
MAKHVKYQAPSTGERMTRCLQDII
>contig-100_36_-2_max_po2
MTPNLSAASLISGCFLLASLESVRSSVCKNAVSPLIVVYSKELFIVSKEMKVPLMKSQAREKK
>contig-100_37_+0_po1
MKKRKRKKEIMRKTIYTMITDMNNMKMKTMKTTTTKRTKVTRKK
>contig-100_37_+0_po2
MQVILKSCCLLVVVYQISWMLCQPQQQVLSSMEVLKSCVRN
>contig-100_37_+0_po3
MLNVLHYAQRPIVYVTLIKNHFYK
>contig-100_37_+0_po4
MLYVLLLSKIFCVFSVPLRKHLLSLVLNYSKWTSLALSIVSSLVPPP
>contig-100_37_+0_po5
MLLWIQNGENLFQPLSRLWPIYFLHYLKMVCSALEDSRKVGLLLVVHALLCLLYLEKLKQLLKTHVSNGLKKILNF
>contig-100_37_+0_po6
MFLFQAFYQESLLVKSNQDLLLMHFIMLNS
>contig-100_37_+0_max_po7
MIRNNHKQITPLMKVMQPLQMPKRNKKGKMKRKASKKREKSLLQVVVAKTNPVFLKGVFLTEMIFKLCYAGDMDFCNHLEPAVIIVIQANLKKASERDQSVNTSFN
>contig-100_37_+0_po8
MNAGKCLKRFLWISLISMIIVTTL
>contig-100_37_+0_po9
MDFETLQVCLLNSCACGLQARETISLAVISNSWCRPMQ
>contig-100_37_+0_po10
MAILKMKMKRLHFKTSMQKLTIAMLLALVVMPKRRMVNGGFVSH
>contig-100_37_+0_po11
MMQPFMLLYINMKCVKVQVRQDWVVVYGLLPIL
>contig-100_37_+0_po12
MVHVMMDINLSSLSLDVWKDKKLELCVVKCWNPLSKFLTSLEVHLEY
>contig-100_37_+0_po13
MHLLQKNLVNILSTCGVVLSRMKQDTLMILLASFPNL
>contig-100_37_+0_po14
MLLLDLAFHSRLKHSRKGLMICLQLKISNC
>contig-100_37_-0_max_po1
MILDQCYVNNWTLCVMQYVEHGH
>contig-100_37_+1_max_po1
KDKVRLIFIFFFWITLYGAEAQ
>contig-100_37_-1_po1
MSIITWTILGVVAHLKTLPARNQTRITKRSALDEKVSGFKRK
>contig-100_37_-1_max_po2
MGRHHELLITARDIVSLACKPQAQLFSKHTCRVSKSITRRRFKRRNNFKGFKSAQYFMQSNDQFLQRVVTIIIDIRLIHKNLFKHFPAFM
>contig-100_37_-1_po3
MINVWQFFDQEFSMIKCINNKS
>contig-100_37_-1_po4
MNNCTRYLGRYFLQSTKSLLSQVYILN
>contig-100_37_-1_po5
MLFMSVIIVYIVFLMISFFLFLFFIF
>contig-100_37_+2_max_po1
MEQKLNKSTKGKGSSSKQQKNTKHYSLRNIKESSTKKITPKKRKQIETEIANNKRKMDSKGKQKESKLDKESSQLHSQEQHLDDDSQDNSYMPGLEYEEEEEEERDHEEDDIHYDNRHEQHENEDDEDDDDEEDEGDEEEMMNELSRVRRALGLQMEDLFGSISSDSSRFRSILVSLKNQEEPTMQLVALQELAEILSVSNEDNLVSYFSCDSFVKELVRIMSGPEIIADMDDDMMLALAMSEGLDAGNPEIMLLACRCISNLLDAMPTAATSIVFHGGIKVLCQKLKSIQYIDLAEQALCALEKISAQVPRAVVHESGLSASLMYFDFFSVHAQRTALRTASNCLRNIDQESFLQVTEVTPTLMNAMSYSDRTVVELTCVCWVRISESYRSQRESLERVISVDLLKALFGLIPVSGNSNAVRPATFQDILRVFRSVAKTSPQLSFELLKMDILGTFYRILTGSAAVTEQSKLSHVTLDSKWRESVPTIIKTMADLLPPLPKDGMFSSRRFKEGGPVASRTRSALPSVSGETETVTKDPRIEWFEKNPEFLVRTDTILLPLFLDMYTSTVNVRVRQLITHTMLRLIHYTSAQDLENILKNVSLSSFLSGILTRQEQSGLIIDALYHAELLIKKLPNIYHVLFEREGVFHEIESLSKLPLLDDSQQSQTDNTVDESDATTTDAEKKQEGEDEEESEQEERKESTAGGSSQDKSSVPQRRILDRNDLQALLRGRYGLLQPPRTSRHHRHSSESEKGIGKGSVRKYIIQLAQHFVNNYFHINNNDGTPSCIPGSSLKEVSDFTNKIMNGDKESILKTLVELSTYLKTSLTGISSFELINSGLMKALLSFLTLEEGFNNLSLHERRKMFEEIFMDKPDIDDNCNNSLKKLVIRLHEILSRFETFEVVSPLESSSSDGLRNPTSMLAKQLRLRLTGKGDNIPGSYKQLMVSTHAVATFRVLEEYLLTRIRVSSVLEDNGDADEEEDDEDEEHMLLNEGRNEEGLEEEEGEEEMDLDEEDDEMSEAVEVKHGDTEDEDEASSLQDKHAKADNSHATSSGSDAKKKDGEWRIRFSLNGTVISNDATVYAAVHQYEMREGTSQTRLGRSIWSSSYPVTFERVWVSNSETTDDTKKSTVVCQLTDSTQPKELTDDSSCAQVLFLMKALSTAITKKSVGISPQDFINRKLTAKMNRQLEEPLIVASSCLPSWTYWLMSTTPFLFPFETRYLFIQSTSFGYSRLISRWQSLQMRNNTQNGPRDDGHQSQQPILGRMERQKVRIVRSQMLESAIKIFDLFGSSPGVLEIEYVGEEGTGLGPTLEFYASTSKEFSKHSINMWRGSIKNETGYVDDPLGLFPKPLAKSNSKSVKKTVQLFRTLGQFVAKAMLDFRIIDIRFNSAFFKIALEDAKPSHELLVEIDPVLVKSLNLLQLFIKQKNIIYADKTKSMSQKMQEIESLQVEGVQIQDLCLDFTLPGDATYELKPDGAEIPVTIQNVEQYVEAIIDAVTGSGVSQQIEAFKEGFNDLFAIEDLKLLTYSELVSLFGTSEEDWSLSTLADTIKADHGFTIESKSVQYLLEILSEMDNSQRREFLQFTTGSPRLPIGGWKALRPVFTVVRKVPESSLSPDDYLPSVMTCANYLKMPEYSSKEIMRQKLEISMKEGQNSFLLS
>contig-100_37_-2_po1
MCSSSSSSSSSSASPLSSSTEETRIRVNKYSSKTRKVATAWVDTMSCL
>contig-100_37_-2_max_po2
MTNFFKELLQLSSISGLSIKISSNIFLRSCKDKLLNPSSSVKKESRAFIRPELISSKLLMPVREVFK
>contig-100_37_-2_po3
MDSLSPFIILFVKSDTSFKLLPGMHEGVPSLLLM
>contig-100_37_-2_po4
MVGTDSRHFESKVTCDNFDCSVTAAEPVRIR
>contig-100_37_-2_po5
MISGLPASKPSLIAKASIISSSISAIISGPDIIRTNSFTKLSQEK
>contig-100_38_+0_po1
MCFHSSCASFARYESSNESVRFQ
>contig-100_38_+0_po2
MLESNARYWFYRTTCPISTST
>contig-100_38_+0_max_po3
MATPHKTDAGATYGLWCCSHSIPYQSWYRCGRSCAATGPAVSKGRSDYPWSSKGNTLVCSSHSN
>contig-100_38_-0_po1
TYLYKNGSLLFRFLLLFCLFVFIFTL
>contig-100_38_-0_po2
MLVDRLLLLMWRKEFIGVFQNDLSTRGDT
>contig-100_38_-0_po3
MLACCHLCAYIIPIISLIKSPYYISMMYSE
>contig-100_38_-0_max_po4
MGIYLYVLLWRIDKYHFFRCLLKLDKLFYKTNIWRCFPT
>contig-100_38_-0_po5
MQAPMTLTKNSYEGKQARFFLLMVVMMVVIFSITFSHI
>contig-100_38_-0_max_po6
MVFIIEIVPTRCLTHIWRKKHKTNESTFYLYSSIWQQIF
>contig-100_38_-0_po7
MHDAVIKLNNRLIAIISRLMCLILDGYKTWSLNPFI
>contig-100_38_+1_max_po1
MKAWDYLSGWTNFSIPSNIQKRLYKFILKKAIGPFLQHDLDLDNFDIELVNGSVELRDLNLNLEKLNELIQDTPFMVEKGRLSSIHASLPWANHWSGVSIEIHGLEINLVPVKHKEHNSSKKQANDKKLEESIMSSSLHFADDFIKSEIEEDEQVEETLQRADGIYVLTRTIDKLFAQLKVSITDTVIHIIHTSAASLSDDDNDDDEQKQYSIDICIPGISYFDETPEFNKDIDQQKYIDESSLLLSPVPNETIKIITIEPPSVWLRSVNNHVMQSTEMFYEAESSPSSQATTPTNDNGSYESLLFTTLDKNNWIRIKTIPLDENAFHIKQVDFLLTHLRLVLTPKQIAFFLDLMDFIQDSFTPTPTSSTSSTDILGDLDVRNQQKKDTLHRENTPEQKVKIKVSRVECFLLTRNSQIILNRPKVDLHQTHIRFVMDQLNIRMQRFINHDHCINFLFLNLELDEWVQRPSFVAIKDKAHQTRYNCYQPIIQFDNSIMHNYSDEDIFPSFYDEKEQEKSAVEVIRVKIDKKRLFMNGSISLNEDIHVDIQAFKLYFDPRIINRFDSYIYAFINRKPLSQPSELPRLRRNTSNLLEDLLPNRRIQVKCAFIRLVLLSPDMSQATSRYDFNDKNHENQLSVDVKKAVVFWSTSPTAETTKDIDEKESAHINNATRMNIELNFINVFIKEDTTTQCWFTAKTIQDMQMFSEATLCPSIEITVRDPQSIHHTRSDTNHDMPHTLFDGLKEGNTSIENQSDSALIFKQRTIETSQFVMNCHLPVTHMNLTKAHWDKVQIIQNDLLLWQPRFLLNVTESDTEDYNHHYHHQKEKPSLLSLVAVLSQCHWCLHTSTTDLYTLQFSEFKYFACMKHMGKNENITTLDIEELALYDNLNDRELFCKAIPKIITSSRSKSMVSIFSRLSLYPDINKISKETSIVAGGLCWKATPDIGFIEQLVQFQQAPEEMVFIDPPKQHIKIYTHVVDTSINYEPTDHPSKAIVLLDGIQLITNIMNGQPMLEIKVCVDDIQLLLLDHAVQRHQHIESSAANSRQYWLALGFVPLVSLQSIELEVKLKMLEHLLVPKADVAITSTDIYLDTSSDSFQSLVNLMTHLSMKAANESPAPVQQQPRRASTVMTMRTINELDMLASIDENAFKSAERRMSPPTLIEVPEIEDYVEEFYSSPGKSITPPIKPRRHIKRTDDIIRLLATENLEVIDDFYGSEISDNTTTSSKKTSPVDLTRALLSLRVHHANVIWRLYEGYDWDYVRAEMAARKHDRKAAFTDQGGFDGRQRQRQDVQIEIQLTEISVSFDLMPSKEATDLYFQLNINDMSVIDNIKTSAWKKLLGYMKSAAMCREDGESMVHLELTSLRPIPDQQELRLKVKLLPIRLYVDQDALNFLVDFFTFDKLILKSTKLVDAPKDPKKDDTFFQYVNIQPVTLKIDYKPKYINYSNLKEGQLAELINLFSLDGAEMSLCSIKLTGITGIDPLLDKIAQAWLPHIKQTQVPHMVSGVAPIRSLTNLGTGVADLVLLPVQQYRKDGRIIRGLQKGTLSFARATAIEAIKLSSRIASGTQIILEHADEFFAPHEQQQTVDQHFVYTDENMAQTILAVPADEGEEEEEEQSSQNVIRAVPVAVIRPMIGLTGAFQSIFNGLRNSIDPVRRLQSEDKYKQTK
>contig-100_38_-1_po1
HIYIKMGHFCFAFFYYFVCLYLSSLCNLLTGSIEFRNPLKILWKAPVNPIIGLMTATGTARITF
>contig-100_38_-1_po2
MVCAIFSSVYTKCWSTVCCCSCGAKNSSACSRMI
>contig-100_38_-1_po3
MGATPETICGTCVCFMWGSHACAILSSNGSMPVMPVSLIEHNDISAPSKEKRLMSSASWPSLRLL
>contig-100_38_-1_po4
MTSKFSVARRRMISSVRLICLRGLMGGVIDLPGEL
>contig-100_38_-1_po5
MLASMSSSLIVRIVMTVEALRGCC
>contig-100_38_-1_po6
MSVLVMATSAFGTNKCSSILSLTSNSIDCSETKGTKPRANQY
>contig-100_38_-1_po7
MSSTHTLISNIGWPFIIFVISCIPSRSTIALEG
>contig-100_38_-1_max_po8
MLVSLLILLISGYKESREKMETIDLLLLDVIIFGIALQNNSRSLRLSYNANSSISRVVIFSFFPICFIQAKYLNSENWSV
>contig-100_38_-1_po9
MICTLSQCALVKFIWVTGKWQFITN
>contig-100_38_-1_po10
MSFVVSAVGDVDQKTTAFLTSTLSWFSWFLSLKSYRLVA
>contig-100_38_-1_po11
MKAHFTCILLFGNKSSNKLDVFLRSLGNSDG
>contig-100_38_+2_po1
MLHYLGPIIGAEYLLKFMDLK
>contig-100_38_+2_po2
MTTTTMTNKSNTVLIFVYLEYLILMKHQNLIRT
>contig-100_38_+2_po3
MKQNPVHRVKQLHPQMITVRMNHFYLLLWIKTIG
>contig-100_38_+2_po4
MPFTSNKSISYSLTFVLFLPQNKSPFS
>contig-100_38_+2_po5
MICLTLYLMDSRKEIHPLKINQIQLLYLSKEQLKLLNS
>contig-100_38_+2_po6
MRDMIGIMYAQRWQHASMIEKPLLQIKEDLMEDSDKDKMFR
>contig-100_38_+2_max_po7
MNSLRHMSSSKRSTNILYIQMKIWHRPFWLYLQMKGKRKKKSNRVKM
>contig-100_38_-2_po1
MSLCYQSHSCHLYLAESKDLSLP
>contig-100_38_-2_max_po2
MDWILLHKTSRWTALRDCSLILTKH
>contig-100_39_+0_po1
MTQIQNHQKKDILLEQPVDRGTLAFYNLPCFLL
>contig-100_39_+0_po2
MGCRIQTSSCQLIALDLVEKVMQK
>contig-100_39_+0_max_po3
MLNYLTRVLQQVTNHYCVLPLVNFLALLTPPVAINAFAVVVAVVWMIHCPSQLIHWSNHSHTAEDIQACHHC
>contig-100_39_-0_max_po1
MPKIWIKRDSLFCLFKMPRSSD
>contig-100_39_+1_po1
MNSISVKCLQKVSSSRYHCFR
>contig-100_39_+1_po2
MRVNGFVSHNVIEFIIAREYIKLS
>contig-100_39_+1_max_po3
MTIIKPKYPKFKQYLIVEIFFIFMSDSPSNWNANR
>contig-100_39_-1_max_po1
DEHLIYLMLTDSSLTNILIVSGVSQIRYRVYHQYCSKTLLTESLKKTPEYDRSKNILLKAYFELLAISIPVTWRIAHENEENLDNQILLELWVFWFDDGHTGKVDSNESLRELDEAKVGSFTWENAYSKLQSPTASPLSSGVQADTAAPVEVSTEYKMFIRSLRNLVDAQMKNQGAVPLGEFYIFPSNDEFNDVMRDESIDSHMLTSSLCCSYNVYLASTNLIFQPNTRRMRLKPIALYQNRMRGRKAIISPSGEYVTVVSNTYNLPRQTEEVILKKWSSLLDIPYTSLIQHNLLKPLSLQEQKLEQPHNFNKRSPSLIALKNMNDGTIFYYPIALVFVSSSSKMSPTDMAGTNGLFKFNQGISENLGDKWNRSSWNEKVANYWEFVCPKDSVVSSVLDMLSQESTTSGNQAGFLQKPIHESTTNASPLMVTTPMATPASTTGNQQRTDSSISSTPITHQEEGEDKSKLRNQQNLSLAEFAMANFALSDSNNGDMPEYPQQYANDYSNGSIVMDNGSSIQQPQQQQMHLSPQVESIKLENLPMAIRNNGLLPVAGHASNSSAYHSPQMANLGLDAFNLGDNMGVNDMILDIPDRWNDDTMGGLDNFDLGVTEEDFDFFKSEPVTAPAIMSVKNEMFIDSNATADSLMLIDTDIKQDESNIDNNFDMLDKDKLLVLDDKSAVMMNTDIESTTARIHDLSVTPLGVGMAQQDNIEFQQDQRVDPNLLHKQLLFHQQQQVDQDNLSFQRDKPKQRELFIPPTFAPVKINFLVNDSKYFNGGKFTYPSIDQDSNVESRLQKSNYYRPDYIPISRSKRLRKRKALKPAKALKEDKDVTESNNAAEGQFVQKVESTTKLDSSHSSKHGSVVNSNMTGNSSSVTNCSSSSSSGSSSDYDSSSCYESDYSDDDDMTNKPGRVLDHVSSAQDSYIDKLIFASPFQPSPKQSVDKTMFEYDSPFADAVADTYSKSNRQITIKNMEDYKTLEYLCQQVVLGGYPFSGGFESVSSNGIEANEGESTKAVIARRRNLLQTFYGDTVHICSTLHDVDYMNQSFKNILNNIFSKKAPDVNHMCIDQPLLPASVTVKGPLNVQQYYDLSETNQAHSKYGKYQVKRRRPAEPNLDTLRPPNIVVNRQEELIEGTTKFIMFWEKLRLEPYSCKKHINYFIIYPENDSTERSISQFFKNLGTLYETCQLGSHQPGNIGSYRKGLVPVRLLSLAQDESLEDQQMRSYLTECQNLGSTLGSVPGENVYNVIYMLNPSSDLQSNVHLTRCFSKLVEAYDTAVLNSGTRTSNAKPIMQLIPVEHVLRSSSFGGCLKFGLKEIAFSVYSKCRAVVTRRRNNGNLESSVSTAEIYAPLFVLPKSVPNSVQYSLKKALCPFPSILESHAVLHMGYCFSFDKRWMIIVWTDNNGELIEFATLDSQSQYRNMSQLFEEAWRRTKIISKRTGFIWTFVIAKIGLLFREELKIWINCIGQDEKAAIVCLDLESPLNILPIPSAPMTESMASSSMMDSIGTNVPSIVNSTSNVGGIGAGFNSKKSSFLADENGVGQTKALLLNHRVAYSSKRERASLAILSMDPSSNTENWMIPLASGYTIYTPLPTENSRHGLFNSNPPVIEIHLVFNQTSHSAYSTLRDIIQKFHALSYVNIMSSNSNRLPIHLALVERLSRILLVVNT
>contig-100_39_+2_po1
KKKERNRKRSYVLTTSNIRESLSTRAKWIGRRLLFEDIMFTYDKAWNF
>contig-100_39_+2_po2
MLGTLVPIESIIDDDAIDSVIGALGIGKIFRGDSKSKQTIAAFSS
>contig-100_39_+2_po3
MQLIHIFSSSLNNKPIFAMTNVQMNPVRLEIILVRRHASSNNCDMFRY
>contig-100_39_+2_po4
MGFALLVLVPEFNTAVSYASTSLLKHRVR
>contig-100_39_+2_po5
MINFVVPSMSSSWRLTTILGGRKVSKLGSAGLRLFT
>contig-100_39_+2_max_po6
MPTPNGVTDKSCILAVVLSISVFIMTALLSSNTSNLSLSNISKLLSILLSSCFISVSINMRESAVALLSINISFFTDMIAGAVTGSDLKKSKSSSVTPKSKLSKPPIVSSFHLSGISKIISLTPMLSPKLNASNPRLAICGEWYAELFDACPATGNKPLLRIAIGKFSSFIDSTCGDKCICCCCGCCMDDPLSITIDPLE
>contig-100_39_+2_po7
MSPLLESERAKFAIANSARERFC
>contig-100_39_+2_po8
MDESVRCWLPVVDAGVAIGVVTISGLALVVDSCIGFCKNPA
>contig-100_39_+2_po9
MLIANSSKYAFSKIFLERSYSGVFFKDSVSRVLLQY
>contig-100_39_-2_po1
MKMKKISTIKYCLNFGYFGLMMVIQEKLIQMKVSVN
>contig-100_39_-2_po2
MLILNFSLQQHHHFLLEYKQTLQRLWRFLLNIKCL
>contig-100_39_-2_po3
MDHPYNSHNNSKCIYRHRWSQ
>contig-100_39_-2_po4
MVCYLLQDTRQIVQHTTHHRWLTSD
>contig-100_39_-2_po5
MTRWVVWIILIWALQKKILISLSRSLLLHLLSCQ
>contig-100_39_-2_po6
MQQKDNLSKKLNQQQSLIAVIAVNMEALLIAI
>contig-100_39_-2_po7
MYHLLKIATLTSLFLHHLFNQVQSNQLTRRCLNTTAHLLMQ
>contig-100_39_-2_po8
MYSNIMICLKPIKHTLSMASIK
>contig-100_39_-2_max_po9
MAILKAQYQPLKYMPHYLCCLNQCQTLYSTHSRKRFALSLVSSKAMLCFIWVIASVLISAG
>contig-100_40_+0_po1
FFNISFLSAVIQIGCVQDETYLKIYKKRRCQSTSFTFNQTKI
>contig-100_40_+0_po2
MCTIPRDPALAVCGEPDRTRSLCRSDLGEFDGV
>contig-100_40_+0_po3
MHALYRYPRSGSAHGTACACRAREAGSELC
>contig-100_40_+0_po4
MYLYLLFFLFNKASFLKNSLFFFLLFFFFIIVFLFF
>contig-100_40_+0_max_po5
MTRVILWIRTGNITQLELFGTGQDGLDGPTSQLGRIVSHFSSHDRTALRIQTLLPGQGTSGSLSCIVKFVQGTHGHVIGATGCLDSSIHLCTDNHLDLFSLCVILTDRTHVEGSVAVTTRSELGHFGFAGERVGLFKWDGFLIDHLTREVLVDVGRFIAESRPGVDRVLFRFGRRVIGIFVHGDKISSAAWTLVQDDLAIAGLLDNHIPRIDRTCGTHQESQHDIRSKHSCLVLFNVLLNHWIFRSHRVVFHTINVSQRLFVLCIDSVIRSVVYIHRTKRSNIGCLRHRKVQFTQSAEFNLIQHFPIRSNGDRSISDPLRLIIILESITSLLLSILATHGRVGDTLTDRTETGLLGDLSTGVTRSHGVLHSLLLCTSRTVVNHSKGRLIFVVKVSKGRSE
>contig-100_40_-0_max_po1
MTDSTKPHFHLPSIFDNQSGWGPASDLVPAQFNEIPYAPYSKGDKLGRVADWTNPEGQKQDNREQTRQGRTGGFNRFNKEQPQAYGASFASAFAYFHNEDESSFAVVDNRSAGTKKQAMKNTVAPRNARAQVTKQPSFRTVGQRVTNTAVGGKYAQQKRRYGFKDYDKPQRVRNASITIGPDWKVLDEIEFSRLGKLNFAVPQATDVASFGSVNVYNRAYDRVNTKNEKPLAHIDRVKYDTMTSEDPVIQQYIEENKATVFATDVVLALLMCATRTVYPWDVIVKKTSDGKVILDKRPGSAADFITVNENSYDPPAESEKDTINSWSALCNEATYINQNFSRQVVDQESIPFEKPNPFASESEMPELASCGYRYRSFNMSPVSEDDAEAEKIEMIVRTEVDAAVKTASGTNYVTVRALNEFDNTAQGSGGALPWKKSLDSQRGAVVATEMRNNAAKLARWAVQSILAGAEQLKLGYVARANPKDNSRHVILGTQAYKPRDFAAQMNLSLTNGWGIVKAVVDMCLQLPEGTYIMMKDPNRPILRVYLVPSEQDLEEQEDYDEEEEEQEEK
>contig-100_40_-0_po2
MMVPAGMEREPMPIVKSHWDRVRGTVLKAKPPN
>contig-100_40_-0_po3
MLRRSSMRRQLSSLKTCKKTKTLKTMVRSTLVSEGEAERPNRAGP
>contig-100_40_-0_po4
MRFMRQLIKLLSFLSGFRRTRSSVKGSVAKARAAKVSMIMLTQRSWTALRMLSDFSDTTALTNESTTAAMLTVS
>contig-100_40_-0_po5
MMSEASLATSVPAMPIANPTLASFRAGPSFVPSPVMATTSLRS
>contig-100_40_-0_po6
MMSYCSRAVSARNSGPVIASPPVVKMPHSLAIALAVSRLSPVIMRIKTPARRKA
>contig-100_40_-0_po7
MAHSVVDPINFTWPSGSLPSNAVEFTEIASTKRSSAVGFTAYRQRWISWDRAHSFSATEALTTVILFSVKVPVLSEQTAVAFPIVSHADRCLTRFLSFNISVVAKAKAIVTAIGKPSGTATTMTVMAWMMILTKVLSSSLVDIQ
>contig-100_40_-0_po8
MIMQSPLPSSFFLTGLDSPVAADSSQRKL
>contig-100_40_-0_po9
MSNFCLVECKRGALTSSFFINF
>contig-100_40_+1_max_po1
MLTIASFVSLAVGIWEDHSDSHPPDEPKVGWVDGVAILGAVAVVVITNAINDYEKEKQFRKLNAKKEDRPVKVLRGGLAQQIHIQEVVVGDVMFIEPGDLLNVDCVYIEGHNLRCDESAATGESNPVKKNEEGKGDCMIISGSKVLQGVAKVLVIAVGENSFYGRAMMLMRHSEEETTPLQLKLNVLADQIAKFGFIAAGLMFIVLLVKVFVLSYMHHHWISTSELLSTLVSIIIQAITVIVVAVPEGLPMAVTMALAFATTEMLKDKNLVRHLSACETMGNATAVCSDKTGTLTENKMTVVSASVAEKECARSQEIQRWRYAVNPTALDLFVEAISVNSTAFEGKDPEGQVKLIGSTTECAMIELVRKLGYSYQDQRAASRSATIYPFSSTVKSMTTIIEVNDSNVYSSTRSDYRLYTKGAAETIIKACTHYIDIRGRVRPMERHVRVEQEKLVQSYAERSLRTLALAYRDVNKATFDEFDPDNAPLHHLVLLGIVGIQDQLRPGVIESVQAFRRAGVFIRMITGDNLETAKAIAKECGILTTGGLAMTGPEFRALTAREQYDIIPRLQVLARSSPIDKTLVVSRLQERNEVVAMTGDGTNDGPALKLANVGFAMGIAGTEVAKEASDIILMDDNFNSILQALKWGRAVNDGVRKFLTFQLTVNIAAVVLSFVSAVVSEKSESILSAVQLLWVNMIMDTFAALALATEPLTDDLVRRKPLRKDSSLINWRMNRMIFGQALFQIAVNLVLMFHGPALFGLSASPSDTKVLRTMVFNVFVFLQVFNELNCRRIDDRLNILRGISHDYLFLAIQALVVISQLVIVQFGGLAFKTVPLTLSQWLFTIGIGSLSIPAGTIIRLLPNDLPYFWSENNDDEFNHEVSYSRLYWEIAVKHVMKDIQNKKSAQDEDAYFDANSTVDS
>contig-100_40_+1_po2
MDQHSPPPLSHFVCISTCIYISYFFYSIKHLF
>contig-100_40_+1_po3
MDWTAQRANLAALFLISVATTAPR
>contig-100_40_-1_po1
MLNKRDVMDSRIMISLNGSEMLLSPLDLIGKCWMRLNSADWVN
>contig-100_40_-1_po2
MYTTERMTESIQRTKSLWLTLIV
>contig-100_40_-1_max_po3
MTLLPNLKRTRSTPGLLSAMKRPTSTKTSLVKWSIKNPSHLKSPTRSPANPKCPSSLLVVTATDPST
>contig-100_40_-1_po4
MRPSWLVGPSSPSWPVPNSSSWVMLPVRIQRITLVM
>contig-100_40_-1_po5
MMKKKKSKKKNKEFFRKDALLNKKNKRYKYM
>contig-100_40_-1_po6
MPTDVSPGSCPSTSRLSQRPRPS
>contig-100_40_+2_po1
MSKHLFYIQPNKNLTSPKINSIH
>contig-100_40_+2_po2
MNPFIQPMVSSPHLTSPLKNVEPCLEEMRYPRRPRPVSFPWSGLPTKTKR
>contig-100_40_+2_po3
MPKRKTDRSRSSEVDWPSRFIFKRSSWGTSCLSNLAIF
>contig-100_40_+2_po4
MWIVSISKVIIYVVMNPLRRVNPIRSRKMKKARVTA
>contig-100_40_+2_po5
MCIRPHVRITVFIPREQQKPSSRHARIISISEVGFGPWNGMCVSSKRSWFRAMLNDR
>contig-100_40_+2_po6
MNSIRTMHRFIISSCWVSSAFKINSVRVSLNPFKPFVVRVSLFA
>contig-100_40_+2_po7
MTASGNSSPFNSPSTLPPSCFRLLARSCLKSPKASLAPSSSSGST
>contig-100_40_+2_max_po8
MNSTAVASTIVSTSSVVSRMITSSWPSRPWSSSVSSSSFSSVAWPSRPCPSLCPSGSLRSASALSPSRPVPSFACCQMICLTFGVKTMMTSSIMKSVILVSIGKSQSSMS
>contig-100_40_-2_po1
MLDCDFPIETRITDFMIELVIIVFTPKVRQIIWQQANDGTGRDGERADADRKEPLGQSEGHGLEGQATELNDDELTDDDQGLDGQEEVIMRDTTEDVETIVDATAVEFIKDL
>contig-100_40_-2_max_po2
MMKRCIVRIEFIKRRLVHITVSQGQGSQRSFSIALNQLLLLDTHMPFHGPNPTSDIDIMRACLDDGFCCSLGIKTVIRTCGRIHIAVVDLDDRRHALDGRTERIDRGRTRSGPLILIRVTQLSDEFDHGTLCGGSNQLHLALGILALKRRRIHRDRFDKEIECGRVHRIPPALDLLGSCTFLFGHRGTDDRHLVFCQGARLVRTDRGRVSHRFTCRQMSHQVLVLQHLGCRKGQGHRDRHR
>contig-100_40_-2_po3
MMHVAQNKHLDQQDNKHQTGSDKSEFRNLIGKDIQLEL
>contig-100_40_-2_po4
MTHQHHGSSIKGIFTDCDHQHLGNTLEYLGSTDDHAVTLAFFIFLDRIGFTRRSGFITT
>contig-100_40_-2_po5
MNLLGQSTSEDLDRSVFLFGIQLSKLFFLFVIIDRIRDHHHGHGTQDGHTIHPTHLGFIWRMTVRVIFPDTDSE
>contig-100_41_+0_po1
MLAKRTFINKNTRTKDLAKTLL
>contig-100_41_+0_max_po2
MASEMLQKTIGSSKTIRMKARMKAIGITDR
>contig-100_41_-0_po1
MKFDPDLKVNSSSFRNILLIIISKR
>contig-100_41_-0_po2
MSAAHSNVYFSIFSLFDFFCA
>contig-100_41_-0_po3
MRYIFYTWLLCGCSGCYFYNLPLAFFLYLFFVYNCYSCIIILL
>contig-100_41_-0_po4
MFCINCSLYSRYIAYMDCALILSIARCLMIGNTFSCQKIWCDIYHLHLCLLSSCCS
>contig-100_41_-0_po5
MTSSKRTIVYDVFLTFNSFINISRDRDNLYSFFLLILRFSTTGITRDNVLVYI
>contig-100_41_-0_po6
MTICGSNISNLILLIFRLQIMLRI
>contig-100_41_-0_po7
MIGRFMAIMNNIIYFFIHWKLAVIAVY
>contig-100_41_-0_po8
MHNNSFSFKMIIIIYCCFQFLRLCVFFCGG
>contig-100_41_-0_max_po9
MMRMRIFLFIAALHTKFILFPHLESLSCRINFDFFFFIQILVYVNNLFHFSIFSHDRYLFS
>contig-100_41_+1_max_po1
LKSKKKKQKPFNPTDSNKSVLASGKKISIMRKNGKVKKIINVHENLNEEEKVEIYSTGKRFQVWKKDELSVESSDEEEDSHAHHSKRKNSEDIIDKQIPSPLASTKENAQTQKLKTTVDNNDHFERKAIVMHDKSAEEDNISDQLEKKTIISQEEAKNTFRTERIQRFEIDNSNNNNDIEAMKAYIKSTASSRLKFSENEDSADESDQENNQNDSNNVQLNKSQDSLQIKSKIDKNIEKAEEDNFSIHKIKTISNENIKAGSDFSSSNSIHHINKEDSASIISGKGFYDNPSESNMKENDYYKHAIDNRSGYTETTDNSKDTKKTDILHTNANGYFNNSKTNSSSYSLYSTHATDSNSVLPSSLDIEDAYRPTDSANKSIDLTQPLILSSERNKNVSSDINTSQIKQTTSETNDRREIAISEPNTIKDSSINSDNSKLPMDKKIDDVIHYSHESTYHGETITIAGFEEAEGYRNVARSLDSQHNLESKNQQNKVRNIAAAYSHTNNEDENQQNSQAKSVATAFAFSNVSEKVKDLHAKANDAPFASSSNVNSKEAKKQLNVDQNIVSSDASSRETKDQEEEAVKVVSISTDIDERIKGQENVINNSPFTTSHISEVASPDIMSDAPVNQNAPPAAATVAVATATTVAAIRDNSETRLSIAESVTDAYSNQAATRENYNTATPIIQEASKREYDQTFLNQPYKDRSVATFEENESDDDYNDYYNQGIAYNDNAFNSRAAGGQKAKVEMVNITPNFLTAESVANHQTSSYGEYKSTVHVSNISAVQGAIYTEHDIQSNTIIQPVKDKMSVKSIDLEDNKTGPDTMSIAYTNSSKTLNKPTFIDTNSNEAYVSEDEEDVGSTPTKANPYGKKGSGDDWNKSYDQLMQEAHNINFDDDDDDEEFQQVLKKNKQDPRYSFSSDKDESATIQTLSLENEARMLTLADVQKNEKHIVPDFLSKPYASGKEFATVSEKRKSGSQRNHWSIGINLVEKAPVRQSIGVASEAGSEQWFDPENDWVEEKDDSSRSSMTSGSFKNSSTTENTTIDDDEPGSATRETKQPTREEQEDPDLDYYSTDLYTKKAKSFTSSNMEAEGEILIFMQQDEQDNIQTKLEQNNNTTITIVDKEKVEKEGEREVVEVAATTTTQQPRIEDISHYMNALPKTQDSLGKPDIRQSVQAASEKVNIPNAHEMTEHTLCTEEIKQTKYGKIYIGVSGAHDVLLPLPKEITYARCVISDGEYEYMSRYEMLGEQILMDYECVVDAKPGMIITVSLHVRPDYHVKPRTGWTKWFTSIRKQKEHLSGYVHPEDGAIGQTKFAVDHMVPACYKKTYAANFDCFNSWYTRSSKERARREQFGDEEDFLKIVGKLNIEMLYLPVSSPNVQVPKSLRECDLTLKIRQWHDTCWQSGHLSTRTQGQKIWQRHYYKLIGSQLIGYTSEEEGREVWSHYNIADVIRLSAAADKVIVTLVEQETKEDKVFGSESIVEENLKGFFRLSFPDFHLDCVSDTVHESEEWVKTLKSMIGRVPLRLPFTDYY
>contig-100_41_-1_po1
MTLLSVSNTDCFHPSFHSDSLTGTNCFLKHL
>contig-100_41_-1_po2
MDSLPNTLSSLVSCSTRVTMTLSAAALNRITSAML
>contig-100_41_-1_po3
MFNLPTIFKKSSSSPNCSLLALSLLDLVYQELKQSKLAAYVFL
>contig-100_41_-1_max_po4
MYIFPYLVCLISSVHNVCSVISCALGMFTFSEAACTDCLISGFPKLSCVLGNAFI
>contig-100_41_-1_po5
MVADSSLSEENEYLGSCLFFFNTCWNSSSSSSSSKFIL
>contig-100_41_-1_po6
MNVGLFKVFELLVYAIDIVSGPVLLSSRSILFTDILSLTG
>contig-100_41_-1_po7
MFWSTFSCFLASLLLTLLLEAKGASLALA
>contig-100_41_-1_po8
MLLLLLKSEPALMFSFDMVFIL
>contig-100_41_-1_po9
MIDIFFPEANTDLLESVGLNGFCFFFLLFS
>contig-100_41_+2_po1
MKKKKSKFILQESDSKCGKRMNLVWRAAMKRKILMRIIQNERTLKT
>contig-100_41_+2_po2
MIILKEKLLLCMISRQKRIILVINLKRRLLFHKKKQKIHLELKEYRDLR
>contig-100_41_+2_po3
MNLIRRTTKTTQIMFSLISPKIAYRLSQK
>contig-100_41_+2_max_po4
MITINMLLITEVVIQKLQTTPKTPKRLIFCTLMRMVTLTTLKQTAAAILYIAHMLLIATLFYPAASILRMLIDPLIVPINLLTSHNLSSCHLRGTKMFLLI
>contig-100_41_+2_po5
MKMRISKTVKPNPLLLPLLSVMSVKK
>contig-100_41_+2_po6
MLIAIKQPQGKITTLQHQSFKKQVRENMIKHS
>contig-100_41_+2_po7
MRVMMTTMTITIKALLIMTMHLIQEQQEDKRQRWRW
>contig-100_41_+2_po8
MKSTLFLIFFPSPTHQVKSLRLSARKGKVEANVITGQLVLI
>contig-100_41_+2_po9
MMNQALLQEKLSSQQEKSKKTLI
>contig-100_41_+2_po10
MLGLIITLNRAQVGQNGLHQYVNRKSIYQDMYIQKMVQ
>contig-100_41_+2_po11
MQPTLIVSILGTQDLVKKEQEENSLVMKRIS
>contig-100_41_+2_po12
MIHAGKADIYQQEHKDKRFGKDITIN
>contig-100_41_+2_po13
MSLQALRSILQQSPLVSYYMLFLKSKACIKFCMLI
>contig-100_41_-2_max_po1
MYIQSIDCQLIYSNVFAKSFVLVFLLINVRFASMYHAIVEFLVLNHTLLDFLVLARLDWKQASTAFRCLIYQQFLRNPLHHQTVLFLLFLY
>contig-100_41_-2_po2
MFFYNKQVPYGPLQILFVLLHHLLDVHILINALSVYVLM
>contig-100_41_-2_po3
MSSMIDCYHPFLQPSHSLDQTTARFLPHLLLQYFVLLVLFQLD
>contig-100_41_-2_po4
MRRAWKENQEQCAFHSFERLLM
>contig-100_41_-2_po5
MSILGPVYFFSILVGTLHHHHRHQNLYCELLALVGRRICSNHHQILSFRKGLLL
>contig-100_41_-2_po6
MHCHYKQCLDCNSHCSHHHSHFPQKLQPIDLYKVDLRMFDHILSYLLLE
>contig-100_42_+0_max_po1
FYHVTDSETLDGLVLGNATVAVDTTNKLGVATSVLVTSVISSFTGHTVLLEKGKLPGGFDNPFSQFEIFGN
>contig-100_42_+0_po2
MYKVYHIPSLFHDPILKYDHNLQLYEYDEQYRAKQNQRILFELFLGFCDLYQNQQKMWLHLK
>contig-100_42_+0_po3
MVIQPDHHRSRYGDILPSSSHSPN
>contig-100_42_-0_max_po1
MCRHFGILCHSYLPYSWCSYRWSILYDWFLLFGNITRYETS
>contig-100_42_-0_po2
MAPLSCGCSRRLCWLLYRFCTCVGTRLD
>contig-100_42_+1_po1
MSNTEQSRIREFCSNCFLDFVICIKINRRCGFI
>contig-100_42_+1_po2
MSTLQGSPEFDIIMLTEWIEVTAKCA
>contig-100_42_+1_po3
MNSLNRIHIHFVHGIITNNPQDVMCKSK
>contig-100_42_+1_max_po4
MEPSVGGPHPDKRSVVAINLCIVFINKSLLTTKGTDGGNTSNTFIELHIDRTARDRVKTFHIA
>contig-100_42_+1_po5
MARKDIGRNSSSCIRNRFLLSICSRPYFNPVILTKYCSLSNTE
>contig-100_42_+1_po6
MLGSMSVNSTKTIIQYDCCCLRIDCTCDSHTLFLSTTQGDALFTHFSRISKFKYL
>contig-100_42_+1_po7
MKFFKASTDVISNRLTKHHDKDTPKGSITQKFV
>contig-100_42_+1_po8
MRVFNVGNDLVQKEGRTKQEDTPGNTIKKLNEKRNFKSTK
>contig-100_42_+1_po9
MNLVESEKVKNELNKREKESRQVE
>contig-100_42_-1_max_po1
IDTMLNCGLSQPWIDNDFAPCFRELVIDGLVPITFLAGSMIGILFASIKYYKSKNRGYEPLLKSSHLPTTNNYGSAIRPDSASDDTVTMDIPISSNRWSLFNLSRFLFSFIQFVLYLFALHKIHQGKYRSGENEGSELEITIAYMAHAAFWIYGFILSIINIYLSANYSPLANTICNHLNILYAADFLIGCVNTRSFYVLKLDYESVLGYKLSVWTTLISFVLIVLIINETRNAPSKPIITESGRVLSTENWASLYSKFMFSWVNVMMKEGYRRTLNDDDLVELPSDNRAKHALSNFREHKKSKSIVSTLLRTFKIPLFIQLLYCVSWCILLFGPPFFLNKIITYIENPHGEPVSTAFFYVLGLFVTNSAQSLFLQQGLYIGRVLGIRIQSIVIGEVFSKSLRRRDQSNAEEDSTGVVDEKKSNVNNLLSVDAQKVAEISAYIFYIYSYPIQIIISICSLYKLLGNAALWGVLVMVLCQPITYYISRRFEKLHESVMSATDKRLKLMNELLSAIRIVKFFAWESEFKKRIIKARDDELSAIRSRLMMFMWILNAWFVIPIAIMVTVFYVYTESNSLNASVAFTALALFNTFRGALDEFPMMISLTLQANVSVKRIENFLDEDEVDPVNENDANGTMIGFVNDATFSWESKPTEGVCKPAIKNLNLSFPVGKLSIVCGPTGSGKTTLLASLLGETYRLSGQAILPRIVPNRSSPLGGAVSGIAYVAQTAWLQNCSIRDNILFGLPFDEERYENVLYMTALTRDLEILEFGDATEVGEKGITLSGGQKQRVAIARAVYSQATTVILDDCLSAVDAHTAKHLYEHCLSGDLMKDRTVILVTHHVGLCLNGAAYVVALKDGEVAGAGTPKQVLKSGVLGEELSNAEEEKTEGLEESAVDGPIPTVPKTVNKKATAKDGGKLTQDEVRAEGGVPMVVYKTYINASGGYFFWVILLLLFCVAQATVLGQDYWIKVWSAAYGKQEPVSNATAAVSANVFSGHPISTSGQGASLLNFYVQPTAQVAFEALQPEESVDVTYYLGIYFVIGMIAMVMNSLRVFILFTGTLNASRRIHKQLLDRILRAKVRFYDTTPLGRIVNRFSSDLATIDQEVGPSLSFLIYSMVATLCVVILVSCVTPTFLIPGVVIAGLFCMIGSYYLETSRDMKRLNSVSRSPIYVQFNESVAGVTTIRAFGSQQRFINENYAKIDSNNRPFIWMWATNRWLHCRVDVLGAFVGFCTGFVLVLARDWIDPGLAGLSLSYSLTFTHHVLWVVRNYAMNEMNMNAIERVHEYLDVEEEPPTEIPETAPGPHWPENGSVEVKDLVMQYAPENPPVLRQVSFKVNPREKIGIVGRTGSGKSTLALSLFRFMEPTSGAIYIDGVDIHKIGLNVLRSRLTIIPQDPVLFSGTLRSNLDPFGQHDDVELWASLKRAHLIDDENQQGENQISLDSPVTENGSNWSQGQRQLIALARALVKKSSLIILDEATSSVDFDTDHKIQETIRTEFSDSALLCIAHRIRTVADYDRILVLDHGKVMEYDTPYTLMTKEGGIFNQMCIRSGEFNELLTIAKRKHEGKH
>contig-100_42_+2_po1
MKRKRERARVDLPEPVRPTIPIFSRGLTLKET
>contig-100_42_+2_po2
MGWPEKTLAETAAVALETGSCFPYAADHTLIQ
>contig-100_42_+2_po3
MPFSPTSVASPNSSISKSRVKAVMYSTFS
>contig-100_42_+2_po4
MVPFASFSFTGSTSSSSKKFSIRFTETFA
>contig-100_42_+2_max_po5
MIAIGITNHAFKIHINIIKRERIALSSSSLALIIRFLNSLSQAKNLTIRMADNSSFMSFSRLSVADMTDS
>contig-100_42_+2_po6
MTRTPQRAALPKSLYKLQILIIIWIG
>contig-100_42_+2_po7
MKRGILKVRSRVETILLDFLCSLKLDKACLARLSDGNSTRSSSFKVRRYPSFIITFTQLNMNLE
>contig-100_42_+2_po8
MIGFEGAFLVSLIIKTIKTKLIKVVQTESLYPKTDS
>contig-100_42_+2_po9
MPIIDPARKVIGTSPSITNSLKQGAKSLSIHG
>contig-100_42_-2_po1
MVQLLDQIAHLMILLLWIYPSVLIVGHYSTCLDSFSLLFNSFFTFSLSTRFIRASTDQERMKDQN
>contig-100_42_-2_po2
MLLQNLSLQNQVVSCLPRTGLHFTPNSCLVG
>contig-100_42_-2_po3
MMIWLNYHPTIVPNMLYPILENTRNPRVSSQPYFVLLKFLFSFNFFIVFPGVSSCLVLPSF
>contig-100_42_-2_po4
MVNLYQPPSFMSLAYLLPIRLNPFSSNRVFTSVVCLVFAFSPLLSVRYFQNLYVVVTKVMPKKIRLELLMKRRVM
>contig-100_42_-2_po5
MLKKWQKSLPTSFTFTLILSRLLSVSAVYTNFWVMLPFGVSLSWCFVSRLLITSVDALKNFMNLSCLPPTSD
>contig-100_42_-2_po6
MPRLPSLPWLSSIPSVVLLMSSL
>contig-100_42_-2_max_po7
MMLPLAGRVSLQRVSANLRSRTSTFLSPLENCRSCVVLLDPARPLYWPVCWVKPIVCPVKLSFPVLSLTDQAPWAVLSLVLPMLLKPLGCKTAVFVTIFSLDCLLMKNVMRMCCT
>contig-100_42_-2_po8
MIVLVLLTLILPSICTNTVCQVI
>contig-100_42_-2_po9
MQRKKKLKVWKRALWMALFLLFLRQ
>contig-100_42_-2_po10
MVVSSLKMKFVLKVVYQWLFIKLILMPLVVISFGSFYFFYSVLLKLQYLVKITGLKYGLLHMESKNLFLMQLLLFLPMSFLAIPSLHLVKAQVF
>contig-100_42_-2_po11
MLHVVFINNYWIVSCEPRFAFMTLHLWAVS
>contig-100_42_-2_po12
MCNSMKVLLVLPPSVPLVVSKDLLMKTMQRLIATTDRLSGCGPPTDGSIVVWMFSAPLLASVQVLYLCWHEIGLILD
>contig-100_42_-2_po13
MRLSEFMNILMLKKNHLRRFPKLHRVLTGQRMVVSKSRI
>contig-100_42_-2_po14
MALIFTRLVSTSFVLVLPSSLKTLSFSQAHFAVTSIHSVSMMMSNSGLP
>contig-100_42_-2_po15
MKINKEKIKSHLIHLLLKMDPIGLKAKDS
>contig-100_42_-2_po16
MKPHLLLILIQITKSKKQFEQNSLILLCSVLLIVFVQLQIMIVF
>contig-100_42_-2_po17
MKANIKLLLRRYSPFFICIFE
>contig-100_42_-2_po18
MTCKRRNNGRNKHGRGHTKFVRCINCYRCVPKDKAIKRFTIRNMVE
>contig-100_43_+0_max_po1
EQNDLKKLKSKHSSKLPTLKVLFSEWSDDDLLFVLEEANGDLDLAIDRISEGHANQWGEVKTKKSKKEAQKAKAAITTVSPHQQSSTITSYSPKPSTTPSSRTHHDRTKGKVPVTTSNRTRKINSGSSSWDNTNHKQQDSSASFGGSWASIARTNDTNDDVWDTPTANDQWTASSAPVQDNNDNSNDDQPKTWASLLKSKPKMEPENVDTNNNEPSVTQSKNNDWNTTNNEDSWNNSTAKEEAWNADSWNTATTEHPSVDEWSTLANESSTKITAKEKEPSREEIEPVNNKEEKATRQEEPITLPTSDISALDVKFSSLNVEEEHVQTLKKESKDSNTKEPVAEAPASAASNVVTGSDPNFVQPSYLKQQEAPASNATAAAAPPSAATYQHPQQQQLPQQVPQQQFPQQQQQQSFGMDQLSSAYSSYLLNQPHTGISGFGMNPMSNLPDYGTYGAEAQRAAAAMGYYDPTAFSHHSPATSPSPYQTREKYTAAGETTGTTTTQSQTVPQQMYPNNLHYYQYYYMPNQYSAYQQSAYGQPFMNKSMYPNMYQHTTTSTAAAGKPTSAAVAQSSPYGSPYGQQSQLYNQTMTSYDDLGISDYQKTMYGQQGQLQGFLGQQPSSGAQSTQPTQKSDISANHATATSQPTSGQQSSTQLPQQMQHPYANNFFGQPQMLSYQQYPQYQQQPAATNRQQYWNQ
>contig-100_43_+0_po2
MHFFFFYYKVQIFPIMKIKGHYCLVVAKKEEDEMVIIMRNGMVRLNWHRTEPQYHVDRDEGIGIH
>contig-100_43_+0_po3
MKLSIHLSNWKGFDYRLKIFYYLALFPYH
>contig-100_43_+0_po4
MAVAVVNVTREMAEEGEKVKQNEVAAAE
>contig-100_43_+0_po5
MPLVLIVLPLQVFSFSLPLPFLHVPFLFALLPFLYVLSLLSLYVLFLPFLYASFRVLFLLSIFAFAPLPSFDALPLFVFSPLPSLNVPVHVSVVLLRASFLFVYEVPLLRPFSLPHAPVFLPLVVSLIVSFCPFSFLFLIAF
>contig-100_43_+0_po6
MQPVLFAQTCEQQRFETYVVLLPCVVLQCGYPRLLLLHKLLHHHHPLLENN
>contig-100_43_-0_max_po1
LCFIWLFSLMTKSLQVPSKTVQTTITSTDNNNTMNINNDCTAALSTKKKKKNKKKSKTTTNSSQAKAQADMVDAMMNHHVIRHGENHAKNIQKKIKNKNNQNEDDSFWSSTNNTEERQKIREFWLQLGEEERRSLVKVEKEAVLRKMKEQQKHSCNCSVCGKKRTAIEDELEVLYDAYYEELEQYANHQQQTRGSSSSSAIASLPRSVSYIRGGRIYHNGYDDTLDEDDDEDDEEDEDDEDDEDIDILGDEDEDEDEEYDEEEDDDDIMTRPPISAYPEKSRFEEMTHIRPSKSSSTNGDHFSFGNSLTVKGGILTVADDLLKNDGKKFLDMMERLAERRMQKEDISLEQNTNYFQEEDDDDEEAYEEEEDEDTRTEEQRMEEGRRMFQIFAARMFEQRVLAAYREKVAQERQQRLLEELEEEDRLREEREAKKQLEREKKKDKKRQLKKQQEEERLAREAKRKAEEEALRKQKEKKLEEERQRREQERLKKEEEKRQREEERQRKEEERKRKLKEEKEREKKRKEKEEKERKEREERERKEKEEERTKREHEEKEEEEKKKKLEEEERLKQEASKSNAVPMQDNSSSSADFESRQQALIEALVGSSSRQPNFIEPTNIQPPLTPLQPPHSASLSLPPQPSPLSHLQQQQPFMPISRHLGGVPAPFVSSSLEHPSPLSDPNVMGLFHSRSTTMNSPLLSETPSTRRSITPIAPIGQRLHPGHRALSVQPTGPIGSLQDDTLMGNKRMEPEGGAARSFFSSFLFGEPTKYHNNTMLPNDTGIMQDNRRFSSDSQNPSSWTNGWTASSLLSDNVHGKLFGDALPDRTAITLERAKVAYQKLNEITQVKMFTEYHTLVQLHCMMNDLYMDFPIDIRELYDVLSSPISGFQCLHHGQHGIVVLYDANSTSPSHSSLLLPSHPPPSLQPPGNNAPLFS
>contig-100_43_-0_po2
MPMNLQMKQKNLAAYDLCYPMMMNPSLSFVYDWK
>contig-100_43_+1_po1
NKMISRNSSLNIPQNYQHSKSYFLNGQTTTSYLYWKKQMVIWTWL
>contig-100_43_+1_po2
MIQMTMYGIHQQQTISGQLPLLLYKIIMIIQMMINQRLGQAF
>contig-100_43_+1_po3
MTGIQLIMKIAGITLLLKKKLGMQIAGILLLLNTLLWMNGLPLLTKAQQKSLPKKKNQVAKRSNQ
>contig-100_43_+1_po4
MWKKNTFKLLKKNQRIATPKNLWLRLLHLQQVT
>contig-100_43_+1_po5
MPQPPPLLLLPLPTNTLNNSNFLNKFLSSNSLNNNNNNLLAWISYPLLIAPTYSINHTQASLALV
>contig-100_43_+1_max_po6
MVLMVLRHKELPPLWATMILLHSVIIPQRPLQALIKHVKSTLLLERQPVQLPLKVKPCLSKCIQTIFITTNTTTCPTNTVPTNNLLMVSPS
>contig-100_43_+1_po7
MLLLLHSLPLVSNPLHNCLSKCSIHMQTTFLVNPRCFLINSILNINNSLPLPIVNSIGINNKVLNVFM
>contig-100_43_+1_po8
MVFCKHLDLSNLIQFLVSHFSSF
>contig-100_43_+1_po9
MVFSRFTKQKTRKEGTSSSSFRFHSLITHQSVILK
>contig-100_43_+1_po10
MPRMKSLANGGNRSDRSSSRRCL
>contig-100_43_+1_po11
MRWLQRSKRWLDIGRFNKIRLS
>contig-100_43_+1_po12
MFPFCSLFFLFFTFSLFSLFTFFFFLFFTLLFAFFFFFQFSLSLLFLPLTLFLSLSFLLFLL
>contig-100_43_-1_po1
MKMIAFGQVRITQKKDKKFVNFGCNWVKKKEDHLSRLKKKPCCVK
>contig-100_43_-1_po2
MMPIMKNWNNMLITNNKPVAHHHLQLSLLYLAQLVIFVGVGYIIMAMTTH
>contig-100_43_-1_po3
MMMMKKLMKKKKTRIPALKNNAWKKDDVCFKSLLLACLSKEYWLHIEKK
>contig-100_43_-1_po4
MLFQCKTIVPPRLILKVDNKHLLKLLLALPQDNLILLNLPISNHLLLRCSHLILLHFLSLLSHLPCHIYNSNSHLCQYHVI
>contig-100_43_-1_po5
MDGQLHRYYQTMCMVNYLVMPCLIVQQLH
>contig-100_43_-1_po6
MVLWFCTMPIQPHHPIPHYYYHLILLLLCNHQAIMPLYFHNRKYLYFIIKKKEMHFVFFYIKTFKTLLLIPILLTIGSGRLLLILRILLIRKHLGLTKKVVCIWMLHLLRQLCRGLLTRGRL
>contig-100_43_-1_po7
MIRTDIRFLSRLRRLSTGRGLLAQKSL
>contig-100_43_-1_max_po8
MLVHVWVHALVHEGLTISRLLVGTVLVGHVVVLVVMKIVWIHLLRHGLTLSGSCTGCLSSSSVLFTCLIRAWRGRWGMMTECSRIIVAHSGGSSLCLSTISTIIGQITHWVHTKARDACVWLIE
>contig-100_43_+2_po1
MVLLWYLVGSPNKKLEKKERAAPPSGSIRLLPIKVSS
>contig-100_43_+2_po2
MGAIGVIDRRVEGVSDRRGEFIVVDRL
>contig-100_43_+2_po3
MTLGSDKGEGCSSELETNGAGTPPK
>contig-100_43_+2_po4
MSRNFFPSFFNKSSATVKIPPLTVRLFPKLK
>contig-100_43_+2_max_po5
MCVISSNRLFSGYADIGGRVMISSSSSSSSYSSSSSSSSSPSISISSSSSSSSSSSSSSSSSSSNVSS
>contig-100_43_+2_po6
MAVLFLPHTEQLQLCFCCSFILRSTASFSTLTSDLLSSSPNCNQNSRIFCLSSVLFVLDQKLSSSF
>contig-100_43_-2_max_po1
MPSSRSTWYCGSVRCQFNLTIPFLIIITISSSSFFATTRQ
>contig-100_44_+0_po1
FFLFLVNECSTIWKSIRHSGCYISCSFRIFDL
>contig-100_44_+0_po2
MINRCFVSNRRAFKHNRVNIFFCHFRCCGKIVKSP
>contig-100_44_+0_max_po3
MLIEGRHQSTKTLKGSAGNMSNRAASCPFERCFSPFLTQAMVFIRKYLHYLLKQPFQFNSTGNTSICGCNIFICPQSFAFLTGEPLNNFGCPFRSFRVC
>contig-100_44_+0_po4
MRVSVTNFFDLRHHRPWGNFCSYLFYN
>contig-100_44_+0_po5
MRSTKKDKHSFSMNQKPWVSFFLSHIKQIHNNSPDITAVINQLAPQSGYFFNIDISKFDCNVIQIGKDHVR
>contig-100_44_+0_po6
MPGQHVCQHFPLRVGADMFESLSDLRKHGISLFWMV
>contig-100_44_+0_po7
MDSQTLIFPSNLSFRVSQKGFGFFNATCEHVCQVFVRYNFIIG
>contig-100_44_+0_po8
MTESFHHTFSYLTMLEGQEWQNQTEKIARI
>contig-100_44_+0_po9
MCFIVSFNNSIAIFIIAQNISQIFGNSCCYFQHLDG
>contig-100_44_-0_po1
MMKIAILLLKETMKHIQIRKVFTKC
>contig-100_44_-0_po2
MVNKETIKNLTKINEVKRTTD
>contig-100_44_-0_po3
MQWLCFVEAPYMRILVRKKLARQSYSLTH
>contig-100_44_-0_po4
MRSLKAETRTITKSLGGRLKLS
>contig-100_44_-0_po5
MILLSNAMLVILNWNSLKGTFKLYRKL
>contig-100_44_-0_max_po6
MLKKLSEKQPYNYFVLLRNGYLKTLVQKNMKLVLLVACLLFTSTHKHFYQLD
>contig-100_44_-0_po7
MSGLLLCICLIWDKKNETHGF
>contig-100_44_-0_po8
MPSHYCLSQILKGYCHPTPKNQCFLVGNWP
>contig-100_44_-0_po9
MKTMACVKNGEKQRSNGQLAALLDILPADPFNVFVL
>contig-100_44_-0_po10
MKMSLNWLKVSLKTGQVNSMVFNLSY
>contig-100_44_-0_po11
MSVFSGMSSCLELEEQGILLASMEKT
>contig-100_44_-0_po12
MKRVNLFLLARQISLKAAEFNKIHW
>contig-100_44_-0_po13
MVLYQLYQLSFFVFHISYQFV
>contig-100_44_-0_po14
MFLLIAQPLKALQTRMLNILLLFQ
>contig-100_44_-0_po15
MYQLHLLLSHMLNAHKSNMRNEQEI
>contig-100_44_+1_max_po1
MSVQQFGRALGILGAIFLAHSAYSTYEHLAYVKAVDEADTSVPIEIAIECLTSAFVALLGVVLSAETFRQIDMKYEIQKMTIDTIDTKPSFVTFNHRHIKTTPNK
>contig-100_44_+1_po2
MSSSLKIRSFSVVMLLSPPKEKSSTEN
>contig-100_44_+1_po3
MSRARSAYSVDTSCKRGSSVTISMPSSLLVLLSAFT
>contig-100_44_+1_po4
MEFSTLNVFSSVDENCSPFSKRG
>contig-100_44_+1_po5
MYADALSSASSVPTERSSFRCQGSMYVSTSL
>contig-100_44_+1_po6
MAAFLITFLASPVLNNAKLIIWCI
>contig-100_44_+1_po7
MTVVGSSSCIILLYNFSTNPQRWILKR
>contig-100_44_+1_po8
MQVDWLHKNNNPFASISCTMSNISPKFAFRYSPLSKSPSLSTKFKFN
>contig-100_44_+1_po9
MTSGSVCTTYLARISTNLGKAMPAGIR
>contig-100_44_-1_po1
MQPVNLHPSISHPGVESNSSYYRKSEKYSEQ
>contig-100_44_-1_max_po2
MLFVLSSNNSAMQNGNMLPNLANSPLSFGLDGNDESKCYRHLEHVKKQQF
>contig-100_44_-1_po3
MYHCYTRRRNRCICTYMVQRWTQGLFKY
>contig-100_44_-1_po4
MSMVECNKRWFCINCINCHFLYFIFHINLSKCFC
>contig-100_44_+2_max_po1
MSSRYAVCLEDHTLRIVARVSLLALQLQDQQIFHYLIHEVNEEGIPAKGT
>contig-100_44_+2_po2
MKIVVLSVREVEDHRIHLTSL
>contig-100_44_+2_po3
MRLALHHQYLQKDLVFDARAACMSALPFESWG
>contig-100_44_+2_po4
MLNSLFGVYDKDNSRIWLQFPIKLESTLE
>contig-100_44_+2_po5
MAKSNGKDREDLIFFQYLKSPCVQRWTI
>contig-100_44_+2_po6
MRFCHELLLKACFQITLHCLSPIEVFPDP
>contig-100_44_-2_max_po1
LMPAGIALPRLVEILARYVVHTDPEVIKSASKALIRIATQVDSQTVAVVFSRFVCKIEDKYSEIIHSLAAGPISGTNTNENGGIIKLYVDLLSIWADQLNLNFVDKDGDFDRGEYLNANFGEILDMVQEIEANGLLFLCNQSTCIRQLAIQVLKVTAAITENLRNILSNDENSNTVVEGDDETHTNTESIYKMLDFMDQEILQLEKDSGVLFGSKLSTEARGRISYYQRKNTSHIIMQIAESGQAVDISLWNICFPEILKKCFLYYPQTTAQCRMGICSRILQIHPSVLAWMETMKASATGTLSMSKSSNSNQKTASLEMVEQWRSYLIFACITATHVEETAVSAPIWSSVGRKGSSNIEKISNPRDLFRLILPFLTFEHRQIRESVMEALGHINKNVYKTLIAELEGYVRIILEDGKQRNNQKPYQNKRSKKNDRLRISVMNVLDLTADSLSDYEIVSDKNLTNVLTSCIKETKSFLADTEAQVGWEYQRLRIHLCGLVEKLYNNIMQLEDPTTVMSFETRLSLYKMFEEWCGYGVAAKAAQQREATMIRDVLEQCKEPKERASMTQFMEEEGKLLQSASLHAMAMLCRGPLYAYLGQKKARQAIIQFDTLNVLKWIDAIFESRNTNYHKIARRALEAVMIYNQDQAMLLDDIIEQCYAGNPKLEFTQGYFQALSEIVTKFENYPYHIHQIMSLALFKTGDAKKVIRKAAIQLLRVIEERVFEDSCAKEYEIGITSSLPAIYKHTQTLLSARLALDHPEQTYSMLSEITQRFEHISPNSQREVLTYMLPWHRKLDLSVGTDDAELSASAYMVLSNLYYITIKFGDVYVKEIATLWSQLVDNSRNVRAIIMYLLDMGQEKRNPWFLIHAKRVFVFLGRTHAFNSIIEEVTAEITPRSMVPQVKEVSNRHTHAFPLLFVADTERVLPPYPKKPMFSRGQLAMTFLVDLAIEAGADLAPHLPLFLHNIFVQLDHLTSIICDQSRCFLINLIHSIVVRQSADSEASKRASEIIQWLSSKEGKRLWAYENITPTNRRITSAVELKRLLQQVVEVFSYEDHGLRQKWGETALKWATCCSVRHIACRSFQCFRALMPSFNQHMLADMLARLSNTIADKSEEIRGFALEIILTLTEVANAMDRSQIEQFPQLFWAAVACLYSPYESEHGEALLLLEVVLSKYENVSKLVESFPKDWSSEFDGLQPLLLKGLQFSSTEEKTFNVLNSISLQDNLPLIDPSETRLMYLLLGCLPRLLHGLDNEKSADPAAVELAEKLVLLFEGYGLPDTQRILMTYPIQKSKFQEDYLKQILDSIREVFLINHSIQALIFSLLLVKNKIPFYRDKGLMLISNLLPYVNAESKTNSELGIDIVTLEPLLQLVSTEYADRALDILNSGIPTVTGEKPTIADGEFSWGFNNFAAASKMTKENIHAVVFECSSITNEAPIDHNIQFSVEDFSLGGESNITTENERIFRDELMLGVGGTRNTAGQYGEDLMNALKDLDDFFNEEGEPLSPSTTDFFEGSRIQQNSLVDSNTRYE
>contig-100_45_+0_po1
MMITLLFRSKARARQINCLCP
>contig-100_45_+0_po2
MDELKPSSMLTEFEEELLLPDRCLVRSEGFAR
>contig-100_45_+0_po3
MPSIVIEPLLASKKRKKLRPIVLLPEPVRPTIPIFS
>contig-100_45_+0_po4
MAVIINSGVMADITTVEAIIPVTHSIKKLAERAS
>contig-100_45_+0_po5
MGARTTRSVKLLNSLRAPCIDPQ
>contig-100_45_+0_po6
MYPKKRADQKNQPPQAAKYVA
>contig-100_45_+0_po7
MSLATSPLLLKSISISDNLLSTVSSIVSSSTSVSSSSPTNFKS
>contig-100_45_+0_po8
MIVRPCNISPMIHSLSRCFEV
>contig-100_45_+0_po9
MTKLNLPVGKLNRGTCNWKAVASGLGVESNVAVALELAETVLGSVTVLVSCWKCH
>contig-100_45_+0_max_po10
MLVMTSKATKLSNFEISSLRASLTFCFHLFSQVKYLTIRIPWNSSFKRLLRLSLAVDREVYLLPYNFDMKPEIGNDTIITISPTMAANPSSSYK
>contig-100_45_+0_po11
MAIFLFLIDTTIDCISVLELYLL
>contig-100_45_-0_po1
MGCISVDESIGCIWVSQSSYTRRPLRTDISTQSKDGLR
>contig-100_45_-0_po2
MYHGRYIARSYDHSRHPPCQALLACSQILGQD
>contig-100_45_-0_max_po3
MCYWYYCFHRCNVSHHSRIYYHCHPCWLFVLCYWFILSSYLS
>contig-100_45_+1_po1
MKWFKKLLNGYRGIALSFLLYCELPWPFRSRHQVHQIVHT
>contig-100_45_+1_po2
MSQPIQYVRTTNDCSSRGSRMG
>contig-100_45_+1_max_po3
MLGWYRWMCLVCKPQPILSTTNSQQMPKNERRCIQRKEPTKRTSHHKQQNMWRRP
>contig-100_45_+1_po4
MNKRLLPKKLFVFDHQKEKYPFHQFQ
>contig-100_45_-1_max_po1
MDKEAICIGSAVCTSIGYLAIERYRNHNKYNSSTEIQSIVVSIKKRKIAIVLLTGILFAGWLYETLKYVISGHYELHAILNLITYSISWFVSFILAFASPSRNHYKDRHYNFVFCFLFSTATLISTCHLLTVSTVHNWDYIVTSITFILTLIATTTPQPFHPRDLSHESYETFEVKNGTVYRDGLSLSPEATASALSWAAFQWMNPLVVFGFHNQVTRDDLYALTFQHKAKTAYDDFINTAKYISRSKVLRRIYSANKKEIWLQFVFSMLATLISFLGPVFQQLFLGYFENPAGRPIRIAYLYVLGLFFVGVGKLLCNCIQLWVGRRWNVRTFIMLDTELFAKTLKRKGTSGKVDEEQSDKKEKEENKEDDEDKDDFSSVGKITNLMSVDAEQLAEMPSYIFMMYNAPIQIAVGVYYLYELLGFAAIVGLIVMIVSFPISGFMSKLYGKRYTSLSTARDKRNSLLNELFQGIRMVKYFTWENKWKQKVKDARSDEISKLLSLVAFEVMTSIIYFSVPILVTVVSFIWYTKVAGNELTASVAFVSISLFEMLRSPLSFIPESILSLTEANISLKRIVKYLEETDIDENVNNEPIEVPEGVAPETVLARVGFEESVFQWHFQQDTSTVTEPNTVSASSSATATLDSTPKPEATAFQLHVPRFNFPTGKLSLVIGSTGSGKSSFLHALLGEMDAVSGRVYLPSKVKLQVENYSTIDSEYPNLYLNKVAYVAQQPFLQHASIRDNILFGLPYDEARYKKVLYQCALIKDLSILPDGDLTEIGEKGISLSGGQKQRVSLARAVYSYAKTVLLDDCLSAVDAHTSKHLLKECIMGDILQGRTIILVTHHVRLCLPAARFLVKIEQGNITGCDSIENLKENGQLLKLVGEELETEVEEETIEDTVDNKLSEMDIDLSSKGDVAKLIKEETSEKGHVKFKVYATYFAACGGWFFWSALFFGYIGARSLAFAENWWLKVWAAAYTPNTSNDTIQAFINNGAPFLSTKAPAIPQVFGTMSSLVQNQNVFKTWVYEEKEPVNVDYYIAVYSAIVGSYILFDTLRSILLYWGSIHGARKLFNNLTDRVVRAPMRFFDTTPVGRLLNRFGKDISVVDLQLARSASFLIECVTGIIASTVVMSAITPEFIITAILVGCLYFAIGLFYLRISRELKRLNSVSRSPIYSQFTESLVGVTTIRAYSVEEQFMVSVYKKIDAFVTPFYFLWMSNRWLYARIELVGSFVTLFAGIFLLMNIHRIDAGMAGISLFYARSFLEYIYWFIRQYTQVEMNLNSVERIQEYLEIDQEAPAIIEGHRPPAAWPTTGSIEVKELEVRYAPELDPVLHGISFSTRPHEKIGIVGRTGSGKSTMGLSFFRFLEASRGSITIDGIDVATIGLEDLRSKLTIIPQDAVLFDGTIRSNLDPFDEHSDEAVWESLERAHLANPSDRTKHLSGSSNSSSNSVNIDEGFSSSITSLTQKVSEGGNNFSQGQRQLICLARALLRNSKVIIMDEATASVDFETDTKIQTTIREEFDNSTLLCIAHRLRTIIDYDRILVLDQGKIVEYDTPYNLLINSTDTGAFKSMCEQSGELDVLIEMAKEAHNIKEMKEQSPDNHSKVF
>contig-100_45_+2_po1
MVIGGLLFHFFYIVSFLGHFDQDIKFTRLFTHRFEGSGIGAID
>contig-100_45_+2_po2
MLSSVRGVCKMSTFEGFPNSFIRMFIKGIKVRTNGAIKQNSILRDNCQFRTKVLKADRGNINAVNRN
>contig-100_45_+2_max_po3
MQDRVQFRSIAHLEFFDFNRTCCRPGSRRTMTFNDCWGFLVDFKILLNSFHRIQVHFYLCVLTNKPIDVFQEATGIKQRNTRHTCINSVDIHQQENTSKQCNK
>contig-100_45_+2_po4
MVGDENDRTTLQYISHDTFLK
>contig-100_45_+2_po5
MQLESSSLWFGSRIQRGSGARTSRDCVGFSHCAGILLEMPLKYRFFKAYTSQHSFGSNTLRNLDRLIVYILINISFFQILYDTL
>contig-100_45_-2_po1
FIGFFKYRNSPISKKWIKKLFALEVLYVLL
>contig-100_45_-2_po2
MKSNLIRKKRKRTKKMTKTKMTLVALVKLQI
>contig-100_45_-2_po3
MHLSKLLLVFITCMNCLDLQP
>contig-100_45_-2_po4
MNYSKVFVWLNILPGRTNGNKRSRMLVVMKSQSCLVWLLLKS
>contig-100_45_-2_po5
MPFWGRWMLYLAEFTYLPKSSFR
>contig-100_45_-2_po6
MVTLLKLVKRVFLFLVVKNKEFLWQEPFIHMPRRFF
>contig-100_45_-2_po7
MLTLQNIYLRNVSWEIYCKVVRSFSSPTMSGFACLQPDSWSRLNRVILLDVIVLRT
>contig-100_45_-2_po8
MKKKNLLMLIITSQSIVLLLVLISSLIPFEAFCFTGDLYTALANYSTI
>contig-100_45_-2_po9
MQVWRVFLCFMPVASWNTSIGLFVSTHK
>contig-100_45_-2_po10
MLLNWTLSCMVYHSLQDLMKRLVLLVVLALVRVRWV
>contig-100_45_-2_max_po11
MLFCLMAPFVLTLIPLMNILMKLFGNPSNVLILQTPLTELSICQVAVILLQTLSTLMKVLVRPLRA
>contig-100_45_-2_po12
MTVYWCLTKAKLSSMIHLITC
>contig-100_46_+0_max_po1
MRLCPLQHGKVSRSDDWLGWPSTGNHAWDQENRGVPLASLMVAGDR
>contig-100_46_+0_po2
MDLRHTRYHCAPPWIEVCPATQIL
>contig-100_46_+0_po3
MQDLYEGLPQAIKATQSFICNLFYNSLCTKKTGQ
>contig-100_46_-0_max_po1
MIGLLLLLGVILHTSLASYVTHPNINLDLFGISGSYEGISLYTDTNQLTQIPSSTSSVISLSNDTLFQLLASSNINGTIHDTCILYNTIYFAGNFSSINGISVNRIAAMDLVSGQLNTLLGGLDGPVQTVYCDPVTKFVYVGGSFTAPVSTDSAYSASLAQFGGGIAVWNRTGWTNVPWKGVNGQINTIIRHNESLLFGGVFDTTTDGQSYYAPASQMIMLPTNAGSATNSADSSGTASSIICAASTNANPWILKDGQNGTWQTTFNYYNVNPSLVRIGNSKIKNHQTKEFGIRAVDSTNYFQLSYLDPSTKQTRICTTNCTLSNDTSIDFQDFRILNTNLTSGIAIDIMSWYGSSGGLSSVSVFQSENFIYAVDTLSTNSPCRNNSSTISRVKTVGNWTQISDGGISYLSTTASNASSITFYPTIAESGIYEVYLYAPECSSGCDNVVDFDIQLATSASQTPTTIFLSSNSTATSGLLIYTGYFDLSSDFQPTLQIAQAHNSTKTGSIVAHSFQFVKEASNNALASIIQYDTSSQTISADSLPWKALSENVPYKSIVHDIKPYGDALYIAGSFTGTDQSKSTYSNIVRYDVSTKQLKALANGGTNGRIESLAVSPSGEIFVAGNFSALVNGTNTRMSHVARYHVQQATWNALDEGVNGLAHSVHLINNHVLVSGEFTKLSNSTLCFGNGWWNIAQNKWDQGDIPFLSGIVYSTLEYDNKSYFAGSIQAVQRYQSFGYSFFNQSTLSHLPFYPINDHPTVSASLIHNGSTILGGQFTLSQGIQNIAIYHDGVWSGLKGSEWQGTLQSMVVHNDILYVGGPFFGSDTSGFAAFDLKNGSRLMTPSIKTSDGSPPAINVISSLGSYELVAVGGNFSSIDSVPCSVVCVLTTTNHQWSALGSGLSGEATDFGYIDDKLVVTGNMTLNGSPITIAEYDLVQKVWGPFATANLPGPSVAITYDNVTKNTFISGQNSHNDTTYLRVWNGQQFDPIDQELGTGSIISKIYSLPVKNNTAQNALLATGFINLGSLGNVSAAFYDGQNWTPYLVASSSSPLEGSLLNSLFYFTLPPQIASSIKKYLPKAVVIIVSIAISLGIVTAIVLAILAIVFLKRKGEAKADPQSDPAAYYGKPPRSADSLLAALKDEGDDKNNCSAEKLDTLEPEAQIYSMSKAISTDYLNEPTALGTPKGTPLSPAPPNSVYHMSTTSFYQTLPPIPVGRPDSLVRPFSEIQRDSMVSSLATREMTEVSDERRSSYNPFRSSSITGPTGGSPPAALATSTMANTSSSSTLNNSSAMASSETIQYGFANASLPPPPRATQTAAEPMPKLDTMYRSAVNINFDSAPSPVLSPTFATGPLPPLEKPAEPLGSPGPKHDFLSMAIPTSRLNVTPSHAAEGRASSKRMVEEYLSSRKTQDRKSRYNNEFLSMMEQAIANNEESSSEATKEKPLLYYAKFDFAAREPGEMGFEKSDAIIVTDTSDDIWWTGYKTDKDTGSIIQGVFPGNYVEKATDLRYLTHS
>contig-100_46_+1_max_po1
MEELVEEIDVEEKIKKKEDYILTMCKISKICCFFYIIARKYALDDGPSVFVCFVSCPPDIITCIRHDDCI
>contig-100_46_+1_po2
MGRCHVQTTGWDGHRQEIMLGTRRTEGFRWLL
>contig-100_46_+1_po3
MTVLSRDKCIFSDVVISDGNRRARKISSSKRTPHFLNQVIFSDCNWRTIQCHIACHH
>contig-100_46_+1_po4
MVVDQMNRVGQTVDTLIQRIPSGLLDMISCHMRHSRVCPIHKRTKVSSNKYFS
>contig-100_46_+1_po5
MTNDCIDLSIHPFPRHIGPSCPIPNCNTSTKLSK
>contig-100_46_-1_po1
MEPFTTLVSYTTLFILREISVASMVSVSIVSQQWILFQVN
>contig-100_46_-1_po2
MGQFRQSIVTRSQSLFMSVDPLRHLSARTRLIQLHLLNLVEVLQFGIGQDGPMCLGKG
>contig-100_46_-1_po3
MDKSIQSFVIMNHYYLVVCLTQQRMDKVIMHPQVK
>contig-100_46_-1_po4
MLVQQLIQPIVQAQHLLLSVLLLQMPILGY
>contig-100_46_-1_po5
MVPVVDCLQSLSFNQKTLFMQ
>contig-100_46_-1_po6
MEELVIFLLQPVMLLPSHSILLLLNLEFTKFICTHQNVVAVVITLWISIYSLQLQPVKPQPPSFSVPIQPPPVAC
>contig-100_46_-1_po7
MAMLFISQAVLQEQINPNRHTPTLSDTTYLQSNSRHLRMGAPTVGSSHLLFLHQEKYLLLETLVRL
>contig-100_46_-1_po8
MGQTRECLMWQDIMSNRPLGMRWMRVSTVWPTRFI
>contig-100_46_-1_po9
MCLSLENSRNYPIRPSALATDGGI
>contig-100_46_-1_max_po10
MTTSLTLLEVSRPFKDTSPLATLSSINPRFRTCPFILSMITPLSRRVSSTMVLPSSVANLHYPRGFRISQSITTVSGVVSKDLSGRAHFNPWWCTMISCMSEVHSLAQTPVGSQPLI
>contig-100_46_-1_po11
MVLQLQSLNMTWFKKCGVLLLLLIFLALRLPSLMTTSLKIHLSLDRTVIMTLLIYVYGTDNSLILLIKNWEQEASFPKYIHFLLKITLRKTPCWLLDSLIWAL
>contig-100_46_-1_po12
MTVRTGHPTWLLPLLLLLKVAC
>contig-100_46_-1_po13
MASLLDQQILYWLRLKMKEMIKTIALQKS
>contig-100_46_-1_po14
MNLQPWAPQKERPCPPHRLILFTT
>contig-100_46_-1_po15
MALQTHPYHRHHVRPRQQRSPCPS
>contig-100_46_-1_po16
MLQRAEPHPNVWWKSISLLARRKIESHGTTMSFCP
>contig-100_46_-1_po17
MKSPPRRLQKKSHSCIMLNLILLLVNQVKWGLKNQMQSS
>contig-100_46_-1_po18
MISGGQDTKQTKTLGPSSKAYFLAIM
>contig-100_46_-1_po19
MLNFLIHLQCWLDRLYTKRYCLSCF
>contig-100_46_+2_po1
MINNTFLYKDGQASIVDGSGNSALGISMKKLILLIYNLLLP
>contig-100_46_+2_po2
MMDPVSLSVLYPVHQISSLVSVTMIASDFSNPISPGSRAAKSNLA
>contig-100_46_+2_max_po3
MACSIMDKNSLLYRDFLSCVLREERYSSTIRLDEALPSAAWEGVTFRRLVGMAIDRKSCLGPGEPRGSAGFSNGGRGPVANVGLSTGLGAESKLMLTADRYMVSNLGMGSAAVWVARGGGGRDAFAKPYWIVSLLAMAELLLRVELLLVFAIVLVANAAGGEPPVGPVIEEDRKGLYELRRSSLTSVISLVASEDTMESLWISLNGLTSESGRPTGMGGKVW
>contig-100_46_+2_po4
MASIARTMAVTIPREIAIETIMTTALGRYFLIEEAICGGKVK
>contig-100_46_+2_po5
MNPVASKAFCAVLFLTGSEYILEMMLPVPNS
>contig-100_46_+2_po6
MTLIAGGDPSDVLILGVISRDPFFKSKAANPLVSEPKNGPPTYKISLCTTMD
>contig-100_46_+2_po7
MLVSFERVQLVVHILVCFVEGSR
>contig-100_46_+2_po8
MIVLICPFTPFQGTLVHPVLFQTAIPPPN
>contig-100_46_-2_max_po1
MVEYSPKQMGSGGYPFSFWHCLFHSGI
>contig-100_47_+0_po1
LYFLFSFCPLVDRIEHFRFYKKKGVKVNHSH
>contig-100_47_+0_po2
MESLFSISVKGLSNSTMCPLSNTKIRSYSITVCKR
>contig-100_47_+0_max_po3
MMVRLDRRSSVPRSLMSIPSITMEPLVASTNLKKDKAKVDLPLPVLPTTPIFSCGLIENVSPFKTGSRSAAYRASKSFASIAPCVGQLAGGLTLVIAGAS
>contig-100_47_+0_po4
MIPIQMLTTATSSMGMRKIGKTEETVKMLVIMTTH
>contig-100_47_+0_po5
MAMISQKNGFPTIFMYIRYNLILTMPVARDSSSTSARGFFRFSSSVAGIVSSMAFSSSASSSTFSSSASR
>contig-100_47_+0_po6
MSPSSKISRSFVNAQAANVSRYLDSTKGKPNKMLSRIEAFCNQAV
>contig-100_47_+0_po7
MEPLRVTASPNRLSINKVFPEPVAPAIKLSS
>contig-100_47_+0_po8
MKTSGSTFNANLNSLKTLMEVKAMGAVNSFPSNLVKDQKEMRVTRIGAPCQVNVNKTPDIYVMAR
>contig-100_47_+0_po9
MMIGPRLARYTRFNRDIPLDSPKI
>contig-100_47_+0_po10
MKYKTAGSMWSIVSFGLDTTAMYML
>contig-100_47_-0_max_po1
MYSIHFLALCLCSYPCFSRIQIPKPMGMGFKRSFVCLLSGSLAYRNLQHVHGCSIQSK
>contig-100_47_-0_po2
MGCHYHQHFYRLFRLTNLPHSHATCRCCQHLDGYHVCRCLS
>contig-100_47_-0_po3
MARQPLGKRTLRGKWCPGQPFDGHHHPI
>contig-100_47_-0_po4
MAVVHLYAFFFVEAKMFNTIDERAKGKKEVK
>contig-100_47_+1_po1
FTSFFPFALSSIVLNIFASTKKKA
>contig-100_47_+1_max_po2
MKPNSRIHQSYDTFYGIWNHCFRSVSKDYQTQQCVLYPIPKYGHIQSRYANDERCKE
>contig-100_47_+1_po3
MAKDEHGVRLYRCPHLRIDQRGPCWIEANQRKV
>contig-100_47_+1_po4
MHKLPMSHDILIQQRVNQTRCCRELKHFATRPFERHRKQHRVKSNPLGQYLPIN
>contig-100_47_+1_po5
MIYPTKYIKSRYQHPIQQVLQGRSTTK
>contig-100_47_+1_po6
MSSRLPLSSHLHLLPFSHRLWIPPLQSWV
>contig-100_47_-1_max_po1
FLLPYHTLMSNSVITIGLSSVQAVVVTLSAFVLSLQRVHFHKSQHIDPAPLRFDTKRNLTVPTTDDATRLNRLTFGTLTLMLLSVFNFYKTMDDQQLDWYTQAYGCIQFISWLYASVLILVSRGYRFPSQWGWVLNVHLFVFYLVHWLIAIYSMYMAVVSNPNDTMLHMLPAVLYFIIGADLVYTSGSADKGAPFLDEKDKPVIGIEVASIFSFLYFQWATPLVHLAYENQKLTDQDLPSLPATYRGYNLFYIFGESRGMSLLKRVYRANRGPIIIQVIMALLSSMFYYLPAYFVKQLLVLIEAMKGEADQEAIRKGLLLVVGLGTTIFVCGLITGQLWYYASSNVQVRVKAMLNIEIYGKTLRRRDLAIATPKIEEEESKDDAKKEEDGGEKTKEDVSSSTGTIVNLMSTDSNRVSEFATWWWTVLEAPAELGVGIYFLYTLLGKSCFLGLLVMIIILPVNHYNAKMFASTQDKLMESRDKRISLMNEVLQGIRQIKFFAWEKNWEKRVMEARAIELRHLAITYISGVLFTLTWQGAPILVTLISFWSFTKLEGKELTAPIAFTSISVFNELRFALNVLPEVFIEWLQALISLRRIQTYLDEEEIDSPAEQDIQTENITIGFYDATVGWAKQNFSDTEAEQTNPGFILKDLNIEFPNHELSLIAGATGSGKTLLMLSLLGEAVTLKGSIQCPRQPIADKVSSDFSLLGDIDPKDWILPYAVSYVSQTAWLQNASIRDNILFGLPFVESRYRETLAACALTKDLEILEDGDMTEIGEKGITLSGGQKARVSLARAVYSRAQNVFMDDVLSAVDAHTAKHLYEKCLLGPLMKNRTRILITHHVRLCSKNASYIVNLDYNVAGTPHGLRELGYLEAEDENVEEDAEEEKAIEETIPATDDENRKKPRALVEEESRATGMVKIRLYRMYMKMVGNPFFWLIMAILIFGSRGLDVTESWWIKQWSQSYSSVDKDDIVIQQHSFVSQPKSYYAYSQQLLLNNNETLEKEENSNGHSVNYYLGIYCIITVGNIIIGTLRFAVLFWRVLGANKQLYAELLHRIFRAPLRFFDTTPVGRILNRFSKDFETIDSTIPNHLLEFIIQWVVIITSIFTVSSVLPIFLIPMLLVAVVNIWMGIMFVAASREFRRIDSVSRSPLFSHFTETIVGVATIRAFGVTRQFLQQMLTYIDANARPFYYTWLVNRWVSVRYAASGALVNLLTGIIILSRIESMNASIAGFCLSFVLLFTDQMFWGIRRYTSLEMAFNAVERVVEFMEIDQEAPAITNVRPPANWPTHGAIEAKDLEARYAADLDPVLKGLTFSIKPQEKIGVVGRTGSGKSTLALSFFRFVEATKGSIVIDGIDIKDLGTEDLRSNLTIIPQDPTLFSGSLRSNMDPFDQFEDEDIYTALRRVHLLPYETEENTVGSDSTLEEGNANVFKDLNTSVTEGGKNFSQGQRQLLCLARALLKRSRIVLMDEATASVDFETDKAIQKTISTELSDSTILCIAHRLHTVIEYDRILVLDKGHIVEFDSPLTLIENSDSIFHKMCRNSGEFESLVSLAKSKHQLVDV
>contig-100_47_+2_po1
MEYGITVFDQCQRTIKLNNVSFIQYQNTVIFNHGMQTMSDAKNSRI
>contig-100_47_+2_po2
MRGPVSRRSNIGDSRSFLIDFHKLHDTFNSVKGHF
>contig-100_47_+2_po3
MRCTSHIVIKVDNVASVFRAKSDVMCNQDTCTILHQRSQ
>contig-100_47_+2_po4
MFCCVSIYSTQHIIHKDILSTRINSSRE
>contig-100_47_+2_max_po5
MIGEFNIEILEDKSRVGLLCFSVAKVLLGPTDGGIVKSDRDVFCLDVLFSRRVNFFFIQIGLNTS
>contig-100_47_+2_po6
MTKLNRSCFHHTFLPIFFPSKKLDLTDTLKYFIHE
>contig-100_47_-2_po1
FFCLITLLCLIVSSLLAYRAFRRSLSL
>contig-100_47_-2_po2
MISNWIGIRKPMDVFNSFLGFMPLFLSLFLEDTDSQANGDGF
>contig-100_47_-2_max_po3
MTRCSTCCRPSCISLLELILSIHQARLIKVHPSWMKKINRSSVSKLPLSFPFFISSGPHLWFTWPMKIKS
>contig-100_47_-2_po4
MKYFKVSVKSSFLLGKKIGRNV
>contig-100_47_-2_po5
MKKKLTLLLNKTSKQKTSRSDFTMPPSVGPSKTLATLKQSKPTLDLSSRISILNSPIMNSV
>contig-100_47_-2_po6
MLFPMSLKRPGCKMLQFATTSCLVYPLLNQDIVRHWQLVH
>contig-100_47_-2_po7
MWLVHLMVCANLVILKPKMKMWKKMLKKKRPLKKQSQPQTMRIERNHVHLSKKNRVQRAWSKLDYIECT
>contig-100_47_-2_po8
MILLFSSTASCLNPSLIMPIASNCYSTIMRL
>contig-100_47_-2_po9
MVILSTIIWASTVLSLLATSSSVLYVLLFYSGVSLVQTNSCMLNYSIVYSEHLFVSLTPHLLVES
>contig-100_47_-2_po10
MPLLLVSVLVLSCCLPIKCFGVFEDTQA
>contig-100_47_-2_po11
MRTSIQPYAVFIFCHMRPKKTQWDQILPWKKAMPMCLRT
>contig-100_47_-2_po12
MKQRLVLILKQIRRFKRQFQLNFQILLFFASLIVCIP
>contig-100_48_+0_po1
MSFTFLFSLLKCLSNLDRKPFPTCFLVNG
>contig-100_48_+0_po2
MSNIIIIKEFSTFHFLEPHLSKCFSLRILHQDTISSYKAG
>contig-100_48_+0_po3
MCNTINSMRWLISCHIHSSFLLELFIHCRSR
>contig-100_48_+0_max_po4
MYLVNDLFTIMKNNARNQIIGACTEVIYHECIELDRCIIDIS
>contig-100_48_+0_po5
MLIVFYFIKSDMKSRVSCQIICYFW
>contig-100_48_+0_po6
MLNIYRFKNLADTIFSRYRCKCRGSR
>contig-100_48_+0_po7
MNVYTRIVNYIVWPFIIFCKGCKND
>contig-100_48_+0_po8
MRFTRLIQCHFLTWLNTNSRTCTKFTEFKINIHIIL
>contig-100_48_+0_po9
MGALICWVLSGLDTKAPRLQQWLPV
>contig-100_48_-0_po1
MVLVWFFVAWTIEESLLYILSNSLIFR
>contig-100_48_-0_po2
MVYLVFYSTTTFLQKHKILKNPKASNLI
>contig-100_48_-0_po3
MIYPLLTFKSIRSRSMLQTGREQ
>contig-100_48_-0_po4
MLILHWKSKPSILRIHTGSHCWSLGAFVSRPLKTQQIKAPMLY
>contig-100_48_-0_max_po5
MIYAFGICLMILIVVIRECTCWKMENPCHGLSVIGRNAGRRLTLVKICLVFRLTKISGKAS
>contig-100_48_-0_po6
MMSCLCLIYFKSKQTYTKRVHSSSAIHI
>contig-100_48_-0_po7
MYQEQPILSTLCISVFMPLISSSTNLAFPSA
>contig-100_48_-0_po8
MQDTLALRLKKEKTRCDSQRLLLLHHAIY
>contig-100_48_-0_po9
MLETDVEVSILRQLDRRCLSVI
>contig-100_48_-0_po10
MQRNWHLPRLRTLNSSTQTQTCISPYD
>contig-100_48_-0_po11
MLLLYPSRETKCLSWRYQNLPLKKHMHFITLRNFAFNLCA
>contig-100_48_-0_po12
MPKIRRSAQGIHPLAMFSMCLQ
>contig-100_48_-0_po13
MIWFLALFFIIVNRSFTKYIAYWVVLTYLVILWVCLIH
>contig-100_48_-0_po14
MLFMVLHMELVISVQVLQVVLRA
>contig-100_48_-0_po15
MVSWCNILSEKHLDKCGSRKWKVENSLMMIILLIV
>contig-100_48_+1_po1
FDVSALLALHGGAAAAGDDTGAKATKEFVEPPIQASV
>contig-100_48_+1_po2
MRETKSSELARRLSTMSALSLIGASLIFPRVIVNTLKT
>contig-100_48_+1_po3
MGVFLEPTCVSWASLIFSVLTNDKFKRIG
>contig-100_48_+1_po4
MINISFLCSGTVGAFLNCAKSIKAYKKFSSASNVISCKRKENILK
>contig-100_48_+1_po5
MFESVYLNSRSLIVANANSFAFLSMTDIPSPISFTSNT
>contig-100_48_+1_po6
MIESVMCTETLTRYGISSSPLSNLTYTFPISRMFTGEDHLLPGS
>contig-100_48_+1_po7
MNKSNLLFESISVKERSKSNGKRFSISMGAQNRIFICG
>contig-100_48_+1_po8
MLIFSLRFFQSRKVHGMDFPFSNMYIRVSPLSVSSDIFQKRKSYPVLFTSK
>contig-100_48_+1_po9
MSIKGRSYKSSIKITCNPSKEAVRDSLDMTI
>contig-100_48_+1_max_po10
MLLGFSRFCASGERLLLSKIPDRPSALVSSGDFGFSFVLSSLPINSKPLFTMVIMSIAS
>contig-100_48_-1_max_po1
LRGRRSIVQSAHHRSTRYLKSWPRWYWYGSLSHGQ
>contig-100_48_-1_po2
MDMSSPSRTRQKVVFPGEHSGYWKGVCQIRQRRG
>contig-100_48_+2_po1
SMSLLSWPFTVVPPPLVMTLVLRLLRNSLNPLFRLLFKYFFFFIIKQR
>contig-100_48_+2_po2
MHQPNLYLRLQQIQSHRCLQLLRLDVSLGPQHHLQYLYRNNQLHV
>contig-100_48_+2_po3
MYYFQYCHLYALNNGKAPAIQLPQN
>contig-100_48_+2_po4
MPSFPCFSSCNHQDQYPPGQNERLHSNR
>contig-100_48_+2_max_po5
MAWIFHFPTCTFAYHHYQYHQTYSKSVNHIQSYSQANKVILDLELIQKDV
>contig-100_48_-2_max_po1
SEAVVLSFNQLTIDQQDTLKVGLDGIGMVLCRMDNRRESTLHFVEQFDISLNVDNAAPNSIHNLISVHLHVKNIILRLSYQDAMLIMTIVNKGLELMGSEDKTNENPKSPDDTNADGLSGILLNNNLSPEAQNLEKPKSIEPYIVMSKESLTASFEGLQVILIEDLYDLPFIDIQINPFQINASDWTRAVKADVDFALEIKAFNFKNSHWEPLLEPWSFCIKATQNPTDQSTHVVLDAKDMIYFNVTHSFIESALAISQSHSEIKHLSESAQGRVLPYLLVNKTGYDLRFWNMSDDTDSGDTRMYMLENGKSMPWTFRDWKKRREKINIGKNLFGVQIDENQWESIMNISVDLEGQFAYCVKPESNGILHRLIVDICLENHIKKVIFRSGLLLENGSSQDMEVMIVDKNRRALSDVVKIKAWESYSVPIKLCFDQWIVVRPSDRYQWGKEMFVWSDVLLSSFPKYIECSPLDDELLMPHLFQIKTDVHQKSPLIKRYPHMKIRFCAPIEIENLLPFDFDLSLTEIDSNKRFDLFIQKDTKSYIHSLPGDVELNIQLDLKSDKYKPSEVSTIRTTPNYNSVDEKLVIADHDNVPTNLLMHVSRTANSIDSLYISIYAPYLIINKSGLPISLRPKHSYHQGKLPVESIPAYKEGESIIPAIFSYSESNNYNRSQISIDGSKWSDPISFEAVGNSQDVTLLSKTDSYARHAGIKVEEGKNALRFTKIVTITPRYILKNNMDIDLEFCEFSTSSAIGIKPGQKMALYQTSKSHVRWICLRLQEPGRRWSSPVNILDIGKVYVKLDRGEDEIPYLVRVSVHITDSIIFTTFTEDDEWPYYIINDSSVDVHFAQEDIDPDDYNLKSREKKAFSKPKKFHLSPGEKLKYSWDITIAKEKKLVLHVGNRRRSINFEAVGSQVPFRYLKHRDDNIGSNTLSIDIVAKDTALVLHITDFDLSKSLYRPKSSATSTLASISREDSIREVFETINIQHIINYVFEVKLIGLGISVIDRNAKELAFATIKDLEFKYTDSNMYQSLRLSIEWFQIDNQLHGSTYPILCYPTTLPKVANDLTTHPTLHVALDKVKDDQHGVSYFKMFSFLLQEMTFEADENFLYALMDFAQFKNAPTVPEQRNEMFIMEISEPAFEKTYALYYFEEFCIQPMRLNLSFVRTEKMSDAQDTQVGSRNTPIGYVFNVFTMTLGNINDAPIKLNALMVDNLRASSDDLVSRIILHYREQIVYQIHRVLGSIDIFGNPVGLFNTLSSGFGELFYEPYQGFVMSDRPQDLGIGIARGVGGFLKKSIFGVTDSMSRFTGSLGKGLSAATMDKKFQEKRRMNMTRNKPTHAIYGVTHGVGYFGTSIASGVAGLVKRPIEGAEDNGVIGFVEGVGRGLVGAFTKPVVGFFDMASNITAGIRETTTVFEGVEIGRERLPRFIGRDGILVQYSQREALGQMWLKEMESRKFFNDDYIAHSVMENDQAIVILTYQNIIIMQSDDFKMNSNLSLDLIESAEAKNDGVYLKVKKNTPRILTIDQETSREWFAVKIRETLQQRKEERERH
>contig-100_49_+0_po1
VRFNFFFFNSMIRGFLSCPNFKLSNSL
>contig-100_49_+0_po2
MTCLVNFSQRKLTGCSLLRESRMSDWSQTLIQYT
>contig-100_49_+0_po3
MKHFTTITVMLLQEFAVLCRFNNTTTA
>contig-100_49_+0_po4
MNTFLRSLKVFDRFTMNLDTIR
>contig-100_49_+0_max_po5
MHHGSNTVTLFHTLVGNTMDTRNVLCFTIGRSHSSQNSGSQESISHCFHVNFGKRTELTNRRTGDSSRSLSLYNGTSHRFEHIDSKTCITLKRR
>contig-100_49_-0_max_po1
MARCSKSDPLGWQGNRNKIRISCQVW
>contig-100_49_+1_po1
MVTEAPPKLGSLRIASSAYSTMWHSKRP
>contig-100_49_+1_po2
MLIAIKFLPSCFDARKVSSLKLSWIVSATPTNLIISPYLAANSYFVSIALPSQGVTF
>contig-100_49_+1_max_po3
METVRRRRASCSPTYSISLIPSFSSGFLRRSTRSSTASAPSQTSTNFSMHVLRSLLVKETKVVGVPTRLGVMFTWLVSRPQIKLRYL
>contig-100_49_+1_po4
MPTITKDLLRSTFLTGLLGTCVRPSVF
>contig-100_49_+1_po5
MAAIRLHSFTRWLAIPWIRVMFSVLPSVEVTAAKTVAVKKASVIVSMSISGRGRS
>contig-100_49_+1_po6
MTEARGSRVFPIEESITIRFLSPWFFLSTFIISIISST
>contig-100_49_+1_po7
MKIRLGCQNAPIKFLPAGTSMAVLPPMEESTMANKVVGI
>contig-100_49_+1_po8
MTPPPIAKKQVSRVTALESNQSSMSAFTLRDLVISPGGRTRVKKRGSLMPLDL
>contig-100_49_-1_max_po1
MATVNPDVVKVSILGSESIIAGFHLTEYLLRDVLTNIPASNYVLITDSHLASIYLEKYAGAFQSVSEELYKSKGIKEPRFFTRVLPPGEMTKSRKVKADIEDWLLSNAVTRDTCFLAMGGGVIGDLVGYVAATFMRGVPFVQIPTTLLAMVDSSIGGKTAIDVPAGKNLIGAFWQPKRIFIDVNFLTTLPEREFSNGMAELIKTAAISNEEDFNKLENGVEAIRHAVLGNDSKDPNQGATLETRTASQSLLLDVILASARFKAYVVTNDEREGGLRGLLNFGHSIGHGIEAIVSPMMLHGECVSIGCMKEAELARNLGHLNQVAVGRLARCFSSYGLPISLDEKKVKDRIGNLYCHVDDIMEIMKVDKKNQGDKKRIVMLSSIGKTLEPRASVIADADIHKVLAPEQLVLPVTESATGPKKEVSLTTPGSKSISNRALLIAALGSGTVRIKNLLHSDDTQFMLAALKSLNAADFEWEDNGETLVVHGGNGRLVVPDKELYVGNAGTASRFLTTVLTLIPTNEGAKNSAAILTGNARMKQRPIAPLLEALKANNAQIVSTEKEGFLPIAVTPNGGFKGGRIELAASISSQYVSSILLCAPYAIEPVELVLTGGQVISQPYIDMTIAMMESFGAEVERLPENTYRIKQTTYKNPEHYLVESDASSATYPLAIAAITGTTCTVTSIGSSSLQGDAGFAVNVLKPMGCTVVQTETSTTVTGPPIGQLRPLPEIDMETMTDAFLTATVLAAVTSTDGKTENITRIHGIANQRVKECNRIAAMVHELTKFGVQASELPDGIQIHGKPIKDLKAPKEGVHTYDDHRIAMSFSVFSTVVPHGTIITDKKCVEKTWPTWWDDLEGKLGVRLNGIDLGNRLTQKTLGRTHVPNKPVKNVDRNKSLVIVGMRGTGKTTLGQYAAEVLGFKFVDVDHYFENTLNTTITEFINTWGWEQFRVKETEMLKQILDSPYARDHVISCGGGIVETAENRELLKKHHSNGGKVLHLVRDLDQVVKYLNRDKTRPMFGEDMLNVWRRRRAWYKEVCNYEFIAYAASLLENGYVSPTEWVAIKKDLQRYLNFIWGRDTNQVNITPSRVGTPTTFVSLTSKDLSTCIEKLVEVCEGADAVELRVDLLKKPEEKEGISDIEYVGEQLALLRRTVSIPVIFTVRSKSQAGAFSDNDEEGMFELLRWGQRWGCEYIDVEICWNAQTIEKLVAQKEESLIISSWHDVQKVTPWDGKAIETKYELAAKYGDIIKLVGVAETIQDNFKLETFRASKQDGKNLIAINMGAAGQLSRVLNECLTPVTHPALPQKAAPGQLSLAEINKTRHLIGLLPAQSFWLIGTPIQHSMSPTLHNTGFQTLGLPHHYGLLECHMVEYAEDAILKDPSFGGASVTIPHKVSVMKYLDEVTENAKMIGAVNTVFVRETVVNGEKKRQFIGENTDYLGMKHRIQALMMDPNNPPEEGLVIGAGGTARAALYTMQKMGIQKIYLWNRTSSKAYDLQKAFKGFIEIEVIESLENSKIGPGVIISTVPADSGIEIPAHLYGGIKGIICDMAYKPRRTKLLLQADRKGWSCVEGIEVLISQGIAQFEIWTGKKAPNHRIEEEEIEPH
>contig-100_49_+2_max_po1
MLWRKFCSTSKSFEYPSFALCIKQHEQYHQRQ
>contig-100_49_+2_po2
MHQLSFYQRVHQWRFYHQWKNQPWPTKW
>contig-100_49_-2_po1
MLALSNLLAKNFISLRASRNLVSLPVFFLLEK
>contig-100_49_-2_po2
MLISTKYLLLNNWYFQSLSLLLVLRRKFL
>contig-100_49_-2_po3
MLLILNGKTMVKPLLSTVVMAD
>contig-100_49_-2_po4
MLKLFPPKKKVFYLLLLHQMADLKVAVLN
>contig-100_49_-2_po5
MQVLLSMCSNLWDVPLYKLRLLLLSPVLLLVNSVLFPKLTWKQ
>contig-100_49_-2_po6
MVSKFMVNLSKTLRLLRKVFILTMITVSP
>contig-100_49_-2_po7
MLAITLSHAVVVLLKRQRTANS
>contig-100_49_-2_po8
MNSLLMQPVCLKMDMFPLLNG
>contig-100_49_-2_po9
MLLNCVLISLRSPKKKKESVILSM
>contig-100_49_-2_max_po10
MMKRVCLSCFAGVNVGVVNILMLRFAGTLKQLRNSSLKKKKVSLSLHGTMFKK
>contig-100_49_-2_po11
MVVLKELFVIWLINPAAPNCFYKQTVKDGLVSKELRF
>contig-100_50_+0_max_po1
NKENKEDRLWLHTVPKSFSSALSSQERCRQENIFELIYTEQDFVNDLIYVEEYWISALKDNECIPIERREQFIRDLFWNISEVRETNQLLVQELLQYQSTHALIDQIGKVFLKHVDSFEPFVKYGEHQFIGKHVFETEKSLNPIFAKFVENVERLPESRKLELNGYLTKPTTRLGRYNLLLKEILKNTPKGHPDYETIPKVMEKIKSFLNKVNEKSGRTENRFSLQILHEKLSSATKNYPHKDELDLLADNRIIVLKGSLKKKVLNNVSESSDIQVYVLDHCVLITKSKSFDQVEKYKLYRKPIPLALLLISLSDQSKRLSSIIPYSIGSSNDSILLPPSYSTSSTGSNGHKNRYPLSFTHLGRNGSNPLILYASTSASQKKWLDTIENHKRCFMEQTKAFDIVEVSYQYFNSFFKVNCAAAYKHFLFIGCDHGIYFNRLDNDMEHKENFKRILYLSKVSQIDILEDLEIMLVLADKVLYSCCLDILLNDESSQQVSSLTSTQQESIKQGILTKPNSSQHLRKISSNISFFKTGMVCDKTTFTDKPVERRLVCYVKYNAMTSTIRVLEPKANTQDAKKKKTNKSTSIFMKADAANTFCLFKDLYIPGEATSIQFFKNVICVGSAKGFQMVDIGSAGVQSVLDPNDENHHFLKQREALRPMSMFKHPNGNILLCYNEIAFCIDRKGRRIKPDWMIHWEGHPNAFAFYHPFILAFDSSFVEIRHVDTGNLVQVIPGNNIRCLRPNDTSETTIYCVREDEQRTGSEIIFGFKK
>contig-100_50_+0_po2
MNLLLKFFGFFITKSNFGFQRSNSFIEVTSTSIKLSFFEHFILLFDKLFRLFEFKLNFMQLLLKLYSLLLHMGILLSYWIIILSSIGSQ
>contig-100_50_+0_po3
MLKLLFYLLAFITHIACSFWVIESAFLDSLL
>contig-100_50_+0_po4
MLKHNCLLATTCCLFFLELLDLALESSISQLEFCNVCFFQCIFQ
>contig-100_50_+0_po5
MLNFCFHNNVGHACLIRILNCSIHIL
>contig-100_50_+0_po6
MLVNQLPILCFELIFFFRNSHQFTLI
>contig-100_50_+0_po7
MRAGFFCNGIQIDRWKPRKIISKYIFIIS
>contig-100_50_-0_po1
KKTKNKKQNKQIEKREDLFKQY
>contig-100_50_-0_po2
MDKFLRRHFTQHLTYYRTFRWHHSF
>contig-100_50_-0_po3
MKSNKMEEEEWNHWMSLLNMV
>contig-100_50_-0_po4
MLAVLAFYIACTFQLDRRILIL
>contig-100_50_-0_max_po5
MVRMNQHALKKLFLFGQSMHELIDIAKVLAQVIDLSL
>contig-100_50_+1_po1
TRKTRKIGYGYIQFQNLFQVHYRLKKDVARKIYSNSYIQSKIL
>contig-100_50_+1_po2
MLIHSNHLSSMENINSLESMFLKQRNRSILFSQNL
>contig-100_50_+1_po3
MKNLVEQKIDLAYKYYMKNFLVQQKTIHTRMS
>contig-100_50_+1_po4
MFLNPQIYKYTCWTTAYSSQNQNPSIKLKSTSYIESQYR
>contig-100_50_+1_po5
MIPFFFLHLIRLHPLAATATKIDILLVLPILVAMARIHLYSMHQHQPAKKNG
>contig-100_50_+1_po6
MIWNIRKTSKEYCILVKYHRLIF
>contig-100_50_+1_po7
MQLIRFACLKIFIYRERLHLSSSSKM
>contig-100_50_+1_max_po8
MSFSIKSLLISSSCFLFCSSKCLNFCSISWHLLRISPVASGSLNLPSSILFSSLATVSRKALISFSSSTVCSRRDSVREDWSTRASGMPSRIRAISLCKISRSCDTSI
>contig-100_50_+1_po9
MPVLFAFSTALSISFNLACKSCFSSSILSYLVKSSECLSINCLFCVSSSSFSLEILINSL
>contig-100_50_+1_po10
MYFSLSAHNTAIYKTNLHNFNIS
>contig-100_50_+1_po11
MILYSFLRLFILKTQLSPTSAERMSLNHL
>contig-100_50_+1_po12
MLESTSKRMMPSESSVICEMLCEMPSKEFIHSTQAAA
>contig-100_50_-1_max_po1
MMRLPDPSEINQAEVTQAAACVEWINSLEGISHNISHITELSDGIILFEVLSNIDYKWFKLIRSADVGDNWVFKINNLKKLYKIISRYYEDVLGYNFSRFPPVNLNAIAKESSPHEILKLCKFVLYIAVLCADNEKYIQKIQQLSPMSQQQLMHLIDETMKYTNASQEDESQQSSANYTPRSSYADDGSYQSELMRISKEKDELETQNRQLIDKHSELLTKYDKIEEEKQDLQARLKDMDRAVENANKTGMADVIMKTEIEHLKRDLERSEDVRQEQERKLDEQSSQIKDLLRRNEESAKHEEQVVKLKDQLDEYRHTAEKLQKAENVIEKYKKKLEETADLKRQVKMLEERNHALIEHTQKLEDEYGSLIAFKSLMESYKDQVAELQTQNNELIREKNRVDYELTQATKKLDLMEDERIRDSDRIQLLEDHLQEAQFGMGTTIADKPATKSNNTADSDDMDLDDFNLNDSLEDTLKETNVTELKLANRRLERQVKQLQEEQAAGRSQKAVVLQHLLDDANRLKTQFEKSYIEVSQERDILQSDMARIREGIPDALVDQSSLTLSLRLHTVELEKEIKALRETVAKLEKRIEEGRFNDPEATGDMRNKCQEIEQKFKHLEEQNKKQLEDINKLLIEKDILQGRTIEQNDELREQQRLNGEMKASLAAYAAQNDDPIRQQNAHMQQQTIQLQEQLHEIQLKLKKAKEFIKQQDKMLKEAKLDGSTGNFDEAVASLKSEIALRDEETEKLKKQIHEIRLQSRREQQLIISAWYDISRRANKEILNAKSFPNSWLGQQRLSLDNQLKRR
>contig-100_50_-1_po2
MIKGKRVRVTFPVNHPIWLDSSSFSIYAKCYLIVTKQYISIRMFEH
>contig-100_50_-1_po3
MIASNEQKVLVSSCTVNLEERIEILITNFYYIKCFCLLHKASFVIFNRV
>contig-100_50_+2_max_po1
QGKQGRSAMVTYSSKIFFKCTIVSRKMSPGKYIRTHIYRARFCK
>contig-100_50_+2_po2
MSWEKTLHLRFLYLLFLKYHTMQI
>contig-100_50_+2_po3
MTRHLRTSYVGYSWQKIVVIHLLGLHSYIS
>contig-100_50_-2_po1
MASFFLKYFLTSTTNGLNSFVPLM
>contig-100_50_-2_po2
MQAKKMNHNNLLPTIPHVARTQMTGHIKVN
>contig-100_50_-2_po3
MPLSTSLLLRCLFGYIPLNLKKKSRLYVKRLLN
>contig-100_50_-2_po4
MPICSNKLYSFKSNCMKFSLNSKRRKSLSNNKIKCSKKLSLMEVLVTSMKLLLL
>contig-100_50_-2_po5
MKKPKNLRSKFMKFVYNLVVNSNLLYLHGMIFQEEQIKKS
>contig-100_50_-2_po6
MQSLFPTHGLDSKGFHLTISLKDAK
>contig-100_50_-2_po7
MTCTKFPVSTCLISTKLESKANING
>contig-100_50_-2_max_po8
MPVLKKEILLLIFRKCWLLFGFVNIPCLMLSCCVLVKEDTCWELSSFSNISRQQEYSTLSANTNMISRSSRISICDTLLRYNILLKFSLCSISLSKRLK
>contig-100_50_-2_po9
MSTQWSNTYTCISEDSETLFNTFFFKLPFSTMIRLSANKSSSSLCG
>contig-100_50_-2_po10
MNCSRLSIGIHSLSLRAEIQYSST
>contig-100_51_+0_po1
MRYVLIKKHMCMEELLSGVEEVM
>contig-100_51_+0_po2
MIKDIMFGRTIEERIKEKCQIKLKITLPLALLLFPKNDTKKPCQKTVHRKRNSECCMELNYFKKATIRMKIPCWRTK
>contig-100_51_+0_po3
MRYWILVRYQYDCYGRKHIRKEQVLN
>contig-100_51_+0_po4
MIGSQFSTIIIRCTDFNLTFDHAPLWYGNA
>contig-100_51_+0_po5
MLQESLTITYPKDLIYRMMIWLKNIKNKF
>contig-100_51_+0_max_po6
MLFKGHLHFRWEEAYMPLVRIFLTLPRSSLWRPLLFQPKYNLCVPLSTWTRKTLPLKSYFGQIFITALPLVFVSLPETKWMVHGLTFVMQRN
>contig-100_51_+0_po7
MSKMKRVLMKKCPNRPFIVSLLVLVFALVYVLLGQRMKRCLKYCCLNLISLCGCLLHLI
>contig-100_51_+0_po8
MLISRSLVVCLCSWNYMMIMVDSCLVKKENFVK
>contig-100_51_+0_po9
MSRESQTNLVMKRILSDKGSLIFHECFY
>contig-100_51_-0_po1
FFKQNKNRVLIKAFMKNQTPFVREDPLHN
>contig-100_51_-0_po2
MASTNVNQPQGPRGVEKPEDDIDYLRY
>contig-100_51_-0_po3
MWYCCKVVVICARLVDYQNLPWSSQPPYTEHQYLS
>contig-100_51_-0_po4
MNSKLWAWTEYRMSFHVNKFEYLEAQ
>contig-100_51_-0_max_po5
MPLHASWLASLFCTLRKQHADYEKSQKRRSGITECDLYLLHLPLLSMRLASDHHH
>contig-100_51_-0_po6
MNDLEYIQALDRVSHAPRMLLILLFLSLLI
>contig-100_51_-0_po7
MARVKSKRRYDSCPLVLLDMLLLVGW
>contig-100_51_-0_po8
MLYNVLIGYSHRYYHLCSPLPSCLLPAYRL
>contig-100_51_-0_po9
MLLDQDVAHLDTANLFRLSDC
>contig-100_51_+1_po1
MCRIQRLYNNMQRGSNEHHLSRTIRYW
>contig-100_51_+1_max_po2
MSSKTKGHESYRRFDFTLAIYGPTKSSFCNHKCLKQWKATCDCYFKYE
>contig-100_51_+1_po3
MYSKSFIGLPPTYQLGYGIMLN
>contig-100_51_+1_po4
MENLCGNIPVTSETQAKKNKRPIN
>contig-100_51_-1_po1
MISIIFAIDGIKWIECAQEACNSLVSCL
>contig-100_51_-1_po2
MRTKGIYASSHRKCKCPLNNI
>contig-100_51_-1_po3
MVRDSCSIQHDSNFIYKSIKTESKPFNPCTQCV
>contig-100_51_-1_po4
MHHGWLLYSVLFVNNMQIMKNLRKGGQG
>contig-100_51_-1_po5
MSISRSIYRSSKFSKCLKRNTAIS
>contig-100_51_-1_max_po6
MQHSLFLFRCTVFWQGFFVSFFGKSKRASGRVIFSLIWHFSFILSSIVRPNIMSFIIHI
>contig-100_51_+2_max_po1
KFEPFGKSFLNDKDYLINDNTTNPAIDFSALIIGQPNPPPIKPFFHLFNSNLISNQITEKDLQCQDALRLDQEAYVHGRTVVWSRGGYVVKTLDYSLEPQAIQKVLFAKFFVDAFKVGKQATGTTEEESKGGSSDESSQSEHYKALCVVFKDYIIICREEATSITCHVPFDIGEVVPLDIGLIISRSYEPKLDRKRKAKSALAQSTLTSSKIPRSRLTKTPSDSFEMTSSFVTITNPLREACPVRPKDMNRIGASTLPLPFTDPQKVLFATTSASNSGRLPVIVTLNMNDKRHYVWTYDRRKNKGKVPNQTENNPSTRSLALSKKRHKETLPENSAPKKKQRMLHGAKLFQEGYHSDEDTLLEDEVEKAIYNEILDPSEISIRLLWKETHTQRTSTKLKGLGIIESKAFLVHDLHGQELVCILNHSLGYLQLINLDMASCSTNRCIAFKTFAKFAAPVYATRDRHIDLLMIDPENNLRLYIDRSIDKFTIKLPGDAVPVKILDPLYDRFTIQYDNNKMYRFQLDLRPCSSLVRECLIAVDCGSTNDFPRIWRCFLDACFFLQQPSDMNVNEWKTFVVIFLSHLKLKRRRTNDPLTKRTISELSCSSSDSSQDSLFNDDGPMPISWIAKANEASKDRIPLSLTAFSEIFHNLHVVYEEYRIKKPTMMHARALGYLLLQCSVILNNEEWVGYYESQGLSVDFVHPLELVDEETRDIFIEPPNIQICLHEMTSDTLSKPTILSSFGVNALEPTLAHYANTYAHTIKRLWSIYGFVNDASSDKGALLNRMISEGITRHDIEMLDDIIASPIREILNQIKSNPSTDWPNETYMLIERNDMYKQLEIKVTRCDPNIDIFKLDFFENSEKRVSMKELMKDQIVLNNEYIFKSDTLSAGIERLRFGFDGLIDKVRIMLDATRVPDHHVPERPDLSDDDLAEEHQKQVLNVIQRTLALSMGRGIYAFGTHIPDLTKVLPVETITLSAKIQPLRTIVNLDEENITPEELLWPNFHNGVASSLRISPRNEVDGSWIDFCNAKELTPEHGGMLLGMGLLGVLKTLPLAHWFRFISHPCEQVSLGFILGASVNYRGTKHIKVTKVLAVHIPSLLPAGSNPFEHTTRIIATGILGMGLVYMKSCDRLMATAMLQELEKDAYSNPSNLGSDYEGCALAAGFAIGFITLGAGNRLLNIEELHLRNKLYSLMSGHVDLENQSNEQPKEGPATKTRSENREHRMNLDVTSPGATIALGLMYLKTENKKVADHVDILETMSYLNYVRPDFLLLRVVAKNLIMWSTIEPTAAWIDGQLPDFIMKRSNEQDEEGLDEEMSKQAIYSIIAGACLCIGLRFAGSKNEKVLEVLLSKLDFFMRLSTTPDLTAQQRVTKCTIKTGIDVLCTAAAMTMAGSGNQQVLHRLQQLYNNTTSSTSYGNHIAVSMSLGLLFVGLGGYTLKTTHEAIAGLLCAFYPFYPINSEDNRYHLQAFRHLWVLAVDSRWLMPFDVDLKKPCRVPMQLELYDDNGGQLPGKERKFRQVKIEAPLVVPDYNLIRSIQLDSNRYWPLSVGAEASRYRESIIKSGIIYVKRKPNKLSYEEDPLGQREFDFS
>contig-100_51_-2_po1
MIDSRYLLASAPTESGQYRLLSS
>contig-100_51_-2_po2
MVIAAAVHRTSIPVLIVHLVTRCCAVKSGVVDSRIKKSSLDSSTSSTFSFFDPAKRRPMQRQAPAMIL
>contig-100_51_-2_po3
MACLDISSSRPSSSCSFDLFIIKSGSCPSIHAAVGSMVLHMIKFFATTRSNKKSGRT
>contig-100_51_-2_po4
MVAPGEVTSRFILCSRFSERVFVAGPSFGCSLLWFSRSTCPDIKLYNLFRK
>contig-100_51_-2_po5
MFNRRLPAPKVINPIANPAASAQPS
>contig-100_51_-2_po6
MPVAIILVVCSNGLLPAGSNEGMWTAKTLVTLICFVPL
>contig-100_51_-2_po7
MPSSIPPCSGVSSFALQKSIHEPSTSFLGEIRRLEATPL
>contig-100_51_-2_po8
MFSSSRLTMVRKGCILAERVMVSTGRTLVRSGICVPKAYMPLPIESASVL
>contig-100_51_-2_max_po9
MILTLSISPSKPNLSRSIPALSVSDLKIYSLFKTIWSFISSFILTLFSEFSKKSNLNISIFGSHLVTLISNCLYMSFLSISIYVSFGQSVEGFDFI
>contig-100_51_-2_po10
MSCLVIPSDIIRFNKAPLSLEASLTKP
>contig-100_51_-2_po11
MRSLLASFAFAIHEIGIGPSSLNKES
>contig-100_51_-2_po12
MSEGCCKKKHASKKHLQILGKSFVEPQSTAIKHSRTKEEHGRRSS
>contig-100_51_-2_po13
MVNLSIDLSMYNRKLFSGSIINRSICLSLVAYTGAANLANVLNAIQRLVEHDAISKLISWR
>contig-100_51_-2_po14
MSFGLTGHASLSGLVMVTKEDVISKLSLGVFVSRDRGILELVSVD
>contig-100_52_+0_po1
MCHQSCFSSRYCEGLCLLDCRTAIQPCDYQQNLSKGYD
>contig-100_52_+0_po2
MSSNCSKLVKIQLSFSVRPWETFGCTD
>contig-100_52_+0_po3
MIHERSNIYNKFVSTHSIFICIQNFIVISKTASHIVCVQYGKFGGLCKTFTTHHLDISPRNWQD
>contig-100_52_+0_max_po4
MARKVRLKLLGTGNRAHTRSSTAMRNTEGFVQVHMTNISANFSRLSQADLSIQVGAIKINKTTIFMDNLTCLRYTRLKHTKCTWVSDHDSTQSILVFLSFRL
>contig-100_52_+0_po5
MVISTDDTKTSIFTLSTRIGLKRYTFKSSNLLQVIGKFIKHSEVTLGLFYRCKGMDIGEFRPGHRNHFSGGIQLHCTTTKSNHGMH
>contig-100_52_+0_po6
MVINGTEIDSGSRCSLKDGRGVTDSDREGIKKIVFIFNHIARLTDSFSQDSSHVIDTLSDAFNTFRTVINSIHSSHVG
>contig-100_52_+0_po7
MTVFINNKKIFLLTSCLPAHQHGLGSSSTFIQKRSIGDGQTS
>contig-100_52_-0_max_po1
MLSRITSRSASVITRLPTHRIVAKQQLLNSQHQKSFAKSFVRFQHTTKPALAKLAPLDTFPRRHVGSEGKEVQDMLKQLGMKNVDELLGKTIPSAIRSPKALAIGEGVPERQLLARLKEIASKNKLNRSYIGQGYTDTVVPNVILRNILENPAWYTQYTPYQPEIAQGRLESLLNYQTMVSDLTGLPIANASLLDEGTAAAEAMLMCWQAARQKKNLFVVDENCHPQTIACLKARAESFNIEIIVADTLNYHFEEHKKELCGVLLQYPNTRGSVKDYEALAANIHAVGGQVAVATDLMALTLLKSPGELGADIAFGNSQRFGVPLGFGGPHAAFFACKDDHKRRIPGRLIGVSKDADGNHAYRLALQTREQHIRREKATSNICTAQALLANMAAMYAVYHGPEGIKSIAQRINDMTTVLAEGIRQSGYVIENEDNFFDTLSVTVGNSSSILQRASAAGINLRAIDNHTVGVTLDEAVTKEDLSKLISVFQKEGAPAISVDELANVLDNKASTFPHQLKRTSPYLQHPVFNSYHSETEMLRYIHHLESKDLSLVHSMIALGSCTMKLNATTEMIPVTWPEFSNVHPFAPVEQTQGYLTMLDELADDLKEITGFEGVSLQPNSGAQGEYAGLRVIRAYHHARGDDRRNVCLIPISAHGTNPASAAMCGMDIVIVQCDNEGNLDMEDLKAKAKKYKDRLGAIMITYPSTFGMFEPGVSEACKVVHENGGLVYLDGANLNAQIGLTKPAEIGADVCHMNLHKTFCIPHGGGGPGMGPIACTKELEPYLPGHPVVPCGGQNAIGPVSAAPYGSASILPISWAYIKMMGGEGLTKATKLAILNANYMASRLANHYEILYTNENGMCGHEFIVDIRPFVDHGIEAIDVAKRLQDYGFHSPTMSWPVTNTLMIEPTESESKAELDRFCDAMISIRKEIQQVIDGKLPKKDNMLNKAPHSLQTLMSDKWDRPYSREVAAFPMSYLREKKFWPSVSRVDDAYGDRNLMCTCPSPEEYA
>contig-100_52_-0_po2
MHGSRITVFLEIISLFIIISSFIRSSAAC
>contig-100_52_-0_po3
MGYLAIPRPLFFCFALLLLSNKLLLNLLKENISETIL
>contig-100_52_+1_max_po1
EITKYTELLDMYEDNIKFHGFFSTQGYPNKTHQYLYLNNHHVPNTSELYKIVSDMFSLSKFKSNLLESNSSAKQKNKGRGIARYPIFFVKLDCQDWNPYEFGIHLDLLDEFPEFHRIKALLQRFALKFLKRSGLATGDELKGTEKSKKRKELHDKDSESSATGSLVSSNSNNPYLKHSSSLASAFKPNIKDIPEQTTADTMITWVDPESEKTYYIDPLTGNSYLTPFVSAKTSQASEHSHSVDKTSLKRYNSERHHENSNQSATNASTTGIMAPIDKNIFSTFSGVPSRLSKDELKVAKVLGQVDKKFIAIKLDHSKTILFMDQHAADERIKLEMMMKSEIISRKTVILEPCIPINLTSATEYDLVTTDRVLEYLRLWGIHVVTTTKIPISFDKNDTVVLSSSQYFDSPSSQSISHKYRVYVTRLPEVIVDKCVTNHVLVQDIVRDYAYWIVEQQFNPAIINKTCPKGMIEILKSKACRSAIMFNDALTLKQCQAIVQNLSKSSFPFQCAHGRPSVVPISIDTKLELATPHRKINWDKFKT
>contig-100_52_+1_po2
MEIIASQKRSSSALLSDSVGSIIRVFVTGQDIVGLWKP
>contig-100_52_+1_po3
MIAPNLSLYFLAFAFKSSISKLPSLSHCTMTISIPHMAADAGFVP
>contig-100_52_+1_po4
MAGAPSFWNTLINLERSSLVTASSRVTPTVWLSMARRLIPAADAL
>contig-100_52_+1_po5
MEEELPTVTERVSKKLSSFSIT
>contig-100_52_+1_po6
MLAKRACAVQILLVAFSRRMCCSLV
>contig-100_52_+1_po7
MSAPNSPGDFNNVKAIKSVATAT
>contig-100_52_+1_po8
MASAAAVPSSKREALAMGKPVKSETMV
>contig-100_52_-1_po1
FSSFPNFTFFNTQGHFTNKCCPV
>contig-100_52_-1_po2
MSYCVTFSKIQHGTHSIHPINPRLLKAV
>contig-100_52_-1_po3
MLMEIMLTVSPFKPENNTFVVKRLPAIFVLHKLS
>contig-100_52_-1_po4
MKTIFLIPSLSLSVTPLPSFKEHLLPESISVPLITIL
>contig-100_52_-1_po5
MLVFVSSVLITMLAEMIDVMYA
>contig-100_52_-1_po6
MAVEDLVWALLPVPRSLSLTFLAIL
>contig-100_52_-1_po7
MLSDLFLLHLMDLPQSCQFLGLISR
>contig-100_52_-1_po8
MMVNQNTESWTGQLCHFYQRKLVF
>contig-100_52_-1_po9
MRRPMMKSASSKDCYCYCSLNFP
>contig-100_52_-1_max_po10
MILNPCRAILFFFCFFQFLSVHHLLQVPNALKILMQNVAKALLCDGILETHQEDPSEYQIHTDSSLGNLI
>contig-100_52_+2_po1
MEHQNVENYQRQCQRLIHQVISIMSKPSSQ
>contig-100_52_+2_max_po2
MIQHEPSSRQLFEDDSFHQQQKDFSFDELLASTSTWPRQQQYLHPKEKHWRWANQLSQKPWFDSSIKILNGLEQSRVDRVYTVCTMLDFRECYAI
>contig-100_52_+2_po3
MYRAVLIWPMQAWLCVEIEQKI
>contig-100_52_-2_po1
FLLFLILPSSILKGTSQINVVPYN
>contig-100_52_-2_max_po2
MVHTVYTLSTRDCSRPFRIFIELSNHGF
>contig-100_52_-2_po3
MPDSYFSSRHKSCISCHVWNGYCHCTM
>contig-100_52_-2_po4
MEFWKLIKKIQVNTKFIRIPVLAI
>contig-100_52_-2_po5
MCLIRVPLSRKESMKFNVILVHI
>contig-100_53_+0_max_po1
MSFDTLWYTKECEWKIYHESVPA
>contig-100_53_-0_po1
MSISEVTCFTMCINSIKNSASLLSNFSIRCKAGPIKKQT
>contig-100_53_-0_po2
MVYFPFTLFGIPQRIKRHGSDTADR
>contig-100_53_-0_po3
MVAGGVVVNMISSVATMIPSTAGLPISRK
>contig-100_53_-0_max_po4
MSACPLVLISRLIVPTVKRANISDSPNQMAFSRSGSSRERSSFTSICMLMTLTVNDSRDR
>contig-100_53_-0_po5
MTSLILDTIAFLIWVVSKPVCVKDMANCLNSSIEAR
>contig-100_53_-0_po6
MMLIAIKVGIRSNSLWSCNIEMVIYVSVINHILLLVTDG
>contig-100_53_+1_max_po1
FSLPLSSNLIDYDALTNDFIKTCQMGNNVAEQLKVIMIKYREPPLTPEKTYRLITFLHHTLKEIPITANAGGFPLGSVIEDLSLTLSLKPNTQSYSIWIITIQFMLSCLKSTPQNHITTPVILSVIKQVLLEMIRLPEKEMSPIEQKCFSVGKELLDLFFIRKEDGLVQSVGYGIISYYDVIYSFPELYGHFLTTVQSSTTTTASAASTSTTNQPSVTNSNIWLMTLTYMTISILQDHKLLERIPTLMAINIIKHVLKEINTLPPNLTTTQVDCINKGKELINLLLLGSSGDGAGVVSHYDIILALPDVYGHFLGGTFPQSIHWTMEKFINELGKRRRHLAFLMMPPDASWPLISQMSRRHEYNDLTTRTSYHMFEGDLIEFVKEGNSTNTETHFRDMLYQRASMDEFRQLAMSLTQTGLDTTQIRKAMVSKIRDVIRCIQQHSKKGKREDRDEKAFEPFNPSLTTTIRGEDIKMMIPDNIHLWELMTETADQLYSFVSGDFFSYEDILHDFYDLVYKPDGVPYSSNAKNHIMKDNGLVWLLLQLFYIEKVSTNVIQKDFEQDERLFDKLVKLYNDEQTESKDAFTLRDLSLQCAINHQKAHIKDVTNIKQRHPLIAASLQYAGLCYQIQAYFNNHYHSNVPTNSTLFSNLDLQEMTKIAMESQLRQDVVPYTLYVYLVPTKADIDTLGHSSTTYIKGGTLDYRLLDLLCVNAKHRLLQVIYKMMLDSELGPRYQSPASPVACVPPNVLDVVYKLLYSAPCSAELMVKEIFDKLRRCDKMIKMKRTGESEPSPTQLPDQTMRWLQTILQLMNYRFIRFLKYSPLSSGLLHYIRYSISFLDNRQCYRSLESFTVNVINMQMDVKLLRSLDDPLREKAIWFGESEMLARLTVGTISRLIKTRGQADIKTEQIHRVLSSLYDFPLEWSPAALAHFPPVVRSFYENVNAEPRAGVTAAKVQQTMSTHKSLTTYLLQGGSAESEALSFLATQENHSCLFCILWVIAVSRNTVDCFHMPSVRKMLLMIPPSKMATHVIDLVDFILSVEYPANSQALLFTLLDGFIWKHQWINFNHVLFALTKGSGTPERTKKAMILLQYLLLESREIAQRVHHWESLGISCRPWTEADYQEKLMRYLQKFPEYDEFEAFAMQGFETTIELQPPLQIKLPIYFGNVISDLIVTLENVLMRLLEYGQAEILVSVLDRYGSLFRYHQSPLSFVANFFLYYHASPTLTNPSVRKRILRLIDFDQYTIAPEAVNYAKNEQDDGSAFDAGYFERIIYKLAKSLNPQTCAPRSKSSLPERHFREIGSPAVEGIIVATLEIMLTTTPPATIVKYLLDLALLRESHHVGVSALTMHAIGLLIPLLPQQEFIHPIFKELNHLIMTNPYLSAVSEPCRLIRCGIPKSVNGKYTMNQSLPDLTTTPILKDSMNARVGKAMIFPYIFNDYTFNLHNYSTNAPNSFLTLFHSIVHYSSLDIFGIFLEYFQTLRHSGKLLTDVQLLYVCFLIGPALHRIEKLDSSEAEFLIELMHIVKQVTSLMDMKDGWTTQALEQSFDFLYHIRTRFVKTNELAAQIREIIRSMNPPISQRLLRLVML
>contig-100_53_-1_max_po1
MLVLSNRPSCPSVKLLASQCASIQSKTRPHYYLIFQYDAKQGQSRNKHKVIVHLSITCPSDAKFENILKIYQRCLNLNNEQCCERASRNYWAHWCCNCGD
>contig-100_53_-1_po2
MHFHHLVHFSHNSRLRVRWYIDQNLSISIYVYEQKDWSR
>contig-100_53_-1_po3
MIRGIDSIVCCPKTKWNTEYNAIDQKTKESTLRSE
>contig-100_53_+2_po1
MAIFLLQYNHQLLLQHQQHPHQLQINHLSPIVIYG
>contig-100_53_+2_po2
MSFVVFSNIVKRVNGKTEMKKHSSLLILH
>contig-100_53_+2_max_po3
MLSKRTLNKTKDCLTSWSSCIMMSKRNPRMHSLYVIYHFNVRSIIKRHILRM
>contig-100_53_+2_po4
MLVYVIRFKLISITTIIAMYQPIPLCLAILIFKK
>contig-100_53_+2_max_po5
MWFLIHFMFISYLQKQTSIHLDILQQPILKVGHWTIDCWICYVSMQSTDYFK
>contig-100_53_+2_po6
MISLSSGLLQPWLISLLWFAVFMKMSMPSHVLV
>contig-100_53_+2_po7
MRKMNKMMEVHLMLAILNELFINWLKA
>contig-100_53_-2_po1
MNNAVKERQETIGRIGAVIVEIKCIIVKYVGKNHSFPNARIH
>contig-100_53_-2_po2
MIEVDPLMFPNKSIQESEQKGLTIGWVFNAKNKINQINYMCRHF
>contig-100_53_-2_po3
METIHRIPTDRNHPKNTEQTGMVLLCC
>contig-100_53_-2_po4
MSQGCRRPLEREIIKTGEHTMDLFCFDVSLSSGLDQSTDCANG
>contig-100_53_-2_max_po5
MSKCIDVCFCRYEINIKCIRNHILSQLTFHSNLGHFLKIKIAKQSGIGWYIAMIVVIEISLNLIT
>contig-100_53_-2_po6
MSLLDIGYILNMCLLMIDRTLK
>contig-100_53_-2_po7
MLLNTTNDISYFRYHCLSDLGCIQTSLCQRHGQLSKFIH
>contig-100_53_-2_po8
MILWCTFQTRKHELYCNDPNRIRLCIGF
>contig-100_53_-2_po9
MMQECNQTVCLFWCQWWFSIFNHNHF
>contig-100_54_-0_po1
MHQDRFHNHPHLDHHPIPNRQGG
>contig-100_54_-0_po2
MSQIQSASLTWEANIPHFVKRIHPSQ
>contig-100_54_-0_max_po3
MIFLEPIDTIEEWPRSKYEKRQEPKHVDFDPRAIHFDYRLYGLFDFPRYF
>contig-100_54_+1_max_po1
FLMPHQELLNGESASIKASQVLSEHIYTYKSIEQKDVKNIWGNQTSHTIYNQNELLLDQSLHASALVSSHTLISAIPQLYQLAQGKSSTVLHVSAENTTVNSFADFSSVMAIRSSGLTLLSSSTVQEAHDLAIIAHMVAIKTHSPVLHFFDSKRIADEYATIQVVEPSVLSQLITAQDIETHQQYQPSQPTTAYLQYKQPSENTIDIYAAVQEAMVQFATITGRHYSPFEYSGHPDAENVVVAMGAGASVVEKTVNALRVQDKDAKVGVLKVRLYRPWSDKDLLALLPTSVKRIAALEPSQDLASSWNPLFLDVVTAYQTAEKNEVDIVGGQYGVHAQDFSPAHVQAVFQALAQQQIERKFEVSRLPQVQKTVEVVAEETEEVIIVGQEKVAIQYAQAATALGKHAQVYTLSGLSHVRVSSIAGPLLPSLISGAKAVALVEGDVQNISDAAKHAISVSNVKVVSVDNLNELATSGLSAVLAKSKEVAAPQAWSQLPPTPAPVSDVSAPSLETPYLKMLDQVFQNRLDIANAVHSASVWSVDQHQPESAAPEFGYGKVLNKIQQRARFIDAVEKIVKESNLQTESSKVLSQWLLAVKSSTYDVKAIQKAAEAVLATVTDEYVLQNEEYLLPKSNWLIGSDSWAYDLGQSGVHHVIAQGENVNMLIVDTKPYSSAVAREQSKKDIGLYAMNFGNVYVASVAIYSSYTGVLHALMEADAYQGPSIVLAYLPQPEVNDPLYTLKETKVAVDNGSWPLYRWNPTLEAQGKEAFILDSQRIKKDLEKFLERENHLSQIVSQHPDLSELLVSSLEKDVQKRHSDLKRKARDDYAKLLSGLGAANGPPLTVLFGSDNGNAEGVAKKLASRAKSRGLKVKLMAMDDYPDIQELSGETNVVFVVSTAGQGEFPSNSREFWKAINGLILGDVNFSELNYAVFGMGDSHYWPREEDAIFYNRPGKLLDAKLEALGATRLVDLGLGDDQDADGYETGLGAWQPEFWKSLGVKDVGAEDDEPKLTDDQMKINSNYLRGTIAQDLLDESTGAISEINGKLLKFHGSYGQDDRDIREERKKMGLEKAYSFMIRVRMPGGTATPAQWLAMDELADTYANGAIKCTTRQAFQLHGILKKNLRSTIRGINHSLLSTLAACGDVNRNIMITPVTEIPEVHEQVQAFGMELMEHLAPKTTAYHEIWLADEQVAGNAVQDFEPIYGPTYLPRKFKIVIAVPPNNDVDIFAHDLGFIAIVDENKKVVGYNVTIGGGMGMTHGNKKTYPRPANVVGYVPADLAVKCSEAVMTTQRDFGDRTNRKHARFKYTIDTYGLDFIKNEIETRMGAKFQETAPFEFKDNADRYGWTKGVGDKWHFCMFIENGKIKDWPDFQPKSGLRELAQWHKGEFRLSPNQHLVIANVPEADLEKTKALLARYKMDNLSFSGLRMNAMACVALPTCGLAMAESERYLPTLVGHLEKAIEAAGLRDDAITIRMTGCPNGCARPYLGEIAFVGKAPNTYNVYLGGGHKGERLNKLYKESLREEEILEEINPIIKRYATERLADEPFGDFVIRAGYVKKTITGTDFHEL
>contig-100_54_-1_po1
MEIGSCNSFLYVSSTNDKVTKWFIS
>contig-100_54_-1_po2
MPLVTNTLCPAITIRIVLKLKGCGFLELGAHTCFDFVLDEIQAIGINGVLETSMLTVRTITKVSLSCHHRFRTLDGQVGRNVTNNIGRTRVGLLVTVCHTHTTTNRHIVTNHLFVFIHNSNETQIMSKDIHIVVGRNRDDDLELTR
>contig-100_54_-1_max_po3
MISCCLGSQVFHQFHTKGLNLFMHLRDLSHRSDHDITVHITTGSERAEKRMIDATDGRTKILFEDTVQLEGLTGCTLDGTIGIGISQFIHSKPLSRGSRTTWHTHTNHETVSLLETHLLAFFSNITIILTIRTVELEQLAVDFANSTRGFIQKILSNRTTQVVGVDLHLVIRQFGFIIFSTHILDTQGLPELGLPCTKTGFITIRILIITQSQIDKAGSTKSFQFGIQELTRTVVEDGVFFTRPVVTITHTKDSIVQFRKVDIAKDQAIDGLPEFTRVGGEFTLTGCRDYKDHVCFTG
>contig-100_54_-1_po4
MIFTFQELFKILFDTLRIQNEGFFTLSFKRRVPAVKRP
>contig-100_54_-1_po5
MQDTSIRRVDGNRGNIDITKVHSIETNVLLALLTSHSRRVRLGINNQHVDILTLSNHVVDTRLTKIVSP
>contig-100_54_-1_po6
MLIYGPDRGTVDRIGDIKTVLEDLIEHLQVGCFQRRSRDITDRSRCRRQLRPGLRSSNLF
>contig-100_54_-1_po7
MLGSIRYILDIAFNKSNSLGTRDQGRQERTSDARDTNMRKTTESIYLSMFTKSSSCLSILNSYLFLTYNDHFFCFFSHDFNRLLNLRQARDLKLAFDLLLSKCLENGLNMSGREVLSMYTVLTTHDVHLVLFGSLISSNHIQEERVPRGSKILRRFQSSNAFDRCGQESQKILI
>contig-100_54_-1_po8
MTTGDGSELNHSLLYCCINIDCIFGWLLVLKISSRGLTRLILLMGFNVLCSDKLRENRRFNNLDSSILISNTL
>contig-100_54_-1_po9
MSNDSQIMGFLNSRRRQEGQSTGTNGHDTREISKRIDGGVLG
>contig-100_54_-1_po10
MACLISPDIFDIFLFNRFISVDVFTQHLRCFNRSTFTI
>contig-100_54_+2_po1
MSKISGEIKQAIQSIIKMNCSWIKVYMLRLLSLLIL
>contig-100_54_+2_max_po2
MIWLSLLIWSPSRHTHLFFTFLIQSVLLMSMLLSKLLNLLFSLNLSLHKTLKPISNINLVNPRLLIFNTSNHPKIQSIFMQQYKRLWFNSLPSPVVIIHPLNTVVIPMQRMLSLLWVLVPL
>contig-100_54_+2_po3
MWLLLIKLPKRTRWTSWVVNTVYMLKTSLPLMFKPFSKHLLSNRSNASLRSLACLKFKRRLKSWLKKQKK
>contig-100_54_+2_po4
MLKQLLLLVNMLKYILSVVFLMFVSRASLVLSCLP
>contig-100_54_+2_po5
MSKIYLMLPSMPSVFPTSRWYLLTI
>contig-100_54_+2_po6
MLLRKSSRKATSRPNPPRFSLSGSWLSSLAPMMSRQFKRLQKLCLLL
>contig-100_54_+2_po7
MPTKDLLSSWLIYLNLKSMILFILSRKPRSLSIMDHGLFTAGTLRLKLKVKKPSFWILSVSKRILKSSWNVKIIYLKSSLNILICLNFL
>contig-100_54_+2_po8
MVMRKASQRNWLLVPSQEVSRSN
>contig-100_54_+2_po9
MLSLVWVIVTTGLVKKTPSSTTVLVSSWMPNWKLLVLPALSIWDWVMIKMRMVMKPVLVHGNPSSGSPWVSRMWVLKMMNPN
>contig-100_54_+2_po10
MNPRVLLAKSTASCSSSTVLMVKMIVILEKNARRWVSRRLTVS
>contig-100_54_+2_po11
MNWLIPMPMVPSSVQPVKPSNCTVSSKRIFVLPSVASIILFSARSLPVVM
>contig-100_54_+2_po12
MKSGWLMNKLLVTLFKTLNPSTVQPTYLVSSRSSSRFLPTTMWISLLMIWVSLLLWMKTKRWLVTM
>contig-100_54_+2_po13
MLVSSTPLIPMAWISSRTKSKHVWAPSSKKPHPLSLRTMRIVMAGQRVLVTSGISVCLSKMVRSRTGPTSNPRVVFVNWLSGTRVNSVFHLINTW
>contig-100_54_+2_po14
MNFRFSLYNISSSKALFFLHCIIISFSFLLIKEK
>contig-100_54_-2_po1
FLLLTKRKRILLYSEEKTKLLKKIYYTRKI
>contig-100_54_-2_max_po2
MTKSPNGSSAKRSVAYRLMIGLISSKISSSRKLSLYNLFKRSPL
>contig-100_54_-2_po3
MAFIRRPEKERLSILYLAKRAFVFSRSASGTLAITKC
>contig-100_54_-2_po4
MACLAASDIFWTSPSTRATALAPEIKEGKRGPAMLETRT
>contig-100_55_+0_po1
MTKQRQLPDLICTLLVVMAHLNMSRTHGLVTTH
>contig-100_55_+0_po2
MRLLVFIISVSGLPTSLMEHTVQIVSRPPTISR
>contig-100_55_+0_po3
MMKQFISQNTSRVALVSRLPVLLKVTLPSKVTMSQSH
>contig-100_55_+0_max_po4
MTNMMLMHNIIIKFKLLALFKRMKLVLSNLATSRSMLLNLCNMYCFSFIIIK
>contig-100_55_+0_po5
MVNRKIIDEPSLHAIQIVCLP
>contig-100_55_+0_po6
MLVLFFQANPHRQWIIPQPQSDVQPGLQTNQEKIQQPRQN
>contig-100_55_+0_po7
MQLSFQQLDQIVNHLPKSKQASQ
>contig-100_55_+0_po8
MPMIYHKRWLYVFSWESFLREALGYSPVSYSRYSLISFSCSSLIEP
>contig-100_55_+0_po9
MRFGVHLAEIVSYHTFPPAFLLLLLLFAQLVLHLQLQRQEIL
>contig-100_55_-0_max_po1
DYTDAWVRDNVYSIYAVYGLALAYRRIDDSTGRAFELQYSVIKLMRGLLFAMMRQSHKVEQFKQTQSLEHSLHAKYNTATGEVVVGDFEWGHLQIDATSLFLLALADMTTAGFSIIYTQDEVDFVQNLVFYIERAYRTPDYGIWERGNKINHGQPELNSSSIGMAVSALRAIDGINLFGARGGLSTVIHVLPDELTRNSTTLHSFLPRESNSKEIDGSVLSVIGFPAFAVEDEELVEQTREEAIKKLEGKYGMKRFLRDGHQTALEDTSRLHYNANELQVFEDIESEWPLFFTYLVLDGLFTSNPDRAEEYRIKLNELIIMNHDGVPLLPELYYVPKESIEAEKANPHSQSRLPNDNVPLVWALSLYFLGGLITEHLVSPSEVDPLGRRFHKMHKENLIQIVLLSEDQRLQSTLSTYGVETQTLEQIPSTTTILPAQALVDVYAGLGLNTKLSMSGRPKRPIGVLGTCRLYKIEGQLYAFTPHFMDNNEFYINSDPDYLVSEFENELNFTNRHWYYHGRPTMVVLLTHALLGAARAQDSKNLLNFFSSLRSGDICGGNVRVRLCRLAETIHTSNIESLDFLTHKPEIDWPRIMAQSMTNKKKRLGYNESMTQASTPTPHGGRTPKRRHTTTFYGKSLASPLDKLHDGVYFDELANALSKLKTDETQFKLKEPRLSESPKPEEKRTGIIPDHKHSTESPTEMLALTLGDDSQFDQAVGSLVASFNLYDQIDLLQYLASCRPMNYYIQQIESTIMDLIEEVYLKSKRLQYWSIARQAAGLLCKNVPSLTINITDLVIRQKQVSIGSGPLEYFISMPVAPDTLNKMITDHCSDDVREGPMVQEIITYLGNLIRTQPYLFEGILRLRTHYIIIALREEISRIHGCNEEEAIEQLMQLSPFELKSLLSTILSGPELSSKATVPSEQNSYIPLVITQESKAVVIKAQSGGYHAGNFAKVEINGTTMEANSRGIHVWVINLQKAMILERASFDTHISEEESQRFVDFLGSLMQGAVVVMASKDEFTEHLTDVALFSLEQMGSTMIRQVNYRDSYVFIAEIGAPHTVLEAHQLSTDGPTEMIEKVIQMDLTVTDKEITPETICHYFPNSNKLWLHRRKNDGSLNRVPSTHFFPQVWSVLDRSKGLMIKNHSLPRDPTVLEKTAEEFNFALAVESFLGWFADPAERQIAVEVLSTAYEDLPERKEQALDLPMIIERAIRKFWEKWCEINQKRFQKSTFFKEGTQFESHVDLARQLFFDLPSEGTESTSTYIKLTLAEFI
>contig-100_55_+1_po1
MRFKLCAFLKKCTLLKPFLIDLTPLFPKLSDRSFNNHGQI
>contig-100_55_+1_po2
MANGLRCDFLICYSEVHLNHFFNHFCWSIG
>contig-100_55_+1_po3
MRSTYFRNKYIGITIIHLSNHCTSHLL
>contig-100_55_+1_max_po4
MNTSRVSLHRGTIDLDLGKVARMVSTRLSLDHDRFGFLRDDEWNIAVLLRGNGCLAGELRAREDGAQE
>contig-100_55_+1_po5
MNATDFLSQGNDDIMCTKTKNTFK
>contig-100_55_+1_po6
MSSLGSPSSVRRWGTRLCHTLVIA
>contig-100_55_+1_po7
MNCFGQPTESDTDITATDVTAAKTTKEIQQVFTILSSSSAE
>contig-100_55_+1_po8
MHFVKSATQWIYLGRGNEMFCNKSSQEIK
>contig-100_55_+1_po9
MVHDDQLIQFYSIFFRSVGVASEQTIKYKISKE
>contig-100_55_+1_po10
MINLVSSFPNTIIRCTISAFYIKYKILYKVYFILGINNTKAGCGHIC
>contig-100_55_-1_po1
MRNTIQQQVKWSWVTLNGAIYRLMQLAYFYWR
>contig-100_55_-1_max_po2
MVFGKEETRLIMVSLNLILLRLVWPFPRYVRSMVSISLVLVEVFRLSFMYYLMS
>contig-100_55_-1_po3
MRMSFRCLKILNLNGPYSLLILYLMVCSLATPTERKNIE
>contig-100_55_-1_po4
MTTFPLFGLSHFISWEDLLQNISFPLPR
>contig-100_55_-1_po5
MHLHPILWIITNFTSTRIQITLFPNLKTNSISPTATGTTTVDRPWLFC
>contig-100_55_-1_po6
MSVSDSVGWPKQFIPAILNPLIS
>contig-100_55_-1_po7
MVNHWHLLLTNYMTVFTLMSWLMPCQNSRQMRLSLN
>contig-100_55_-1_po8
MRATLPRSRSMVPRWRLTLEVFMSGLSIFKRP
>contig-100_55_+2_max_po1
FFFLSSFLCSFYKKMKFSIKFATLTALAFLSVSVKADSTSDAIAAFCDGLNVTSPVATDVVVAGQNATVTVTRVPNDKTKTITGLDLYSVGSDGTPKYVKNTWSGNYTLNTQASLKDAIPSDASAGLYYFRVWVTNIIDGAHGPDCIKTSNNFKVTTGTHTNAAGFTSYAEHLNDETIYKPEHIKGCFGLKVTSPAEGDSTKQGNHVSITLNRDSASQTEALTKVDIYKKSSDGQDELVDAVWAGHEAITNIITLKDQIKIPNDKYDADAQYYYKIQVTSSVQKDETCTFQSSYFKIYAA
>contig-100_55_+2_po2
MVLKSDLSSKGDSCINCSIASSSLHP
>contig-100_55_+2_po3
MTRSVILMVSEGTFLHKSPAACRAMDQYWSRFDLR
>contig-100_55_+2_po4
MIPVLFSSGFGDSDKRGSFNLN
>contig-100_55_+2_po5
MMISSFNFIRYSSARSGLLVNRPSSTR
>contig-100_55_+2_po6
MTVERPPRAPKRLIPSIARNAETAIPIEEELSSG
>contig-100_55_-2_po1
MASPPKERWIPKPCAFDPLLSSSVVCPGPIQGTDDQKPQLTPRPHRTRKNSRGIQFCLGC
>contig-100_55_-2_max_po2
MVTLLGRVTFSRTGNLETKATLDVFWLINCFIIQMLSIRSESSSIGVSTCSHLEIVGGLDTIWTVCSINDVGNPDTEIIKTSRRIRRNGVLKRGLSV
>contig-100_56_+0_po1
YFKFYSVKYIVCVLSYCLVDFWI
>contig-100_56_+0_po2
MLMILIRFCDSGSVCVWLKCG
>contig-100_56_+0_max_po3
MCLKCEPLLCMHLVLSYQTLTSQSKSSTLNIILLSLLFASCLMALLWYAVD
>contig-100_56_+0_po4
MMELFVCTKIMIKNKLFLLAHGVH
>contig-100_56_+0_po5
MDLLVYTIVDLVRKNVLSRSGKNIKHG
>contig-100_56_+0_po6
MMVTSHCIRPTQCTTICKIRYTTTHIFIFN
>contig-100_56_+0_po7
MRYVHRSRCAPDKYSSKTWHSCVSCPPNK
>contig-100_56_+0_po8
MPTIFSRNFANLSSLYNIHSPLDRAIYPDWLQLPHRFAD
>contig-100_56_+0_po9
MSTRPAFDALISNILLLKFVLDHPEAEVPKALL
>contig-100_56_+0_po10
MCVGDIQAQNKGKFYIFLETLAQSRHIQVPALQI
>contig-100_56_-0_po1
MISFLLMMLFFMSITTCTSLRNSEILQCIKPEIHHTMCLLHSKPIFVE
>contig-100_56_-0_max_po2
MFFGLIGKPRIGKVPWMLQNLYLKSWNLYMTRLCQSFQKNIKFSLILCLNITDTHMTYSMIWFSKT
>contig-100_56_-0_po3
MTNSNAPILLMISWYVYHLLWMPVTNHK
>contig-100_56_-0_po4
MATCRLQQVHARHYSKSHLMTSSQSLMSCLLQAGMNNP
>contig-100_56_-0_po5
MYVSHLAFLQSIRHEKRWKSDLMFWIKYTSYWKAIVA
>contig-100_56_-0_po6
MNPMLIPHLLSLVESNGNKTSILIKNKDMCCCITYFTYCCALCGPYTV
>contig-100_56_-0_po7
MSCHYVNALQLFSENEIHEYPIF
>contig-100_56_-0_po8
MNQLLPNETRIDEIIVKKPLYHYTLKSTAHPIGWTLPCLWLN
>contig-100_56_+1_po1
MGSECSSFGGYLSLCSEVITKSCC
>contig-100_56_+1_max_po2
MLVLLPFDSTKDSRWGISIGFIFTGFCFDAVHDIFERRFV
>contig-100_56_+1_po3
MHCNISEFLKLVQVVMDMKKSIMRRKDIIFHRSERIF
>contig-100_56_+1_po4
MYLRDLINARKICNHGLCTITKFINTSHIFFNSIYIST
>contig-100_56_-1_po1
MRFNCSQRMRFTNIPYFDITFEPARNKLSSAFSL
>contig-100_56_-1_max_po2
MDICYPCFMFFPLLDKTFFRTKSTIVYTNRSITKSSYNYITISLITCNTCYASQGFCRYIHHG
>contig-100_56_-1_po3
MAIKSSMPFGLSCCPPYFSQYFIIHVIFLNCLASSF
>contig-100_56_+2_max_po1
LQVLLSQVHRLRALILLSRFLDLGPWAVNAALSVGIFPYVLKLLQSPAAELKPVLVFIWARILAVDRSCQNDLLKDHGYAYFINILTPNNAMLSIPHVSEHRAMSAFILSVFCIDFRAGQQACLRSNVISACLAHVDDPDPLLRQWVCLCLAQVWMNNSEAKSIAIAENGHEKLTTLLTDNVPEVRASAMYALSTFLSDPNKSEQIINIEHNIAISALCVMSDGSPMVRRGLVNALSHIVHQAGSSKFLEAASQTIEEDHMNDKVLREVGGATRQPEWHATFDSHFGSSSYDSVYIVLWKALLNLSVDPHPDVSKAASIIVDHVISMLLSSPLIGEYASSLAKAQQTPALAGQGFTDDQDVPRSPVSALARRPTKLTRSVSFASTLRTIYNFANAPNQELLNGNSSDRRSSKSTHNTNDELVLPLSSTFYEWSCEYFTEPQMRASEADEPGSVIYTQRKWRRSRNENILQESNLTKGMAGSSRWDEQLISMYNDTEASLLLFHQFESHLVAADSYNCLVVWDWKTGTPLSVIDNHNPPHSRITDMKFLNEEDEALLLTGSDDGVIRLYKNYDQEQAVLVSSWRALKDMEKSSSRQSGLVTNWHQTHGYLFTGGDSKVIKVWDAQQELSVMDIPTKSLACVTSITSDQANGNIIVTGFGDGSIGVYDRRLGPKECLVKKWEEHKAWITNIHLQREGTRELVSGGFEGDIKIWDIRESHSLRTIEAHSRNDMTSLAVHDHSSVIASAGADQIIKIWNMNGLKLSTIRPTTGFLSQKIASTQALSFHPNLMVMAASGNDGYITLYKAHTVHNNM
>contig-100_56_+2_po2
MPSMISLSVDLSKSSRLLRIFSTKTSGTSG
>contig-100_56_+2_po3
MRRLLSSRRCTLSKTSNRFSISSRDVYFAKKPNEIRTSFSMRSRQVFIKNLAFLCLMPSK
>contig-100_56_+2_po4
MILISLTMVDPHPLSIKGIRFLARRQRCCVKSSERTSTLRK
>contig-100_56_-2_max_po1
DAREAAISKLSELLKHPDDLNSKLAPLIRKLTKEKATIDAQLNTGVQSQLDHVQEGLETLTISSRNINRVKENMRCIDELCYGAQSMITDFPRINEISQVHQNFVATEAKIRAFQKLYQQLDDLEDAFAPMKNDIFSPHDALLHVHYHLYKLEEFRDITMHQARDSPHDVLITLKTYFRRVDVLSDDFTQHLWRLAKNLIPLIDNGCGSTIVKLIKIIECEEAADEKAVAAKQAQSSHQDLQNHKKWRLAEGNPRTIKSYRVEFFEQLHQSLLEHFENVFRPYRETEDWQGALDATEFIFEELELVYDEIVPKFPKKYKIFPYFVLEYHRHTYDLLNDMVQQDLDAGTILRLLKFVRDYYATMSTRLGVTEELLEPQLLDGQEQTLVGEYLKLVRQKLVEWTSNLMSSESREFVTRDNSPEMSPDGQFGLKGAVDLFQIINQQIDVAAEANQGKLLYLVVNECYKVMKDSQSFWKKLLASELQKQLEQPGDGFIEYVMALANDQLKCSDFVNDILVRVPPIVDASYKSQVEEKLSTTIDGYLQIAASAREALLEITFNDIKPVFNELFTTSWYEQPLVPSIIETFKDYCNDFAHLNPFIFDKLIYDILDRFLIIYLEGMRHKNAKFLMNTCLERIENDVRISFGFFAKYTSREEMEKRFDVLDKVHLLLESNRRMIFVDYYTLRQAYPDVPLVFVENILSKRDDLDKSTLKDIMDGIKAKAREYEPDANTPPTIFSRIKW
>contig-100_56_-2_po2
MPLVKLDSCKMFSFLLLLHLRWVYITLPGSSASDARICGSVKYSQLHS
>contig-100_56_-2_po3
MTQRAEIAILCSMLMICSDLLGSDKKVLSAYIAEARTSGTLSVSNVVSFSCPFSAMAIDLASLLFIHT
>contig-100_56_-2_po4
MARCSETCGILSIALLGVRILIKYA
>contig-100_57_+0_po1
MHLMVVPQVLYPLFLDLVSSFLGPTKRHVKITFLVFDQI
>contig-100_57_+0_po2
MVFFQTSPICWSCSCYLQVGSIW
>contig-100_57_+0_po3
MLPLYQNTRNWQVGHTAILLAI
>contig-100_57_+0_max_po4
MPFCFFRNQRASKNIAKDGNAFNSFIVLLWKKPIKYVYLNSVRYHLTYTT
>contig-100_57_+0_po5
MARNTHICSRATKTSILMNVSCSY
>contig-100_57_+0_po6
MHYSKNGKRGKRPLIWFSITINPTKPSCTHFPCDLLRTLQIRSMLP
>contig-100_57_+0_po7
MPSSMIRSLIGSTKPRKLDTDR
>contig-100_57_+0_po8
MKRKTVRKKKIEMNNQLRTKTKMRRLSIECLLIFFLK
>contig-100_57_+0_po9
MIQNTQTIKITKQLNHRPINCQRLHM
>contig-100_57_-0_max_po1
MSPYFYTQLVHPSYMRQRLSADVACSIVFDTCSETLILCCTPKSTPSSLDRILFMIFATCVIFGSLLVCDSAASLF
>contig-100_57_-0_po2
MRVNASKTVLEAFWAGRNSLSSSASIIIIDSNKGKMPSKGDRDRVTMDLTHESLSLTLERI
>contig-100_57_-0_po3
MSTSLCLRSTINVSSAAVLNGPSTLMMPRALCRFCVKR
>contig-100_57_-0_po4
MYPIIEVTARERAKEVLLLIHSSAVELE
>contig-100_57_-0_po5
MCLGQCLLLVDTRKPAAFRAA
>contig-100_57_-0_po6
MIRSSRWRSSWPLNKYGYFLPSEPLKSSFLGFVLVGMTTTLDPNESI
>contig-100_57_-0_po7
MRLVDTHKSSLRSIIRLAMMSNACFVSLLVFEELELTMTS
>contig-100_57_-0_po8
MISRGYSSHIRQISLLITCRMNSLGWLSCANSWGVTRFQRSIRTVSMCSQ
>contig-100_57_-0_po9
MDCNAVPYFERIRKSLRVAVVTIEVLEISSLWDMCISKER
>contig-100_57_-0_po10
MTILCNISYIDIILVSFSGFRNGASWRKPLTRE
>contig-100_57_-0_po11
MQASTGDCISVATRFTKLGSSFSSKLVALSSGLFFK
>contig-100_57_-0_po12
MSSFFSASGTSQCLKSSSRLSLVHASKGATLTKFCISRKASS
>contig-100_57_-0_po13
MLTIIKSSLRASLAPLIIFGRIREK
>contig-100_57_+1_max_po1
MAYSRRNSSIRTYNSYCCMGKDTNPKKPD
>contig-100_57_+1_po2
MGQRSNASICIIQKMAKEGSGRSYGSQ
>contig-100_57_+1_po3
MCQVHCYSITIPFRGHFAFIGVYYYYRS
>contig-100_57_-1_po1
MHQKQSWKPFGQGATHYLRQLR
>contig-100_57_-1_max_po2
MKLLRYQSYQGFCSRGQCNLQNSSFL
>contig-100_57_+2_max_po1
QILNASDGCATGTLPAVPRPSLVFFRTNKKTCQDYFSRIRPNMIKGAKLARSDDLMIVNIMKALKEMETNMSSNPVLWFKEVNGYLRDLVEVYIKKKYTDMIYGLQSWYKKIICKAYQMFPEFKENWSFEGYIGPLNKSLGTIDNVKVSWFQTAALFASGRDELAIKSLSTLRSLGTIDEHGILHMLDRQAIDFYTCLEDYHSIGDILTSAPENDFIYQALHAFNSGEETLKNQEDAFREMQNFVKVAPLEACTKLNRLDDFRHWLVPDAEKNDDITSQITNRMLHTLKDGIFSNITNLLELQLLFTGWEHLVASARDWYDSEVAVNSTLHPVSETKHWARLCTEFEKLYHLNGGAQADSVVTQYMNSIYLHTAKVARRQGNMLLAEKLIEKAAQAPDTKYRALYERTKILFSQSSYAEAMDTLNTIMTHVASVPEYKELASRTYRNIARYLKNSPEDKATSLLEKLDPNFVKRVATEMQSPVEACIDNALEKSIETNTTDGRPWFEYATHHYKQGWRILEEILQSEPTIAIAVWAKTQIQKNLTDADDTVDKKQLEKMIFELLINYSSSIGNDSSSSCHSLVSGLRQLAPFLKPENETNIISIYDILHKMVIDKFYASAQAYFRYLSLDIHISHNDEISNTSMVTTATLRLLRILSKYGTALQSIYCEHIDTVRIDLWKRVTPQLFAQLNHPNEFIRQVISKLICRICDEYPREIIYDVIVSSSSSKTNKDTKQALDIIANRMIERNELLWVSTSRMAEEIQRMTILVEEHMMNMIGDLQFDVMGNFTDLDIEIAQLETSNVKEEAEKEKIFFELYDNCMKPIISAIDKFMTAIHGLEISEILTPHQRWFVRMYGKEILDAFLLLQKPKSIKEYREGWERFQQLHRTLMEETHKVRVLELSEVSPYLYNLKNTSIGMPGHSDLDCYIDSFGSSVVVIPTKTKPKKLDFKGSDGKKYPYLFKGHEDLHLDERIMQLLTTTNGLLNENETTALRGMRARTYAVIPLRDRSGMIQWVNEATPLYALFKKWQKREAAAHMVLNNDKPNEAILHALSMRPTENFANKVYAALKAAGLRVSTNRRHWPKHILKKVYLELVKETPGDLLEKELYYSSSTAEEWINKSTSFARSLAVTSMIGYIIGLGDRHLDNMLVDFRSGEMIHIDYNVCFEKGRRLRVPELVPYRLTQNLHNALGIMSVDGPFRTAAEETLMVLRKHKEVLITLLDAFVYDPLVDWEYEAEEAGHRQMRELQRSLGLVATHINRNQTQLEHDHQTVAEELAALEENLHRWQIFGNDYLNEEEDSEEEEDRDEQPATDQNENETAVYRVPSYILSKVRERLSCVKSIVTRSRSPLEGILPLLESIIIIEADEDNELRPAQKASKTVFDALTRMDSQFKKLEKQAETNQNYESDWTYAQLADFIKLIQTSYVEYCSSLKILEEFGPDSKASSTSAVPATDEPKSEAVEDNDTEYTDDQNNEAAESQTNKLPKITHVAKIMKRIRSKLEGVDFGVQHRMSVSEQVSKTIEQATSADNLCLMYEGWTSWV
>contig-100_57_-2_po1
FLLSFFSSFFLSLFLHYLINYVSILLYPTSPSFVHETEIICRCSLFNSF
>contig-100_57_-2_po2
MQIFFKRSQFLGYRLMVMLQLRLISVDVSRYQTKAPLQLPHLSVSSFLGFVLPINERIIDEGIK
>contig-100_57_-2_po3
MFTKHHQCFFCSRSKRTIDTHDAKGVMQILR
>contig-100_57_-2_po4
MEVFVALEQIWVFLAIRAFEVKFFGFCLGGYDNDTRSK
>contig-100_57_-2_po5
MGFFHKSTMKLLKAFPSFAIFFDALWFLKKQKGI
>contig-100_57_-2_max_po6
MYGSHKLIDSRYNRFHAIIIKFKKDFFLFCFLLYIRCFQLSNFYIQISKISHHIKLQVSNHVHHMFFHQDRHSLNLFSHATRRYPQELVTFYHSIGNDV
>contig-100_57_-2_po7
MMRCIFKPGPAICGICLNRFF
>contig-100_57_-2_po8
MFSFRHWMQCTVYCYFRIIPISSTGYQMLPTCK
>contig-100_57_-2_po9
MKHSVGYLGSDVVVLFRIRYKPMSEIVQSIELSACF
>contig-100_58_+0_max_po1
MDLLKSCLPTRSNHNIYLIEDDDDLMDNEQQINKWCVCHCLPKKRKEGLIQLPEGNVRSNRQEFDLQAELDRQEHDINDFLSPFSQEGLIQTEYSPLSRNIAQYPFLLEEEEDAQSLSEHRITAIIDERPKVNSARTFNAINIKPAAISQQLSTISLPPITNINTSNRNSDTRFSRPGEPSEITIRPIIPGSVFVDSPTELVDTRSFTAALENTAVKPLQETMIPPTTVPNFNKNRDLSAAAVSVKIPYQPSPPMQYDLKPSSLTSTHSLTIPGTSNARRPSAVAAAQSLIGNKIEGFTEKFALFKKNINTIANGDSSDSSDNESVHDDSNHYHNYNTSEPRDKSVPWESFVAKFNKQSSQSSQSKKQTFSTSRPSDEFEEGRESDFYDEELFDFSKVAAVGKNLGSGFRNALSSLSTKIKNTQLPTP
>contig-100_58_+0_po2
MWMNQECIFVYFLMYLLPIVSCD
>contig-100_58_+0_po3
MLLFYSGKRYQRLRFLHCPNWHRTSLEFPKQAMGNQYPF
>contig-100_58_+0_po4
MLVSLHQSAQYGISSWQYENHQLLH
>contig-100_58_+0_po5
MLSLKHCIFFHRQHSIHPGHASDELVFATRRLYHYFGLVHEALRMIQENPILLLILLLHEQLSILFDEFFLQVDPLQRWKEHIPKLVRDSFWPNDTQ
>contig-100_58_+0_po6
MFSLQIAYDRSWWISKQNQQKSCVCIQ
>contig-100_58_+0_po7
MQESVYRSIYKHEEANSSLQMSLLFLQSRQYLQTGNRSRMKLFH
>contig-100_58_-0_max_po1
MLVNTAVYTLLHQLLSVLPATDGFVIREEIPQDLTSSTIWFVQSIRKLHFIQNLLWVILFWNATTAVVAMCSY
>contig-100_58_-0_po2
MNLGKLQAMSSRFPTISVTKLLWKSLAAESHLLNAHTTFLLILFGNPPASIVCNLQ
>contig-100_58_-0_po3
MKQVSVVISITVFLDMTLNLKY
>contig-100_58_-0_po4
MRVHFRMVSLLKNVSERILISHGLFWKLQ
>contig-100_58_-0_po5
MKVSVPTLYSTCNSMVLCERIFIRKSK
>contig-100_58_-0_po6
MLSKEEKKIILFLVVLDRMSIKVSVS
>contig-100_58_-0_po7
MLGKHLPSHLCPMTIVVALRDTIKTLFKLMILLDIFPLN
>contig-100_58_-0_po8
MTYMILNKRANKTGGKKVNIRKLSLFFL
>contig-100_58_-0_po9
MIMITVIMYRFIIARVTTVTVGNRVYVLFK
>contig-100_58_+1_po1
MISMIFFHLFLKKVLYKQNTVHYQETLHNTLFYWKRKKTHSLYLSIG
>contig-100_58_+1_po2
MNLYMMTVIIIIIIIHLNQEINQSHGNHLLPNLTSSQASLLSQKSKRFPQAVLVMSLKREGNLIFMMKNYLILVKSLLLAKI
>contig-100_58_+1_po3
MSLNKVLIVSLSATTIVIGHRWLGKCFPSIYLMGKSLTEFIVFTIGFSWSVELNH
>contig-100_58_+1_max_po4
MLIRSNTTKNNIIFFSSLESINTSYFDFLIKILSQRTIELHVLYNVGTLTFIGGNNTNLRRHNTRFHKSRYNLFTVGCFCSIQVRGTRG
>contig-100_58_+1_po5
MHTILDLKTNRTNAKNDKSFE
>contig-100_58_+1_po6
MNFFCKLIHCNVGRSTYQNLSGIHFGQMIHNRSRRYCFTSTRRSLD
>contig-100_58_+1_po7
MSKKTVIDITTDTCFIDSECFHCRLHTIEAGGFPNKINRKVVCAFNRWLSAARDFQSNFVTDIVGNLDDMACSFPRFMQFTAIS
>contig-100_58_-1_po1
MCSFQRCSGSTCRKNSSNRIESCSCNSKIKRRIGFSCIILNAS
>contig-100_58_-1_po2
MASFTRPLQGKGLFSRWCFEQPSCFNDSVQPTKKNLS
>contig-100_58_-1_po3
MFFLNNANFSVKPSILLPINDCAAATADGRRALEVPGIVKE
>contig-100_58_-1_po4
MIGRIVISLGSPGRENLVSLLRLLVLIFVIGGREIVDNC
>contig-100_58_-1_max_po5
MAAGFILIALNVRALFTFGRSSMMAVILCSDKDCASSSSSNKKGYCAMFLDNGLYSVCIRPS
>contig-100_58_+2_po1
FLLLIQNGLVKVLSSYEKQSQYLSHRR
>contig-100_58_+2_po2
MYLCVFSNVSSPDCFLRLKTLDCDRS
>contig-100_58_+2_max_po3
MTWPVASQGSCNSPRYLNLSSSPTANFISPNSSLGK
>contig-100_58_-2_max_po1
KMDHFEGASQDDFTFLEYSADTQSSQYDFNDFTQTPKENEIDLPISSLSLKDEGENAVANGTTSFVNDFQFEDTDDFGEIANSSEEKNLPPHACKYCGIHSPASVVKCVTCDRWFCNSRGNTSGSHIINHLVRAKHKEVALHPESPLGDTILECYNCGCRNVFLLGFIPAKSDTVVVLICRQPCAAVPSSKDMNWDTTQWMPLIDDRCFLTWLVKIPSDQEQLRARQITSQQINKLEELWKENGEATLEDLEKPGVDDEPHPVLLRYEDAYQYQNIFGPLVMMEADYDKKLKESQTCDDIVVRWDVGLNQKNIAWFYFPKLELGEIKLAVGDELRLRYRGELHEPWEATGHVIKIPNNISDEVALEISRGGKPPIECTHNFSVDFVWKSTSFDRMQSAMKTFAVDETSVSGYIYHRLLGHDVEPQILKTQMPKRFSAPNLPELNHSQVYAVKSVLQKPLSLIQGPPGTGKTVTSASIVYHLAKMNPGQVLVCAPSNVAVDQLAEKIHQTGLKVVRVTAKSREELDSPVSFLTLHEQVQNNDTNVELQKLIHLKRDQGELSAADERKYNALKRACEKEILANADVICCTSVGAGDSRIANLRFRTVLIDEATQASEPECMIPLVLGCKQAVLVGDHQQLGPIIMNKKAARAGLCQSLFERLVILGIRPIRLQVQYRMHPCLSEFPSNMFYEGTLQNGITTQERIRKDIDFPWPVLETPMMFYANLGNEEISTSGTSYLNRTEASNCEKIVTRFMKSGVMPSQIGVVTPYEGQRSYIVQYMQFNGSLRKDLYKEIEVASVDAFQGREKDYIILSCVRSNEHQGIGFLSDPRRLNVALTRAKYGVVILGNPKILSRHPLWHHLLVHYKEKGCLVDGALNNLRVSMIQFNRPRKTYRKDDKFRQGLAHQVDAREAFAKPPMPNDNRRSAKGYDQDFIQTHDPVGYIPSELGSLPSSQFSIPFIPSASGPFTQDLSQSSVFNRKKQSGEDTLENTQRYIPGSSTFVNHSMGWQHMGDSQNMYSSQTSIGLALSQSDRLRMDMYQ
>contig-100_58_-2_po2
MGLVVVCSLSLSIGCLVRYEIHYLNFCQQQRLY
>contig-100_58_-2_po3
MIPMGLIYLLVQMYYNYDNDYCHHVQIHYRSSHYCHRWQSCLCSF
>contig-100_59_+0_po1
VDANLKHLIRFQMNWYYCVCCKY
>contig-100_59_+0_po2
MKRGISAFYRQSLILLIPSAIQEVRRLTCSWASRQIKMERILTTQTVQH
>contig-100_59_+0_po3
MKHYVWCSKHSVCQEKRSRFCV
>contig-100_59_+0_max_po4
MKVYWGSTMLGSNYNTDLPSQVYLNVVAHQIMTMPCSNSSGGPSWLLFHVLLTLPKMMTHSSEPSLDFVTAQPLRLILDYVKHSIALLLIWPRPLAYSTTRLHLCQIPLLM
>contig-100_59_+0_po5
MVHSCQPYRLIFYLLIQTMKPTAEILQKKKLK
>contig-100_59_-0_po1
MLPILTVVPAMVPGLFQCNTLTFHWYSNGMRLVTRLQIIPLLM
>contig-100_59_-0_po2
MIQVLVQLPMMLIGPIHLTTVWLMIAGQASATLVKSSYQVYGKYQCTLFWTMEASLN
>contig-100_59_-0_po3
MFTWLVLLLMLQHGAMQLLTNTITEIVNHLVFTFTQLI
>contig-100_59_-0_max_po4
MLKMEHQDIVMLFLITATLLGGILLEILVSAHLLIVKSKTLLYLKQIAHLQEIIPTILHPVQVTHQLYLLHLSLQFCWLDYLLQLINCFKVAFFFIKFL
>contig-100_59_-0_po5
MYSELAEDKLNTPDIVCCAAA
>contig-100_59_-0_po6
MVIVTMNSKNKTAAGSYSIVSFDFSIISLSYPTVRMAANKLFCVSKLRDVISINNSCNLQADTQSTAHIVISTSSSVGSLL
>contig-100_59_-0_po7
MGSGTGEVGLSSKPVVVARLTTMLSNASHNPK
>contig-100_59_-0_po8
MARSSVSSSWAVLKAHETAATRGLQTSLNMAWS
>contig-100_59_-0_po9
MLPFSSAVIIPFSSKNSMPFFGDSLNRPAPSKISRFRLLRSSSSSALINSWLSFGMSLLSVRSVICATNMHIVSKQSE
>contig-100_59_-0_po10
MNVSRRTNCSRFSNNNSRTSGLNAVRSV
>contig-100_59_-0_po11
MLGDELLVSLMGSVILGFGDRKLICPSSSTSTSTLRLPAPVGGESF
>contig-100_59_-0_po12
MTLRDKESKGTKSVLANWKTYLQKSSVTSDLRISKRPMLLPPTSKAIFKRPNAIIRMESVCLCS
>contig-100_59_-0_po13
MLRPDSIISQTASSLNTCPHSLIKAISSTCSIRNNTSSSEIVSDASNLHP
>contig-100_59_+1_po1
MSHLDWMKNCWDYFLKMCYLL
>contig-100_59_+1_max_po2
MLNELGERKYQMVDDFRYSVCQKLHCSML
>contig-100_59_+1_po3
MHISNYFRSYKNWDYKYMYWMNQNWQ
>contig-100_59_-1_max_po1
FFSLSSYEIISIYFDYLFSVDQLGYCTRRGHCSYCQFWFIQYIYL
>contig-100_59_-1_po2
MCISISTWRTFSQRYTSICDCNL
>contig-100_59_-1_po3
MGNTNVLCFGQWKHPSIDGCLLGWCSF
>contig-100_59_-1_po4
MFLQTYLSHAKSAALLLANGMFRAPYVVLHPYVYF
>contig-100_59_-1_po5
MSLDVQTAVDFPTTTHVLLDSMLYGLCS
>contig-100_59_-1_po6
MWYIFLYCWWAYFLGFYSLLL
>contig-100_59_-1_po7
MKYLLVYSCELDLRARLLKATL
>contig-100_59_+2_max_po1
GCKFEASDTISDELVLLRMLQVLEMALISECGQVLSDEAVCEIMESGLSMCCQKRLSEMLRKLAEHSMIKMIIAIFERLKSLEDDLLLTESLSTDEPADPVHMNTPKDTSSLDVSIQQQPTIEESKNQGNKPTNNKEIYTTSPITEATVLPTASEQSVHPKPYGIPTIQEVLRVLISLLNPHEHKHTDSMRMMALGLLNIAFEVGGRSIGRFEILRSLVTDDFCKYVFQLAKTDFVPLLSLSLRVIATAFDALGSHLKLQQELFLFFLVQKLSPPTGAGSRSVLVDVDEEGHISFLSPKPNITDPISDTRSSSPNMFLGKSTDKNGKNSNYTDRTALSPEVRELLLENLLQFVRRETFMIDLWYNYDCDVTCGDLFEELIQFLCKNSFPDPLSYSTTNYHSLCLDTICMFVAQMTERTLNKDIPNDNHELIKAEELLERKRRKRLILEGAGRFNESPKKGIEFLLENGIITADENGNINKSLSNFLQSTQQLDKKALGEYIGRPENLELLQVYMRQFDFKNKRMDEALRMVLETFRLPGEAQQILRVTDTFAETFFETGAPEIDNIEAAQVLAYSIIMLNTDQHNPQVRHQSRMSVDQYIRNLSGVNNNGNFPQDYLTAIYQAIQQDEILMPEEHEGLLGFNYAWKQLQHRSSITGLFERCRTSDYDHAMFKLVWRPLVAAVSCAFNTAQDDDTLERAITGFRHCATLAAHFGLCEAFDSIVVNLATTTGLLDNPTSPVPDPIVDVAGQKYVVSKLAVRFGRNYKGQLAAVVLFAVVTRHGDPLRKGWTKVLQIIRNLFLNSLLPNSMLIVEDFVSGTTDIPLKPKMPKPSKQQNRRDGSLLSTLSSYLLSPYSNDEAYSRDPTEEEVEMTMCAVDCVSACKLQELFIDITSLSLETQKSLLAAIRTVGYDKEIMEKSKETIEYDPAAVLFLEFMVTITIRNASRIESLWSNATDYIFGILKFGEKQSSLVVERTVVGLLRLCICAAARKVMLEEILECLRLIRDFPPSVAQAAAQQTMSGVFSLSSANSEYIENKEFLNLIIEVKEKTLGYL
>contig-100_59_+2_po2
MIVIKPVTYFFGENRLFTLHIILLSKL
>contig-100_59_+2_po3
MSWVNVNTKWLTISVIVFVKSCIAPCCNIRRSTSQVNIHQLRDASIVQNRVHWYFP
>contig-100_59_-2_max_po1
FFHCLVMKSLAFTSTICLAWISLVIAQEGATVPTANSGSSSTYTCNPSSCKIENNCLCASQSPPGGLSPKDTPQFVTVTFDDSIQTGLFQTALSMVNVTNPNGCPGHGTWFVSMQYTDFSLVQQWYAAGNEIADHTFTHVGTPSAQEISACKSMLNAYGGIPNSKIQGFRAPFLNYTKDTLNILSQQGFLYDSSSSAVTDDAYWPYTLDNGMANDCWTGICNTGQIKLPGLWEIPMYSVLDNGSIPQLMDVYLAGAPSDVTAWSNAAFDKHYNGNRQPFGIYVHPTHLTSYPSLPDPKDQFNGVISFIQSIASKPDVWFITNQQLLQWMKNPVKASELGKQDYMQCKQPILSKEICNGLDDDHNGVVDDNLVNSCNFGASSTKTCFNCPATAPSLDNPTPASNAQNGTSGYRYAIPDNCDTTWWDPIGNTCLCTSSDCQVKNVAVPKANSTSSGNNPNNSSSSPSDSSALSTSFIPTILLAGLFATINQLF
>contig-100_59_-2_po2
MSCFIFLQITQCFLFDFYYQVQKLFIFYVF
>contig-100_59_-2_po3
MSRKGCAVTKSSDGSLECVIILGSVKST
>contig-100_59_-2_po4
MFFWHQYLVLLDGLIYGGQVVLRKISIVIHTTQVSNILID
>contig-100_59_-2_po5
MVIIWYVLVKRSFSHLCNKHAYCVQAK
>contig-100_59_-2_po6
MPLFIYVYKHTATTCTRRRRELLNQKE
>contig-100_60_+0_max_po1
MEGNYQICLENITQGSSPDVGSFCTACFAKRASSFDS
>contig-100_60_-0_po1
MNQVSIIVQHDITVMSILDLQ
>contig-100_60_-0_po2
MAIRIAWEVNTYIYFDFSKLFV
>contig-100_60_-0_po3
MISKRRHKIGRSCNSRYRCPVS
>contig-100_60_-0_po4
MYPFAKQNLKCLRNIDYIHCIISYQKMKLSLQSRLCKTSRHLDCYLG
>contig-100_60_-0_po5
MNDILFTLIFQKYAITWSLLIILRWCGQGHMFHQIRGVIHQQVIKFSERFVFNKCIALSRSVVPFR
>contig-100_60_-0_po6
MRRKKMSYSTNIFIDNKFIRRGIGHSYNEWMFCIEGRRKQAFSMS
>contig-100_60_-0_po7
MCNIQWNTSFISYIIDKIIVQETANFHWGAINRDQ
>contig-100_60_-0_po8
MIYCQCKYYLSKRKVFDVVGNGGQISG
>contig-100_60_-0_max_po9
MFWSILVLMQNMYCQLCIRISRYLIQKSVHCGHGYFKHTILWNVLYTLSKSGDCKLLNSHFIITICRFFFKYERRCSQETTKHIYNAIAKVWKVDG
>contig-100_60_+1_max_po1
AALLAINFPNLSNSIINMLCRFLATPSLVFEKKATDSDDEMTVQQFAITRLAQCVQNVPEDRMFKVAMSTMYALLNEIPRYSDAELAVHVLHEDKDTPEHLSDSQKEQVCMNALSAIVGVAVYLQDEEISRQACSMLASRRKSLSFAASATLTRRLVDLAVVSPSSVFRDIINLFSALSHDYLLMDNKQLMCGVINAQNILAQKLKIRPELYDTYLQNLLTLFVDNANTVQRMITKKQKESEMPWLSKLGRLLPVICTLLEHNDFNPHLTPSEEMTTLYRNMWFHCVIFGFVTEPIWIREWYESMLWIAKKTPVLVIESATDYLESDLEYNSMLRGGYMSDRDTNLMRQKLTAYLPSITYDVKNFSFAQVVFALTVYHVEVMRSKMGDCCFILRYFMNDGLGNSTLANCLENIADRVVSTYIRDTSQKAGSQALDTELRSQMSHILQLCCHRLGKVHSLAIKLSDRIVSNFPQVFADKSLVTLLLELVQLLWISCEAEYRDEYCPTFQFTSQRVNVTIEIGDSFAYRKEVCSHMYENGKKWLLVSIDRAPMEISGLLYDYLVDYVRYEAGVPLDITHLGRTLALEVGKAAGRNEMAVKFVPKIRGVSLDDSSAFMDNFATRRYYTGEIRGLTGLNEEELDSSGLVDQIPVIMEKLETLFKDIKTQHKKVSTDRLRCIMLQAASFIVSLPEVHPDLIQYLVSIPVQIFTPDSIEIGVDVWSWVLVERFDMEERLMTEIANMWSWALRHRKGLFSPALNAKHPFIVAMTYAPSDKFIIDKNIRAVAHLLTPHNTWIKFLTSRFYTFRHRSKSLVRVLVSLLSETFRNSHLMSTHPSARLPRFQLLFLGLKVLQSTQMEAFSEYHFRSLVYQSAFNWFALSPKWHYGSRKGYALVEHKALTEFYNLLMNDTPYLMEHMTLATPPQNNQKAPGYSIFLKDKSKEDVIHEQKLSKRLLLLLMDSELSRLSVWCNPLNAVGSGYLANYLGNTEKSITTDEGWKEIIRFAWKILPKVAVQMSARFAQPALQRELHLLIANNTMDVVDVPEALEILLGERVHPNSKLDLRYLRYWAPVPAITAASYFMPSFRNHPFLLQYAMRTLEYFPVDTVFFYVPQIVQALRHDEYDYVGRYIMEAGQVSQLFAHQIIWNMSANFYVDADKECVKPDPLKPALEKIIDNLTSSFTGVDREFYEREFKFFKEITAISGYLKEYIKYGQNEKKPMQKKRLDEELGKIKVDVGVYLPSNPDGHVVDINRTSGRPLQSHAKAPFMATFKIEKEKSEKDELDKNIFKNDNEYNDEEDKTTVTLWQSAIFKVGDDCRQDVLALQLIAVFKNIFTSVGLDLYVFPYRVVATAPGRGVIDVIPRSISRDQLGREKVNSMYDYFVAKYGGPNTIAFQRARTNFVQSAAAYSLISYLLQIKDRHNGNIMLDDDGHLIHIDFGFIFDIAPGGITFESSPFKLTTEMVQLMGGSSEQQAFKHFSELVIKGYLACRPYAEQIMHLVMLMLQSGLPCFKGDTIKRMRYRFQTDKSDRAAADFMIQRIKDSFENQRTVLYDYFQKVTNGIPY
>contig-100_60_-1_po1
MFLSNSSFSLFSFSILKVAMKGAFA
>contig-100_60_-1_max_po2
MNGCFALRAGENKPFLCLNAHDHMFAISVIKRSSISKRSTRTQLQTSTPISMESGVNI
>contig-100_60_-1_po3
MISLKTLDGLTTARSTNLLVRVALAANESDLRREANMEQACLDISSS
>contig-100_60_+2_po1
MRYRDILMQSWQYMFCMRTRILQNI
>contig-100_60_+2_po2
MHFPLLWVWLFTFKMRRYQDRPAPCWPLVVNHFRLLQVPL
>contig-100_60_+2_po3
MRMVKNGYWSLLIAPQWKLAVSCTIILSIMYDMKLVFHWILHI
>contig-100_60_+2_po4
MSFMNKSCQSGCYYYSWIANCRDYLSGVTH
>contig-100_60_+2_max_po5
MAMLLISIVPQGDRFKVMQKHPSWPPSKSKRKRAKKMNWTRTYLKMTMSTMMKKIKLLLHCGRALFSK
>contig-100_60_+2_po6
MADPIRLLFKEHEPTLSKVLQPTLLFLIYCKSRIDITVISCWTMMDT
>contig-100_60_-2_po1
MLEQFEAHKRIQYLLGNIQAFSWRIVRGKDDF
>contig-100_60_-2_max_po2
MPMTTCLQFLSSNALPYQNVQLEPNSKHQHQFLWNQG
>contig-100_61_+0_po1
MISERNLNFSGACAWAAWKNA
>contig-100_61_+0_max_po2
MASTWPKAAALFWYSNRSSSWPIEAAIWERVQMLSGWSLEAESLRKSVAARSSRKNPKSPRR
>contig-100_61_+0_po3
MASTTPCFAARSSHSSAVSRSGWSIPIPL
>contig-100_61_+0_po4
MPATVNMESTSPNSAAVMKSKKALDRSMSHTFGIPSS
>contig-100_61_+0_po5
MSVWILKASRCRPRCWRSKAWSILA
>contig-100_61_+0_po6
MSLLIAARLYHRMASRSFLPSC
>contig-100_61_-0_max_po1
QPQSSPSSSSSSTAHLQKQLNLYPFKSYRLIKEAFQKAQLKNDPEHWFQFYGAMEKYATESHDPVAIVYLAMCLISGLGCDTQVQRGFDLLKKHPSCETSYVLGHCCLDGLPIQAPHTIQEVDKFMAFDYFKRAAHDYEPTNESIATTIAEAQCRLARMLFQGEGVQQNSKEAFDYLMKSAENNNRYAQFLVGVHYECGSDIPQDLEKAKWYYEKSAHQGFPDAQAALGNRLVVEERYEEGIGWLEKAVEMGNSRAHVQLGMMYDKGIGGIEQDDATALFHYKTAAKNNNRAAQYLLGLVYYFGRLGLSRNPREAIQWIRQAAVAGYPYAQRVLGQFYQQEGRNEREAIRWYKRAAINKDMIALDLLGRCYQHGIGVEIDLHKALAYYAKAAEVKDSPHVYYAKMDQALLLQHLGRHLDAFKIHTDIVHDADPVRDKEPIEIAKLSLGRYHLRNDIQGIPHNPALSFQLWTELVETTQHPDAFYWLGSCYDEGIPNVCDIDRSKAFLLFMTAAELGDVDSMFTVAGMMSNYAVPHKGPADAFPWYQKAAEKGHARAMYALGLCFHKGIGMDQPDLDTALEWLERAAKQGVVEAMSQIAKIYLQLRNREGHFIKAIQWLKRAADQEDVYAQRELGKIYLSEEGTMTNHTMAFQLLTRASLKNDAEAMSFLGHCYRKGTGVDKDLDMAAEYYLKSASLGYAFAYSAAAELYYEMGHFELAYDYYLLASKVPGITHTKTGMTARLMVARLTLGYIPTNNQRALVLLKKSIESSETKATSTAEAFEILFNLAFQDQFTLAFEPLGYCYLNGLGTEANLTQSLFWIRKAAEETKESTAYFRLYEIFSQRSEIPLALSYLRQSADLGHTEAQYRLGIIYLRGDFGFLRDERAATDFLKLSASKLHPESIWTLSQMAASIGQDELRLEYQKSAAALGHVLAMRELGQHYLKQLTAPFVSALVQQTSLDEALRYLHMAADLDDAESLILLGKTYANCTKTHLKFSNLQNTLPTPTDTHSFSDEEEIDPRWQSEEDEKALAIQCFERASALGNLEATVYAAEAWHEQKQYAAALDYFQKAAAQGHVLARFFCARYCIEGFGGIPVDHEKGFKELLICASELNCVHAYNTLGQCYENGVGVIKNNQLAYEWYHRAAKMTHDAEAYYRIAQMYAQECVALPERAMNKDLEALKVYQLATNASPKGHGPSCYQLGLYYLQGILEDRSESPRFVLHPDIRLAIEYLRQASDLNIKEAMAELGVLLLTQDFSLEEQEEGTRRLGLAAELGSPKAQFHLGLFCHRGKEEGEEILIPQDFEKAYDLFCRSAAQSHPGATYYLALYHHHGIFVAPDPDIALEQYTIAVDLFKHSESSEEERWQAEYNLGRLLHPKDRDRAYAFFQAAHAHAPEKFKFLSEIMLARYHLHGWAGVQAQVEEAAAVLIRFAEQEEFGYRVFLDVAQCFERGLGVAQDMQEAFYWYGQVIGKSLNDSVTETGFMDEEDEEDEAEAMFKLAEFYQKGIVVTVDTEKAESLYRLAAKKGSRNAQEYVLNNLKTMSI
>contig-100_61_+1_max_po1
MHRHGHDPLDAKDGPGCTLPASAPPRMTRCV
>contig-100_61_+1_po2
MPCEDRSRPRCRAGSIGRGDRGRSCPC
>contig-100_61_-1_po1
SHNPVLLLLLLLQHTFKNNSTSILSNRIASSRKPFKRRSLKMILSTGFSFTERWRNMQPNHMTLLPLSTLPCVSFLVSAATPKYNVDLIY
>contig-100_61_-1_po2
MFLVTAVSMDYPFRHPIPFKKSINSWPLTTLKEPPMIMNRPTNRSRPPSPRPSVDWLVCYSKAKVSSRIQKKPLTI
>contig-100_61_-1_po3
MHNSWWVFIMNVDRIFLKISKKQNGIMKRVLTKDFRMLKQLWEIDWWWKKDMKRALDGLRKR
>contig-100_61_-1_po4
MRRLSFITRQLPKTTIERPNTSSASSITLVDWVFRVIQGRRSSGFDRPLWPATLMPSVSSVSSISRKEEMNGRPFGGTNGRRSTRT
>contig-100_61_-1_po5
MPRRPRSRTVRMCTMPKWTKPCSSSISVDTWTLSRSIRTSYTTQTRYVIRNRSRSPSFLWVAII
>contig-100_61_-1_po6
MISKAYPTIRPFPFNSGPSWSRRRSIRMPFIG
>contig-100_61_-1_po7
MQCLTRGLQMLSLGTKRQLKRAMPERCMPSVSVFIKESVWTNLTSTPRSNGLNALQSKVWLRPCPR
>contig-100_61_-1_po8
MLKPCLFLVTVIEKERVSTRTWTWPQNII
>contig-100_61_-1_po9
MLLPTLPLQNCIMKWVILNWPMIIICWPPRSQGLHIPRLG
>contig-100_61_-1_po10
MNSDWNTKRVRLPWAMCWPCASSVNITSNS
>contig-100_61_-1_max_po11
MPTVQRPISSFPIYKTPYPHLPTHTAFRMRKRSIHDGSRKKTKRRWRFSALKEPRPSATSKPRCMRPKPGMSKNSMRPPSIISKRRLLKVMFWLVSFVHVTVSKALVVFLWIMKKDSRNC
>contig-100_61_-1_po12
MRMGLGSSRTINLPMNGTIVLLK
>contig-100_61_-1_po13
MTLRPITVSPKCMHRNVLLCQNEP
>contig-100_61_-1_po14
MHPPRATVPPAISSAFTISKVSSRTVPRAHVSFFIPISAWLSSTFVRRLT
>contig-100_61_-1_max_po15
MICSVDRPHKVIRERRITLPCTIITVSLSHPILTLPSNNTPSRSTCSNTASHPRRSAGRQSTTWAVFCIQRIVTVPMHFSKQPMRMHPKSSNFFRKSCWLAITFMAGREFRPKWKKRQRS
>contig-100_61_-1_po16
MWHNVLSVALVLHKICKRPFIGTDK
>contig-100_61_-1_po17
MKKMKKMKQRRCLNWQNFIKKASW
>contig-100_61_+2_po1
MKVIASQHDFRKKFELFGCMRMGCLEKCIGTVTILWMQKTAQVVLCLPALLLG
>contig-100_61_+2_po2
MMVQGKVIRRSRMTLCGRSTEQIIGLFKILRNQDLFSFFFAPVTKQTKMELSLGRAELCRKSKSARAFLLLF
>contig-100_61_+2_po3
MKNETWALGTVLEDTLEIVKAELIAGGTVALGGCIRSQLIDFQGFQILVHGSFWQSNTFLCIHLGDTVIGLSVMCHFSSTMVPFIGKLIVLDDPNPILITLS
>contig-100_61_+2_po4
MNTVELTSTYQQFLESFFMIHRNTTKAFDTVTCTKETSQNMTLSSRLLEIIEGGRILFLLMPGFGRIHRGFEVAEGRGSFKALNRQRLFVFFRLPSWIDLFLIRKAVCVGRCG
>contig-100_61_+2_po5
MLTELAHGQHMAQGSRTLLVFQSEFILADRGCHLGKGPDAFRMELGGRELEEIGGRSFVP
>contig-100_61_+2_po6
MCNPWDLGGQQIIIIGQFKMTHFIIQFCSGRVGKSIA
>contig-100_61_+2_po7
MKTETEGIHRSGMALFSCLLVPRESICRPLVRHCIV
>contig-100_61_+2_po8
MLRRLDQLGPELKGKGRIVGYALDIIP
>contig-100_61_+2_max_po9
MIATQRKLGDLDRFLITYRVCVVYDVRMDLESVQVSTEMLEEQGLVHFGIVHMRTVLDLGRLGIIRQCLVKIDLDPDAVLVASAEEIEGDHVLVDRRPFVPPNGLPFISSFLLIELTEDTLGIRVAGHSGLSNPLDRLPWITRKTQSTKVIDEAEEVLGRSIVVFGSCLVMKESRRIVLFNTSDAFIVHHTQLDMSTAVAHFYRFLKPSNALFISFFHHQSISQSCLSIRKSLVSTLFIIPFCFFEILRNIRSTFIMNTHQELCIPIVILGTFH
>contig-100_61_+2_po10
MGGSFKVVKGHEFIDFLNGMGCLNG
>contig-100_61_-2_po1
ATIQSFFFFFFYSTPSKTTQPLSFQIVSPHQGSLSKGAA
>contig-100_61_-2_po2
MLPARHRGRDRSSQGIGVLCQGGRGQGQSACVLCQNGPSLAPPASRSTPGRFQDPYGHRTRRRPGT
>contig-100_61_-2_max_po3
MCCFARTSHEQGFGSLESLSVGYECIPQGPRSLLLSARPLLSPRYPRGPFREPTFRSSSRYPPGYRVPSSGV
>contig-100_62_+0_po1
FFKGFTRLYIFNGYYIEKDGMERYTYQNNKKYNSLHTKIKPILL
>contig-100_62_+0_po2
MLCVALFLHSVFVEINQAKIPSLESLQDFSGKLLLFPHFHNHLSCLVDYFSFLHEKL
>contig-100_62_+0_po3
MNLFASCAFLQDEYLRMDKRRSP
>contig-100_62_+0_po4
MNKSNGEMLFHAIAPNILQQTVEIPD
>contig-100_62_+0_po5
MSLLKIILLSHNQQKIYPFLV
>contig-100_62_+0_po6
MFFWKTYQKRMKNQRDYLQVNKLV
>contig-100_62_+0_max_po7
MLLCLFPIFFGKKMHCVRLIGLYIPLLIFSLFCLMTCLIQALQIFSQQHIHLCHVFQELSS
>contig-100_62_-0_max_po1
MQMKKLSAYFMTLKKSWTTSLIHAKIFILKKSARCEKIH
>contig-100_62_-0_po2
MHPVHMKELYISLERKALSFYCHLYAH
>contig-100_62_-0_po3
MYGSVMALLVLFLLLSSICQRLTFGVSYILY
>contig-100_62_-0_po4
MNRPLYGPVKLQKGPTSGKSRERHQNRTQ
>contig-100_62_-0_po5
MHLMTLWKHQQKAPQSTILVQAYQRVLNVQKALF
>contig-100_62_-0_po6
MIVKQQMLVQLATHIYRGFCIKLPWRPFLHIYQNL
>contig-100_62_-0_po7
MITCYLHPVLMTVQSRYGIVQGSKEM
>contig-100_62_-0_po8
MNLFPQKILFELLQLHPTADS
>contig-100_62_+1_max_po1
FLKDSRDCTSLMDIILRRMVWKDIHIKTIRNTTVYILKSSQYFYDPISITTNYHWIR
>contig-100_62_+1_po2
MAVISIELKVELHVFNCICTVSCFWFI
>contig-100_62_+1_po3
MLDSRRNKTNRAITDPYIRMTNKRPNNTHNFPKLHFWK
>contig-100_62_+1_po4
MNIFAWIRDVVHDFFKVMKYALNFFICISEFLACCTWIGRR
>contig-100_62_+1_po5
MGKCFSMPLHQIFFSRQSRSRIDLDHM
>contig-100_62_+1_po6
MSSKNCLHKSSITDTFLIVYVAQLAYIAVYSCDCCHS
>contig-100_62_-1_max_po1
HALVSYFFYNGEQNINCDSNRRNRQLCKRVGRHKLSKKYR
>contig-100_62_-1_po2
MAWKSISPLLLFILVSIHEFFD
>contig-100_62_-1_po3
MATCWNNERNFNFIRFKVSDSFKIVASSKQEPN
>contig-100_62_+2_max_po1
MLVVLLLRLLLLPRWPLFLLNSKWNFMFSIVFVLYLAFGSSNSNPNTIPEFSILAVSQNLIFLSDPPVIMNRQSDGAAIARIEFSVEIDSLLVNEFNKISRLLGASRDL
>contig-100_62_+2_po2
MHCKFTMSHMDTSFLPEAIITCLFSARGS
>contig-100_62_+2_po3
MPSGFQLFIVLKVVIPWGSLLNFFSTPGSPINSGICGGKASMAVLYKSLCKCA
>contig-100_62_+2_po4
MPTDLRRSRNISSSGEFSNSFSFSTIIVILIESDFDASLCFFQKLVLSVALLAHIMACS
>contig-100_62_+2_po5
MIHQTSVSGKCLIAEEIKPIEPSRTHTLG
>contig-100_62_+2_po6
MFVSNALFTELLLSINSIVVCSCMTD
>contig-100_62_+2_po7
MLSALSSCVISKNLKAVSASKAIQEA
>contig-100_62_+2_po8
MREPSSPGLYTTPSCVLDALL
>contig-100_62_+2_po9
MPNSGFTNIFTTTYPSLSCLPRIVFINRALPILF
>contig-100_62_-2_max_po1
MGNKISTVTAIAGIDSYVSELGDINYQKSIGNARFMKTILGRHDKDGYVVVKIFVKPELGMSLSKRVKKLKVEYKALSDVHNAFSFQRILETDKAAYLVRQYLYSNLYDRISTRPFLTIIEKKWIAYQLLRSIADSHSKNIYHGDIKTENVLVTSWNWAFLVDFASFKPTYLPEDNPADFSFFFDTSSRRTCYIAPERFYKPGTEIDQRIKMMDEDDYLNELTPEMDIFSVGCVIAELFLEGTSLFTLSQLFKYKNGEYNPIVSLDKIEDKNIKELVSHMIQINPGSRLSAEEYLVQWHGKAFPHYFYSFLYQYMSSLTDKAEQQKDPTIMSTLSSAYPSTASKKLTDADEKIERVFHDFEKIMDYVSYPCEDIHLEEKRKMRKDSLNTATASSILLSPESNIPNHSNASSTHEGVVYKPGEEGSLILLSFICSLIRNTLYPSSKLKAFDILLALAERLPDDVKLDRLVPYLMCLLTDESALVRANAIKTLTQILCMVDSILPINARIFPEYILPNLRSFTTDKDDLVRSTYASCIALLAETALRFLEMTQLLKADNIYPVTTDADSEDLNFESSYDSYLQELQSVIQEQTTMLLIDKSSSVKRALLTNITSLCVFFGRQKANDVLLSHMITYLNDKDWMLRSAFFESIKGVGTFVGARSLEEYILPLMIQALTDPEEFVVEKVLNSLASLADLGLFPKMKLWEIVSIVWPLICHPNVWVRDGSIGFISSAIKHLPETDVWCIIYPLLRPFLRSDIADVNEEALLENIEAPMSRQVYEQAIIWASKATERTNFWKKQREASKSDSIRITIMVEKENELENSPEDEMFLERLRSVGMSVEDEEKLRYMRDYIFKVSRVKMRNNRPSMKDDYENAGKEEVFLKNLGVTPMTVFLPDLSQQIRNAKTKLHKASNNATKAPSPMRAHSREDLCKLNQVANQPHVKALAKDNSKTRIASIPIQTNASDDSVETSTESPSEYNFGTSLPKSLERPKSVILTMNSIKTKDNRMEESIKLNLIDKNCQAKDDSETTNACSVGYAHLQRLLYKTAMEAFPPHIPEFIGDPGVLKKFKRLPQGITTFRTMNNWKPEGILVAHFTEHTAAINQLAISHDNLLFASCSDDGSVKIWDCSRFERNVTNRSRVTYNQQGGRIKCITFIQQTYSIASASDNGSIHIFRVDINDTGSALKFGKCIVVREYQLEGEYVLSMKHITTNASNTMAGSKSILIFTTTKGRIYALDLLTMEIVWKLQNPKSHGIITAMTVDRMNTWLLVGTMRGILTLYDLRFQIPLKSWLHPSKSRISVLLLNHDPRAENKQVIIASGKNEVSIWDIVNLQCIEVFAVKSGDEKMTGVILESYKSLEAPSNREILLNSFTSNESISTENSIRAIAAPSDCRFMITGGSDRKIRFWDTARIENSGIVLGLELDEPKARYSTNTIENMKFHFEFNRNNGHLGNSNSRSNSTTSMNSLANSVAQQQYLMRNHIDAITDIILTESPYPMIISGDRDGVIKVLA
>contig-100_63_+0_max_po1
FKPPFFLYKSCIYFLFLFLLLIMKDSIHLVNNESGYATNVFADKESQMVQVCDHLEKLGFLPKELVKNEVSWFYSNLNIDDYYFALESVETISNHIMALYGAKILAYTKNENVLNINLQKEAEDAAVYIHSSVPGVSQIHGPQHEKNIDEKFLDISTPSEAYRVESYRSSSNGGGLTSQIRSYFVTKCEFENMTPTAEQETDIKQVGDKSFLKKATEHTLKVYEEVMQSVLQRTGPVIEMYQVKGSRERRLVIGYRQRSTKGFFSAISDLYHYYDLYSTRKYVEQFSNGVTIIGLYLHPLPNSKSAPIEHTIYQVMKETSLLYCLPKTPLQQYFQTNKLSVQEMVYGYVGWIFAQHFLNRLGKEYLSLTSILDRANPVHEEVLSKLKKRLRQDTFTREYILDIMKRYPELIKILYANFATVHYVNQREATLEPTISYQRLTNIEMLSVDDISKKIKSMTSNAHEQIVFESFLTFNTHVLKTNFYQSTKVALSFRMDPSFLPDIEYPNPLYGMFLVVGSEFRGFHLRFGDVARGGIRIIRSRNREAYSINLRTLFDENYNLAATQQRKNKDIPEGGSKGTILLDIDQQDKPLVAFEKYVDSILDLLIDGETIGIKDKLVDLTKKPEILFFGPDEGTAEYMDWASQHARRRGATFWKAFTTGKSQSLGGIPHDLYGMTTRSVHQYVLGIYRTFGLKEEECTKLQTGGPDGDLGSNEIKISKDKTIAIVDGSGVLYDSEGINRDELSRLANHRLMISNFDTSKLSKSGFRILVDEDNITLPDGTLVENGLQFRNTFHTNPLAQATVFVPCGGRPESVGLDNVQSLMAKGDGAPLFKYIVEGANLFFTQEARLRLEKVGIVIFKDASANKGGVTSSSLEVLAALAFKDDEFGELMCVKNGVVPQFYESYVKEVQNIIEHNAAIEFEALWREYKRTNTPISILSDELSNAIVQLQEQLQSSGLWDNVALRTTVLKRAFPKLLLEKLGLETLLERVPESYVKAIFGAYLASQFVYKYGPHPDNFAFFEFMRENF
>contig-100_63_+0_po2
MSSLMIAANPSSMDSVSRKSSSTSSSSSCSSADLDIDN
>contig-100_63_+0_po3
MPDLSLFDSSCLRKRVSSACVF
>contig-100_63_-0_max_po1
YKPSPCQCTIQLLLKEQENILKIIYAEKNQTDNNSFIVYTIQTKDMKEVKRRYSEFESLRKSLVRLYPVLLIPPIPEKHTLSEYTRKDENNAMIDKRKRMLERFLVRIGVHPILSQEHVFHRFIHGNESWNDILSSPPLSDLPKDHLIPNDYASLTHTSVIPVPSSSYIIKHPHQEFEQAESNVDKSTRDKGHKFDKSQKNILKRLTDLSNDYSDLGSVYNALSLYEPSGLLSSFIEKLGQVIDDSCASTNDMIKSLEIECSEHIQDYSQYIQITKQALRYRRMKQAQLELIQETLDQKTQALETLLRKQDESNKLKSGMNQLSISKSAEEQEEDDDVDDDFLDTESIEDGFAAIIKEDIGNKKHTAEEAHEYPASATLSTVKSSKERTKKWTSTKKLFSAFSFTFQGMIDSDPEQTRQNQILKSKDTIKQLEKARESVSQDLSEMSDMLQQELKRHKAQQDKELKLILIAFAKIHLSYCERNMICWKKIRNEVDISINKLN
>contig-100_63_-0_po2
MAFESSSERIEMGVLVRLYSRQRASNSIAALCSMIFWTSLT
>contig-100_63_-0_po3
MYLKRGAPSPFAIKLCTLSRPTDSGRPPQGTNTVA
>contig-100_63_-0_po4
MPPNDCDLPVVKAFQKVAPRLRAC
>contig-100_63_-0_po5
MYSAVPSSGPKNKISGFLVKSTNLSLIPIVSPSISKSKMESTYFSKATNGLSC
>contig-100_63_-0_po6
MIRIPPRATSPKRRWKPRNSEPTTRNIP
>contig-100_63_-0_po7
MTSSYTLRVCSVAFFKKLLSPTCLISVSCSAVGVIFSNSHLVTK
>contig-100_63_+1_po1
MKVVMPQMYLLIKNLKWFKSVIILKNLVFFPKNS
>contig-100_63_+1_max_po2
MIIILHLKVSKLFLIISWPFTVQKYWLIPKMKMYSISIYKRKLRTQQSTFIPPYPVFLKYTVLNMKRTLMKNSWISRPLLKLIVSNLIVLVPTVVD
>contig-100_63_+1_po3
MKKSCKVSFNVRVLSLKCTKSKVLVNVDWLLAIVKEAQRDSSLLFLIYITTTIYIPLVNMLNNSLTV
>contig-100_63_+1_po4
MPTLLLSITSISVRPHLNPPSLINV
>contig-100_63_+1_po5
MLLVVVFVSFAHVTEKLIPSTCVLYLMKITTWLLPNNARIRISPKVDPRVLSF
>contig-100_63_+1_po6
MKALPSTWIGPLNTPEDVVLLSGKPSPLVNHNHWVAFLTIFMV
>contig-100_63_+1_po7
MVTWVPTKSRSPRTRRLLLLMALVFFMIVRASIVMNSVVLPIIV
>contig-100_63_+1_po8
MKIISPYPTVPLLKTVFNSEILSTPILLLKPLCLCLVAVVLNQ
>contig-100_63_+1_po9
MVLLFSNTLLKAPISSLLKKLVFVLKKLAL
>contig-100_63_+1_po10
MHLPIRAVLHHRLSKSWLPWPSRMMNLVN
>contig-100_63_+1_po11
MNLMSRKSKISLNIMQLLNLKLSGVNTSEPTHPSLFSLMSSQMPLFNFKNSYKALASGIMSLFVQPS
>contig-100_63_+1_po12
MALILITLHSLNSCARTFKSIQHSYLKKQIIITIFAQGFIFFFSLVY
>contig-100_63_+1_po13
MWHLLGIHVLLLQYASCYLCLP
>contig-100_63_+1_po14
MVHISLMHYRLIPSQNNHWKDL
>contig-100_63_+1_po15
MNYCQSGSFLRKLSLKYFLVPLTRVELYIDMDLVY
>contig-100_63_-1_po1
MITLHSLIPQLFQFLHLHILSSIPIKNLNKQSQM
>contig-100_63_-1_po2
MNTQQVPHYLLSNLPRNEPKNGLQPRNCFQLLVLRFKA
>contig-100_63_-1_po3
MQSYQDEGHTCKRIVKPNKHQRWP
>contig-100_63_-1_max_po4
MCLDVNVSLIWKELLHEQGWHDPRWRSNSSILYPNDSKNVEQISSRHNHRPFLEQKVCLSGNIVEVESWEDSIKERFLS
>contig-100_63_+2_max_po1
MCFFCSMLLVTYVFLNDSSKSIFYGLCIQKVIIYVIIFFLFFC
>contig-100_63_-2_po1
MSMYNSTLVKGTRKYFKDNLRRKEPD
>contig-100_63_-2_po2
MIICFLRYECCMLLKVLAHEFKECKVIRMRAILVNEL
>contig-100_63_-2_po3
MFNDILDFLDIRFIELGYNTVLNTH
>contig-100_63_-2_po4
MIGKTTEFITIDALTIIKNTRAINNSNRLVLGDLDFVGTQVTIRTTRLKFCTFLFLQAKGTVDTENILMYRASGHTIKIVRNATQ
>contig-100_63_-2_max_po5
METTKFGTYDEEHTVKRVRIFNIRQEAGIHSEGEGNLGGLIKVGLEYVSVEGQEGFKDNLLMCIRGHRLDLFADIVHREHLDVGQTLIRDGGFKCGLTLIDVMDSSKVGIQYFDQLRVSLHDVQNIFTSKCVLT
>contig-100_63_-2_po6
MNRVGTIQDGGQTQVFFTQTIQKMLSKYPADITIDHFLNRKFVCLEILLKWSLGKTV
>contig-100_63_-2_po7
MLRTVYLRNTGYGGMNVDCCVLSFLL
>contig-100_63_-2_po8
MITDLNHLRFFISKYICGITTFIINKMN
>contig-100_64_+0_po1
MILYVCLTNCMTRDPSLKRPATNKKL
>contig-100_64_+0_po2
MLFLPMSKQIKAHQYLLYHLQLMAYILTTA
>contig-100_64_+0_po3
MYLDVHRPSCLVCDQPLGASLIISKVQNHYKNLWQTHF
>contig-100_64_+0_po4
MQPSKVDSKMVALNKHTTYWLQY
>contig-100_64_+0_po5
METIVPKLQLFLIIVFIIKRSF
>contig-100_64_+0_po6
MLLQAYGNCWSYKNLKVLLSCLMLE
>contig-100_64_+0_po7
MNTYVNHGKILSFKSKRTVKKC
>contig-100_64_+0_po8
MNIPPKHFLGLRKYKKLRLIDL
>contig-100_64_+0_po9
MTKKTKTRSCPMKKTKVEKCFGCLIKVIWCRMYIMLVI
>contig-100_64_+0_max_po10
MVKWLNYGMFLRKSATNIYYSSKGPLVWGQNNQKIHQVTMPVESGQPLIFVMSLNVAFYSEMLRWKYFSKMVKTLCSLLLFLNVMSFIPNW
>contig-100_64_+0_po11
MQIVCLIQLERHGTPLQKRIWVMYAN
>contig-100_64_+0_po12
MEIRKYLSKSIVRHLKVIMFQQIYITG
>contig-100_64_+0_po13
MYFTMFLMRAQLIWTLLRILLRKLPL
>contig-100_64_+0_po14
MARGILNGDLAIVVLDYTLLKLENY
>contig-100_64_-0_po1
MYDNDFFFQEQKRFFYTLGILYIYLLSRNESYL
>contig-100_64_-0_max_po2
MALIIADNKLHQVFHCISQSFQSAALYLAKVQLIESICQDDLGIRNNLAILNHSREYFWKDEAF
>contig-100_64_-0_po3
MFWGWLNPVLRLYNLPKSKETLDTELYHYMIDQQ
>contig-100_64_-1_po1
MKAICSVWQNECVNFPMSISCK
>contig-100_64_-1_po2
MFYLVFMAPKGLNVFFGTQIPYNCCFIL
>contig-100_64_-1_po3
MLLDKYFRISMSPRRQNYGIDSFTRTLFYTKVKLVDIG
>contig-100_64_-1_po4
MIKCTTLKFKIVLSERLQTDQERAHNHC
>contig-100_64_-1_po5
MKSRSWVTCFAPLSISVFKFTPSFFCLCSHRLC
>contig-100_64_-1_po6
MYFNSLYQFGIKLITFRKSNSEQSVLTIFEKYFQRNISE
>contig-100_64_-1_po7
MTIIGNISQSFSHSVGTFSII
>contig-100_64_-1_max_po8
MSIKVLKSLYKSISLNFLYFLRPRKCFGGIFIKYVSFVRLTSLYSS
>contig-100_64_-1_po9
MMNTIIKKSCNFGTIVSILQFRNSGQNHPIKRSVKTNH
>contig-100_64_+2_max_po1
AAGLPKLSTFPPIPSKLARIRSNSTATQMAKANDGKDTSKATIKQTVDDFIRLFDELYDKRPFFKEACNKQEALDCFVQVLFLNICQANSMSAEEELSSKDVILANVETDQSTPISALSSPADGIYPYDRLNSATADSAASVDSASMSPGRIIKRGGTSALTTKTSPHVSRRTQAFMPRLRSASWSQFNYLKSTKSLQEPVADPLLDFIVKICVQSIFDSTDRSLNGLSLVMAAFPPSTHDQQLYFESHLMTHIAQNIKSKFQLDEDVISDQRVLINVVKFAQTAADAAIQGRFKDGGTEQTYDLLATILEMLQFEEYNYNANDSLMIGFYRSFNRMILARVSELEYGDDSTKITTFLDYCIHHQKVILSAKNTDMEFLKCFCYHLYYYLQSSDSQIKDAAASIWKLLVLQKPEGIAFLFNARVKGLECEDLSSGFRQMLEMDLESFYTWLDSRKVELNMLFNEYICKSWENFIIQEQKNSKEMLKNYVARRINKLRRIQRREAHERDIFNEYTTKTLSWSQEIQEVETNRFVKALQDFDGHENFIHSEWVRISEDLIRERAIWGPEKATDLNWRLDNTEGPNRMRKRLRYISNDSHLPYLPKQARRSKLSTLKAPVRPMPAKRTTTKVSKELNGAENSKETTNNDEDNLIEKRLSHDEENEDEELSYEEDKSRKVLRLLDQGDMVQDVYNVSNIAGLDACEGLLLLCKNNIYLIDNFFQRSDGEVVELWDVPKEERDQYLLLIERAAGMGTEQSENTPGDHACRKWAATDLRDVFKRRFLFRDVALEIFFKDGQNALFTVALSERDELYSKLVERVEIHEESDGTIFRSDMDNIPSLSNTFRLSSLFGTSTLNDLVQRWERREISNFQYLMYLNAIAGRSYNDITQYPVFPWILADYTSEELDLTNPKTFRDLTKPMGAQTEERRREFEDRYRQWGETGDPTPAFHYGTHYSSAMIVCSFLIRLEPFTQHYLKLQGGTFDHADRLFDSIGKAWDSASEKNMGDVRELIPEFFYLPEFLTNVNKFNFGVKQGSGEAIDSVVLPPWAHGDPKIFIQKHREALESDYVSANLHHWIDLVFGFKQQGQAAIDSLNVFHYVSYEGAVNLDTITDIVEKTATIGMINNFGQTPRQLFRKPHLSRNTPVSDSISLGYYVFQDHLDKLIQSVAPLRDIKQQIEKIGLYNEKLGVTYCQQLLVPSDGSRYIEWGFSDSSLRLYSTETGKLLNVFESMHVGCISTAYFTDSSTLITGGTDGLVCIWKVKYQKSINFTLSECLKGHTDVVTTITASRSYSVIVTGSEDKTAIIWDLSTKKYIQSLRGHENKVEHISVNDNSGDIMTCSAHTVRIWTINGDLYMTKSACPSSESILSCIFYEQKLTEWNTRDLIITGHRKGIVKFWLKQIETDLKTGQQKWSLTLAHQIRHENRIDGNLDNSDIVDLAISSSKKTLFTGNRHGKVYAFVLPDTTDSFHFLREDRYKECLTCRKTFSVLERKNHCRTCGGIYCSGCMSNQPLTCPDKSAKFCKFCFEKLVSLCNNSL
>contig-100_64_-2_po1
MRYRELLHKDTSFSKQNLQNLADLSGQVKG
>contig-100_64_-2_po2
MDSELGHADLVMYKSPLIVHIRTVCAEQVIISPELSLTEICSTLFSWPLRD
>contig-100_64_-2_max_po3
MYFLVLKSHIIAVLSSEPVTMTLYDREAVMVVTTSVCPFKHSDKVKLILFWYFTFHIHTSPSVPPVINVLESVK
>contig-100_64_-2_po4
MQPTCMLSNTFNNFPVSVEYSLRLLSLNPHSIYREPSDGTNNC
>contig-100_64_-2_po5
MSSKYWSRSSLGTSHSSTTSPSLLWKKLSIKYMLFLQSSKSPSHASNPAILLTLYTSCTISP
>contig-100_64_-2_po6
MSLSCASRLCILLSLLIRLAT
>contig-100_64_-2_po7
MIKFSHDLHMYSLNSIFSSTFLESNHV
>contig-100_64_-2_po8
MKACVRLDTCGEVFVVKADVPPRLIILPGDILALSTDAALSAVALFKRS
>contig-100_65_+0_po1
KKRSHQKQQSSSLSIRGRRNWTLLKITMRSLRT
>contig-100_65_+0_po2
MWIKQLLKVQIVPSSCSKRELLML
>contig-100_65_+0_po3
MMRHALNSSRRLSWIVERRKGSCSFRKRLIGKIQKSFLLT
>contig-100_65_+0_po4
MKPIQNCKNQPSWQSVCLVLYPKISPIYPPNPKMN
>contig-100_65_+0_po5
MSNCKSYLIDLSLMEAGRMLI
>contig-100_65_+0_po6
METHMLLLVIALQILMFNSLASRDCTTT
>contig-100_65_+0_po7
MARPVFIKNCFCLSILVPWLILSYDLVESRMSPTQSN
>contig-100_65_+0_po8
MITLSVERNCYTMNSMSSSTLKLFKFKS
>contig-100_65_+0_po9
MFSRQQHAQIELTLAFTYPLQRRLIIMMLPMLCAYYCLQEFNSTTRLL
>contig-100_65_+0_max_po10
MSLHLLLPHLQPLRQRNRHRLCLDLCLHKSLINTQNKCKRYLAIAKKAIYASCLLNNTKTMYKM
>contig-100_65_+0_po11
MKINELNCQSLRQPLHQTTPTTFGKT
>contig-100_65_+0_po12
MCWVWNFMYTELSNQTMSLSNIGNQWQGLRVS
>contig-100_65_-0_po1
KDFLFQTYNKTCQTERLLKRTWQSPGSHSNTVIIAPIC
>contig-100_65_-0_po2
MMTYKIHVQSYDLLQNYEQVHGK
>contig-100_65_-0_po3
MQLLALPCHKKSGWLLCVIQTPWPNRSGYS
>contig-100_65_-0_max_po4
MFLVRDGQLHFVHGFRVVEQAAGVYSLLGNRQIPLALVLCIYQALVKAKVEA
>contig-100_65_-0_po5
MQEWPYCPYCIQPTTSYRPPFHPVVVVEPQALLEHRLIPEAATVHSW
>contig-100_65_+1_po1
KKEATKNNKVPACLYGEGGTGRF
>contig-100_65_+1_max_po2
MEATSDAFCLNSLFSSSFCRCCTS
>contig-100_65_+1_po3
MTFIFTLPRKVEGFASALIKRN
>contig-100_65_-1_po1
KTFFFKLTIKHVRRKGFSKGHGKVPDPTRIP
>contig-100_65_-1_po2
MFRAMICYKIMSKFMANSHEPVNQRFFSLMSILFFRFMKS
>contig-100_65_-1_po3
MNSTLQVLPNVVGVVWCNGCLRLWQFSSFIFIYFLINWCSSDRRRRRRGS
>contig-100_65_-1_po4
MVFVLLSKQLAYIAFLAIAKYLLHLFCVFIKLL
>contig-100_65_-1_po5
MLLADIQYTIHRHSLTAQVKEANRQVSFYNNRVVELNSCKQ
>contig-100_65_-1_po6
MFKGSIDFQLLNLNNFKVLLDILFIV
>contig-100_65_-1_max_po7
MLNKIGQGRRLYLSSLGCLLIIRSGQIEQNIQWRRRIQAQLFDQKLGFIARCSPARSPINNRKMQAFGNVCRTKEIGCFVTFVNLLLMFFHHGCSRFVNFCFRYFNFLYTRLFTFLCKYSSSSKSSNFYFTQSRLN
>contig-100_65_-1_po8
MRPASIRDKSIKYDLQFDMLSNSQGG
>contig-100_65_-1_po9
MRGHDSQRQFTRLKEPFLMYFTHDRAWRRMLKGKGA
>contig-100_65_-1_po10
MSSSLFEHELGTICTFNNCFIHMDFSAHQFSVKSCYLLHLVVVYQSSQ
>contig-100_65_-1_po11
MCRKTDKDTALIRKWYQVLKDRIVIFRSVQFLLPRIDKLELCCFWWLLF
>contig-100_65_+2_max_po1
KKKPPKTTKFQLVYTGKEELDASENNNAIFKNLIPFPNQGCVFIGFPTHQTTGCCCHMASRFIPTVERESIDFADRYISIWNKELLAVGGLLARLVYNDEMEQIARLYRELVGTEIHVDKTVIEGTDSAKLMLEKRAAHALSSFSFQHSTPSSIVGKVHEEWFFKSCKLSLTIMTSHGIQPINTTRTVPDNLSLTGHSVTQLLDKFIKTIPTIPSTVYQDCKEGITKLTNYGLLLPLGLSDVLKELAARPLQQDEMVACMRWWVECNTGNTAIPASTRSSINDATRAQFLEAAIMDCGEEKGFMQLSKAAYWQNPKIIPLDMNVPPDTMPFSVSKNFSTNELTSYFGNMKELSVVQWTYFIYETNPELQKSTELAERVLGIISKNFSNISSKSENELIQLLKSKTCVSTRFGMKLPEEAYFSNVNLFDDLPTIQFSNPRHVNDTFLAALGVRKHVELQIVFDRLISDGSWSHVDLIKYLTSVQSTLSEVEIRRLRGTAIFTKEGEEPRIKEIEVPKAKVNESGTTMVEKHQKKIYKRYKATDLFSPTDIAKSLHLPVIYWTPRWRTSSDEAKFLVEKLGLNTSPPLDILLNLAAPDDQKTAERRKIQTTALTYFIEHHKEYQGKYNPNSIDIKFLPCSDGNTYAAPRNCFTNSDVQLLGFQRLHHDLIPMRDKLGVRENPTAEQLIQAFLSNIDTDHNNSKKRFEYMASRMGDLSRSHWQQLKQTAFIPANQNNVVVLKEPLNCYFESDGSASFHKELFLFVNFGTLANSFLRSCGVKDEPNTVELASMIVKDPQRFWDLSSGGERYLGALRQIAGQFYLIRSNRQLLNDMKTKPFLVGIKRMTLSEQQQQQSSSIENEENSAEGEFVQYRLAKASDIFIIDDTMGHQIFSPLSAPMEPLLEEFYRQLGSRMLSTQIKETYSYSNRMGVTDRTKKITEMIFERTPIIIYQMMNDNPQRRKELLHDEQYVKQHLKVVQVQELKINRSFKHTGEKNVQPTTACADRVDFGIYVSTAKEIDYYDVANALCVLLFARVQFNDAIIVERYLTVSLLNLRRKGVPVDRILNIRKQHVTSPAPPPLTTTSPTQPPPSMPRPLPSQELDKYTKQVQEVFGDCQEGYIRQLLAQQHENHVQNVIDRLLQETYPKKSNEIKNQIVSTEEEMEEKRKQAEASKRVSQQKPSGFMNRLWSTWKQPVTPSASTPSSPPPSVAAAPVNQEINEDKRTKLPKSETTITPNYTDNIRQNLKRAIHSCRPYSGQDVFTPPRINQVVESRQYCDATPGHNLTYVGNVLGMEFYVHRTVKSDDVLEQYRQSMARFTSILSDLAKVFELRIATIQIFYDKEGPTIAFNLSGSLFMNLRYYLALHESEKEDGHKRKEALIYWFMTICHELAHNFVADHSSEHEFYMSSFAENYLESLMNYIYANPSV
>contig-100_65_-2_max_po1
MSDGKASQKDMAKSRIPLEYRDYCANLLIPLNKCRGETFYLPWKCENERHAYEKCQYDDFKRRMKEQQAKATEEA
>contig-100_65_-2_po2
MVAMRNSNTLAKSLRILVNLAIDCLYCSRTSSDLTVRCT
>contig-100_65_-2_po3
MIGVRSKIISVIFFVLSVTPILLEYE
>contig-100_65_-2_po4
MVVPDSLTFALGTSISFIRGSSPSFVNIAVPRSLRISTSLKVD
>contig-100_65_-2_po5
MAVLPVLHSTHHLIQATISSCCSGRAASSFRTSLNPRGSNSP
>contig-100_65_-2_po6
MIVRDNLQDLKNHSSCTLPTIELGVEC
>contig-100_65_-2_po7
MSLALSVPSITVLSTWISVPTSSR
>contig-100_65_-2_po8
MLSLSTVGINLDAMWQQQPVV
>contig-100_66_+0_max_po1
HRVAYVKRMQANQNQPFTPFPTSLGSRPYYTPGIPGNYSTIIPDQQGASYYPTQNEDVIDSRVAARELVNFTVLKYLTTAASSPFEVSKTLLQVQYLPREEIVGSVRKKTTVKEDDSDTEEEAEEFSEDEDNEEEEAGRRRHHATEDFLNSGISLDVDDPVFKKKVPVGADGYIVQASVYDDSTRPPHQIKPIDGGVWQGIGRLLNHPHEGWRSLFKGQYTNWLYEISHLFLQPTLEGTLNDMFDLYDDTIPLVHLDHVGPNFATLVASNLIVGFLLSPLELIRTRMIVQSASPLQRKYKGPFHALATIIREEGGIKGLYFSHNFVPTILYHAITPLLQNITPLIIDRVLCISASESPFLYSLAELGLNTLEVLITLPLDTIRKRMQCQIRTRTPGNKRFEPVVALRPVPYTGVINAVYCMAKEEGGGIIEKRNKVNKKNRMTDWSLRGLYRGFTMQCTSNIVLFFLHAINGIEDDDYEDF
>contig-100_66_+0_po2
MFLLFIRENDEKQNMVTLKESSLEPFVNFYNTNIN
>contig-100_66_+0_po3
MVTVSSEIACTPTIKHHNKVK
>contig-100_66_+0_po4
MRSSIFFSLLIEMVVFIKTIGSRQNIYFASDSGGGSYMITRQHMDSDACLVAFVYCVFGFLSWRVIDTNKAKEYHILFNPLA
>contig-100_66_+0_po5
MSKHLECNLSRVTNANPFVFLLVFSYFTHITKSRCVDHSLKSGIHIFFSNHSGI
>contig-100_66_+0_po6
MSSTDDLTCRRSHLSQGIHCFLSFIFLHKADPSIKKHDGTNNTSFDIVFEHKGNNHSYK
>contig-100_66_-0_max_po1
MNNNNNKQTIQFDESQARSNEKLTQKMMSRTSTGRSSSDFDTRSVRSVIMSKMNLVKRRRKNADQGETVEGPPYHTMDLDTVAQILKSDLEDGLSDDVIEERRVQYNEMEGEGGVSPLKLLMKQFMNIMVLILLIAMIVSFVFKDYIEGGVICAIMFLNAGVGFMQEYKAEKTMDSLRQMASPTSQVIRGGHQKTIPTRELIPGDVMILKNGDVIGADCRIIESFNMDADEALLTGESVPVNKVPDAIQGEDIPLGDRINMGYSSTVLTKGRGKAIVTATGMQTEIGRIAKRLLDSGDNTKTPLQKALDRMAIVLLAIAIVSLIIVFATSKFHITNEVILYAISTSIAVIPEGLVAVVTLTQAFGVHSMAKSKALVRRLAALELLGSVTNICSDKTGTLTQSKMVLTRLWRPSTGFYSVSGLGLHVEGEVKSESDTTVVTKENMDPGFQAMVNASALCNMSEVRKDKQKDEWVGIGDPTEIALQVFAHKLQNSKTSLVKKSNPKQSWKVITEYPFDSSIKRMSVLCSTPEGKSVAFLKGATERVLSCCVGMQMSHQNDIKSMSTQELEELVLPKVNALAEGGLRVLSLAMRYIKHEQEITSETFSREWIEQDMIFLGLVGIYDPPRKESKDAVDECYKAGITVHMLTGDHIATATAIAREVNILPATYGLDENNHLYQQAKENARPHVGDGKSDLVMSAQRFDKMSEEEIDALQDLPLVIARCSPETKVKMIEALHRRKRIAGMTGDGVNDSPSLKEADIGIAMGENGSDVAKQAADIVLMDDNFATIVKAIEEGRRVFGNIARFVVHMVSGNVAELTPLLLGLAFIDQNGDSVFPMSPIQILFNNIITSSPPAMSLGLEPIHKDQMLQPPRSKKEGLFSYSNLIDIIFYGVSIGIICLLNFIVVLYGWGTGNLGTDCNHYYNESCEEVFRARGALFATLTVIILLHGFTCRDLRNSTWSWASLTGQQNKYLFWSTLCGFVLLIITLYVPVLNTDVFRHKPITWEWGMTVASVLVYICVVEVYKWFKRRFF
>contig-100_66_-0_po2
MRKVKAFDTTFFSYDSGKCMERPFVFTL
>contig-100_66_-0_po3
MGMVQESSDALPNTTVNRFDLVRRSGGIIINTCLHNISICTNRYLFLEYRIVNIE
>contig-100_66_+1_po1
MKTMRKKKQEDAGTTQLKISSTLAFHSMLTILYSRKRYLLVQMDILCKQVFMMIPPDLLTRSNLLTVVFGRASDDS
>contig-100_66_+1_po2
MRAGAPCSKDSTPIGFMKSRTYFYNLLLKGL
>contig-100_66_+1_po3
MCVCLFNNKRMYLCFFYLYEKMMKNKIW
>contig-100_66_+1_po4
MGLCLNTSVFKTGTYKVMINSTNPHNVLQKRYLFC
>contig-100_66_+1_po5
MTVNVAKSAPRARKTSSHDSL
>contig-100_66_+1_max_po6
MVAKLSSIRTISAACLATSEPFSPIAIPISASFREGLSLTPSPVIPAIRLRRCKASIIFTFVSGLQRAMTKGRSWRASISSSDILSKR
>contig-100_66_+1_po7
MRLIEESKGYSVITFQLCLGLLFLTRLVLLF
>contig-100_66_+1_po8
MPTHSSFCLSFRTSLILQRADALTIA
>contig-100_66_+1_po9
MFVTDPKSSNAAKRRTKALLLAILCTPKA
>contig-100_66_+1_po10
MALPRPFVKTVLEYPMLIRSPRGMSSP
>contig-100_66_+1_po11
MNCFINNFKGLTPPSPSISLYWTRLSSITSSDRPSSRSDFNICATVSRSIV
>contig-100_66_+1_po12
MITLLTDLVSKSDELRPVEVLDIIF
>contig-100_66_-1_po1
MRTKEKQWRGHRITLWILTQLHKY
>contig-100_66_-1_po2
MLGSALCKNIKLRKQWIPCDKWLLRQVKSSVEDIKKQYPHENLFRVML
>contig-100_66_-1_po3
MKSSCTLFPLQLLLFLKVLLLLSP
>contig-100_66_-1_po4
MVLMKTTISINKLKKMLDLMLAMENLI
>contig-100_66_-1_po5
MAQMLPNKQLILFLWMITLQPS
>contig-100_66_-1_po6
MVILYFPCHLFRFCSTISSQVPHLQ
>contig-100_66_-1_po7
MVGVQAISELTVTIITMNHVKKSFALVVHSLLH
>contig-100_66_-1_max_po8
MPELRKSSVAWCLRLPASSSSLSSSSENSSASSSVSESSSLTVVFFRTEPTISSRGKYCTCNSVFETSKGLLAAVVRYLSTVKLTSSLAATRESITSSF
>contig-100_66_+2_max_po1
MCSRKDICFVDQLKKPSSRLNYEDHGR
>contig-100_66_+2_po2
MIHCNNGYSQFRDCLYPNHKAPQ
>contig-100_66_+2_po3
MKGHEDHLRLKHSLWVAPVLRALE
>contig-100_67_+0_po1
MSFPLSEMNLVVCHIYLIGTRNSHDYCKTPWEETVKR
>contig-100_67_+0_po2
MSPRHSIHLNTLIVLEIFVIVSLLIKRWAKLKN
>contig-100_67_+0_max_po3
MMMMKHWSVHLVTHQISVLQSMCLTRHLQIRNDIVSVEDQSIIKRKILLSLPQQQSQFFLNSRKRITSFYKKSRESYKKKSIS
>contig-100_67_+0_po4
MKKMRYQTQSTEDVPWALFILTYSEIIMTTKTLLRPSSYKSWVR
>contig-100_67_+0_po5
MPSRVPQRKLLESSRRPHFSNVCFIKRKS
>contig-100_67_+0_po6
MSNRPEARQQRVIEYSGRLDSPPTYYLSLSVQQCMPLP
>contig-100_67_+0_po7
MPRRPVGHRTDCVGPANGPPAGSPSVSAISILCIDFGQ
>contig-100_67_-0_max_po1
LFLSLPFFFFNEMLKSCAKITHYVKTLGKFIGPGFMIAVGYLDPGNWATDMEGGSSFGYRLLFIILVSNLIAVFLQNLTIRLGTITGLDLASASKKFFPRWLNLFLYVLAEIAIIATDLAEVIGSAIALNLLFPKLPLPAGVAITAVDVFIILLFYNEEVEDDESSTSGRMVRVFEAFVMLLVAAVGICFMIELAYSDIVAVDVLKGYLPTKEIFTDPEVLYVAIGIIGATVMPHNLYLHSFIVQSRCREWKSQRPRVTQQGDRWQVRRSPFDVQPDALACQEAEKAEAHTSIDVDRRAMDFESIRAYLERSLKDNLHYGFVDLLVALSFAFFVNCAILIVASSNFFYAPDHQQQAIQDLFSAHALLRQYLGPPAATVFALALLCAGQSSTLTATLAGQVIMSGFLGMTTRPWIRRIVTRLIAIIPAMVAACIAGRSGLSNMLVASQVALSIQLPFAVVPLVYLTSKKSTMKLEVVVERKEGREVPLATEQATMSLIDRLVARLRFSRSTADWTRFPQFNKLNKQTVKNYFIRPNEDVTPGQTSPASVEEKESSLMIDTLPEPLVYANGKIVMVVSILIALLLIGLNGYLVVSLFLQI
>contig-100_67_-0_po2
MRIKIGSSSREDAILLICTNAAWSDWSMEPMGCVDRVSNWHVFFNWISSSMNNSDISRASSYSNVLISESAVS
>contig-100_67_-0_po3
MYCVSDSSLKLNVSFLCASVSTSFLSAKSSFCSRTRL
>contig-100_67_-0_po4
MRSVLLISCMCFLRKVWSSTCCFFNLQSY
>contig-100_67_-0_po5
MTLPNASKPLLIEMPSLARSPTAFVRFSLSEPAKSTK
>contig-100_67_-0_po6
MSSFGSQTTSSFTPAQQIFPCVSSRIVRLKPLSPKRSTKSSWCNSKKETET
>contig-100_67_+1_po1
MGTEQILNGLLLMVGCIEKIGGGDDQDRTVDEKCKTEGHEQVHKAIM
>contig-100_67_+1_max_po2
MGLCLLSLLTCQGVRLDIERTASDLPTVPLLGHPRSLRFPFSASTLDNEAVQVQVVRHHCSTNDTNRDIQHLGVSKDLLGREIALEDIHGHNV
>contig-100_67_-1_po1
MSLSSCCFTMKKWKMMRARLRAGWFASLKRLSCCSWPL
>contig-100_67_-1_po2
MSSRAISRPRRSLLTPRCCMSRLVSLVLQ
>contig-100_67_-1_po3
MSNRTPWHVKRLRRQRPIRPLTSIDVRWISKASERISNGP
>contig-100_67_-1_po4
MHPTISSRPFRICSVPMRSCDNIWVHRQRRSLPSLCYAQDSRVR
>contig-100_67_-1_po5
MQLGVIGAWNPWVVWIEYQIGMSFSIGSVLP
>contig-100_67_-1_po6
MFLSAKVLFHKRLLCCPCRPSSCHLLWLFE
>contig-100_67_-1_max_po7
MSCQTHRLEDTDLMSDKVNRPMFHHHHAVFPERALIFLVFEATQS
>contig-100_67_-1_max_po8
MKKNLARIVYDAVAETRSERIEVRCLRLLCILYQFPYYRFSHCLF
>contig-100_67_+2_max_po1
TGSGKTYSMGIGIEYTTNEGIVPRFVHSLFQQLHHKQSLLDSFSFQVSVSFLELHQEDLVDLLGDKGFNLTIREDTHGNICWAGVKEEVVCDPKELMSFLRKGSIARTTASTDMNHNSSRSHAIFSVVLRQFHQNKKLVSKFHFVDLAGSERLKRTNAVGDRAREGISINSGLLALGNVISALGDESRRVSHIPYRDSKLTRLLQDSLGGNSQTLMLACASPADINVTETLNTLKYANRARNIRNRVAVNQEMGETEKLKQTITRLKEEIRSNDDFLHAVNNEMDALKREVQVLSTTLQQKSIELACVKCERDQYKHQLMADDHGLIPPMMDDDQTLVNDHPLMTEYAQIIESLKIELLQTQEKLKLSQERQHDDDETLVGSPCHSSNQCPPVYVSDKTSSNKKRHRVGRRSKYNKKKNTSFTTTTAIAVFPKQQKKNNKFLQEVKRKLQKEIDFLKQQQFTCNEENEIPNTKYRRRTLGSIHTDLQRNNNDNQNSSQTLFLQKLGSMIDTQHELIQQLEQASQAKDDLSFYHAQKLTELNTKKNMTLTHHKRELADLKAQYDCRLKKQQVELQTLRRKHMQLMSKTDRMRHQSQSLVDQLNRTVEKLGREKKKTIKRMKQESDRAREKMLDYEKALGKAKKQEAQSVTTKKRLEREIGVQKVAYKRLTEEMVGLMGQMKQVAAIVKKLASINPKLDMTGKALLAKALTCANVRGYHAKPSTSKKTSGKLKAATLQQRVFHKKKIINSAIAVFVKDQAMHTAIEDIARKRHSLVLEQKELLAERKLVLTEAHKKDTFNFKELSETQYMDERIDTITLELSLLDHQLQLIQRAKEDDSWTDDMDNREDAYETALSLIRTLEYEEARLISELFMEELIQLKKTCQFDTLSTQPMGSMLQSLQAALVQIRRIASSRELDPILMRILNNSIQIQHGLLLPKA
>contig-100_67_+2_po2
MHAATIAGMIAISLVTIRRIQGRVVMPKKPLMITCPANVAVSVLDCPAHNKARAKTVAAGGPRYCRKSAWALNRS
>contig-100_67_+2_po3
MLSKSIARRSTSMDVWASAFSAS
>contig-100_67_+2_po4
MKQMPTAATSSMTNASKTRTILPEVELSSSSTSSL
>contig-100_67_+2_po5
MIKTSTAVIATPAGRGNFGNSKFKAIADPITSARSVAMIAISAKTYKNKFSQRGKNFLEAEARSKPVMVPNRIVRFCRKTAMRLETRMMNNSR
>contig-100_67_+2_po6
MSVAQLPGSKYPTAIINPGPMNFPNVFT
>contig-100_67_-2_max_po1
MCENNPLCENVGEIHWAWIYDCCWIFRPRQLGDRHGRRILFWLPTVVHHPGLQPHRCLSTESDDSIGHHHRLGSRLGLQKILSTLAEFVLVRLGRDCDHCDRPGRSDWIRDRLEFAVSKVTPPGGCRDHGGGCLYHLAVLQ
>contig-100_67_-2_po2
MQRMEIAETEGDPAGGPLAGPTQSVRCPTGRLGMSRG
>contig-100_67_-2_po3
MRRTVEYADGYVGRTSDHEWFLGHDHPALDTSDRDKTDSDHTSYGSGMHCWTLRLK
>contig-100_67_-2_po4
MTLACYIFNCSMHRLVFNKDSNSTIYDFLFMKHTLLKCGRLELSRSFL
>contig-100_67_-2_po5
MVPSYICTRQSLGQKGLSGHIQLWIDTRQLFHNRRYLFHLTHQAHHFFRQALIGHFLYTDLSLQSFLGCDRLGLLFLCFSQRLFVIQHLFTRPIGFLLHSLDRLFLFPAKFFNRPVQLVD
>contig-100_67_-2_po6
MNRAQGTSSVLCVWYLIFFITSELLLL
>contig-100_67_-2_po7
MIVHQGLVIIHHGRYKTMIISHELMFILISFTLYTSQLNTLLLQCGAQHLNFPFQGIHLVIDCMKKIIITPDFLLESSDCLL
>contig-100_67_-2_po8
MCVFTYSQIETFITQEINQVFLV
>contig-100_67_-2_po9
MMQLLKQGVNESRYDAFVCCVFYTNSHTIGFPTAC
>contig-100_68_+0_max_po1
MEQFLASLDDLLTKLAQAQDSETIRNATSVLNTQYYVTADCVPALIEIISRSPHFQVRQLAAVELRKRVSKWWSQIQEAVKTNLRAQLLNIALNEQNEAVRHSIARVISSVASIDMPDNKWPALLEFLHQSCASQNPAHRETGLYCLYTLFEVIADFFMNNTGSLFELFSKSIVDPESKPVRITTVLVLGKLSEFVDSEDKNTIKMFRAIIPNMVSVLEQCIKDGDADNAGKIFEVFDTLLMLDAPLLSEHLTNLIEFFLTIGSNAELDDEMRVLALSFLMWAAVYKQTKIKQLKLVGPIVEKLMPIGTEEDPEDIDEDSPSRLAFKVLNALATNIPPQQVFPIIMPFVLNYIQNPDPRYRKASMMAFAVTVEGCTDIISTKLNELLPLVCSGLQDPEIIVRRAACMALGCLAEEMPSDVSDHHQVLLPLVFNLMNDNNAEVTKHACNALDATLDGLGSDIIQYLPLLMEKLLFLLDHANQNETRATAIAAIGSAAHAAGEAFQPYFMNVLPRIVTFMSTKEPADDHLLRSVATDAAGSIAEAVGADVFRPHTQQIMGLAIEQLHLDSARLRECSFALFSNLARVFGEEFAPFLPTIVPEIITTCKAEEKSEAAVEEEIDLTTGGADDDLDDDFENFSFNSPLADEKEFAVDALGELFANTKSHFLPYVEVSLAELQKLTGHLFDGVRKSATQSLFTFLKTVYTMSNPGPWAVGVPATYAVHENVQSLINSIVPMTVELWKEEDDRSAAAQICQELVGALRLMGPIVVNECLEDVCNNLLEIYQKKSLCQQAFEEGDVDEEEEDLETEALLISSAGDLVAALCETVGPNFTPSFEIYLPFILKYYKPTKGQTERSMAVGCLGECIGGIKSAVTPHTERLLQVFVKACGDEDELVRSNAAFALGCLTIHTQVDLSAHYGQLLTALSPLFSNQTLPNTTDNAAGAVARMIIAHPEAVPFDQVLPVFVNALPLKADYEENEPVFECLFKLFSANNSFVFNNLPQFLHVFTQVLSDNEQLKEGTRNHLIELIRALNSQRPDLNIASSELARFL
>contig-100_68_+0_po2
MYQPIKPWKPNKQEIPKVCFMTRFDM
>contig-100_68_+0_po3
MCRLSILYSGNCLYFSNSSIHSCCERGGFMPEITFHSVIDSPLSVKRVKPPTTTMANTRPALKYSQCPTIGLVVSTAAND
>contig-100_68_-0_max_po1
MFRAAFQRPFLGPSRRQLLTKALSTFRPQPVRKSCLQFHSNAFKAQFSQQKRFIQSFAAVETTKPIVGHWLYFNAGLVFAIVVVGGLTRLTESGLSITEWNVISGMKPPRSQQEWIEEFEKYKQFPEYKILNRHMTLEEFKNIFYWEWSHRMIGRFIGMSFVLPGLYFASRGYMSKRVMKQTFGISCLLGFQGFMGWYMVKSGLSEALMKEPGAVPRVSQYRLTAHLATAVAIYGSTIFVAADILRQNKIASGQYPASTAAMLNNPVLKRFRIASHSLGSLILLTLLSGGLVAGLDAGLIYNEFPWMGEGIVPPKDELWSDNYVKPNDGGKWRNFFENPTTVQFDHRTLAETTATLTTALWAYSRGLPLPKNARIAVNTMMGAVALQVTLGISTLIYMVPIELAAAHQAGALALVTSNFWLIHALRRVPL
>contig-100_68_-0_po2
MFKSGLWLFKARMSSIKWFLVPSFNCSLSERT
>contig-100_68_-0_po3
MIIRATAPAALSVVLGKVWLLNKGERAVNN
>contig-100_68_-0_po4
MVKQPKAKAALLRTSSSSSPHAFTKTCKRRSV
>contig-100_68_-0_po5
MISGTIVGKNGANSSPKTRARLEKSAKEHSRRRAESR
>contig-100_68_-0_po6
MSDPKPSRVASRALQACLVTSALLSFIKLKTRGNKTWWWSETSEGISSARQPRAIQAARRTIISGS
>contig-100_68_-0_po7
MLVAKAFSTLKAKRDGESSSISSGSSSVPIGINFSTIGPTNFNCLILVCL
>contig-100_68_-0_po8
MVKKNSIKLVKCSDNKGASNINNVSNTSNIFPALSASPSLIHCSSTLTMLGIIALNILIVFLSSLSTNSESLPRTKTVVIRTGLLSGSTMDLLNSSNRDPVLFMKKSAMTSNRV
>contig-100_68_+1_po1
FFSSPFKPNKLVSKWSNSLLVLTIF
>contig-100_68_+1_po2
MSSFLWCAVVFKILRLLSVVQPVWLSAVLLKRCLRMSLTTTKSYCPLFST
>contig-100_68_+1_po3
MPTKTKLAPLPLPLSAVLPTLPVKPSNLTL
>contig-100_68_+1_max_po4
MFYPASSHSCPPRNLRMITCFVVLLRTPLALLPKQWVPTSSVLTRNKSWAWLSNNFISTLLVSVNALLHFSLTSPVSLVKNSLHSYPRLCLKSSRPVRPKKSPRLL
>contig-100_68_+1_po5
MMIWMMTLKTLASTLLWLMKRNLLWMLWVSCLQTPRAISCLMLKSRLLNYKSSLVTCLTVFVNRLRKACSLSSRPFIPCLTLALGLSVCLLPMPFTKTFRA
>contig-100_68_+1_po6
MNVLKMSVTTCWKSIKRNRFVNRPLKKETSMRRKKIWKLKLCLLALQVTLLLLCVKRLVPTSHLPLKSICPSFSNTTSLPRVKPKDPWLLVV
>contig-100_68_+1_po7
MNLFSNVSSSCSAPTILLFSTIYLSSSMSLLKFFQIMNN
>contig-100_68_+1_po8
MHCCEIASSFYERAVDERLTKPW
>contig-100_68_-1_po1
PPSLSCSPFLHFRSCLELPSSVLF
>contig-100_68_-1_po2
MHSRHSFHSKNVSFNHSQQWRQPNLLLDTGYTLMLALYLPLLS
>contig-100_68_-1_po3
MNSLGWVRALCLQRTSSGQIIT
>contig-100_68_-1_po4
MMVVNGETFLKTLPRYSLITVPWPRQQLP
>contig-100_68_-1_max_po5
MLCVVFLYNKKSCFFIRNMMVENKYYKRAFYCFFFNKSFTRNEPIHLKQCSNRVFGCSKRG
>contig-100_68_-1_po6
MENLHRYLLDLLRYRLALIFQQ
>contig-100_68_+2_po1
MSLQVVQRQQFFCFQQSTSVPPCLYSSSFR
>contig-100_68_+2_max_po2
MSSSQFDRDHINQGRNTQSHLKGNSAHHGVHSNPGVLGQR
>contig-100_68_-2_max_po1
MALGVCKQLTQSIHSKFLFISQRRVEAKVFKVIIQIIISPTRRQIDFFLYSSLGLFFGLTGRDDFRHNRG
>contig-100_68_-2_po2
MKLFDSQAHDLLRVRTEDVGTHCFGNRASGVRSNTTKQVIIRRFLGGHECDDAG
>contig-100_68_-2_po3
MIQQEQEFLHQERQVLDNVRS
>contig-100_69_+0_max_po1
FCYNLIHTNNFNKMTSRSEETKGSIPFGEPVANDPFSQLQQPSSKESPSKNVADASVLFNDNNDSADFFSNQPSNASTNFFNQQQAVTPESFFDHLGRTSSAKSQEYVSQQPTSLIQAYEPSYTYDQQAPEQNQWQQFDPNVHYYYDEQNVVHYYDPNTNQEYDMSQYGYDYQYDAQYYSQEGYNSNAYASVAGQDQSTQQATVNHYQPDALALAQQQYTSSAQEGYDPNLYAANPTGNHQIQEQQQYSSVQEDYNPNLYSSDPAVVPVDNQSQQQQHNPIQKTFDASLYAANPVDIQQPQEMQQYTSIQDNYNPNMYTANPTDNQQSNYQQQEQHAAIQDSYDPNVYAANPMDNHQSDYQNQQPSQQQQQSYSSVQDNYDPNMYTANLESVPVDSQQRHQSDEQQHAAVQESFDSGLYDPNQVVNTLADNQQQSDYHQNQEQQQQQQQQQESSEPKTFAATPAIVSVDKQQADYQQHYNADVYNSENYTTNVFDQQDTVFEDLQSSKDAQVDQNIVSQNSHFTVSSLNENNDTANAAVFDVSSDEPATTDNTMYASQDLNHKEVSQSNYNPELYSIDHKSKTKQEEKGIQLQQEQVEDNQVSPDDVMYFNYQDQTYSPNGFNTHPISPDQQELRTDTPTALVDLNGAPFVEPTVHQGPESQFAEIQLAPASSYISNDATTVPSTTETSQPDLVAYSSGTEQVKSEQSDYPNVEQLNAYEPLTGDSQFEEVQFSQLYKPAETTARAISPNPLPNRVTSPFGSSPFSSTTKPPERILSPPSSLNYGRPSLDHASPRSSLDRSFTDRVASPALPLIPCPDPQCEGENKPKAKFCCECGRPLAGLSRSNTPFSRTATPFAMSEAVQQRNPMDDKKEAMIASLKNFVGHSVLFDTSITVEQKKAALISYVEGRINEFSNEDSKCLLWKIVKLLIEEDGVLGESKQLDDSIVSLLGSAKESDESGLLDQLEGFLLKGDREGACQFAMDHDMWDHALIISREGDLYKQVVSRFMDRALFSSSAQWMPQTSEDKKYLRILYSLFSGTDMVTQLVRNTVEENSSVSKETLKDWKVALSLILANRTNGDQAAIHGLGNALKQCELVDESCICYILSPETSVLSGLDASITDASYTDLDLFYIAELYDFAIKDGNTPSLQTFKFIHAWWLADLGFEQESQAYCESIINAIGSNDHSMFIERFKQVSHPLLESTSENIASLLNKSTFDKLIDTIENKFKVNNYGGYSTSNNYYSNQTPFSYGQDAAPEQSQDTANQNAYDYGYSYGKSYTPAADTSYTPAVDTNYTPAANTSYQPVHTTTATSYSPVDTAYQSSGATNAYQNDDDDLGFGNSSTKKNRSTSEQQPSDESEKKETAPKEEPKKEQEKSSGWGLFSLFSRKETHSTDEKKPVKANLGQESSFYYDEEQKRWVNKLNDTKPVAATPPPPPKAMTPQPQPSATMSPPSNSLGPNPSSVPPRVNSAPISSPLSSSAPPAASNTPPIGNNRRAGTSGRKPMRSRYVDVFNSQK
>contig-100_69_-0_po1
MGFFSGKERKEAPSRTFLLLLLWFFLRGCLFLFAFVAWLLFTSAPILFSRGVSES
>contig-100_69_-0_po2
MHRLVTCISSWGVVCINSWGVACISSWGVAFPITITIVVSILICSIL
>contig-100_69_-0_po3
MIIGSNRVYNRFTISLRLLLKA
>contig-100_69_-0_po4
MVPHIMIHCKLTCTFSIPFQQKSFQLI
>contig-100_69_-0_po5
MNCRFYKWSTVKINQCSRRIRSKLLLIRAYRVSIETVG
>contig-100_69_-0_po6
MIQVLRSIHGIISSSRFVTTHIKNGSISSIIILIQRRYSKMGVLRYNILIDLCIL
>contig-100_69_-0_po7
MLLIVCLLLVYRDNGWSSSKGFWLRAFLLLLLLLLLFLILMIIRLLLIICQSINNLIRIIKA
>contig-100_69_-0_po8
MLLLIRLVPLLTIYRYTFQISSIHIWVIVILDRRVRLLLLLRWLLILVIRLMIVHWISSIYIWVVAILYSGMLFLLLIIRLLVVCWVGSIHVWIVIVLYGCILLHLLRLLNIYRISSI
>contig-100_69_-0_max_po9
MVTCRISGIQIWIIAFLGRGSILLLCKSKGIRLVMVYRSLLSALILTSNRSVSIRVIAFLRIILSVILVVISILTHVVFLICVGIVIMDDILFIIIIMDIWVKLLPLILLGCLLVISVGRFVSLNE
>contig-100_69_+1_max_po1
MPQFCLMIIMTLQIFFLTNLPTRQPTSLTNNKLLPPSPSSTTLVEPLQPKARNMFHSNQHHSFKLTNLPTLMTSRHPSKISGSNLTQMSIIIMMNKMSSIITIPTQIKNTT
>contig-100_69_+1_po2
MDMTTNMTLSIILKKAITLMLTLLLLVKIKALNKLR
>contig-100_69_+1_po3
MPLLLHNSNILPRPKKAMIQICMPLILQVTIRYRSSSSIPLYKRITTQTCTLPILQLSQ
>contig-100_69_+1_po4
MPLYKIATTQMYMLLIQWTIINLITKINSHLSSNNSRTLLSKITMTQICILLIWKVYR
>contig-100_69_+1_po5
MSNSMLQYKRALIQAFMILIKLLILWQIINSSLIIIKIKNNSNNNNNNRKALSQKPLLLLQPLSL
>contig-100_69_+1_po6
MLMSTIQKITLQTFLTNKILSLKIYNLQRMHKSIKILYLKTPILLYLL
>contig-100_69_+1_po7
MQPLFLLQQKRLNLTWLPILLVQNRSRVNKVIILM
>contig-100_69_+1_po8
MHMNHSLATLNSKKFNSLNCISLLRLLHVPSHPTLCQIV
>contig-100_69_+1_po9
MVGHPLIMHRPEAHSIVLLLTALPLLHSP
>contig-100_69_+1_po10
MNLVFVISYHQKLLFYLDWMLVLLMHHIQIWIYSISQNYMILLLKTETHLHYKPLNSFMLGGWLI
>contig-100_69_+1_po11
MVGIAQVTITIQIRLHFLMAKTQLLNNHKILQIKMLTTMVIVMGKATPQLLIQATPQLLIQTTPQLLIQVTNLCIPPLLLVIAQSIPLISHQVQLMRIRMMMTI
>contig-100_69_+1_po12
MYLIHKNNFEIKFILSHYVIRGDIASSI
>contig-100_69_-1_po1
MVAEGCGCGVIALGGGGGVAATGFVSFNLFTQRFCSSS
>contig-100_69_-1_po2
MNLKVCNEGVFPSLIAKSYSSAI
>contig-100_69_-1_po3
MESSNCLLSPKTPSSSISNFTIFHSKHLLSSFENSFILPST
>contig-100_69_-1_po4
MLVSKRTEWPTKFFRLAIMASFLSSIGFRCCTASDIAKGVAVLEKGVLDRDKPAKGRPHSQQNLALGLFSPSH
>contig-100_69_-1_po5
MVLSVVAGSSLLTSKTAALAVSLFSFKEDTVKWEF
>contig-100_69_-1_po6
MAGVAAKVFGSELSCCCCCCCCCS
>contig-100_69_-1_max_po7
MSDVGCCETYSWLLAEEVRPRWSKKDSGVTACCWLKKLVDALEGWLEKKSAESLLSLNKTEASATFFEGDSFEDGCCN
>contig-100_69_-1_po8
MDPFVSSDRDVILLKLLVCIRL
>contig-100_69_+2_max_po1
MWSSFGWFISIQYAFLENSNSFCYVRGSTTAKSYG
>contig-100_69_-2_po1
MVVTWLLKAVAVASLPWVEGVE
>contig-100_69_-2_max_po2
MHLLDPLSTKILPIDLINLIHLIPLQNQEVKQWNHPIVYFHLKRHLLQ
>contig-100_69_-2_po3
MHDQGMADHSLKRKAGTGYVLVALLLN
>contig-100_69_-2_po4
MLVAVKHIPGFWLKRFDQGGRRRTRG
>contig-100_70_+0_max_po1
FFFPCIIMIFNTLKGNLLRNLNQQPLRLIFRCGQCYSTKTALDKQSIQFTSKHLKQALEKKDIVFYQAPAGVGRTFMWMYISAGVQLMFWGNLASLAYVAYAVKDGDEEDAPVVLAPQGKRMAIAAGLVSVGLGIATVMCLYPWRYVDKLLLLKGANTVRLITHARFIKSQQVKEYPINQLYCKQKVFTGVGKKGTDAIGTKANSSHVFLNAKGEKMAYMLDRKGSFMDSKLFDGLWYNNHKQ
>contig-100_70_+0_po2
MLPSTVTKKTDSKVIGNEPRQQAYKDFIKVSLQA
>contig-100_70_+0_po3
MVLYSFHLIFSRKNTFFCQDFLCQR
>contig-100_70_+0_po4
MSQSYCDSYTQFTQKLLGSGNIEIPVTINKDS
>contig-100_70_+0_po5
MYMIYLRQCFHCVKNRSRTAHNMREMMN
>contig-100_70_-0_max_po1
PEIRRDLRFEEAFFKILQSGLRSNDSLARKYSSYILKRVIDFTEKYPLTITNRSDWTTYFKWEADKSKQYSECWEDWFLLYDIMHESVIHLVDPVLPRFEILLNADNVMDATWWTLLFYRGFQNETASVKKGLLEYIFSRENPQTLNKMGVEQGFMFGALFKTVDTTALFAVPTQGALVSPFGEHFKSFIYRLVQSIKKEEDKVDFLRHLIHHLSHVVSSPAPILYTMEALAEVDHVHAWGPEELKSLRVLVDRHRNFNIPTTKQFLRKLGIAVTVRLAHTALLSFSDVAKTVSSLVNEYPVKVSSQEFKMIHYWLKNHVSKNKSLDSIRIGLKERIKTYVCELKSEDIPESVLRSQANVLARTSVFTVSTEDGQIDENQLLDLVAVFVDNLKNISSPDVLFARLLTLFEPLWVNFEVCFENKFDFMRAIQLDDDILLYILSRIDKKYLNKEEDNIIDEDVIDLYLSLTKKILAKEGILSRENKVKAIQNHYEQCIDLLKYRSPAVNANKEMSKPFHIRLLNIIYQAAADLSYFGLDYNDAIVSLIYGLQMKRTQEAIQERSWGDVIASFIRYKWELVETIVRYANIARNNNETKECFDPIELYEVAIDQLESASEMCGEAIISSFRPLFAFPWEKSADLVGRCVDLAIELMKENINQSKTFPLLIKAFINAIFQPELLSVPELNRNDGPVKRALNMVLETGDLKPFIVAQASKLLHDYWATFTPEACQSMQQYASEFAKLAVFGPLRDREDQKLEAAISLKLAEVEELSDAEGTAASIFNQNDYLVRVYMNNLLLRLDINNESHKAFANTLLDSFFQYMENDALFEYMYTSTVEHRLKLRISCSIILIIDLATEDKVDTYLETLFEITRKETVTSIRCYLEWAIVKLLSRFPDRLSLYYKKLSNPEHRPNYVISLLTVSFTLGQCLPESSLQGYFDEIFVRLLPWLITNHFTIRLFSYCAWQHNWKYCTERGYGALLENNKYLDCIGNFMKTYIDCIKFFEKIKSQFYMSRFDPVQDFNIEFIFRQMMTEFQVIDNEKIGSKAFVRVNPQIVERCPFQNPARKLIYTAADPTELIGVVEEQDENVPETVQTAEDVYQKKIMPWEMMLETDMDLTKNLVKKNRRRNDLIVVASLVDRLPNLAGLCRTCEIFNASQLVVPTLKIKEDIGFTSVSVSSERWMPMIEVAENDVATFLQAKREEGYTICGLEQTTTSATLGDYAFPEKCVLLLGKERQGVPANLLQMLDVTIEIPQYGITRSLNVHVSGAICIYEYTKQMQWRQQATVNQS
>contig-100_70_+1_max_po1
MSSLIFSVGTTSCEALKISQVRHRPAKLGNRSTKLATTMRSLRRLFFLTRFLVRSMSVSSIISQGIIFFWYTSSAVCTVSGTFSSCSSTTPMSSVGSAAVYINFLAGF
>contig-100_70_+1_po2
MSHGSKRTKISSKYPCRLDSGKHCPRVKETVSSEMT
>contig-100_70_+1_po3
MYSNNASFSIYWKKESKRVLANALCDSLFISSLNKRLFI
>contig-100_70_+1_po4
MLAAVPSASDNSSTSASFKEIAASNF
>contig-100_70_+1_po5
MALINALMSKGKVFDWLMFSFINSIARSTQRPTRSALFSQGKAKSGLKLLIIASPHISDALSN
>contig-100_70_+1_po6
MLSSSLFKYFLSILDSIYNKISSSN
>contig-100_70_+1_po7
MALIKSNLFSKQTSKFTHNGSNKVKSLANKTSGLEIFFKLSTKTATRSNN
>contig-100_70_+1_po8
MNDLKCSPNGLTKAPWVGTANKAVVSTVLKRAPNMNPCSTPILFKVCGFSREKMYSNKPFFTEAVSF
>contig-100_70_+1_po9
MTLSCIMSYNKNQSSQHSEYCFDLSASHLK
>contig-100_70_-1_po1
LKYAETFVLKKLSSRFYKVVYEAMIHLLESIHLIFSSV
>contig-100_70_-1_po2
MLISLEIIMRQKNVLIQLNYMKSL
>contig-100_70_-1_po3
MIIGPHLPRKPVNPCSSMLPNSQN
>contig-100_70_-1_max_po4
MSSHYSLFLSPLDNVCLSQACRDTLMKSLYACCRGSLPITLLSVFLVTVLGSIIGSIALNEVMAPYLRTTNILIALETS
>contig-100_70_-1_po5
MYQRQCKLQRMCTKRRLCLGK
>contig-100_70_-1_po6
MLFLKNAFCSWGRRDKVFLQIFYKCSM
>contig-100_70_-1_po7
MYMSVVPFVFMNTQNRCSGGSKRLSINHRLFYYYCL
>contig-100_70_-1_po8
MNRACVMSRTVFAPFNKRSLSTYLQG
>contig-100_70_+2_po1
MDIFLQFVDLLEQMLSILFFHCLLLGIRSSFGEK
>contig-100_70_+2_po2
MHHFPYTGKKSLKEYWQTPYVTHYLYPVLIKDCSYKHAQDNHFD
>contig-100_70_+2_max_po3
MKLLHHPMTFLEWLLEYASFVNHKLEKQLRRYNPNQNKIGQQQLGI
>contig-100_70_+2_po4
MKLSRDIHLQVKKQSLLRQKMKGGQYEPILL
>contig-100_70_-2_po1
MLSRMGYCQASLSISRQIVSIL
>contig-100_70_-2_max_po2
MSISKSCEKINIHSCRSYGAHWSRRRTGRKCTRDSANCRGCVPKEDYALGNDAGDRHGSHQEPCQKK
>contig-100_70_-2_po3
MRFALGEGETRCSCKSFTNARCNN
>contig-100_71_+0_po1
MLAIYMSPFHIQIHIVLPCEEESP
>contig-100_71_+0_max_po2
MQLGSAARPSEDQSGLPCQIHNDRISSMVIRLTRTQG
>contig-100_71_+0_po3
MPSFAQFLFAQINEASRYESKACLR
>contig-100_71_+0_po4
MKLPRFLQLLLSNHWKPLGQASFPKTPCLLIYCGFD
>contig-100_71_+0_po5
MPVQLQIQKDTMGSFRCLKAYNE
>contig-100_71_+0_po6
MPQDYMPVYCLLEPKHHTDHHTLPN
>contig-100_71_+0_po7
MQLFQQFPIKSLEQTKGQLMLSLQLVTLL
>contig-100_71_-0_po1
LFENASNINSHSRTCCFRRILG
>contig-100_71_-0_po2
MACNCKGSQYGLGQHPAEATSCCLCCL
>contig-100_71_-0_max_po3
MASMVKSSTRKAAYYLGLQNLVFGCLVPFKLGQSHICGC
>contig-100_71_+1_po1
MVRLFSQMNLPVSVFPESKAIHFFSI
>contig-100_71_+1_po2
MIFHDILHHLGFIIFDNSRQFHDRVGCCCFKSVKYGLFNK
>contig-100_71_+1_po3
MYFGPFLALLFYVNVNDRNTGQDG
>contig-100_71_+1_po4
MYAKWIGVRGQDVRITSCSYIGLTQNIIIKVQLWIKLIVVCHLLHNSCLLR
>contig-100_71_+1_po5
MINKGYDCKTNRYGTFDHCLDFIYYSIE
>contig-100_71_+1_max_po6
MQLSRISRFQNLHNIRWPAMISFVFFNIIPPGNKRCLRTIPHIKYTTNNITFSLPFGKYRICDEFNGLFRTKSNVLDGLDEFFFRPQYT
>contig-100_71_+1_po7
MCPRRRVLLNLYKFINKFIIICFVA
>contig-100_71_-1_max_po1
FLKMPRISTAILGLVALGVFLVKAESPTVDLTLVAPWSAPDFLLEIAETVALSNETNYYKLIDELVQIQQNASSWTHQEIYNKAVERVTILDKDDVNFFKLSLALHEAAPKIEAYNQYYQQAILPSLVEYDDQCDVWVQVDNKQACSLEALIEVLKNTNSESVNHALLPFDHIVRPMNERPQKTLVLYTNTFSANFNEFYTWLKSKVEDQDLMFVIRYKPSSTEKTPLYLSGFGVELALKKTDYLVIDDRDDKSENTIKEKISRKTNQNLFEGAESTNIEPLTSSEIQSLGLKAAQYIARSNRPLETMSHLAQDFPKYSKSVSALELDTEFAQEVLRNQRFAVQGGSNAVWVNGKALEMNQIDPFYLSRILRSEKKLIKSIQNIGFSSKEAIELITDPVLSEGEGKGDVISGIFDVRDSPETPFITWWNDIEKDKRYHGWPSDIMEILKPTYPGQLHPIRKNIYSLVLVEDLASQESLNRIVNEIQAMIKRTIPIRFAIISFVDHDDSATTLAAQALHYINQNHSKSAGMEFLETMLDLMASNGLTRATEEIVEVSFLHATKEFEVEKLSFKEAIDAQKPFTAATREFMSRMGIKGLGSKEGIMFFNGKLLEFNEDKPWIHTLMPHLSEQTRIVQKMAYNDEFDPKLNFYDYILSQSNVATRRNPYILTSHANPLRIHTFDTTTELLELKYFQSENSTIPSVNFWVVTDFDTLTGLKLATEAVLFAESNPKVRIAFVHKSSRFNIQLVKDSTGPKFSDVFCKLIHSDETTLSTIKDILQNTNLPSETSSNNGEMNIQSEFEPLPILPGIPIIDIDVKEQGQKWSKIHTALQKDGLESDFIGVVMNGRVIGPLSLDDNLQFTKQDFDMLFEYENVKRISLVEQAILHRLEATTADTIMKLTAIVENDKAQVVQDVMEDHVPVNRNKVYENIDAADHTRIVAGDVDNTFLEIGLILNPLSEMAQKLAPMVQTLSEMEGVSVIVYLNPVSELNELPLKRFYRYVFDKEVHFDPHSGEQQIPTAYFANLPTDPLYTLGVETTNAWHVTVKEANMDLDNILLKQQAAVSAVYELQSILVEGHCLDSVIKSPPRGLQFELVSFGSEKRDTLVMANLGYFQLKALPGLWRLGLREGRSSMIYSIQDVGANGKWNWSAQGDQSDVLALTSFEGLTITPLVHKKPGMENEDVLEPSQPKEKEASQSGLWSSINQKIFGKKQDKSLTVTKSDNAEINIFSVASGKLYERFLSIMMASVMKHTQSTVKFWFIENFLSPEFKDFLPHMAEQYGFEYEMVTYKWPAWLRAQQEKQRTIWGYKILFLDVLFPLSLDKVIFVDADQIVRTDLKELIDMDLHGAPYGYTPFCSDRKEMDGFRFWKDGYWKVHLGEKPYHISALYVVDLVRFRQLAAGDRLRAQYQQLSADPNSLANLDQDLPNNMQHIVPIYSLPQEWLWCETWCSDESLKKAKTIDLCNNPLTREPKLDRARRQVPEWENYDNEIDELRKKVKTMSPSDFEEKKRPLKDEF
>contig-100_71_+2_po1
MMERNLSYNLPEATENILISALSDLVTVNDLSCFFPKIF
>contig-100_71_+2_po2
MPGFLCTRGVIVSPSNEVKAKTSL
>contig-100_71_+2_po3
MDDRPSRKPSLQRPGNALSWK
>contig-100_71_+2_po4
MTKVSLFSDPKETSSNCNPRGGDLMTESRQ
>contig-100_71_+2_po5
MLSKSILASFTVTCHAFVVSTPNV
>contig-100_71_+2_po6
MTSCTTWALSFSTIAVSFMIVSAVVASSL
>contig-100_71_+2_max_po7
MACSTSEIRLTFSYSKSISKSCFVNWRLSSKERGPMTLPFMTTPMKSDSSPSF
>contig-100_71_+2_po8
MSMIGIPGKMGKGSNSLWIFISPLLLLVSEGRFVFCKISFIVERVVSSE
>contig-100_71_+2_po9
MMPSFDPSPLIPIRLMNSRVAAVNGFCASIASLKLNFSTSNSFVA
>contig-100_71_+2_po10
MIAKRIGMVRLIIAWISFTILLSDSCEAKSSTRTKL
>contig-100_71_+2_po11
MSSMASLELNPMFWMDLMSFFSDRNIRER
>contig-100_71_-2_po1
MNLYKFNKTRLLGHIRKFTIKLLNVSLF
>contig-100_71_-2_po2
MMSTFLNYHWLYTKPRPRSKLTTNITNKPSYLVW
>contig-100_71_-2_po3
MMIQLLPWQHKLFTTLIKTTVNQQAWSFWKRCLT
>contig-100_71_-2_max_po4
MEESLVLFLWMTISSLQSKILICFSNMKTSSEFHLLNRPYFTDLKQQQPTRS
>contig-100_71_-2_po5
MKISMLQTTQELLQAMWTTLSWKSG
>contig-100_71_-2_po6
MYLTRKSTLILTRASSRSQLHTLPICLQILFTH
>contig-100_71_-2_po7
MSFRVSLWKVTAWTLSSSHPLEDYNSSLSLLDQKREIP
>contig-100_71_-2_po8
MKMSWNHPNPKKKKQVNQDYGLLSIKRFLGKSKINH
>contig-100_71_-2_po9
MAHLMVIHLSVQIEKKWMALDSGKTDTGRFIWEKSLTISVHFM
>contig-100_72_+0_max_po1
MKQSVNIGPRLQMPTCHLLAFISHNETVVVQSPQRPVSLVLEQS
>contig-100_72_+0_po2
MKACDLTLPPLYQRMLIVHSGFVI
>contig-100_72_+0_po3
MKKEVDTVRFRDRSRARFTRKMKSCRERPEWS
>contig-100_72_+0_po4
MAVKRMMFGSRIWMIHWTIGVRIMRSVKSIDVWH
>contig-100_72_+0_po5
MINASIWPSAKSPKRRVWLNRRL
>contig-100_72_+0_po6
MTCLKMFVYKKRVFVRFVSLPWVKG
>contig-100_72_+0_po7
MNPCHKWDLSQTSTVLQVLIM
>contig-100_72_+0_po8
MKCLINSNPLDTVAPLQMCHFHLLHHPLA
>contig-100_72_+0_po9
MNLWIGSDSLFNCWRRSLCSIGI
>contig-100_72_+0_po10
MHKSSCMNLVSLPLRFLLNFQVKIVMAARHLCLLLIQKA
>contig-100_72_-0_po1
MEHKLLLQQLNKESEPIHKFILCH
>contig-100_72_-0_max_po2
MISNRNIPHQQLIQNALRCRYINYPFTHGRLTNRTKTLFLYTNIFKHVI
>contig-100_72_-0_po3
MYFLLHQFVKQLSSYRSSKASKSLIR
>contig-100_72_+1_po1
FFSPILNDTCSYYFYYNTRFRGQRLCFEKRSGDS
>contig-100_72_+1_max_po2
MLREDKGNCRMVKRKDNAGWLYGWLGRGRRHGLSYSYSL
>contig-100_72_+1_po3
MHCSVINPVDCYSSNYRPKNYPSGSVVHRIKQSGC
>contig-100_72_-1_po1
MFELARFISICAMTAFIMPSGSTGDTGVLPPSLF
>contig-100_72_-1_po2
MDIKTSTATLLDSVDNTSRWIVLRPVIR
>contig-100_72_-1_po3
MRRSYCMTSVSILINKESLFSSLRIIWFLIYNSTTVANFSSISQWSTNSFSNN
>contig-100_72_-1_po4
MTRPYFFLVGISEIVFLLSLASLGRIMREDGAEGESDTFEGVRPCREGCC
>contig-100_72_-1_po5
MTSLCTFLCKLLAPCCDDAGKPSALETEEGESGGVLFSEFVTLEKALEFGNPIVEVRLWLVCKVASTTISIKPSG
>contig-100_72_-1_po6
MSEIGPICDMDSSQASAGTGK
>contig-100_72_-1_max_po7
MSSSKDRKKEPVNQTKAIWVRSLILVNIFTASFIAVCLATPAFWVIWLMAKLTRLSFKTVTLIDSSLLPTFLRHLPNAIRRST
>contig-100_72_-1_po8
MAEGSNRKPSSIDLTDTFKKVA
>contig-100_72_-1_po9
MTVRARETLGVGVTGPPLFRCVK
>contig-100_72_-1_po10
MLLTPSAQPTKGSWTPGPTEANLRIEIGNNCSLDILLISSARRCSVKDFEYK
>contig-100_72_-1_po11
MIFTCFFIMSTTASDNPRFGSVKSPKIGCIFSCTNLSNN
>contig-100_72_+2_max_po1
MTPVPTISITTPDLEDKDFVSKSAAVTPEIAPEPDTTSESGDKESITELEIPDSIVNEETTKKKTLQSFYQKKSIFLTGATGFIGKAVLWKLLHSLSDSVDKIFILLRPTRTNQNSPEGRLKDDILSNKAFTSLRGSIGAQLFDKLVQEKIHPIFGDLTEPNLGLSDAVVDMIKKQVNIIFNCAGNLDGNESLESSVKINTLGTLELLNIAKQCESISAFVHLSTLQSNSDEKYLLPLKPDHSAADNLQDILDQQEPVEYKPLYNNAYLYSKSLTEHLLADEISKMSKEQLFPISILRLASVGPGVHEPLVGWADGVNSINGTILLTSRGTKAIHPQFGDCMADIVPVDYVARLVIGCPTTLCIPTDFKVPTLPSNNQNTLKGRKRSSSQASRMSVRSSHFQPQRLSDLPEIHSLPVIYQISMSHKRPLTWSLGYETIRQYWTKATNANLPPSSLYFTQRNSGGPVTPTPSVSRARTVMNSIKGYYNTPSPSTSTSSTEPIIVSPSASTEHPSKRSFHRVSRTAEKAAKLANGGGLIYYNENHTMNHHATFLNVSVRSMDEGLRFDPSAIVPEDADSTFWIRYLTNASYGIHHFVCQETGNIRLPTPIYGWSCAIQLYQDSMMSDEEGGGYSTVQRQVKSSLYTQDEIMQRTSRMVMNIKTTVLQNKHNGSKADDVWLTDLDDSLDDWCQDNEISQVDRRMALGKWRKKVGSNDESIKVTVLNDKRVNLAISQITQKAGVAKQTAMNEAVKILTRMSERTQMAFVWFTGSFLRSLLDDMFENVRVQEESLRAIRQSTMGKRVVYIPASKSILDQLLVWYIAIRYHLPVPALACDESMSQMGPISDIYRLAGAYYVKRDKTKRSPLNSAVTAAYTQVLLKEHGALSFYLERSRSRTGKFQDAYPDGLIDMVVEATLQTNQSRTSTIGLPNSNAFSRVTNSENNTPPDSPSSVSSAEGLPASSQQGASSLQRKVHKDVIFVPINITYENVPELPYLIDEVLDQQQPSRHGRTPSNVSLSPSAPSSRMIRPSEAKDRRKTISEMPTKKKYGRVIFGVGPLISVQELVDQSSNQTERFESELVSNITREIQGSQRKGLVVSIVSIVSSIILYGRATQGVCLGKIKEIVGWLRGKITQDGYTAGWEEGEDMDCLIATAFKLLDEAKNIIVEGKEMNDDTNIRVNDHADNVMILSYYANQMVDVFLLDSFFAIVYLSFSEHSVAEDEFMDRFRFLVQLLEKEFVLHWDIEEKFATVVELYIKNQMIRKEENKLSLLINMETDVIQYERLMYLASLVYPTVDSYWITSCSLSALEAVPMLPRCIVPLLTQWIATHLITGRRTIHREVLSTESSRVAVDVFMSMGFLTEIKAKEKLSPDAQILLHEFGIPTSEILIELSGQNSDGGKTPVSPVDPEGMMKAVMAQIEMNRANSNMVDLCQQIDSYRLGAASQREAFQNAQVFQKCLKQIKGILDADVTSIVKKRQLDLPEDEANLAQLIYSLLASSVPAGDRAAKARALRRISEAYNLR
>contig-100_72_-2_max_po1
MRGKQWQRRNLVRIHPPFDLHNRTISSHYLRDHLRVYLYHHSFLSLQQ
>contig-100_72_-2_po2
MVQKVKVTHLKGCDRVERVAVDQALHQSNKEAQVHFHK
>contig-100_72_-2_po3
MMLANLQHWRQRRANQAGCCFQNLLLWRRHWSLVIQ
>contig-100_72_-2_po4
MEVNIFHPSLTEVWINEQRQRLIHIV
>contig-100_73_+0_po1
MIIPIFYWTCRNPKFGHNNSSRVSKFWPISWQSRRFIG
>contig-100_73_+0_po2
MIFQLGHDVSTNLESKVFLSFVMNHKPVITCGVR
>contig-100_73_+0_po3
MLISIYTESDLSERRSGYSSHVII
>contig-100_73_+0_po4
MNKEFDTTNKFTTFISRVISKIAC
>contig-100_73_+0_po5
MYNHPFFVFNNFKLKTVIWSTDEFKVDRNV
>contig-100_73_+0_max_po6
MYQNTTFNKHWVFLGCWCIRELQRSLNRFKNNMNRLCGMSIQWEHNTFSCLFKNDVALFGSI
>contig-100_73_-0_max_po1
TLSKEAEEEIENLEQKLKIAKRKAQPDKVEKYLRKLAKLKNLDQGTTKPSDEANALATPPNSTSSISSVSLNTTKEGNVIFKKTAESVVFPLDAHATKTIHVIFKPVQRPLQLSDTPAPKENPMFIKGRILVHEYKNTDVCKSIMYTANVFADEASYTDALATTEKDIDKGSLKTENTSASIVSGHSTTHAHSPTELILTETATAGEETPIANEDYLKLERDFFDGGRIEINQKMLFYVRMTNESDIPIDFEFISAPNDSFQFEVVKDEEGMVIHPRETRKISYALTPSKVGKQTYTFSVKNKCTDTLQSFTIQCLVHCATYLDFPSLDGEANGVLDLGFSYVDPGSKYSQVTPLLVENKSGQDIYITCQSNLSHQVLIFMDEAGERGLVEMMPLKRGGMTTVWVAVQPNLLTGYLGNNSADECRELIGGIKFFVHEKDEKDDNEMLLMLTQTVKFISIIGQSHLEISDKVINLGHTDLLNKDFYGAFTIRNKSGQLPLDYEVECITRNIELDRRGGTLNGWLGNKIRGDAGLCNHIKAKSDTDNHHVNPEVSSSRRCSYDDMAAVATSSFTQITFRVYAYQHGFLNEKLIVTNKRNSQEVFEINVRLFVDCKKLDAWSLPSKKLLQSALPTNHTSCMADDQTEHLEADPLPMIKWESIYVCPFLEQDKAPTLQLLDLSEQDATRHYVRELDIANTSGQPMQLVVLSDIDIAASWTVDADKVKTVAVTHKNPAFVQRSSQFALQPGQRVRVRLHSPSADKLDEEGHSLALQGKSGSLKGMMILYDARQDLELLALELEALFCVSRTELSVECINLGKIGHSTSYKPARFEFQIHNLSDVPATYDIQGPRFVKFTPLDKNGVALKQKTFYIPSRKTQRIEGLLLPKEMPDQSSGLHHMEVDIVNLRNNSNMMHLQLKALMTVFELRFERLSSNGELLLPTLHHPIALPNTTCDNWFVIHNKTEEDLRFEIGADIVPELKDHVYLDVLSRYTNSPLKGDIAIGPLGSIEVRVRASPNESSRLPRNRPEFTDPAGIIMAKLWVTTRPIEDGYDHEDGRCKETILVRCHLEEKATFILNEQRLDFKLVTYYQENDGGEDLTDSACMPESLPFTIINHATKVPLRFKVTVEGPAEFPAHEIVQITGLDEEGKGIVNPGDQLTLSVAISNPKESMPGQLKIHVDDLDALGDSRQTVSMYVTEIVWDL
>contig-100_73_-0_po2
MVSGRPCKNRILLGGKYSSGI
>contig-100_73_+1_max_po1
MRGQAFVAYPDQENAEKAIKELQHFVLYDKPMVVQYARTKSDVHAKKDGDYETHYKMRLARKEEVSKMPLPGSHKPTFRAGKTASKSKVKGSNYNPTAHIPDEYLPPNNILFLQGLPETITQQHLIDLFQRYSGFKEVRMVPAKKSIAFVEYENEIQSAVARAELSGHSLGADHVMKVTFARK
>contig-100_73_+1_po2
MVNGKLSGIHAESVRSSPPSFS
>contig-100_73_+1_po3
MPPRFKGIISTKPRSPASSMNIKTWCDKLL
>contig-100_73_+1_po4
MMLLQTSVFLYSCTKIRPLINIGFSLGAGVSESCKGL
>contig-100_73_+1_po5
MTLPSLVVFKETDEIDEVELGGVASALASSEGFVVPWSKFFNFANLRKYFSTLSG
>contig-100_73_-1_po1
RSQKRLKKKLKIWNKNSKLLNVKLSQIKLRNTCANWQN
>contig-100_73_-1_max_po2
MLMPQRRFMLFLNLFKDLCSSLIHQHPRKTQCLLKVVFWYMNTKIQMFVRASCIPPMFSLTKLLILMHWQLLKRISIKVA
>contig-100_73_-1_po3
MRTLQPNSFLRKQPRLERRRQLQMKII
>contig-100_73_-1_po4
MNQTFRSTLNSSVLQMTVFNLKLLKTKKGWLYILGRQGKFLMR
>contig-100_73_-1_po5
MNVVNLLVVSNSLFMKKMKRTIMKCCLCLLKLSSLYLSLGSPTWKSQIKSLI
>contig-100_73_-1_po6
MLVYVIISKQKAIQIIIMLILKYQVVGDVHMMTWLL
>contig-100_73_-1_po7
MKNSLLPTKEIVRRCSRSMYVCSWTAKNWMLGPCLRRNYFKVHSLQITHPVWLMIKQSTLKLILYR
>contig-100_73_-1_po8
MVLHLNKKHFIYPLERHSVLKVCCYQRRCLINPLVFIIWKLILLIYAIIPT
>contig-100_73_-1_po9
MVSFCCLHFIILLHYLTPHVITGL
>contig-100_73_-1_po10
MNLLDCQEIGQNLLTLLELLWPNFGLRHVQ
>contig-100_73_-1_po11
MRRRYHYGSKSLWKGLQNSLLMKLFKLQV
>contig-100_73_+2_po1
MLHHLLVSLIQPCLLLLLLLSLVPHHQLLNRKQITVFLWTNNL
>contig-100_73_+2_po2
MLALNQTYMQRKMAIMKLTIK
>contig-100_73_+2_max_po3
MNICLPTIFCSYKAYRKPLLNNILSTYSNAIQDLKKYVWFQPRNQLHLLNMKMKYNLQSPEQSCLATPLVQIMS
>contig-100_73_+2_po4
MPLLLLQCSLKAQWQYHLSKESWYSGIIHPNIHDLSTRARCQHQSRIEGLPQFCYESQTSYHMWC
>contig-100_73_+2_po5
MLPIQEPVVLDLDVRHIKSSCL
>contig-100_73_+2_po6
MGCEVEHAHVVQVEEQTDYFVARKQDSCVSPRLSLLYLHLPSN
>contig-100_73_+2_po7
MFAFQLYWVSAHKKFSLSPEDV
>contig-100_73_-2_po1
MQRNDSCSLSLRRESYVYFERTTIGL
>contig-100_73_-2_max_po2
MYARKLTIYHNQSCDEGTTTVQSHCGRACRIPCS
>contig-100_73_-2_po3
MICTKGVARQLCSGDCRLYFIFIFNKCN
>contig-100_74_+0_po1
FFFHFFSLPIFFSLKKRKKDLLKSNLYAWRLINLINLNRHNLNNEDLVVQQRNGNIIIDMVKITDLITL
>contig-100_74_+0_po2
MLILQETIQQIVTVLLVHPPLIHNHHHNHHHLGDKIYIDMNRWSILILVSHNPIFLMILFAATATLAII
>contig-100_74_+0_po3
MMIIMKKNMKWRIQTQIMRITLPFILLQHLLRPQQQLLPMLFWILTLI
>contig-100_74_+0_po4
MMMKIMKFFWFIRKKCYNSCLITTREENK
>contig-100_74_+0_po5
MVVEPIVICKIKPSVSVRKCYFSGRRMKKKNVNFERKQKRKLLIG
>contig-100_74_+0_po6
MKKRHNLHLLVCLHLSHLSCLKMSSTRNLVLQISERLILTRKMRPY
>contig-100_74_+0_po7
MLWPNSAKRQENLTKALVKDVSLLVMM
>contig-100_74_+0_po8
MNKASTVFLLMKWAWERLFNQFPCWLTLLKFTTFGVLFL
>contig-100_74_+0_max_po9
MKRKRSRAQPVLDGSSCLVSTAVTVYCSRVLLFKTVCKSFGRCSTLSCRHCSTHMKNLVNGSQRILKAMLKTRAH
>contig-100_74_+0_po10
MFKLHYRSVTLVTRGIYQKKPHSIVLTLLQVPSNFIFPKDFIVMEAF
>contig-100_74_+0_po11
MVHLKYLIDVIWCKIGRQDLRFSFFCLVRELVV
>contig-100_74_+0_po12
MKRKRRSLLKNRNELWVMIQRLLLAHPM
>contig-100_74_-0_po1
MSSVHRLLIHCRIPVAVIKDNCICSSQINT
>contig-100_74_-0_max_po2
MANVAVAANRIIRNIGLWLTRIRILHRFISMYILSPRWWWLWW
>contig-100_74_-0_po3
MSIHRVIRSVILTISIIIFPFLC
>contig-100_74_-1_max_po1
FLFFYFSQPVNEILVLGLPILVPFVFFTGVDAPLDSSSKNVSSPALKSRSTLDGLRAGVESSPIARFDFLVGFFFCVSSSSAFRFNCCCNLSSSSSSSNNNDTISLGLKSTCLNSPPEITTF
>contig-100_74_-1_po2
MKISGLVCQSCTISRLSDILDEPSKRRYLYCL
>contig-100_74_-1_po3
MDGTFIDENPCPEAGTVIIPDSDVRTTVDRLAACSGASLLMYLSVPKKHDRVFILNSVSCFSRRNEISSQIASTGTALTAGE
>contig-100_74_-1_po4
MVKGEVGEFVSDIKNMAKVLLAEVGSC
>contig-100_74_-1_po5
MYSLSQIFIKLSKYFVSNPALVWGPTVFKMPPSR
>contig-100_74_-1_po6
MLTSSPAAIRLSRAPWSNSLVFSRCLAKAFCALSLAFSFNTASSSSSKSTVPISVTPDFSSSSS
>contig-100_74_-1_po7
MSFLTMFAQTCFLSISTLRSPVCLMSWKSISESEECSTISSYPLYFDFLRFLAFIFRLSTSPFGIRVPYRFSYSCSRPSFILPRVAASFFSYSSITCFPLLWLLSMNCNISSL
>contig-100_74_-1_po8
MRFNSSRIISARDLVAVLTFSTSLKSSSIDDSLSSLCITFGFISK
>contig-100_74_+2_max_po1
MAFDQPNQSQQAQPEQRRFSSSAEEWEYNNRYGQNYRPYYPMNAHPPRDYPANSYSATSSSTTYSQSPPQPPPSWGQNIHRYESVEYPYSRQPQPNIPYDPIRSNSNVGHYLTTAEGPYASSNYERSNSNNNQPVIPPIMSISQLLSSDNNSERPAASAAAISPVHTDNTLPNNNENNSQRRNNGIQNLLNNDDNYEEKYEMADTDTDNEDHPTIYPAATSTTATATTATDAVLDTHFDIKPKVIQSEDSESSMDDDFSDVEKVNTATKSRADMIREELNLMSDDDEDNEVFLVHKEEMLQFMLNNHKRGKQVIEEYEKKLAATRGKMKEGLEQLYEKRYGTRMPKGEVLKRKIKAKNRRKSKYNGYDDMVEHSSDSDIDFHDMRHTGERKVEMERKQVWANIVKKDIPRMNRILSRVQATRSGNCKKVAQYCQKEVRRAATNGGRANRDLQNKAKRVSKEMLLFWKKNEKEERELRKKAEKEALDRLKQEEERREAQRQARKLNFLITQTELYSHFIGRKIKQDTEEDEETAQPAPSGLSTPLAPVLPQDELDEKSGVTDIGTVDFDEEDEAVLKEKARLSAQNALAKQREKTREFDQGARERRIAAGDDVSMALDDMNFQEPSSMGSGPEVKQPNMLMCQLKSYQIKGLSWLANLYEQGINGILADEMGLGKTVQSISLLAYLAEVHNIWGPFLVIAPASTLHNWQQEFTKFVPQFRALPYWGNPKDRKTLRQFWSRKQLYGKDAPFHIVITSYQLILTDVTYFQRVKWQYMILDEAQAIKSSASARWKQLLSFHCRNRLLLTGTPIQNSMQELWALLHFIMPTLFDSHEEFSEWFSKDIESHAENKGSLNEHQLRRLHMILKPFMLRRIKRNVQHELGEKIEVEVFCELTARQKALYRGLKEKISISELLEKATSLGDNESMDSLMNLVMQFRKVCNHPELFERGDVQAPLSFCNFSDSGHLSKETTLYCPYSSTSPIKFHIPKRLYRDGGILKTVGPHTRAGFDTKYLDNLMNIWDSEYIYQSQFSNEADAGFSFLRFVDVSPHEASYLSRGSLVERWVDHLSKREHRARRSFYQQDPTSASNTFAMFLISDTNSPTSPFTITPGSALDELTHISDKMIHQTRLFGQCYSPAVKAVPVDAICDDISFLREKQDTLFNMNTRSCFFGTDKYISKLAPEQAANLSTVVRTSESGIMTVPASGHGFSSMKVPSMKDVILDSGKLATLDKLLEKLKSEDHRCLVYFQMTKMIDLFEEYIAYKQYKYLRLDGSSKISDRRDMVQDWQTRPEIFIFLLSTRAGGLGINLTAADTVIFYDSDWNPTVDQQAMDRAHRLGQTKQVTVYRLITRNTIEERILQRAKQKDEIQKVVISGGEFRQVDFKPREIVSLLLDDEELDDKLQQQLKRKAEEDETQKKKPTKKSKRAMGDDSTPALSPSNVDRLFSAGEDTFLEDESSGASTPVKKTKGTRIGRPRTNISFTG
>contig-100_74_-2_po1
MNHPNEDICIVYRQCILQINQSSLSFESRQDNGDLLISIFLIIYPV
>contig-100_74_-2_po2
MKILHLLHLRIEIDKCIHYPRYSSNYPSILYQILLLYGAQLSLKCLHHDKVFWEYEI
>contig-100_74_-2_max_po3
MVLESSYHPVPCLHHHQQRYVFHERLGQILLSFRAVWPKHFVRLAWPFLSIRPHLPRQNQPFRYL
>contig-100_74_-2_po4
MIRCLRFVSPLALYQSEYPKQHR
>contig-100_74_-2_po5
MCYLYELDLLRQQKRLVSLNCYPKKVIAI
>contig-100_75_+0_po1
MFISNTLYHPINIKATCSNRYV
>contig-100_75_+0_po2
MSKWFMKLISKIQHHTKYKYHTNSSRI
>contig-100_75_+0_po3
MTEHFTTEQLKKRITMEKQSQTQSCLLKI
>contig-100_75_+0_po4
MIQYLHLFSLWKQENMKERMKKSLLVQSIPEEIVN
>contig-100_75_+0_po5
MTNWILWISRLVVVVVVHASPKKMNQSAMFILHHLVTSC
>contig-100_75_+0_po6
MSCRSLKTRWYPIDLKSILQMLPLALMGMVILRFT
>contig-100_75_+0_po7
MMETMYQDGLWPEGTANSLLCTKN
>contig-100_75_+0_po8
MMKRYAKVRSCVRFYHSRISLYLVLPIISMRPRRVHLQSRICKDRWWP
>contig-100_75_+0_po9
MLYKRSLGSLAKSTRRWLQILTIF
>contig-100_75_+0_max_po10
MQVQQVYLIQSRQKALHDSQNLYVICLLKCLSLKTKRIGYEDKQLSFLYSRFLKAPLKGN
>contig-100_75_+0_po11
MVKHLSLKSLENQKKSYRQKKRPTEICPDGYQICLVIWLEGKMHVKEPEDYSQCFKISD
>contig-100_75_+0_po12
MNESFDPLHNLDKKVVVVLLQKYPLVYKQAAERWMVDGRVCSCRWYDHPAVLNSIVLS
>contig-100_75_-0_po1
FFFFIKCLWFIILCGLYVLCCCLCLCLCF
>contig-100_75_-0_po2
MLLLLLRQYNTIQHRRMVIPST
>contig-100_75_-0_po3
MALKVLMVTSFAVVQLTLSLHHLHLLCDLL
>contig-100_75_-0_po4
MFCHLSYVWKGKSRLPWWLRKIKT
>contig-100_75_-0_max_po5
MYVDLISVCFYLLLSPLLHSLHQGTRMKVDWSDPSFYCSYPKNS
>contig-100_75_-0_po6
MPVWARYDSARRAIDRSAEVVG
>contig-100_75_+1_max_po1
MVSKDSSPRTIISYLSRSCHSISCCPSHPTTSADRSIARLAESYRAQTGISHL
>contig-100_75_+1_po2
MDCGQKVQRILCFAPKTEGKLPSRQVDRVSCQMAFTQASKAVFGGKKN
>contig-100_75_+1_po3
MQKSGAACVFITAEYLCTWSCRSFQCGLDEFTFSPESAKIDGGHRRAN
>contig-100_75_+1_po4
MNPLILCIILIRRWWWFYCRSIRWSINRLLRGGWWMVGSVHVDGMTILRC
>contig-100_75_-1_po1
MCCAVVCVCVYAFKKEKSSAK
>contig-100_75_-1_max_po2
MQCRIHHFVITTHAHNRTWCTRRRLCTVSIFLGEFSDLFTQPLSDHVQNRGSNQNIVNICSHRLVDLANEPRLLL
>contig-100_75_-1_po3
MPIRANGSICNIDLRSIGYQRVFRLLQLILAFLILHLL
>contig-100_75_-1_po4
MRKMLFFYLPKHMLLYPVQFKS
>contig-100_75_-1_po5
MHRPTLNFIFFNHQRQDAIQQLSKIGNLGWFCRYCACRQGSM
>contig-100_75_+2_max_po1
MTNKIRLVTLFLFPLFSLFFFESGKYYIIQLTTVLVASITTLFFINTIVLYVYLKYLVSPNQHKGDMFKPLRLTHKSVWPRLEKLRQTENKPGQPTVVDIPEIDAAFDHLMKLVVRDFIQSWFQKIAAQEQSFPISVDRVIRSAVVQVTQRLQQTDLLHVLLNRIVPKLASHISDFRSAEIALRGKYLERSVTQSDELDLLLASQFRQGKLHAALTTGAVTTKPTEIAYLRQLLDRVLPLMIEKNEIQSGPVHVVIREILSCSVLQPIMDMLADPDFWNQTIDTYLGKAIIEQEMVQRLREVLNRHSSNDLGAQEEEEVMSFLDTNNKKMGLTSQLSSEFLGVVSEEEGTIKDKNKRKLGRRTFQEFLKIIQEEKNLLDLKRLRNDIDTELRKKKTQIAERDPEEIMDGERVQDVILYISRLEVAKKRVDKRISTLSGEAFNFKKSTTQLFSRKKSMSSHSNHGYSLHDILTNTSGLSYFMEFMDRRRDMVKLQFWLMVESFKNTIDDQKTFLEDVKMVYETYFKDTAPHKVQISHQLVTDLKGAIELAEPEEASFNDNINELRLKLYRIQQHVFWQIEKEHFPHFKRSDLYFKFLSSSTTKEDVISPSRRSLDDRTFYNRTIEEEDHNGKAESDSELSTKNIKASDIVSNSDPRSSSFDYNRTRGHQRALSDSTQSTPNSSKFLSLSSMFGSNLWSTARLSSTTINDDSVPAPVQSMEAREYEGEDEEEPFGTVNPRRNSKLIRSNTLDALQAELRSIVDGNNVEEIPTTNRIEDGDDEEKESTEQQQKRSPLAPSMPSSASSVLLLRNSQGIKSSTALPVQQIYTLPSWTSSGGTNSISQIEHDKLDPLDKPPSGSSSSTCEPKENESVSNVHFAPPGDLMLETKVEQLSKEIDKLVAQEDIVDALIEKAETQNRLEELRILKKSKSIFRQELQQMKYQKSQYELQESENTLVPNRSQVNITNATIGSDGHGDFALYVIEIQQLGYDGNYVSGWIVARRYSEFFALHQKLKGSYPAVKLIEFPAKWPLLKLQKPFLEARRISLERYLKRLLDDEEICKSQELRAFLSQQNIFVPGPADHFNAASTSSPSVQNLQRSMVAIEEQTKYALQKKSGFISQIYKTVAANIDDILIAPSILDMITQRLSEQVTEFSQEDAHSTKTASSTPSSIMSMSSNNKMVDSALHASTASLPDSIKTEGITRFTEPLCDLFIEMFELKDKTNWLRRQAIVILIQQILEGTIERKLKETVNYLSSSSMIVFYVNKVTDSLWPDGETLKFKEPRKPEEKLQTKEEANRNLSRWLPDLLGNMVGRQNARKGARRLFTVLQNKRLNQDLIYVLLDEFIYALFPELEETNKKKIGIV
>contig-100_75_-2_max_po1
FFLYKMFVVYNIVWIICVVLLFVSVFMLLKRRRAAQNNAPTSATTVQYYSTPQDGHTIDMNRPYHPPSTSQQPVYRPADTSAVEPPPPSYQDYAKDQRIHS
>contig-100_75_-2_po2
MVPSRICCIRMTIACLRNQFVLSLSSNISINRSHKGSVNRVMPSVLIESGKLAVLACSAESTILLLLLMLIIELGVLDAVFVL
>contig-100_75_-2_po3
MNPDFFCKAYLVCSSMATIDLCRFWTEGELVEAALK
>contig-100_75_-2_po4
MRASTISSCATSLSISLESCSTFVSNMRSPGGAK
>contig-100_75_-2_po5
MLLVPPEEVQEGSVYICCTGKAVLDLMPCELRNSSTEEAEDGIEGANGDLFCCCSVDSFSSSSPSSMRFVVGISSTLFPSTMDLNSA
>contig-100_75_-2_po6
MAPFKSVTSWCDICTLCGAVSLK
>contig-100_75_-2_po7
MISSGSRSAICVFFFLNSVSISFLKRFKSNRFFSSWMIFKNS
>contig-100_75_-2_po8
MSTTVGWPGLFSVCRNFSSLGQTDLCVRRNGLNMSPLC
>contig-100_75_-2_po9
MVFIKNKVVILATSTVVSCIM
>contig-100_76_+0_po1
MDEQLSYLCHDFRKGKCCTRLESVNGTNRSS
>contig-100_76_+0_max_po2
MNVLKRLTARPLILSSGYTNNSILFKRSIAATSACKHMSQNKMCWQCQATNKPTALFCENKVCSVIQPIPSELNFFHLLEAGKGDNKQNPTFDIDLKSLRRRFLALQQKAHPDSYSNAHKREHEYAQLQSSVINKAYNTLKNPLTRAKYILSQKGYKLSEEDSLTDPELLMEVMELREELEEVANEGELQVVKEKNDEKFKETIERLQTAFDKEDYVQAKELAIELQYWSSIQNAIHEWQP
>contig-100_76_-0_po1
MFFCFVFFRFFFFIMFFKLFFCFFNV
>contig-100_76_-0_po2
MSVTACFLHHVTQFISMNNCFNQMVLIFCNM
>contig-100_76_-0_po3
MFNKWYVLFGNCNFNDVFGYCLLRFIIFLCYNFIYVFVLGIYIDIILLIFFNGFLFDSFSNFNFIVCIIFKRLKLIRIFSNICCNCIHWCI
>contig-100_76_-0_max_po4
MFLITGFIICSGVFFYIFLFVRMVICSSVLIEFFIANIILCITVFAFFSALNILLFSSSLFFCFFMINITFNNNGLFTYFISGIIFCCIILLALLIGDVVLNQQTCVLNRLIILIHFVLFIITLLLVCCVVKKKTDFSFCTYETITSMYSIM
>contig-100_76_+1_max_po1
FLKMSSLEMQQTEENSSSPNERVSEVVDVAEKNKVQETLAIIKPDAIQVKDAIIERIKKEGFKITREQEILLSKEKMCLFYREHESKPFYDDLVQWMSSSPIYAMTLEKENAVQDWRVLMGPTDPAKAKVVEQSSIRALFGTDGLHNAVHGSDCLISAEREIGLLFNNTTDKQQSDNEQDKMDQNNESVQNASLLVKDDISYEESKENNATKDDARDEISKEAIVVESNVNHEETKEEAATEEKDIQGGEKSKDSNAKNDISDEEFNKNTAADNHTHKEEDIEKDTTANDEACNKEHFESVGAKDDVGNSVLENTESCTEMQGNEEDGAEEPIDVFKKKQESFFTNANDNAETSVTESVADSITDLAVKGDSTPEKPNSVSDVIDTIPIQDEAAPIKIENSEKANKEPIPSEQDQDLTILEQHSQSTVVETNEEIDVAVKTTTTTTIVTEVVSDEQIQNTTKDQPTDAKNDLNEDDIEILTVNESSDNNFTEKAAECTMTETVSSLQIVQNSDIIQSNTPMDTVAADVTKDSNELKPFENNTYDEIKITKTVKQESVKEDQQDNINIYAQNKDIDEVVTKENDESKQTIAEDVIEVTIPEKDIPLIEHSAVTSSEIVSAEKIVIQEVNSIETADVDAIEINNEGTAIADGVDDNQSDTAVTIDDEPGKPDEIEEEEQESHIAKDEDHLIETVVHGNELSDMMEEASSDTHENIQSEVESDECNLAKKEQENSENQDNLTDNDHLEQSASSANSEGTDGRTISRDTSSTANSSTDNHKETKKSSGVTKIKKPSSVKKDTSKTVNKKPLTTKKAESTASRLSSGKKPVLSSETKKTPVKLAASSEEKKTKAKSIASGEEKKTAAKPARVPRVALLATKKTTTTEADNVTEEKAKKAKATKSAVSRLTAPTAASARRKSPTGTVNEKKPGESATEQKKKIVSPSSTARTTTVKKSSVTTHHSTQESKGVHKTTVTEKRSTHKTSPPNSTTTKKVISSKVSNDIHKDTTHGAGRASAASAKKEVNKKPVKKIVKSSSDDKKESASSERKKVVKKEVSNDSQKDIKDSKQKKSDVEKAKKELEEHDKKKESEEDEAKEHEEKVEKQGINKEVEENKSAEEFKEQEVTAEKNENGENGEGKKNEAEEQVSVQEEKNTASNETVIIVEDVQEKSIQEPIIQDSSDDKEKELLAEHPREHSRSTEIASIRSKFESLQATTTVVTSQSKDLRSKSPTNRVSDMINRFTH
>contig-100_76_-1_po1
FFTSKNTIYLLGLPLMNRILNT
>contig-100_76_-1_po2
MSFWESFETSFLTTFFRSLEADSFLSSLDDLTIFFTGFLLTSFFAEAALARPAPCVVSL
>contig-100_76_-1_po3
MSLLTFEEITFFVVVELGGDVLCVERFSVTVVLCTPLDSCVE
>contig-100_76_-1_po4
MAVPSLFISIASTSAVSMLFTS
>contig-100_76_-1_po5
MSFSGIVTSMTSSAIVCLDSSFSFVTTSSMSLFWAYILILSC
>contig-100_76_-1_max_po6
MGMVSITSLTELGFSGVESPLTAKSVMLSATDSVTLVSALSLAFVKKDSCFFLNTSMGSSAPSSSFPCISVQDSVFSKTELPTSSFAPTLSKCSLLQASSFAVVSFSISSSLCVWLSAAVFLLNSSSLISFFALLSLLFSPP
>contig-100_76_-1_po7
MASLLISSRASSFVALFSLLSS
>contig-100_76_-1_po8
MRQSLPCTALCNPSVPNRALILLCSTTFALAGSVGPINTLQSCTAFSFSKVMA
>contig-100_76_+2_po1
MLSKLKMQSLKELKKKDSKLLENRKYF
>contig-100_76_+2_po2
MNKTKWIRIMSLFKTQVCWLRTTSPMRRARRIMQQKMMPEMK
>contig-100_76_+2_po3
MLIMKKQKKRLLLKRRIFKAEKKAKTVMQRMILAMKNSIRTLLQITIRTKRKI
>contig-100_76_+2_po4
MKRMVLKSPSMYSRRNKNLFLQMPTTTQRRA
>contig-100_76_+2_po5
MKMTSKYLLLMNPLIITLLKRPLSVL
>contig-100_76_+2_po6
MLLKILMSLSLLKIIHTMKLKLLKLSNKNPLKKISKIISIYMPKTKT
>contig-100_76_+2_po7
MMNLVSQTRLKKKNKSHILQKMRTI
>contig-100_76_+2_po8
MTTLNKVPVLQTVKEPMVELFQETLALQQTAVQIIIRKQKSRLV
>contig-100_76_+2_po9
MTFTKTQHMELVVQVRPLRRRRLIKSL
>contig-100_76_+2_max_po10
MTPKKTSKTPSKKNQTLKKQKKSLKNMIKKKNRKKTKQKNMKRRLKSKELIKKLKKTKVLRNSKNKK
>contig-100_76_+2_po11
MKMGKMGKGRKTKLKNKYQFKKKRIQQAMKL
>contig-100_76_-2_max_po1
MVSLNFSSFFSLTTCNSPSFATSSNSSLSSITSINSSGSVNESSSLSL
>contig-100_76_-2_po2
MVLIHALDKTNTSFLYLKVFPVLE
>contig-100_77_+0_po1
MIFSNLVAFQRLSLSYKNDFRSADMI
>contig-100_77_+0_po2
MTKSRKAVITDPSTSSTSSSENPLVRRMSKAIRKNLNNCL
>contig-100_77_+0_max_po3
MFIALRRIELSLWLHKSLITFTKASRESRALTLSKTSYTTLRIPLQNLETLGFAFSEIE
>contig-100_77_+0_po4
MILFKNVFEDNNCPIKLSVASLY
>contig-100_77_+0_po5
MVKRRKRLCLGMWNKASTNTLMIGLTSNTRAFSSSLLLFLLDTTSGGRIFSIVC
>contig-100_77_+0_po6
MMLCKTHSGYMEAMFAISNNA
>contig-100_77_+0_po7
MREETRAVDIFVRGLFKVSSKRGCKI
>contig-100_77_+0_po8
MASMGRIDTLVDPEPTVLTLSLLIEVL
>contig-100_77_+1_po1
MRYFQPRTITILHQDEHRILGYSTMQPI
>contig-100_77_+1_max_po2
MHNDEWILANHPHLHLEDCLCLQASEGIKVKFYHPSIQVQKHYMVNKYG
>contig-100_77_-1_max_po1
KSSAESDDMFDVPIKFIKLQADHIKQNKTDAYLKFWIGMVRNESKADRVIALLVLGLAVTIYSGKEQHSINSAVLDVISTSIVQENSSLFYNTQLSKELQDVNSGLPSKDFIKQLRNVDDVTHSTIMQLVQFVMKSMVNTLTRPAGDINWATDSSSYTQLVMKLFVIFVSGPSITWFESLVTLIIQKQLSNDSLRFLTAVWANSNNSSVVRARSLQISASYLYFYVDSTKKLDFQHLVPALFPNLADTNVSIRTQALRCLENIRLGYKSQGLPYGAKVYNTSMSNESVKTVGSGSTKVSILPIDAIYNQGANITPLTSNEAAHLVDFLWYRHSEISKDPTYITRVFKEYLALCETSNKTHKSRKTHTLTFLIRHVTQAPTIQLQVDMLNMLDSIDSALKLQILHPLLEETLNKPRTKISTALVSSLIRTYLPCNASELGSKGDKTLPLFLRLLANKDSLQGEDEDGWQVSTRRYALEQITPEFFENLNNEAREVIFSTLIDIATNGVQNDVRASKTVLSNIAIPAKMFDDVLLAGARTLLGTATTATTQPASKRVRAKSTKASATVDLYELVTLLELIESKTIAEDETLVKSLFEVLTAMVNADLRDSPVSLEYINQLLMSALTRIIHNAEEKGVHVEESALRVDIVVQCIRITGNPQTHNQALLLMANIASMYPECVLHNIMPLFTFMGANVLRQDDNYSFQVIQQTMEKILPPLVVSSRKSNNDDENALVLEVRPIIKVFVDALFHIPKHRRLRLFTILIHTLGEEEFLFAIISLLIEKFIERLSKGARSDAESLTEFSLVICQHFGPKTQMKAILALLNGLLTLPNEKSEDVEMTKEPHLFNLAEHSSKQLRQYKLATLNFIGQLLSSKTFLNKIMVQSNASEEFVESMQPYYLDSVTAILKIVAYFTEYRDTYSISENANPSVSKFWRGILKVVYDVLDKVNALLSLDAFVNVIKDLCNHNDSSIRRKAMNIFNEKVNSFEGHAPEGYEEVLVGMIQIFTDIIKKESESLISEEDRAINKQSALLCIASLAKTLGSVYPGQFSDAIPVIIGPDGLQSSNAQLQTSSLVCLTVICQEIGPRAVPHLPKLMPVVINILDLTVNAESPNTLLQLSVVSALETIVQVLPHFISPYIIKLLSGLLNPSIYAFDVAQAQQAVIEAKSKNVLSLIATNVPPRVLLNPLFSYFETALKNGKNSALAFCSIVSQTIRTMTRDVMTSHYKQLFKFFLIAFDIRRTSGFSDEDVEEVEGSVITAFLDLVMKLNETLFKPLFLKVVDWATNELAVENAEVSEDQHKRVLFFYKLTDALLEKLKSIFTPYFGYLIDDVIMRLESYKNEEQEIDSLWDYIMSALRKSFLYDNDNLWNATKFEKIMSPVVDQMLVVSKGTSADYLARMNTYIVPCIGQMAVTVSNDTLWKPLNHKVLLKTREDNPEIRLAALYCIQEFYVRLGEEWLLFLAESISFLAELMEDDDVRVEKLVQQTNSLIETHLGESLDKFFN
>contig-100_77_+2_max_po1
MIKRFPKSIVGYRNSHLTNTRNNISVHASQIVCAGSLGNDQHLIDNRAHDLFKFGSIPKVIIVIQE
>contig-100_77_+2_po2
MRLRVTSDTNALNNDINPKCRLFHMNALLFSIVDDTGKSGHKQLIDIFK
>contig-100_77_+2_po3
MSYIINISQLLDKVLGRQARVYILQFL
>contig-100_77_+2_po4
MICLKFDKFDRYIKHIIRFGRRL
>contig-100_77_-2_po1
SLLPNLMICLMYLSNLSNFKQIILSRTRLMLT
>contig-100_77_-2_po2
MLFQLLLFRKTAPCFTTPNYQRNCKM
>contig-100_77_-2_po3
MYLFVLRLFAVWKTLDSVTNHKAFLTVLRFTILQ
>contig-100_77_-2_po4
MKVSKLSALDLLKYQSFPLMPSIIKEPILLLSLQMKLHTLLISYGTDIAK
>contig-100_77_-2_po5
MLLNLDRRVIKLYLYSFACLQTKTVFKVKMRMVGKYPLVVMH
>contig-100_77_-2_po6
MAFKTMFVHPRLFCPTLQFLQRCLTTCFWLAQELF
>contig-100_77_-2_max_po7
MLKRRAFMWKSLHFGLISLFNAFVSLVTLKRIIKHCCLWQTLPPCILNVFYITSCPCLPLWVPMFCVKMTIIVSKSFNKRWRKSFLRLWYLAERVTMMMKTLLCWKSDLSLRYL
>contig-100_77_-2_po8
MPCSTFPSTDVYVSSPSLFTPWEKRNSCLPSFHC
>contig-100_77_-2_po9
MPLKNLLNPCNHTIWTVSPLS
>contig-100_77_-2_po10
MKRSTHLKDMLLKDMKKFWLV
>contig-100_77_-2_po11
MLSLSLLAQMVSNLLMPNCKHPVLFA
>contig-100_77_-2_po12
MHLMLLKHNKLLLKQRARTSYH
>contig-100_77_-2_po13
MRSKRLTVFGTISCLHFESHSCMTMITFGMLPNLKRS
>contig-100_77_-2_po14
MFVLVKNGYCSWLKVSHSLQNLWKTTMYALRNWYNKPTLLLKHTLVKV
>contig-100_78_-0_po1
MSKSRWFLLRNNCVPGLRNGQTVVKNSIGQIKSKCLDILE
>contig-100_78_-0_max_po2
MESDLLRNLVINIGFIDRSLDTRYLRFDRFMELIVVNIQFLYFSTRASLGFFKDDLQLRFFSSNGSIHIFSTITDFKHRINLFNETREPTISSLSSLFDMANDFNIFNWSDFS
>contig-100_78_-0_po3
MLTDNNAFNTIHLRNIFNLVILNIHNNLFIFVCLSLDYVLFANGNDISSDLDILNDLKISRYNFIGFGLSSLIRTNSN
>contig-100_78_+1_max_po1
EVTGVISGTVTETIVKDKEIATAIDTIIKDSDSVAIEVTAGGKKTAAVIDTVDIKQTIDKVDIVVKKPSDIIVDDVTKVDKVTKAVDISDEAITAGVISSVVDEIVARQGEVAKESGAFAVEVIAGDKTSKTVVDTTSGEKDVTDITKVDVVVKPSEQNETTEDISETVVIGVVAGKIAEAVVADKDTSSKVEAIIKETGSVVIDVVEKDIRKDTSTEVIDSKVDVIVKKDDSASVIEKQLEFVSSDTVKGAVIDAVLKDKDVVSTIGTIVKESDSVDIEVIAEEEQPIVKRVTEVVTGDEVIVDRKEYISIIDIVSKSQGTTAGVVSGAVTEVIVGDEEVSSNVETIVKESDAIVIEVTVDGKTTKTIVDTSDVEKTVSKVDVATQESGKDNVSKAQVIAASIVAGAVAEIVKHKETADDETILTETDEVVIEVTVGDKKADSIVSSKNVEDKTGSKKIEVVIKEHDVSSTEDKDQEIVVGTTEVVTTGVIAGTIVEAVVNDTIDTQRIVSKSDSVDIAVVTETNATLVSSDNKVSLDTKVDVIVKETDEIVKQEVNIGSETIPTSVVAGTLVAGIVSDKDTVDIIETTIKGSDEVNVEVITEDKPTSEAEKITESESYAVGKVAGAITETVVADKEKVSAIEQVIKKADDSITVEVIAGDKKTETVIDKATVEEVVSEIDVVSKDSKVDTIKEIAAVGAAIGAAIGTVAVIDSDEKKNSPKEATIKDQVVDEVEKSTVTETEVVSVAVGSDKTTKAKANEVVSTDFKVIEDIQVTTDVITVGEKDVIKTQTHEDKQVVVDVEDYKVEDVTKVDRIEGVVIGEHDVQEGDASKTSVTVSREITPVENVEVIGHVEKAAETTYGWFSGLVEKINSMLEVGDCAEDVNAAIAAEESQLQIILEKSKAGSSAEVQELDVYYDKLHESVKSQISGIKTSVNEAYVDNKVPQKITFHNAKEELKKTLDVQLKETKQAVYEKVAPKTTTQKVDVDSDSIAIIAVSDTKPAVVPEKIVDVIRYENVEQAQKETQQVVATVVQDTQAKLSSWYDILFGKIRGVIASTEVSADDKKKEIQQLITDANKEASVIITEAKKAFEFDYTVSEDCDSNVAVTVQGAQKQAIESFDNIQKIVSTQICAVEEIVVSDEDIEVIEEKVSIIESQSKRNAVVALENTTETAISVGFEGKSVTWIETTEFPVSFKDVKAFAFDLPDTVLNYRLTISQAWNTIVSKKKPSTFAHVDVEKLVVRWYNVFLEQRCKIDYSTCDREVLLISLRLILSEFSLEKAFTDEELNTLCTTWFKLQPFQDSTSSLQKIKQLDGMFAVSISCGFKLCTLMKVARHAGLNWHAQLTGDVFAACIARDNFTDLRSTSATVLSNAAMLCCLKDPSELAVVSSNPEILQVAKQNGAKTVLIDRQENIPAQDFDIHFDGLDIFAESYEAFVETKAVTKVEAPVTRSWFQRVVATVADAAETVTNAVIG
>contig-100_78_-1_po1
MFSWRSINTVLAPFCLATWRISGLEETTASSLGSFKQQSIAALERTVAEVLLRSVKLSLAIQAANTSPVS
>contig-100_78_-1_po2
MAVSVVFSRATTALRLDWDSMMETFSSMTSISSSETTISSTAHI
>contig-100_78_-1_po3
MAAFTSSAQSPTSSIELIFSTRPENQP
>contig-100_78_-1_po4
MTSTFSTGVISLETVTEVLLASPSCTSCSPITTPSIRSTFVTSSTL
>contig-100_78_-1_po5
MTSVVTWISSMTLKSVDTTSLALALVVLSEPTATETTSVSVTVDFSTSSTTWSLIVASLGEFFFSSESITATVPIAAPIAAPTAAISLIVSTLESLETTSISETTSSTVALSITVSVFLSPAITSTVMESSAFLMTCSIAETFSLSATTVSVIAPATLPTA
>contig-100_78_-1_po6
MISTVSLSLTIPATRVPATTDVGIVSDPMLTSCLTISSVSFTITSTLVSRETLLSEETSVALVSVTTAISTESDLLTIL
>contig-100_78_-1_po7
MVSSSAVSLCLTISATAPATILAAMT
>contig-100_78_-1_max_po8
MIEIYSFLSTITSSPVTTSVTRFTIGCSSSAITSMSTESDSLTIVPMVETTSLSLRTASITAPFTVSEDTNSSCFSMTEAESSFLTMTSTLESMTSVEVSFLISFSTTSMTTEPVSLMIASTLDEVSLSATTASAILPATTPITTVSDISSVVSFCSEGLTTTSTLVISVTSFSPEVVSTTVFDVLSPAITSTANAPDSLATSP
>contig-100_78_-1_po9
MISEGFFTTISTLSMVCLISTVSITAAVFLPPAVTSMATESESLIIVSIAVAISLSLTIVSVTVPEITPVTS
>contig-100_78_+2_po1
KSLALSLVPSLRLLSRTRKLPLLSILLSRILTLLPSKLLLVAKRLQL
>contig-100_78_+2_po2
MKQLLLVLFLVLSTKLWLVKGKLLKNLVHSPLK
>contig-100_78_+2_po3
MSLSRRMILLPSLKSNLNLYLPIP
>contig-100_78_+2_po4
MLFLKTKMLFQPLELLSRNLIQLTLK
>contig-100_78_+2_po5
MKLSLIEKNIFLSLILFPNLKVLLLVLSLVLLLKLSLVMKKFLLM
>contig-100_78_+2_po6
MLLLLKSPLMERQPRLLLILLMSKRLFPR
>contig-100_78_+2_po7
MSLLKNLARTMCPRLKSLLLVLLLVQLLRLLSTRKLLMMKPFSQKLMKLLLKLLLEIRRLTR
>contig-100_78_+2_po8
MTLLILKESSANLIPLISLLLPKPMLHLFLQTIRFLLILRLMLL
>contig-100_78_+2_po9
MLKLSLKISLLAKLKRSPNPNPMLLVKLPVLLLRQLLPIRKKSLLSNKSSRKLMIPLLLKLLLVIRRLKLLLIRPQLKKLFLKLMLFPRTLRLILLKKSLLLVPQLVPQLVLLP
>contig-100_78_+2_po10
MRRKTLLRKLQLKTKLLMRLRNLLLLKPKLSQLLLVLIRLLRPKPMKLYLLILRSLRISKSLLMSLPLAKRT
>contig-100_78_+2_po11
MLRITRLKMLRRWIVLKALLSVSMMCKKVMQARLLLLFQEKSLQLKMLKSLAMSKRLLRLLMVGSLVSLKRLILCLKSVIVLKM
>contig-100_78_+2_po12
MLPLLLKNLNCKSSLKNPRLALVLKYKNWMFTTISSMNLSNLKYLVSRLLSMKPMLITRFLKRSLSIMLRKN
>contig-100_78_+2_po13
MFNLKKPSKPFMKRLLPRLPLKKLTLTPIQLLSLLSLIQSLL
>contig-100_78_+2_max_po14
MLFAMKMLNKPKRRLNKSLLLLFKILKPSCHLGMIFFLVKSEVSLPLLKLVLTIRRKKFNSLSQMLIKKLLLLLLKPRKPLNSITQSLKIVILMWLSLFKVLKSKLLNHLTTFKRLFQLKYALLRKL
>contig-100_78_+2_po15
MKISKSLKRRFPSLNPNPSVTLSLLLKILLKLPFLLDLKENL
>contig-100_78_+2_po16
MSMLKSLWSDGTMSSLNNVARSTTLLVIVKSFLSL
>contig-100_78_+2_po17
MLDLTGTLNSLVMCSLLVLLEITLLISEALLLLSFLTPLCFVA
>contig-100_78_+2_po18
MLLKQLLMLLSAKEKRVHCYPFHKNTTKIN
>contig-100_78_-2_po1
FFFLLKFLVYFSCIFMKWITVYTFFFSR
>contig-100_78_-2_max_po2
MLHNFQQRCLNHQNEYQSLEQECFLGDQLIQSWLHFA
>contig-100_78_-2_po3
MRQGTQWFRSMSQIFLQIQQKWQFQ
>contig-100_79_+0_po1
MRGRGFIVITHCILFNKLYIVNDTLLRSIKSIF
>contig-100_79_+0_po2
MLINHTMFLIKKFFDLRLSQVLSMSFGQDDNIVACLRQIF
>contig-100_79_+0_po3
MIIIPIIIINYCRSKYSLSFTIFRF
>contig-100_79_+0_po4
MSIGSSRSTCRHGGCTRPWIVRAA
>contig-100_79_+0_po5
MIIIHSNIILFFLLLIFYIVRVTF
>contig-100_79_+0_max_po6
MGQPSSKSRSYWFFFFFILRTISIALTCRTTSASCTRSHTLSASSRPSSSSWCIGSTCVLYRRPCIPSHRRL
>contig-100_79_+0_po7
MTKRLIIRYKILSSFPTTYLLIIFI
>contig-100_79_+0_po8
MLVLCNNFSSCQIPKNDISIITCR
>contig-100_79_+0_po9
MIVQSINLALMSFQYTSWAPIISIIYSYFTLV
>contig-100_79_+0_po10
MHIFFTCLIHISCFIIFIIKGYK
>contig-100_79_+0_po11
MLYNMCIYRLFQVQNDRIPFFC
>contig-100_79_+0_po12
MTISQVSHTAHMSLENTNGHNRLSLRLTTFIRK
>contig-100_79_-0_po1
MNINLLCVLNPMQLRSNHLQQLSFHLLLKTIHVI
>contig-100_79_-0_po2
MMDLFMYSQLYQYKQFMKASLQIVMIIQTIFSINLREVEADEEYPVCYFRIKVVKRKLSLLCPLVFSRDIWAV
>contig-100_79_-0_po3
MMGKGYLADAKMELRVSGISTNQQKNGILSFWT
>contig-100_79_-0_po4
MSIRKSLDHLYPLIMKMMKQLI
>contig-100_79_-0_po5
MLWTIIRSIQTHCYLQVMMEMSFFGI
>contig-100_79_-0_po6
MSKYVVGKEDSILYLIIKRFVISLTVLLLMKPHN
>contig-100_79_-0_max_po7
MEETSLLYLKRSSLKTRSETLVMIWKKRRFEKSKSSNYQPSIVLLLHVKDAILSNQMMTRIQTLMATFPFNSHHLYSLSCYLMTLRMRITEKTDLIMRHMPQVVKVVKEKVLMTLWQEMIKWKATQSKRMKGRLQGVELVKEDLHNLL
>contig-100_79_-0_po8
MHQEDEDGRELAERVCDLVQDAEVVLHVSAIEIVLRMKKKKNQ
>contig-100_79_-0_po9
MSKRKKRIMLLWMMIIWMFMSTLILSKEIIKQMIIQLRQAALTIQGRVHPP
>contig-100_79_-0_po10
MMMMGMIIMNLIQINHITVVVRLHHLIHMLYDPNERDPTNLK
>contig-100_79_-0_po11
MRMDARNLLCFGKDFMPQWIYSVHYKLDKL
>contig-100_79_-0_po12
MSFGMIPIPNLMICAPGSSYLVVKIFERNTT
>contig-100_79_-0_po13
MKKFREPRTFLYGWQARTNLHFMYSK
>contig-100_79_-0_po14
MQCVITMNPLPRIKMQLEWQTSSNRA
>contig-100_79_+1_max_po1
MLPLRSVSSSSFDLTKSRLLRAIVARSMVGNLMTLIFRISSSSIS
>contig-100_79_+1_po2
MAYFIPSFENLQSVKVLPICWCCVIIFLLVRSQRMTFPS
>contig-100_79_+1_po3
MTESHSFVDLLKFQIRAVPSWHPLSILCPS
>contig-100_79_+1_po4
MGESISKNSNVSLSHRHSLTNPSSFVAIK
>contig-100_79_-1_max_po1
MVCSYWLSYSHHSRSPKHHYRYSHQSREYFNSNSFLRRLCTRMDNG
>contig-100_79_-1_po2
MPRWNCAYLEFQQINKRMGFCHFGLETIYRYTYCTTSSFVK
>contig-100_79_-1_po3
MDKERQKIIFKIFASNRRLYCHLDRRTSTVLATI
>contig-100_79_-1_po4
MPGIYCALGKILCLNGYIPYITSWTSCRCSL
>contig-100_79_+2_max_po1
YDYKVSLVLFTMKQVIGFTHNRHHPLQNLRLHHQKSLF
>contig-100_79_+2_po2
MVSVQIARFLPLIILLGNLVVCLIA
>contig-100_79_+2_po3
MMKTHHHCYVIDLNKVHDNHPHHHH
>contig-100_79_+2_po4
MYSPLDRKSCLTQLDNHLLYYFFRKNQC
>contig-100_79_+2_po5
MAHYQVRLLGNPHPQSHQVARKAVKVVGIERECCH
>contig-100_79_+2_po6
MLHNILDYDDLKLLQALYKKWTKTLVFRFSLIF
>contig-100_79_-2_max_po1
MEQELYYLITKFLASGPCKDAARVLENELTQHRELLPHTITYDGKRVPMTMERLSREHPDISDTYLLDLLERFLDHFKETGDPKKSRVSALRHGDRSLMTMLSAFVPNQDKREHCNYLTMTREQLGNLSIHRLLIAREMGAKILKKNEIPTSLSTFYRELVTISGHRNPVYCVAFDKTNRRLFTGSDDFLVKVWCVRTGYLIHTIRGHQNIITDIAINQENTLIATASSDGCVRVWTMDEYKPIMCLKPNAATIKPFTTVKFSPSPKNDTRYLMATNEDGLVRLWRWDRETLEFFDIDSPITFSCKFRARDRLRCSSFNYTGTQFAVAGDDGFVYVFSAVPVQAIHEGITTNSHDHSNNLQHQSQGGRGRRRVPSVLFPDKSGQTQTQPVVPIGILEGHMGSVTDLAYSHDGQRILSGCQDGTARIWNFNKSTKEWDSVILDLKQSIDTHIVQHQALLNNVSPVDQKQHVDTEEFGSFIPFDNEDDETANMNQTSEEDMHPEPISPTVDQIKVSMIAWSSDDKWCMIASNQGEIRVYYAYDGSPACVLKGHQGEIYALDNHPLDSNTLLSAGYDGNVILWDLTRRKIITQHQHIGRTFTDCKFSKDGMKYAITDEEGHCTLFGIGGLDKDYEQVRSWERGQYFISDYQALRHFTDGSFVDEATQLMPYSISPSPIIDLQGVAYPNQKKLGYGRNIPTLSETFEFEDSKRNACYDMEEEEIRKIKVIKLPTIDRATIARKRRDFVKSNDDEDTDLNGNIPFQFPPPLQPFLLPDDSEDEDYREDGPDNAPYASSGESSEGEGSDDFVARDDQVESDAEQEDEGPITRSRAGQRRSSQSPVRGNTRPSIQNTRRSNAPRRRGRPRTSRESMRSGTGRRGRPTRKRNRDRSEDEEEEEPVRPRFRRRLAHVSYLESDPDDIEDEQEEEEDNVTVDDDHMDVYVNIDSFERNNKANDYPVASSSSYDPRASTSTMTTRRSAAANGHPPLESEDRKGKRILRSTVINDDDGDDYHEPYSNQSHNSGGASSSFNSHALRPKRTRSYQPEVAAKPSAPPAKAAPSPISKRSGKQRGFPRVLSKEEIELFEPIPWIKNVKRSFSKYLPQTGDYIVILTEGHRQYLRQSEIKELFDEKHGVIDKHEPVLFAQVAGMSWQVGPPTFCKLKVSLVRLQNIQQVLMHQATPVWTSLHREEVIDYSDEDGCPEFIVLWERFYASMDIFRTLQVGQAVDAVYDESGTYSGTVTGLNSKGIYWKQANLPSPWAYYHVVWDDPNSKPDDMCPWELVPRGQDFREKYNVSPFLKDEEIQRAKDILIWLASSDEFALYVQQVDYYEYSSYLTIVPYPMCLDMVLERLENGFYRSKQGVIDDIELIKKNAMRYNDESSAAHKNAIRMANFFKSRLTNPHMPLSWAKGGGRKKMIIDQSDDEYQEEPPREESDEEPVLKKSKREISDDEDEDFVVDDDDYE
>contig-100_80_+0_po1
MFMISLRPDIVRLSPKRAVNWFPFFRLNVLAIE
>contig-100_80_+0_po2
MPTQMKNVADERVMQRNMTQVQPKMVDPTSALATTTAIPAINVPSSTTPSVS
>contig-100_80_+0_po3
MASNTVKKNREVVNLSFRMPIK
>contig-100_80_+0_po4
MINAGTCVSSRTSFKAFVNCSIVSSSLLALILISSMSLVSKLQAKPMLIAVSTLSPVKTQILIPD
>contig-100_80_+0_max_po5
MTESAPLQSKKTCPSCGDRMITLIRFRVELNSSTCRRTMVRCSPMISTTTWSCSRATKVNPISRAVATKAASSGD
>contig-100_80_+0_po6
MSSSWVILAESAATSPRSLAPTEASVSPRP
>contig-100_80_+0_po7
MFHVLGVQGKSRRSLYMSRSV
>contig-100_80_+0_po8
MTKLTQNIIKPSIVPFSASGVSNRLEDELLLNTILAAIEQIKHNTKSNMKLKMT
>contig-100_80_+0_po9
MIFVSFPVNKTKPITQLVFLTTQPRNKVELLVMASVFS
>contig-100_80_+0_po10
MAASGNMTKTGEAEVLKRGNI
>contig-100_80_+0_po11
MLAIPRNCSKRFLGKKVYQVYLAVRILLDMKLWVG
>contig-100_80_-0_max_po1
MRRDRDLADLDWWYGDRGQVTGRRA
>contig-100_80_+1_max_po1
MPSRPVVLLHPRYRYRHWLPGSSKHHLLRPQSRASSP
>contig-100_80_+1_po2
MLDIRLHPTRGLQYKAFLALHLQKQLNVPVFLL
>contig-100_80_-1_max_po1
FFFSSFPLTNMLKRLQSKFNKKKKSSFPTASTEGRSIYVNMDLPPEEQDDYGQPTHSFMSNNIRTAKYTWYTFLPKNLFEQFRGIANIYFLFLVILQMFPLFSTSASPVLVILPLAAILILTGAKDAVEDNRRFHTDESVNKAITYTLSAWKNVNIPVYKVARWKRWLNAIMNLFKRETKEEMLMRLETGYADNQSKTSLRQTIRSKASAVFKKKKKMRYRPGQVPHSVLRRSVLDPEIPPLTRQSTRIRQPIDKRWKRTLWEDVQVGDFVYLRNNDAVPADLVVLSTSEPDGLCYVETQNLDGETNLKIKHSLQATNEIRSPEDCEHSKFYIESEPPHANLYSYNGVLKWKVEDDIVRHSADSRTVSQDTAVELDPIPESDNDDEEEDEDVVSHEKTEAITSNSTLLRGCVVRNTSWVIGLVLFTGNETKIMLNSGKTPSKRSKIEKQTNPYVIFNFILLLVLCLICSIAASIVFNSNSSSNLFETPDAENGTMEGFIMFWVSLVIYQNIIPISLYISVQIVKTASAYFIHTDLDMYNERLDLPCTPKTWNISDDLGQIEYVFSDKTGTLTQNIMEFRRCTINGVCYGLGETEASVGAKLRGEVAADSAKITHELDMEKARAEMLEKQAALFDHHYVNPRSSFVDPKIYDDLSAQDAQSQSLVHFFSALALCHTVIPELDEAGTMEYKAQSPDEAALVATARDIGFTFVAREQDHVVVDIMGEQRTMVLLHVLEFNSTRKRMSVIMRSPQDGQVFLLCKGADSVIYERLSTGLEKQEDEASQHQLKIREETLEHLAVFANEGLRTLCIASRVLDEDEYQAWAERYKIASSSIRNRDEEIEKVCEEIETSLTLIGGTAIEDKLQEGVPDTIGILAQSGIKIWVLTGDKVETAINIGFACNLLTRDMLLISINARSEEETMEQLTKALKEVRDETQVPALIIDGESLKFALEVEACRVKLLRLGTKCRAVICCRVSPMQKAKVVNLVKKGLKVMTLAIGDGANDVSMIQEANVGIGISGEEGRQAVMASDYAIAQFKYLGKLLLVHGRWSYLRTSEMILTFFYKNIMWTLVLFWYQLMCGFTGTMMFDYSYITLYNLVFTSLPCIFAGIFDQDLKAEYSFKYPQLYLMGIRNDKFTTSRFFLTVFDAIYQSAICFGLPYMIFVGPKSNQEGYDTEGVVELGTFIAGIAVVVANALVGSTIFGWTWVMFLCITLSSATFFIWVGIYSNVFTFSFYGEDIVLRTANFWLCLILTFAVSLLPRLVTKYYLHMYHPYDNDIIREMVLCSPKQKTRSAYEMDEEQIPMARSFSDRHSIASTFKRKKGNQLTARLGLSRTMSGRSEIMNMKTGKRDSFNGFAYSSDDHQVFDDYRKSVYRTNTMTSKLSAVSITPSRKSKRGDWMPLNELQLRPKKNLGQKMMKAVKDRIMPKNPFLTSSEQIDLVPLNEQTYVAHQHRESSHHDPIHKVDNHY
>contig-100_80_+2_po1
VILSVFYCTCIEIKKEGKKKGGRYTNIHNK
>contig-100_80_+2_po2
MIVYFMNRVMMTTFSVLMSHIGLFIQRHKIDLLTRCQEWVLWHNPILDGLHHLLS
>contig-100_80_+2_po3
MVIGRISKSVERVAFAGLHVHDLTST
>contig-100_80_+2_max_po4
MDQEQLTEIFELGNSIIRCHHGLSSFFTRDTDTDIGFLDHRNIICSVPNRERHHLESLLDQIDHLCLLHRTHSTADHRTTLCAQPEQLDPTGLDLEGKLERLAIDDQRRHLRLISHFLQGLCQLFHRFFFASCIDTDQQHVSRQQITGKTNVDRRLDLVSRQDPNLDTRLSQDTDRVRHAFL
>contig-100_80_+2_po5
MFQCFFSNLQLMLTGLILLFF
>contig-100_80_+2_po6
MVLFPSHKGESDITCRGHQGSLIRRLSLIFHRARFIQLGDDGMTEGKGRKEVNQALGLRILGREIVIDLGIHKGRPRIDIVVIKESGLLLQHLRTCFFHVQLMGDLG
>contig-100_80_+2_po7
MNKISRSRLDDLNRNIQRNRNDILIDDQAYPKHNKAFHCSIFSIGCFK
>contig-100_80_+2_po8
MRHHILVLFFIVIVRFWNRIQFDSGVLRDRSGISTVSHDIIFHFPLEHTVIRIQIGMRWFGFDIKLGMFTILG
>contig-100_80_+2_po9
MFDLQVCLAVQILCFDIAKPIWLRRREHDQIGRHRIIVSEIDKITDLNILPQRPFPAFVDRLSNPSGLSRERWDLWIEHRTTKDRMRHLSGSITHLFLLFKDG
>contig-100_80_-2_po1
MSTWTYHQKNKMTMVNQPIVSCPTIYAQPNIPGTPFYPKISLNSFEGLPTSISCFSSSFKCFLSLVLQPRLSWSYYHWRPFLS
>contig-100_80_-2_po2
MLWKTTDDFTQTRVSTRPSRIPYPPGKM
>contig-100_80_-2_po3
MLTIRARPPYDRRFDPRPQPSLKRRKRCVIDPDRCLIRSFVVLCSIQRSHRSRDSPLGFDSRSTNAGNGRCGRMFRSVILSISETMMRCLPIWSCSRRLSQMGFAMSKHKIWTARQT
>contig-100_80_-2_po4
MRSDHPRIVNIPSFISNPNHRMPICIRITVCSSGKWKMIS
>contig-100_80_-2_po5
MTMKKRTRMWCLMKRRKPSRVTRPCYVAVW
>contig-100_80_-2_max_po6
MSWTWKKHVRRCWRSKPLSLITTMSIRGRPLWIPRSMTISLPRMRNPKAWFTSFRPLPSVIPSSPSWMKRARWNIRLSRRMRLPWWPRHVISDSPLWLGNRTMWWWISWASSAPWSSCTYSNSTRPESE
>contig-100_80_-2_po7
MDRSFCFAKALILSSTNACRRV
>contig-100_80_-2_po8
MKTNIKHGLNATRLPRAVSVTEMKRLKRYAKRSRPR
>contig-100_80_-2_po9
MASRSSLPSRSRPVGSSCSGWAQSVVR
>contig-100_80_-2_po10
MLLPNSNISVSCSWSMVVGPICVRLK
>contig-100_80_-2_po11
MHLWDPPSLVGLGSCFSASLFRLLRFSFGLASTPTCLLFHFTEKTLSFERPISGSV
>contig-100_80_-2_po12
MTMTSFVKWSFVHPSKRHDRPTRWMRNRSRWHVALVIVTRSPAHSSERKETS
>contig-100_80_-2_po13
MNKPMWLINTEKVVIMTRFIK
>contig-100_81_+0_po1
SNSSNSKCCIFNNNSNNDNLLYILPKEQVIGKRNPQSMKTPGQTRRKRKRKRK
>contig-100_81_+0_po2
MQNGYQKKESKESIWVNTELKSF
>contig-100_81_+0_po3
MMHPHGRVKKMCKKWMRPKFKNINVIESYLKKRYPTHLEDLTIHNL
>contig-100_81_+0_po4
MTAPVYWRMRWGLVKRFNLSRF
>contig-100_81_+0_po5
MCLLQLMKWHQQVRFILKIFLGNALFLMKLID
>contig-100_81_+0_po6
MNSIAYSTLCNQKYSITKGHSLLNMVNCRQRLK
>contig-100_81_+0_po7
MNALMEVYQVNSDRLRLIGFLLCLLLNPLFSCCVQELAVLVSI
>contig-100_81_+0_po8
MKETKRGPSFPRLPFLPLQNRASSWTILIFGKNGQQRPTWR
>contig-100_81_+0_po9
MSPVNVDRFSVLEHVKMVPTQTMIMRMIQMLMKMRARNPESAMWCVPGLCQKRQNMSVN
>contig-100_81_+0_po10
MVMVLGSKCRLISLAALKKTSRLPHVT
>contig-100_81_+0_po11
MMQRMKFLEMILFLTRVQPRSRLPNLDHF
>contig-100_81_+0_max_po12
MADQHAREAMLLIDGKRKVEVTFYEQSCPLVSKQCMVTPIFVGIVLGNCLVWTKRTMLPWMYTTINSSMRARRL
>contig-100_81_+0_po13
MKNSSKVVNRVKSLLLLLPKKQINWLRRSLMTKLEEL
>contig-100_81_-0_po1
LIAWLLIAWLLIARSFGCQAILFIRVSLSFFIRIGFYITQRLSSS
>contig-100_81_-0_max_po2
MLTYSLHLIDALQSSSSFVIRDRLNQLICFFGSSSRRLFTRFTTLLLFFILSR
>contig-100_81_-0_po3
MSLHLLPRTITINHQFTLIFCLF
>contig-100_81_-0_po4
MRVLSSSQVVRQDIQTTCKLRENQHFMISFKQFT
>contig-100_81_-0_max_po5
MMITRKLVFHKQFVFTCCFIEPIIQNLFKRLCSHGDHYRRNFNRCFLRGLVRG
>contig-100_81_-0_po6
MTCSFGRMYSRLSLLLLLLKIQHLLLLLL
>contig-100_81_+1_max_po1
ATAATANAVSSTTTATTTTCCTFFQKNKS
>contig-100_81_+1_po2
MLYSSLFIGGCRRGYYKRFSCGDFNRSI
>contig-100_81_-1_po1
MSSQSASIRLAITRSFGQAMRASVSAVV
>contig-100_81_-1_po2
MCSMYSDGACIKNDLNSAICFLVAPL
>contig-100_81_-1_max_po3
MRCMTALSKPSFMPARSNMSFSYVFRQIRRYT
>contig-100_81_+2_max_po1
QQQQQQMLYLQQQQQQRQPAVHSSKRTSHRKKKSTKYENSWSDEEEEEEEEEIIEEDEEDEDSDYDSPSNKSSQKTAVEVPAVMIPMGTKTFEKILDYRFNEATGEHELLVKYKFSSYHHAEWVSKERIEGEHLGKHRVKKFLTKWYQDGQKGEDFSEYLKVDRIIDEGELRDAVTGEPKLYYLVKWKGLFYDASTWESEEDVQKMDETKIQEYQRNRVIPQEKVSNPPRRPDYTQFVKYDTSLKYKFDNELRLYQLEGLNWLRFCYYNDRSCILADEMGLGKTVQSVAFLNDLYYQLNVKGPFLIVAPLSTIPHWERAIKAWTDLNVVDYRGSTLSRNLLVETEFHYKDQQSKPIPNRYKFDVLITTYEMASAGALHLKDIPWKCAVFDEAHRLKNKQSKVGEVLKTFSIEHKVLLTGTPLQNNLDELYSLLNFMQPEIFNNERAFFAEYGKLQTAAEVERLQALLKPIMLRRFKEDVEKTIPVKEETVIEVELTNPQKKWYRAILEKNFSFLKKGAKSNKEMPQLRNIMMQLRKCCIHPYLLEGAEEVITKDSRAVTLIDQFNCLIQSSGKLVLIDKLLRKLFEGNHKVLIFSQFTSCLDILSDYLRGRQYPHERIDGSIPSEQRQASIDRFSTMPITESFVFLLCTRAGGVGINLTAADTCIIFDSDWNPQNDLQAQARCHRIGQTKPVQVYRLICRNTYEKDMFDRAGMKLGLDKAVMQRMNSSKEEETPSVSKNELNRKEIEDLLKKGAYGAVMDDEESAQFCEEDIDQILERRTTVIRHEGNEKGSIFSKATFSASAEQGVELDDPDFWEKWAAKANLEVTEIQDENDLIVYEPRKRRQVQRFGTRQDGAYSDNDNADDSDAYEDESEKSRKRDVVRSWTLSEKTKYERKLMIYGYGPWKQMQTHFPRRSEKDLKAATRYLMRKVRPQIEGTSEEDKRLIEDIDLILENDAEDEIPGDDTVPYKGATKKQIAEFRSFLIQAPSEYIEHIERKGRNFLLRIQMLHMVRDRIVPKDWEEAKKLSIPKVSGSLPCDWWGEAEDRDLLLGICKHGYQQYLTMRKDKEFCFYGKRYDDSKAGTLQEDDDDPATVDKQQDDTFDMNSEDSTIYVWPSKADIGMRLRRIIAAFLREQGIESRKRRSGPAAGNGRSARQRSDASNRWQKKSRSDFLRTILSFGVETVHGDPNIRWDRFRELSGLDKKNDAALDVYYYKFINACKEIMKRQQKSPTEDEEQQQSRESSEEPSTATAEETDQLVETIPYDKARRALKRVDQMKRIREHVIVAPDLDAALLRARKTSGLPPWWEVPLHDKALLQGICKHGIGRHDLMISDTELPFHKIVNQFNESSEPVDPEAQTTAETLARIAWPKDLVIARRIEALCELILRPRPPPKRPAASRNRKRKSPETTADVPAGSSGTPAGPAPSSTLYMNYGYDAPEMPTAQPAFLARRKPLSDVETDSDEEGEADSDEEDSLTPKRPRYEQPRYEQPRYE
>contig-100_81_-2_po1
HSVVAHSVVAHSAVVWVSSYPLHQSQPLLLHQNRFLHHSKAFF
>contig-100_81_-2_max_po2
MLVEQLASLEHHIHSSCKEWMTVQVLQVYHYCQPGHLQWSQATFVSCCVRQQVSWVVVSV
>contig-100_81_-2_po3
MVIPCLKSSDHVVQYHACKYPVTMPCHAKALPTMVVNPRFSLLSVKQHLDLEQQ
>contig-100_81_-2_po4
MCFDRSDGILEQVLFVRYGGNELELVNRFEDSSHCQK
>contig-100_81_-2_po5
MLEVSLLQPLSAIYHIQQRMPFRY
>contig-100_82_+0_po1
MFPFLLGSIELNRFDENCLHCVHDSSVKSLSSKPSCPFDK
>contig-100_82_+0_po2
MSLKILEYFEVNPYHEYSKLIASTLETFVQ
>contig-100_82_+0_po3
MYQAITSKILQLRWIKVSKFLP
>contig-100_82_+0_max_po4
MQIQRRDLVRKDILVLSCLPIQHGQTNFLNQMLHSWKDHPMPLSILPKDDQRLINRLLGSSTNHHYRLL
>contig-100_82_+0_po5
MCKYHLPHLLHIDSHPWTTSLLALE
>contig-100_82_+0_po6
MSRHCQRSKYETFQESKQVRLEVVVEC
>contig-100_82_-0_max_po1
GQRSLRNIIESCQRRRRHSTKR
>contig-100_82_+1_max_po1
SLNCRFFSTSIPACSKRSALRKPNISTLTKHLKPDGLNGRERRDLLRDKLKSSKGTGNGPYIPVKRRLETIPTKTKQLSAFLATQRFEDLALNTHVVEAIQGVLPEDAKPTEIQALAIPQLLDRRKQHILIAAETGSGKTFAYLLPTIEMVKADEKAIGRRPNRPRAIVLVPTRELIDQVVKSAKSLSHTVKFRAIGLDRKPSRKQAQLFDDSPVDLLVTTPTSLVASVKQGLLSLADARYLVIDEADSMFDAGWGDDCRWIIERFRDGKITVVSATLPKSVHKALDDLFPRMIKITTPSLHKSLPNLKQSFVDLDRFQGNRQLALLEVLKKNLKDRKTLIFCNTKKSVELLYKFLESKQLKSLALYKDAPMDRRETLALFSTSQETDHRLLISTDIASRGIDVRCVDHVILFDFPASAIDYLHRVGRTARAGDTGKATCLIGRKDRMMADRIKRSIREGSILT
>contig-100_82_+1_po2
MIIFHIFPVSYIFIVTNRFSIFNMCLICNQVVCCIGY
>contig-100_82_+1_po3
MNNVIQSRFTRTIVPLHQVIAIFAN
>contig-100_82_-1_max_po1
DNAVYETLLRVANADGAIRQSAENQLKELAVQPEFPISLAKLTVSQQFPVPQRQLAALTLKTYVTTHWSGKNDDKFVGPEAPPQTKAAVREIIITGLRDPESKIRVVSAYVVSKIAHDDFPEDWPNLFDILLTYLKGDNADSVHGAMHVLLEMVKKDISIQQLPQVGPVLIPEMFRILTSDNAYSFSTRGRAVDIFTSCVEMLSTLRAENPALADQFIAPIIPQWLEAYVVILNHHVQNDPKRATEEYGLKMKVVKCICTISSEFPKYISANLPALFEPIWMDLYNLRERYVAEFISDSGDIGETYADSDGNEIGFQNLLYVLFDFVAAACNKKTVRQLFIDDNGSTAFFEQLLYVYIIYMQITQEQVEMWSMDANQYVADEEDGTYTFNARVASIDVLLSLQEAFPLPFFRALTGAVQRHIAESNEARAAGSGDWWKIQEACLLAVGRLSEELTEALGDPSKNVTFDLKSLFDHVVLEDMKAQEYPFLQGRAFVFASEFAKILPTEMASQYVSVAVHALQAPTSGIPVKISALRALNNYCKYLNPEYIYNYQVNIMEGTCLLLSNATEESLMLLLDTLGSAIKINQEVTAKYEQILTPGILQVWQKYATDSIITSYVLDLFEELARNNFYYASLCRTALPFIRQVFTTPNTDPVIQASAIDLLTAMTSFGPSPLPNEFTEQMFPELMQLVWNTHDMDLLQSTQEFLKTLISKDCDHLMQWHDGSGKPALDYIVHFVARLLEPTGSDSEALFVGELIVTLIQKAGNNIAPVLPDLLTAVLGRLLNTDSQPFTQSLVMIFAHLIISQQETVFNYLCNIEISGKSGLEILMTTWCDNYDSFSGYYTLKVSAIALSKIYLVNDPRLQSIHVKGEIVVNPNAGIVTRSRAKKNPDQYTAISVPAKIIKLLIADTTNNLIADQTHIEDAESVGDDEDVGDWEDVEDDHFATRNDINLLSDMLANIEDNDDEEDNPELKNDPIYQTDMKVYLTDFLRNCHAHNVNNFHQICSTQLNQEEKETLQYILG
>contig-100_82_-1_po2
MINASYINASGGNISTDQQSVVGLL
>contig-100_82_-1_po3
MTKRFGTLDHLIDQLPRRNEHDRSWTVWATSDGLFIRLHHFYRRQ
>contig-100_82_+2_po1
RLTAVSSLLVYQHAQNVLHFANPTYLH
>contig-100_82_+2_po2
MDPTFQSKDDLKRFQPRQNNYLHFWQPSDLKILH
>contig-100_82_+2_po3
MWWRPFKASCLRTLNRPRFKHLRFLNF
>contig-100_82_+2_po4
MKRPSDVAQTVHERSCSFLRGS
>contig-100_82_+2_po5
MKPIRCLMPAGAMTVAGSLSVFEMARSLSSLLPCLNQSTRLLMTSFLA
>contig-100_82_+2_po6
MHRWIEGRHLLFFQLHKRPTTDC
>contig-100_82_+2_po7
MYDALIMSFSLISLLQPSIICTV
>contig-100_82_+2_po8
MILAGTEMAVYWSGFFFALERVTMPAFGLTTISPLT
>contig-100_82_+2_po9
MLLPAFWIKVTINSPTNKASESDPVGSSNLATK
>contig-100_82_+2_po10
MAEPNVSSNNIKDSSVALDKSKQVPSMILT
>contig-100_82_+2_max_po11
MSSNTTWSNKLFKSNVTFLEGSPNASVNSSERRPTANKQASWIFHQSPLPAALASFDSAIWR
>contig-100_82_+2_po12
MYLGNSELMVQIHFTTFIFKPYSSVARFGSF
>contig-100_82_+2_po13
MLISFFTISSKTCIAPCTLSALSPFK
>contig-100_82_+2_po14
MMISRTAAFVCGGASGPTNLSSFFPDQ
>contig-100_82_-2_po1
MMINLLDLKLLHRQRQQFEKSSSQVSETPNQRSELSALMLYPRLLMTTFLRTGPIYLISC
>contig-100_82_-2_po2
MWLNLSVTLAILARPMLIRTEMRLASRICCMFCLILLLLLATKRQYVSCSLMIMVPQLSLNNYFMFT
>contig-100_82_-2_po3
MRKMVLTHSMLVWPQLMFSCPYKRHSLYPSSVL
>contig-100_82_-2_po4
MLLCVEQRFRSFVKFLLHQTLILSFKHLPLIY
>contig-100_82_-2_po5
MVLVNLLWITLFISLPDYLNLQDLIQRPYL
>contig-100_82_-2_po6
MSRVKSLSTQMQALLLAQEQRKTLTNTQPFQYLPKSSSS
>contig-100_82_-2_po7
MWKMIISLLAMTSTFYLTCWLILKTTMMKKTTQN
>contig-100_82_-2_po8
MEPSRMDLLIRSAIMRSFRPIRQVAFPVSPALAVRPTRCK
>contig-100_82_-2_po9
MPLEAISVLISNLWSVSCEVEKRASVSLRSIGASL
>contig-100_82_-2_max_po10
MSVFLSLRFFFKTSSKASCRFPWNRSRSTKDCLRFGNDLCSEGVVILIMRGKRSSRALWTDLGKVAETTVILPSRKRSMIQRQSSPQPASNIESASSITRYLASANDKRPCLTEATSEVGVVTNKSTGESSKSCACFRLGLRSRPMARNLTV
>contig-100_82_-2_po11
MASTTWVFSARSSNRWVAKNADSCFVLVGIVSSRLLTGM
>contig-100_82_-2_po12
MLGLRSAERFEHAGILVEKKRQLSE
>contig-100_83_+0_po1
MPALIQICLALSWTSAVSATIGNLILLPSSCSISLTLLVAATPSHFGI
>contig-100_83_+0_po2
MRSSSVIKGSGFDFIFTLLVACTVLFNASSMTFSSLRRLRGTAIRTALQAKR
>contig-100_83_+0_po3
MTSNNNETSSLLSFLFLSSEH
>contig-100_83_+0_po4
MLAIVTRCTDLNKKAFVMEMPIC
>contig-100_83_+0_po5
MPYFSSLTMIAPQSAPEFSKIMDIIDFSRLSNLTSEDMT
>contig-100_83_+0_max_po6
MTSDTNGSLVVTAGAIEEVLQEPCGPKKGIGSVWIPISCNSIRSSSNSLKSELNLFVK
>contig-100_83_+0_po7
MHALISLDKEAISARIKVYHILELIGEFSAQTFKSA
>contig-100_83_+0_po8
MGTPGFELCLQLSVMKCLSLNPSSPSKISSADLLNV
>contig-100_83_+0_po9
MRSPAAMANLREDRYQGTCSR
>contig-100_83_+0_po10
MSRYFSVQSYSPIIQLNATAFEYKKCVIVKRSPSHGFSHSRAMAAL
>contig-100_83_-0_po1
MLQRYSCMVIFSGYQHTHHVHHSNHQGTSRSYIQQVS
>contig-100_83_-0_max_po2
MFVYRRFNWYIYTTSYYCAQFAMSADGHLHHKCLLIQVCTTCDDGQHAND
>contig-100_83_+1_po1
MHPYSLGSHPQANSMVLLNSLDS
>contig-100_83_+1_po2
MKLHHYFLFCSCPVSTEYVFLLHV
>contig-100_83_+1_po3
MHRHIHDKYKAPRTNLLLVLH
>contig-100_83_+1_po4
MTMHEYRCSIIQLRLMYWLDFHLRKT
>contig-100_83_+1_max_po5
MDFRTVGQWQHYNNSMLSCELLRALPYYQRHRIYFCTLICLLVHVIKKDTSINGQQSKKCHCSCLAIDILQSS
>contig-100_83_-1_max_po1
LRIAKYLLQDKSNDTFLIADHLLKCLSLLHEPEDKLKYRNIFYDAGNKARLSGAHKIALSYYNAAIALLCENPWEGERFTMTHFLYSNAVALSWIMGEYDCTEKYLDIIFKHTTDPLDRVVAYRIQHKYYFGRQMHKEGAEALHKCLKELNIENFKHNYTRVELDEEFELVKNMINKLGSEEIKKIPACEDARLKATMGVLEEMCTVAYWLGNQIEMSYLATKLVHLSLTNGMSQNSGVALIFMGIAAVEFYQLFKFGEELGALGVSVAEKFGSNNEKGRAGFLYANFLMMWKYHYREQVPWYRSSLKFAMAAGDRIYASFNHLHLAVTMFFSGENLANTLAEAELCYSDIHAWSSSVDTNILIMSIIRTIKALQGHTFNKSAEEIFDGDDGFNDKHFITESCKQSSNPGVPMNWYDSFRMIPLVLYGHYEHAVAVGYMCIQGIHNHPCHRHTRMMLTMHSLAIIEKLRKEQLPQEMVDIYMDRIHKNQALLKVWAENSPINSSMWYTLIRAEIASLSNDIKACISLYEQAINEAREGGWFLELCICHEYAGAFYEGCGMKNIAYGLLKKAVGLYVHHGSYGKANHLTNKFSSLLSEFDDDRIELHEIGIQTDPIPFLGPQGSWSTSSMAPAVTTSEPFVSEVIPPVTTEQTLMTLDILDMASILKSSQVISSEVKFDSLLKSMMSIILENSGADCGAIIVKEEKYGMYAYGSQQEGSMTFDPSRPLSEEDDLISSRIVYHTINTGESIFIHNVNQDSRFALGPWYEKSGSKSVICMPITHKGTVAGCLFIEGSIGIFTQRHITVLSLLCQQMGISITNAFLFKSVQRVTMANMRMIEMQKKALEDARKSKEAAVRATRLREIFLANMSHEIRTPFSGFYGMISLLADTQLDPEQRDLVKTAKESCEILLQIIDDLLNFSKLQAGKVTLDLSVIVVEDIIADVVEMLIAMAIQKNINIAYMVAPDVPAMVMADGNRLRQVLINLLGNAIKFTHEGEIRIQCSLDKNKKESNDEVSLLFEVIDTGIGISNEQRKVLFEPFSQVDGSTTRKYGGTGLGLSICLQLVELMGGTINVSSVPSHGSDFFFSVRVSKLKGSNMPNLQQIEEGRKEQDLLTKSVAPFKAIAISKYYATIEMLRHLVPSVHMDGVLQIEEFQKLLSQNKYDIIIVGLFMNPENLKAPSNWLEDASQVNKDALIVIMNYPAGGMNQKSRWFEPVSNQRLACKAVRMAVPLRRLKLLKVIDEALNKTVQATNSVNMKSKPEPLITDEERMLYSKMNILIAEDNPVAQKLLLKQLTRLGFHVKCANNGLEAVNEWINNPMGYFSMAFFDHHMPKCDGVAATKRVREIEQEEGRSIKLPIVALTADVQESARQICINAGMDGYLTKPLNQKVLAEALRNYCLPGNNLNHCK
>contig-100_83_+2_po1
MMIKESHTKIAHWVINPFIYCF
>contig-100_83_+2_po2
MNTWYQMTKHFDCCIILADSDCLEWSHTFSQQILLFSTFFYLLKIGHV
>contig-100_83_+2_po3
MSDRHTYHRFATRLFIPRTQCKP
>contig-100_83_+2_po4
MIGFPIRTMMHIKTDSLLQKTISYVFHTTTFVKCTGIFMTNTKLQEPTSFSCFINGLFIKRNACFDIVG
>contig-100_83_+2_max_po5
MHGEHHTCMSVARMVVNTLNTHVSYCNSMLIVTVKDKRDHTEGVVPVHGHTRIRALFTAFSNEMLIVKPVVTIKDLFS
>contig-100_83_+2_po6
MIKGGVDAITSSHGKFKRRSVPRHLLAVMVLPHHQEISVQESSASFFIIATKLFCYRDTQST
>contig-100_83_+2_po7
MQCLGTFFMHLTSKVIFVLYTISDNSVQRIGCMFEDNVQILFCAIVFPHYPTQRYSVRVQEMCHCKTLTFPWIFAQ
>contig-100_83_-2_max_po1
MHGHLQWIPTYSSCPSFEPSRHFKVIHSTSQLKRSLMVTTGLTISISLLKAVNRARILVCP
>contig-100_83_-2_po2
MNKPLMKHEKEVGSWSFVFVMNMPVHFTKVVV
>contig-100_83_-2_po3
MMTVLSCTKLVSKPILYLSWVHKALGAPLLWHLL
>contig-100_83_-2_po4
MSIKTHGLHWVRGMKSLVANL
>contig-100_83_-2_po5
MRSNSHMKEKYVFSAHWTRTKKKVMMKFHCYSKSLIPVLVSATSNARCYSSLFRR
>contig-100_83_-2_po6
MQQSKCFVIWYQVFIWMVCYK
>contig-100_83_-2_po7
MNGLITQWAILVWLSLIIICQNVME
>contig-100_83_-2_po8
MSKKAQGKSVSMLAWMGILRNH
>contig-100_84_+0_po1
MTAVIENIHPRHCLSFTPTFCTPSTSIWRKG
>contig-100_84_+0_po2
MNDKMLLSISICVSSSDVSVNSRRTDKSSTF
>contig-100_84_+0_po3
MILWRGISKGSTLREEAFKRPKMLQ
>contig-100_84_+0_max_po4
MLKEDLVTKESQLENRSWECLINIRMPSIAFFSQIRHALGADNP
>contig-100_84_+0_po5
MGVSSDENKINSCLIAPAIFCISLIAIS
>contig-100_84_-0_max_po1
LLLSWKDMVEKRLDVICPSFFAAVFVEKESFTHSEMWDALLLMTKNFPQSWIIISKKKSSLPKLYNFLRLGLNGSVNIAYPSVLALLANLPEEIKSVDKFYTDVFDNFWKGLSTEFIEKANFQIFLDAYIECIVYFAITLSKKDDDSSKKTAFLLVQDKLWNVLIVFFLGSRDKVINEKIDSNAYMIVAKHLNVLASIESTKDLSTSLWSQLDQLFIQTVVDCSSTVTRDMFDMSSFSQKTGNFLVCTSQEIKKSVAIDEITNDLVKRLLYESVVSSVVHKNKSFDLLTLANQLISSYEMAIKEIQNIAGAIKQLLILFSSEETPIAPLTSFYVAAVVRLSDREEAKQLWNEFIEKIYAIHEQSEVNSSEIVVLALEQIKKDNAVDFKFQHEHLDTMVKGFSESPRTGVPRPVLENAVCLSLTHSFSYQILSDATVAVVLSNLETCLTDFNRGEHHVQGLKAVVSTLNMMERLTQDDENAKKISERESFASIPSQIFDAIFTSQRPHHYDDVEENDEEMNLYRDIQVKAAAVWDSISSTILSDRMDLAYSIVKQMRLSILDVTFTSSPSDFVQRAKKLLSSTFFNQEAHQNALSILLGTKEEWEHLFVPFTHHTTDYLSLAILDPFVALSVDSLIDDKDELMPVSYDMYGLSSFVRLALFWGEYLSNLSSLDLVFADGRNDWLIHQLMITSVACDQGLSAPNACRIWEKKAIEGIRIFIKHSQDLFSNWLSFVTRSSFNISEFSEQLLASIKTRQPVQENKRLLSFTSNLVLSSQNVVLCANVLQNLLCKLLVLTDWHVSELQKWLPVIKAEATELDLLMKTSLLRAFKYALSDTDPYRHYQSDLCSKLSGATNLFDFDYYTEDNSDDDDLKKKRYWSILGLLNASSLKVEPFDIPRQRIMYLIQSLRPLLSQDFEFSSDQQKARTQAQFAQLLKHLAESVPDELGGHWDYFLESCFTWTAYADANQPEELLVLYYALDLYQTLITLSHDNEALYESVKEHLPSYGKLLLELAAKEYGKGVGFKARTLYQKALSNLLEYIPDRTLLEADCFSDLCQLIVTSNEELQKCAYKLLKKLIAQKVEDLSVRLEFTETSEEETHIEIDNNILSFILNPPDLSEWQVNELDGRHYEVFGYLLVWMLMLDHFNDITFKLKQEYTAELKEKEAFACLMPVLCAILNVGQRGANKPFDLTNWNITEYDTEGFDGSQEMSFYILASHLYYRSLRYIPSLVRIWWIDCKHRQLTLAVESYTEKYFSQPIINDELELVNRPDIKSQLEENEENEFTIKTLKAASEVTAKYVVDEQDMQIAIKLPSNYPLRQIEVEGVQKVGVNDKQWRGWMFSITAVIGSQNGNIVDALTVFKRNVNLHFSGVEDCTICYSIISAQDRSIPTKQCKTCKKKFHSSCLYKWFRSSNSASCPLCRTVF
>contig-100_84_+1_max_po1
LVPTGLPLESTKSIESGSTVYFVYFDRQEGQWEPVNVVQPQLDDDMEEEEPVPVVVKKEKGKKKA
>contig-100_84_+1_po2
MECIEGNDSKDERLKCKNSFLEIHQSLRCHIL
>contig-100_84_+1_po3
MAYWHPFDRHSRLHKEQASDKQRLPFLLILLYILVST
>contig-100_84_+1_po4
MSDKGRVHNTRLVALQVDWRPRKLSR
>contig-100_84_+1_po5
MIPFLIFFLHFRHLESVSPSYSM
>contig-100_84_+1_po6
MCIPENCQSFEKMNSCQTCHV
>contig-100_84_-1_max_po1
MVLSILLILVCLHYWLIFQKRLKVLINSTQTYLITFGKVYPLNLLKRPTFKYFSMLILNVSFILLSL
>contig-100_84_-1_po2
MKSQTIWLNVSCTNPSFQVLYTKISLLIYSP
>contig-100_84_-1_po3
MQSISNSNTNTWIQWLKVSQKALELVFLVQSWKTLFV
>contig-100_84_-1_po4
MTKMQKKYQKGNHLLVFLPKYLMQYLPAKDHITMMM
>contig-100_84_-1_po5
MVFPHLFDLLYFGVNTFLISAHLI
>contig-100_84_-1_po6
MCCKISSVNYWFLLIGMFQNCKNGYLLSKLKQLNSIC
>contig-100_84_-1_po7
MEKGWVSRLEHFIKRLCPIYWNIFLIEPYWKRIVSQTYVNLSSHQMKSFKSVPISF
>contig-100_84_-1_po8
MNKICKSQSSYPATIPYAKLK
>contig-100_84_-1_po9
MINNGVDGCFQLQPSLALRMVILLMH
>contig-100_84_+2_po1
MFTIDPPNTNKRWNVSKGTIVKMRG
>contig-100_84_+2_po2
MLFHRFIKRLIIMRQCNQCLIKVECIIQD
>contig-100_84_+2_max_po3
MLDKYTDAFDCLLFPDTTRVRRRQSLITGNACYHQLVNKPIVATIRKN
>contig-100_84_+2_po4
MMLPSVKVRQTCLQIRQDYCYGSIR
>contig-100_84_+2_po5
MSQTQTNSVFQDWTRNTSSRAF
>contig-100_84_+2_po6
MDSIDFFNKFVPQLLGFFSIT
>contig-100_84_+2_po7
MFGYNHIGVGINLFINDLITRAQKENYKHIP
>contig-100_84_+2_po8
MSKRFFFNKNSRKKTWTNHIQSFFHHVFPTQ
>contig-100_84_-2_po1
VIELERHGGKKIGCDLSKFFCGCFC
>contig-100_84_-2_po2
MGTSLCSLHPPHNGLSVTCYP
>contig-100_84_-2_max_po3
MQNCILIYAFFFPFSFLTTTGTGSSSSISSSNCG
>contig-100_85_+0_max_po1
NDAGSSSPIMRDSNSSFAKHILQHAEKENLYDIDDILNIDHTTEANILYQRESNLSSRQTTLARNPTILSVDDDSEVKELNLSQATIPDTNSVLEKDYFPLSQTRQSQIAQEKFHFTYLDVSNQHVRHVSSAAIAFDEENACLTYKIRFYSKQKNHPKAKYVVKVEDDKDNPDCCVGYLFETQMETVCTGLPAIPILPLHRQEIDDFWPNNSSNNCSQTSLRSRSELISSQQTYDSQTPSQHVVSSQQRQKEQVLVDVSQLIESEHVEPISPGEYEIMLILDSREIQMKNNRSYIQNRLSSKGINLSTRSLDLGDVIWIARKKGSTRQSDELFLDYVVERKRLDDLVYSIKDGRFTEQKTRLKRAGAKKVIYIVEEYNRGDAANFGLQSIQTAMSSTQIIDGIFLKRTNGIDETIDYLVCLTKLIERIYKETTLYPIPEHIVTSQNYLELRKAYKEKLGESNSVYLISYPVYNQINSKNGSTNLHEIYLRMLMCIKGVNAEKALALMRIYPTPHSLLSAFRNKPKSVAINLAKDATQTQISRRRWGTHISEKLYQIWGSLEYPNAETYSS
>contig-100_85_+0_po2
MHHHIINHFIPFLFYTCFLSDPFSVLWL
>contig-100_85_+0_po3
MYDVNPPTSIRPDIGKVPILNRGCK
>contig-100_85_+0_po4
MSKCFMPNKISGTAPRRVSFELVPSLTIWSDGIL
>contig-100_85_+0_po5
MVKKVDAAIRLHIQFVVVAIPLAFPRNCKVNSSPCIIQGI
>contig-100_85_+0_po6
MQLFFKSDQSCWIANEPPNASKLNIMNNIVTIKMCLRPALSIIKIAIIVNIIFATATTSATAVGSSKFAILRIVAA
>contig-100_85_+0_po7
MHAIIKGLKFSGFKKSWYVPKFVFCISSCIASTS
>contig-100_85_+0_po8
MNSSETEYPYILRNVCFAASISLTNIMRRGLSGINGIIMS
>contig-100_85_+0_po9
MDAHKTKGYQLLRTKYVSIIKYLSSKPI
>contig-100_85_-0_max_po1
NFPINRRQYERINSSDRTEEELVQSAEGLTSFVYTLVLSVCLGGFLFGYDTGVISGALSPLEKDFVMSIQQKEFIVGGTTFGAIFGGLSAGYLSDRFGRKVLYNTNVLGSQ
>contig-100_85_-0_po2
MEVYVWSWCFTSYSSAHNYAIYARKPSPHDICQ
>contig-100_85_-0_po3
MHVTGCSTVEWIQYGHVLCSHYP
>contig-100_85_-0_po4
MIYYMMVHKWSIYLTTVCLGIWIF
>contig-100_85_-0_po5
MWSRIDSHKCKSFFSVDPFDTH
>contig-100_85_-0_po6
MILLFGIKADLVGKTSILFIKSYSC
>contig-100_85_-0_po7
MKFFLGYLTLTCLRKREIILF
>contig-100_85_+1_po1
MKRMLVLPTRSAFIPNKRIILKQNMW
>contig-100_85_+1_po2
MSSTVCIGQRISPNQNRAKIKYRHQ
>contig-100_85_+1_max_po3
MNSNNHLLLFRDDQGRECLFLPMTCLLFQAPILLQRSTRCLISVHKTKKYLLWIVHLSWSKRLMLLSGYISNSLW
>contig-100_85_+1_po4
MTKSFSKGLNAPEITPVSYPNKKPPKHTESTRV
>contig-100_85_-1_po1
ISLSTGANTKESIHRIELKKNWCNQQKV
>contig-100_85_-1_max_po2
MLAFAHSYNILLLGRLIVGVGVGAASMIIPVYIGEVAPKNFRGRLSTLNTLVVTFGQVTAYVINLVFSRTEGGWRYMFGLGALPAILQLIIMPFMPESPRRMIFVSEIEAAKHTLRRIYGYSVSEEFICQEVEAIQEDMQNTNLGTYHDFLKPENFKPLIIACMLQAAQQLSGFNTVMYYAATILKMANFEDPTAVALVVAVANMMFTMIAIFIIDKAGRRHILIVTMLFMILSLLALGGSFAIQQDWSDLKNNCIRADGQYAASTQECHNNQSTIISTMLLISLTSYVASYALGLGYIPWIIQGELFTLQLRGKANGIATTTNWICNLIAASTFLTMTNALSTAGTFWFYALISSILWIFVVKLVPETANKSLEEISTLFLDHP
>contig-100_85_-1_po3
MDQDDVLVIGGDTLFLHDFDLERFFDRYKQLNSLTDACLVTTYSVRDDEVHKFGIVKTNREGIITNFLEKPSPFSTEARSACPCFYLFNSRSIPLIEEFVDGCEVSNAPKEAYDATGKCLAYLHPRFKIGTFPISGRIDVGGLTSYIDANKYFETHHNQSTEKGSDRKHV
>contig-100_85_-1_po4
MYITFFAPALFSLVFCSVNLPSLIL
>contig-100_85_-1_po5
MSYKFSFSACCRMCFAKDELLSLIIGDELPAS
>contig-100_85_+2_po1
MFSIRSFFSTLVMMSFKILVCVNV
>contig-100_85_+2_max_po2
MVGWYIVMFSPSDELFIALCISYNIYGCRCNSVILKKFNPVSDECILVA
>contig-100_85_+2_po3
MLCCFYFTDKYHAARAFWHKWHNYELKNSW
>contig-100_85_-2_max_po1
MLGWFLIWIRYRSYFGCIESFRERFCHVDSTERIYSRWNNIWCHIWWTFCWLSIR
>contig-100_85_-2_po2
MGIQSQKNSFVKRLKLYRKICKIQI
>contig-100_85_-2_po3
MHSSLTGLNFFRITELHLHPYML
>contig-100_85_-2_po4
MHNAMNSSSLGLNITIYHPTIS
>contig-100_85_-2_po5
MMFWSLVAILYFCTILIWRDSLTDTNS
>contig-100_85_-2_po6
MVVKYQMHPKRLMMPQENVLLIYTLDSRLELSLYQAVLMLAG
>contig-100_85_-2_po7
MVNILNYCMSRHLDILMNPRSDKVFR
>contig-100_85_-2_po8
MGSASRMSAVMRSVHFYSLMRSDYSCYYYCLARNRLFPVCVRAK
>contig-100_85_-2_po9
MLSVVKTSYFLVDIKYLPLSYDQYLKYHLCRISFLFLHVVGCVLQKMSCYPS
>contig-100_86_+0_po1
SGTGARWFKRNPAIKWFTFVNIF
>contig-100_86_+0_max_po2
MYYWLRGFSSNFVSKSLRRGCNGRSCNSRGWNGRCHTCFRGLFAMSTTPKFTKASTKSTEASIDSTTYNLCTATNNATNNLSTTSQNFATGTNTHTNDVSSKSSTRR
>contig-100_86_+0_po3
MKILFWKLSDYCCSCCCCIFSTLKIAFFFFLPLFLFLFFFR
>contig-100_86_+0_po4
MNLSCAALQIPPIILFINQLIFHIN
>contig-100_86_+0_po5
MNIESNNSTICFYSRNNRAILFLFRFRNREIGNIRFDFTHSFTTTKYN
>contig-100_86_+0_po6
MSVAYMEGTVRIQRSKEICRF
>contig-100_86_+0_po7
MIHPINSFHICLHTIQTNLSLNIISCITPSTFD
>contig-100_86_-0_po1
MNKVLKCTYLILICLLKKKRVKRWLMLLLFLL
>contig-100_86_-0_po2
MVMIWMTSLHSLSMKSIMVNGITTVLLCLFVSFSLGF
>contig-100_86_-0_po3
MFLSLLVVRRLVLILTTSLDYKHSFKIKSILTLAP
>contig-100_86_-0_po4
MFPISLFLNLKRKRMARLFLL
>contig-100_86_-0_max_po5
MTVKKLEVVASKKKEACLLWVDFQWLDLFLSLDQTQVISMPTLLLK
>contig-100_86_-0_po6
MAVTNLLLVSFVSKSTMPMVSRT
>contig-100_86_-0_po7
MNLVFLRLPFTKLRYPTSQKQ
>contig-100_86_-0_po8
MMLNSVQVHKKVKEYTLTNQETHL
>contig-100_86_-0_po9
MIRMGNALDSGQALSVILLNKFKTTKLKKML
>contig-100_86_-0_po10
MKSLLSQFCVVHKPNSWFVSLTGINLVLMNCLQKDLSL
>contig-100_86_-0_po11
MEASVLLVEALVNLGVVDIAKRPLKQV
>contig-100_86_-0_po12
MYQNMLTKVNHLMAGFLLNHLAPVP
>contig-100_86_+1_po1
LAPVPDGSRGIQPSNGLPSLTYSDTLNDASPISLSVKVL
>contig-100_86_+1_po2
MYLVLCSVCLPRRTRQYGSLVLSRFIPFNPLAPTNVTLTSTFLSSNNDLRPEVDSDEVIDPIIL
>contig-100_86_+1_max_po3
MGDVTLASEAFLLCPLPPSLPKPLPRAPKPPLIAPPTIFVPPPTTPPTIFPPPVKTLPPAPTPIPTTSPANPVPEDKIRVVELIREVPSRLRESNWGSHLSRSAILPPVKGTSTF
>contig-100_86_+1_po4
MRSPFLSSGLRTRTIKRENSISFTNASPDSLKYILSPFCALVRN
>contig-100_86_+1_po5
MITSIFILALSTTKNSTYLFHRGLALRLKVRVRSFSCPFTLTIA
>contig-100_86_+1_po6
MTGRDPTTGSPPTTGKPPFFCLPPPPISLQS
>contig-100_86_+1_po7
MAATSSVKTLGAYIMGPRLEWT
>contig-100_86_+1_po8
MNVCNPGMLLISKPNVSPPTGLRT
>contig-100_86_+1_po9
MSSVSLGTKENLQSIQIVSGADPVNTFTPSTRGALVPNVKLLIRMESKKEGVFSLKTVST
>contig-100_86_-1_max_po1
MVSQLCCCVCLYLFHLASDQIKIRTDVLFYCWCLFCDLLQNFNQTYSA
>contig-100_86_+2_po1
MMPHRYHCLLKYYDLLLLFLVQMFQTL
>contig-100_86_+2_max_po2
MSHLLQRPFCYVHYPQVYQSLYQEHRSLH
>contig-100_86_-2_max_po1
CSLFCTFRMNNSNSESAVPERVIKDESNQLHQTINETLKNEQGAQVHVFDPDMPAEEKKSQAMANAPALLTVNKPSLTTDVGSSNTEDIADALSKVQQQAPGAYVSEPIKDKLPDWYHVGWTGFSRLPNPGDEKAMSELLKTHTTEDIQELYRGARTSNGDDMDDLIAQFINEKYYGEWYHNCAVVFVCIFFTWLLIKLRFGLMSCFIVGAFFATYYRTSIKRTRRNARDDIQRQVSLNRMETDVETVNWMNHFLDRFWLIFEPALSAQIIGQVDTVLSENTPSFLDSIRMSSFTLGTKAPRVDGVKVLTGSAPDTICMDWRFSFVPNDTLDMTEREMQSKVNPKIVLTIRVGKGMLGAGMPVLLEDLAFSGHMRIKLKLFNEMPHVKTAEVSFLEKPQFDYVLKPVGGETFGFDINNIPGLQTFIQDQVHSNLGPMMYAPNVFTLDVAAMMAGGADLESANGVLALTIYSASGLKPTDLFGSLDPYCTFHIGNTHNPELARTSAIENSTNPKWNETHFLLLNNLNDILCFQVMDRNTGRNDTEVGAATLDLKEVQENQNGIEGLSLVILRGGKTVGEIKADVSYFPVSKPEKKEDGTIIPAVETNSGIVRFYIHDCKEIGGGGKQKKGGLPVVGGLPVVGSLPVIGSNSSDINAYAIVKVNGQEKLRTRTFKRSANPRWNKYVEFFVVDKANMNIEVIIKNSVDFGDDSVLGRWSSNLIDMENQLINEKNDWWNLQGGTGKIHLDMNWKPVPLTGFSSVLNHGSYQPSIGVVRVKINNANGLKNVEGLTGGKSDPYIRIMSGLQPRAQTEPILDELNPVWDTALYIPIHSLREDLVLEAMDWNDVQKDKFLGMCELFVKDIVAEKKSQDEETVYEALPPVKRTVDLISHERKTGRGQLSYEASFFPTMALAKQSTEEEKKEEKREEEKEGDFKGTENAAAAATAVVAELPEKDLHGEVIKYTEDKKIDLLSYESGVLTVTIHQVTLPNKSKAVAEIMLDSHDAQFRTSAQKGERIYFNESGDAFVKEMEFSRLIVRVRKPDDKNGERIGFWTSTVRDIIKQIQNNQTEEDVVNDYRLLDCAGEGKIRLSFKFVPVIQFKLDKTESLENQGNLTVTVISASGLKAADKSGTSDPFAVFSVNGEKVYKTETYKKQLNPTFKNEIFTVPILRRTQAKFLVRIFDWDQFGSDELLAEGFIPIDQLESFSAQNVEVPLTGGKIALRLKWEPQLLSRKREGTSLISSTTRILSSGTGFAGDVVGMGVGAGGKVLTGGGKIVGGVVGGGTKIVGGAINGGFGALGRGFGKLGGSGHSKKASEASVTSPIPASTIATSPVATSPQTLADKVGTEPSQPIVHQSMIGSITSSESTSGRRSLFEERNVDVRVTLVGARGLKGMNRDKTSDPYCRVRLGKHTLHKTKYIKKNCQPEWNEVFTTKVFGTSVLEITVRDHNTLTDSDIGEASFNVSEYVNEGKPFDGWIPLEPSGTGAR
>contig-100_87_+0_max_po1
FFFKIIIMIRDLFYKRINDTNSSLLIQQVQLLLPSNKRWILCYREAFEVHQIQPRYPYLKQGFYLNP
>contig-100_87_+0_po2
MVHSKRYENKYTSPSIFGHRHSCDSQSRPQ
>contig-100_87_+0_po3
MAQIGFHKHGLIFEYVTLYRSRGSQKANRTKALRMRHGYVYIQYDARQ
>contig-100_87_-0_max_po1
FFCPCCWYGTNLDSFQAIQSVY
>contig-100_87_+1_po1
MIQIQAFLFNKSSFFCHRIKDGFFVIEKRLRCIKFSHVTLI
>contig-100_87_+1_po2
MKMRMLKGLPELSIIMSTKGIQVITDRTGKQNRVLRNDRQTRT
>contig-100_87_+1_max_po3
MLQPQVRAHRGQLRERQEDKDGNDTIKGARSGVFLVYIPAHTALGGFFYRHQTFIFSLLHLACLCERGKRGTTEGETTHDGRLTIHPLTLTVQKSFFLTRHEIHRGRIGQEFIFLTVFNRAVFIG
>contig-100_87_+1_po4
MVKDMTTDVRIHRTQGIIQQIDIRTGIDRAGQGHTGLLTPREIDTAFTNLGLISSGENRDVRLE
>contig-100_87_+1_po5
MTKDNVVPECGVHDPRLLRYVGDRASKDDFTIRLDRVSQEGADQGRFTGTHTSHDRRQFSLLDLQVNVLEGRLSVFFTPLELTVIDFNQGRDGRVGFNQSVVLTGDGMWIEFGCRQVFLNTVE
>contig-100_87_+1_po6
MKISTQVHQSLGIDTHVIHNLAHSRVLSTRVTQHQRLSIDRSDQGSTKTHAC
>contig-100_87_+1_po7
MKEHGLTDSSDKHGHCDKDASIGRFMFRGRITSDPAHQLLQEHGLREL
>contig-100_87_-1_max_po1
FFVLVAGMARIWILSKRSSLSTELTHNWLYFIKMTTLLLLFLTTVSSFAYSVFQVGIEWIDNVQILSEAVSVVMMVFVIVLHHIEYTRNRVSSAVLLFYWLFVILVNGTKLRTQILSHVYETQSVPFILFGIYSGLSLVIFVLENIPKPKSQYILLEENDSPEEMANIFSRLTFSWMTPLMRLGYQKPLIMDDLWNLTTEDQSAIIGNRFQQNWEKEMQKAKPSLLRVLVKTLSGPFALAALFKLLQDILQFTQPMLLKQLMRWVTSYTTSEHEPSYRGIFIAVAMFVTAVCQTMFLHQYFQRCFSTGMRLRAALVTAIYRKTLVLSNSSRQNSTVGEIVNHMSVDAQRLMDLCTYFHIVWSGPFQIVIALFFLYNTMGVSVGAGVAVLILAIPLNTYIARNMRDYQKTQMGNKDSRVKLMNEILNGIRVIKLYAWEAPFLDKINFIRNDLELATLKKIGVLSAVQNFTWMSVPFFVSLSTFAVYVSISSQPLTSDIAFVAIALFGLLQFPLNVFPNVITSLIEASVSLYRIEKYLSAPELDPHAVTREDYRLVESYTAITPLVEINHGEFKWCEEDAQPTLKNIDLKIKKGELTAVVGRVGAGKSTLISALLGDTIKADGEVILRGSVAYVPQQPWVMNATLRDNIVFGHRWDPEFYEKVIEACSLKTDISILAGGDQTEIGERGINLSGGQKARVSLARAIYARADIYLLDDPLSAVDAHVGRHIFDHVIGPEGILKNKARLLVTHGISFLSRTDQVVILRQGEIASIGSYDDLMDQKTELYALITEFGKKNVSASSDEDSTIEDGQEDELLPDSASMDLVPREEEALLNRQRQRMNSQASIMSGLTLRRASLASLAKTSKVKKAENERLMTVEEAAKGSVSWDVYKEYARSCSFYGVIAVLVLLSLSQLASVGTNLWLKHWSSANQETGNNDRVWFYLGIYALIGWSSTILSMIQTLVLWVYCAIRSARVLHSEMLETVIRSPMSFFDTTPLGRILNRFSKDQHTVDEALPRIFSGYFRVLFVVISTVLIIAFSTPAFLIVMIPLGVIYIYIQRYYLATSRELKRLDSIGKSPIYSHFQETISGVSTIRAYEQQTRFIFENENRLDDNQRAYYPSVSSNRWLAVRLEFMGSIIILSAALFAVLGILYGGSAIDAGLVGLSVSYALSVTQALNWVIRQYCEIETNIVSVERVKEYIDLPTEKYNAVRGVSPMWPEKGLIEFRDYATRYRPGLDLALKNLSFTVASKEKIGIVGRTGAGKSSLSLSLFRIVEAAKGSIMIDGVDISSLRLFDLRSRLTIIPQDPVLFAGTVRDNLDPFGAHDDAQLWQALQHSHLHQHISSLDGKLNAVVLEGGENFSVGQRQLICLARALLRRTTILILDEATAAIDVETDSIIQETIRRQFAHCTILTIAHRINTVMDSDRILVLDKGNVAEFDAPQTLLDNKESIFYSMAKEAGLVE
>contig-100_87_+2_po1
MMESVSTSIAAVASSKIKMVVRRSKARARQIS
>contig-100_87_+2_max_po2
MIVRRERKSKRRRLEISTPSIMIDPLAASTIRNKLKLSELLPAPVRPTIPIFSLEATVNERFLRAKSNPGR
>contig-100_87_+2_po3
MYSFTRSTDTMFVSISQYCRMTQFKACVTLRA
>contig-100_87_+2_po4
MADPPYRMPRTANKAADKMMMDPMNSRRTASQRLLETEG
>contig-100_87_+2_po5
MTIKKAGVEKAMMSTVEMTTNKTRK
>contig-100_87_+2_po6
MGDRITVSSISECKTRAERMAQ
>contig-100_87_+2_po7
MPWVTSRRALFFKIPSGPITWSKI
>contig-100_87_+2_po8
MTSPSALIVSPKRALIKVDLPAPTRPTTAVNSPFLIFKSMFLRVG
>contig-100_87_+2_po9
MTFGNTFKGNCKRPKRAMATKAMSLVRG
>contig-100_87_+2_po10
MTRIPFKISFINLTLESLLPICVF
>contig-100_87_+2_po11
MARMSTATPAPTLTPIVLYKKNKAITIWNGPLQTI
>contig-100_87_+2_po12
MYWDFGFGIFSNTKITRDNPE
>contig-100_87_-2_po1
FLSLLLVWHEFGFFPSDPVCLLSSRTIGCIL
>contig-100_87_-2_po2
MFMKPNLCHLFFLVFILDCPLLFLYWKIYQSQSPNTFY
>contig-100_87_-2_po3
MNLPIEASLSQWPCLSLLSVKPCSFINTFNVASQQACVFVLPWSLRSIERRWC
>contig-100_87_-2_po4
MPSPVRTTDWLNPTRPSRPWLKSITVSSSGVKKTLSRPSRTLT
>contig-100_87_-2_po5
MKTARLKTVKKMNSCPIRPRWISCLVRKKLF
>contig-100_87_-2_po6
MYTRNTPDLAPFMVSLPSLSSCLSLNWPRWARTCG
>contig-100_87_-2_po7
MIVFGSISVSMLSSAGPLRFFP
>contig-100_87_-2_po8
MKPYPGSLVVISVFCLSSSLPCSSLPFQRLLS
>contig-100_87_-2_max_po9
MNSKHALSLKTKIDWTTTREPTIPLSQVTVGLLFVLNSWDPSSSCLLPYLPSLASCMVDRPLMPAWSVSRSLMP
>contig-100_87_-2_po10
MPLVTVPDWTWLSKTFRSLWPPRKRSVSSVVRVPARVRSV
>contig-100_87_-2_po11
MMMLNSGKPFNILIFINTSLHWTAS
>contig-100_87_-2_po12
MHLKRFSITKNPSFIRWQKKLDLLNKKA
>contig-100_88_+0_po1
MMTLPTQSCFLSICLQTQHVLNYFYIG
>contig-100_88_+0_po2
MKGSGHLSTSLLERTSCFRALAHQLNLF
>contig-100_88_+0_max_po3
MHSFVVTCSLLEFCTIRLFSCSNINFIYFLLNVLHTFGDFYIIFFFNIFTDRYYHVPG
>contig-100_88_+0_po4
MYHSEIGRLWLLSILEICSCCLVQLLIL
>contig-100_88_-0_po1
MSQNIFDLCFNLIYFYVPEIVTIYFDLELQKTIDF
>contig-100_88_-0_po2
MDSCYSNDNVTSYRLISLLIL
>contig-100_88_-0_po3
MVPSPRYITSNVCINTISLVSHSPSLTH
>contig-100_88_-0_po4
MKLGCKSVTTTSCQLQTNGLCEILN
>contig-100_88_-0_max_po5
MVVEVLRNETYIVDGSRLGRIKGAINVNSLQPFIKSKYIAPDATTQNTLKYLRVDRCKKNFCFIPPKSNVRGL
>contig-100_88_-0_po6
MKIGSTDNRTFCKSNNLQHTNSFIQHLRQLQLNTLLCQETNIHFRSFDK
>contig-100_88_+1_po1
MNGNVYLFLGITMYLVVIVLGVE
>contig-100_88_+1_po2
MSCYRLSLFSYLLSYCYNYSQ
>contig-100_88_+1_po3
MFLIISTLDNIRVPLHSIWAG
>contig-100_88_+1_po4
MYSIRLETSTLYSFSTYSQIGTIMFLGDYLTTI
>contig-100_88_+1_po5
MITDKFGNSITEFNLVFHIIHLSVVDTK
>contig-100_88_+1_max_po6
MEPYKQDKKNERVDIINQGKIYYWLLLSPSFIKV
>contig-100_88_+1_po7
MQTMSSEGGIIFINLNHVYFVTCNRDVVGH
>contig-100_88_+1_po8
MQKRRTNCFWFTANSGKLEVNS
>contig-100_88_-1_po1
FLPPLIFIHISNNLLFSFSFSFPFSLLVP
>contig-100_88_-1_po2
MESGTNNSLFDNKLIRKECPFLDQTDLKKNYHTTTSRIGVELTTIVVGTTDNL
>contig-100_88_-1_max_po3
MLVTVSVTTLLMNLFKLFTTLLIGNLLKLTILFDHDGSTFMLLTKSLFNRVGEFRRMSRGRRTLVSLSFLLLTVAADILLPWTSTIYFKFARISSEPKAVRPTFLHPSHFSLPTSPNFNYNSTTQYGQAAAQYLLPDLTNDSSKWVDSTTTRIYGPLSGQQFDEKKIKKQLGYQLPKHLYCHHTIMWSCNITQTVEVSQLVSKYGSLLGYIAYSGNDSYTVSDFGHYFTGYLNNLQYYVNMVLVDLQQGFFWDGTDMAAYNYSRITLSVWDVEALNLVKSYEILPDVVFMNLKGQIIQSKFSQHDDVAYLATCINDKLYYGTVTCVIETLMTYHVPVASNEIDMIQIDEYDASFATHSLHQLANDFTRSSNRTTKYVITDQARKYKIPDDSYTVVRELEAALSNRSRFLELKGATAYLFQNDTFLLVNNQQYRVGYSITGWIVATAMTTLLVIALYLFSYYNRTIHLISRSPQAIMASATIPSLQTRSGGIPSVTLALSMTHDRTQISLVDISKSPLEEDDKEYILNETILANSKDFSQPVSDDNLHYESAYIVNSRRQANYSGSYMMKNSMTLTPSDSATRYNL
>contig-100_88_-1_po4
MLKNMIPLTSASPKRNLEGECYIMGTFVRYWLNCTRKITLDRKVHII
>contig-100_88_-1_po5
MDQVLWNHQLQSVLKYGIDLKKYMYLNSKDVTIIYKIFIC
>contig-100_88_+2_po1
QINILYIIVTSFEFKYIYFFKSIPYFRTD
>contig-100_88_+2_max_po2
MYSLSSSSKGDLLISTNDICVLSCVIDNASVTEGIPPERVCKLGMVADAIIACGDLEIRCIVRL
>contig-100_88_+2_po3
MVSLSKLPIKSVVNNLNKFISRVVTDTVTNISGFY
>contig-100_88_+2_po4
MNFFIQEDGMGNMFDEEGYQFVEIKMEVDEVNYLLGDVINFDRYY
>contig-100_88_-2_po1
FFLLLYLFIFQIICSFLFPFLSLFPFLSPKKVFILLHS
>contig-100_88_-2_po2
MGKPQLNIYFLTLQMTVLNGSILPQQGFMALCLVNNSMRKKLKNN
>contig-100_88_-2_po3
MTPTLYQTLGIILQAILIICNTMLIWCSLIFNRVFFGTGLTWPHIITVV
>contig-100_88_-2_po4
MTMLRTWRLASMINYTTARLRV
>contig-100_88_-2_po5
MNMMPPSLLIVCINLQTISLGHPIVQQSMS
>contig-100_88_-2_po6
MAHSSNCLVIRRAHLYFNGSRFSFLLGIY
>contig-100_88_-2_po7
MNGISMLVKLYRHLEHCSINLLAFLPDSYYMVVK
>contig-100_88_-2_po8
MIVPICEYVEKEYNVEVSKRMEYI
>contig-100_88_-2_max_po9
MQEEFLLYPAQIECKGTLILSNVEIIKNMLCLKTNRKKTTLCWERHHSILLISTYSYCE
>contig-100_88_-2_po10
MELQAYQTLWTKYCGIINFSQS
>contig-100_89_+0_max_po1
FLYFFPKLFMEEKYDLEIDPERIEFQKVIEASSTSTLDQYIPIGRRETYGEQEVDQVNVEEAKIQYEELRRELSALSQKTSPSKLELGQTDEFNLSEFLHGMSQELDANGKKRKHLGVLWENLHVEGLGADAFTIPTVYSSIMYVLKFWKIFKKNNSSTKVILDNLTGCCRDGEMLLVLGRPGAGCSSFLKVIANMRGSFTKIDGVVSYGGIDPDLFSQRYQGQVCYNEEEDQHYPTLTAKQTLQFALRTKAPGKRLPEQSKADFVDRVLYLLGNMLGLTKQMDTMVGNAFLRGLSGGERKRLSIAEQMTTHSTINCWDCSTRGLDAASALDYVRSLRIMTDIFQTTTIATLYQASNSIYNVFDKVLVLDEGHCIFFGPVKAAKPYFESLGFYCPPRKSTPDFLTGLCNPLEREFRPGFEQMAPKHATEFQERYFQSDIYQDMLRDFNDYKDLVQREDKAAEFEDAVRQEHQKRASKQSPYIASFYQQVKALTIRQYHLLIKDREALISRYGTILIQSLITASCFFRIPLTAAGAFSRGGALFFAVLFNAFISQSELVRFLTGRPILEKHKQYALYRPSAFYVAQVIMDIPYAIAQVLLFEICSYFMMGLNLSAGRFFTFFIVLFFINMCMNGFFRFFGAVMSDFFLATQITGVLLIALTSYTGYTIPYKKMHPWLFWIYYINPIAYAYKALLSNEMHGQVYSCETNAIPSGPGYDDWNYKVCTMQGGTSGNPNVLGDDYLIEALDYKPWQLWAPDFIVVVAFFLFFTLLTALAMEWGGMSKAASLTRLYLPGKAPRPRTVEEEEERRRLQQKMAQMDKISTGTTFSWQHINYTVPFQGGTLQLLNDIGGIVRPGHLTALMGSSGAGKTTLLDVLARRKTIGKVEGSVYLNGEALMNDFERITGYCEQMDIHQPKVTVREALRFSASLRQPREVSQEEKYEYVEQIIQLLEMEDIGDAQIGDVGSGFGISVEERKRLTIGMELVGKPQLLFLDEPTSGLDAQSSYNIIRFIRKLADAGWPVLCTIHQPSAILFEHFDHLLLLVRGGRTAYHGEIGKDSRTMIDYFERNGGPICTPNANPAEYILEVVGAGTAGKATQDWADVWANSKEAKALDAELDEIDRTADKNPTRIAHTYATSFGTQLRLVLTRMSLAYWRTPEYNIGRFRNLMFTSLITGFTFWKLGNSSSDMLYKVFALFSTFIMAMVMIIMAQPKFMVERIYFRREYASRYYGWLPFGISAIVVELPYIIFFAAAYMCGFYWTAGMVNTPQACGYFYITFVVLVCWAVTLGFVIAAIAELPTMAAVINPLVVSLLILFCGLMQSPYAMPHFWSSWMYWLDPFHYYIEGLAVNELADLKVECTESDLVRFLPPPGQTCGEYTARFMSYSTGYIANPDAVQPEFCGYCTYKSGPEFYETGMGWNAAHKWRNFGILIAFFAFNTFVFLGMIYLRRKGRR
>contig-100_89_-0_max_po1
MDIHLLTVPRNTLKVIHQGFAVQVDTALHFTNRLSTGEDIQKGRLACTRGSHQSSQMSRSDNTTDIIQELKCATLKGHGVIDVLPRKGGTCRDLVHLGHLLLKSTTFFLFLHRTWSRCLSWQIQSCQRGRLAHPTPLHRQGRQEGEE
>contig-100_89_-0_po2
MHLVGQESLVSIRNRVNVIDPKEPRMHLFVRNCVSGIGCQCDQ
>contig-100_89_-0_po3
MLFKDRSTCQESYQFGLRDEGIEENSKEESTTTREGTCGSEWDSKETGSGD
>contig-100_89_+1_po1
FFTFFPNSLWRKNTIWKLTQNGLSFKK
>contig-100_89_+1_po2
MVSKKWIKSMLKRLKFNTRNFGVNCLHSVKRHRPQSWN
>contig-100_89_+1_po3
MNLTLVNSCMVCLKNWMRMVKSVST
>contig-100_89_+1_po4
MVGSIQIYSLSVTRAKYATMKKKISTTQP
>contig-100_89_+1_po5
MPFVKNIKREHPNNHPTLPPFINRSKPLQFANIIC
>contig-100_89_+1_po6
MHFIDLLLFMLLKSSWIFLMLLLKYYCLKSVLIS
>contig-100_89_+1_po7
MASFDSLEPSCLIFSLPHKSQVSY
>contig-100_89_+1_po8
MLTRLSCPTRCMVKSTRVRPTRSPRDLDTMIGIIRSVRCKAVHPEIPMCWVTTT
>contig-100_89_+1_max_po9
MTLSVLRGTVSKWISINPKSQYVKRFASRPVCVNRVRSHKKKSMSMWNRSFSCLKWKILAMRRLVTSVLDSVSRSRSERD
>contig-100_89_+1_po10
MLKVRTTSFASFASWLMPDGLCFVPFTNPLLSYLNTLIICCCSSVAVVQLITVRSEKIHVR
>contig-100_89_+1_po11
MPILLNTFWKLSVQARLVKPLRTGPTFGQTQKRQRLWTLNWTRSIERRIRTRPE
>contig-100_89_+1_po12
MRHPLVLNYDLFLPVCHWPIGVHPNITLGVSET
>contig-100_89_+1_po13
MPCLTFGAHGCTGLILSTTILRVWR
>contig-100_89_+1_po14
MLFNLNSAVIVLTNLVLNFTKLEWDGTLHTSGEILVS
>contig-100_89_-1_po1
FFFFNFYKRLRVLMYKRITDVYNGKN
>contig-100_89_-1_po2
MPKKTKVLNAKKAIKIPKFLHLCAAFHPIPVS
>contig-100_89_-1_po3
MNLAVYSPQVCPGGGKNRTRSDSVHSTFKSANSFTARPSI
>contig-100_89_-1_po4
MRSETTKGLITAAIVGSSAIAAITKPKVTAQQTRTTKVM
>contig-100_89_-1_po5
MSEDELPNFQKVKPVIREVNIKFLKRPMLYSGVRQ
>contig-100_89_-1_po6
MVQSTGHPASANLRMKRMMLYEL
>contig-100_89_-1_po7
MTAPKNRKKPFMHMLIKKRTMKNVKNLPADKLRPIMK
>contig-100_89_-1_po8
MKALKRTAKKRAPPREKAPAAVSGIRKKQEAVISDWIRMVPYREIRASLSLINK
>contig-100_89_-1_po9
MVLCVVICSAIDNRLRSPPERPRRKALPTIVSICLVNPSMLPNK
>contig-100_89_-1_max_po10
MLAITLRNELQPAPGRPRTSNISPSRQHPVKLSKITLVLELFFLNIFQNFKTYMMLL
>contig-100_89_-2_max_po1
MSHRCVLFWSGSYPPFDRSRPVQRPKPLPLLSLPKRRPSPEWLYQPCLHRQLPECIQQDWH
>contig-100_89_-2_po2
MYRLASYRPYNSNHRIQVPRGSRWSHTSRLDHASRWTREPCKHTQ
>contig-100_89_-2_po3
MLSFDVLDERHLQIQQPCLLVGLGPCNH
>contig-100_89_-2_po4
MNYNQLQDGPGQVTSHHLDSILSSYPKSLWYLSYSS
>contig-100_89_-2_po5
MKLQLLFETQSVLGQFPNRIFPP
>contig-100_90_+0_max_po1
LLFCVQKEMSENISVENKNSLSEAEKFLESLNLTNSDTQQTEVDSTNGPATDPNEIMSFLDEISKYPPTTDKEQNEKETVIEKKKDTPKSETQQEAGGSGWMSWGNSFWNQASAAVKTTTDQINRSVAGSDAATKILETRVKDLQNLVNKENIERLGTGLKSLTNTILETVAPPISEHELVEVWLSYDMVGYVGLEALVYRAFARVMEHTESGQVVVRNPSADNDSSQERNLNICDSLVDGTKLAKANIDHLLKQHYKSSEKQTTDAPQAESVPVVHCPVFMAIQPVKLSMPAIDTEDTETHQLSFIVIMVDPTHGLKFKTYSQTIPLDWLDVPYEENEWIEDKMVEVIRMAVTTIAQDYVWTRMAGSPSSVHSEGAVEDI
>contig-100_90_+0_po2
MLGGINNAEGIHGSKVAEIIR
>contig-100_90_+0_po3
MCILGLNVLDCLSVLFKDVNSDNSLVEVWIGRLHNVIIKVFFISKSIKGFENKFKQSLQVLRARGCNKNVGISIGNSRSHSNTKSSRLTTTTTSSQGDSTTKRLLGNSLNKSQNSLCLINSTGIFNKGGNWLGVL
>contig-100_90_+0_po4
MLCLHTVFNKCMYTRIDNLLNHF
>contig-100_90_-0_max_po1
QPLKMVKKVVDSRVHTLIKNCVQTKHRSFFVVVGDKGKDQVVNLHWLLSQAQVTSRPSVLWCYKKELGFTSHRKKREAKIKKDIKRGIRDANQEDPFELFVTVTNIRYAYYKETQNILGNTYGMCILQDFEAITPNTLARTIETVEGGGMVVLLLKSMNSLKQLYTMAMDVHSRYRTEAHSDVIARFNERFILSLSSCETCLVVDDELNVLPISMGKNVKPLAVKSSDEKTPEEIELAELKESLQDTEPVSSLVKNARTIDQAKAILTFVEAISEKSLRSTVALTAGRGRGKSAALGIAMASAVAYGYSNIFVTSPSPENLKTLFEFVFKTFDALGYEEHLDYDIVQSTNPDFNKAIVRVNIFKQHRQTIQYIQPQDAHVLGQAELVVIDEAAAIPLPLVRKLLGPYLVFMASTINGYEGTGRSLSLKLIQQLREQSRGFVGKNADDDAEGIVVGRNLEAKKSEGVDSLGGRTLKEVKLEEPIRYAPEDPVEKWLNKVLCLDASIVSKNIQGCPHPSECELYYVNRDTLFSYHPVSETFLQRMMSLYVASHYKNSPNDLQLMSDAPAHHLFVLLPPVNEKTSSLPDPLVVVQVCLEGEISRQTVINSLARGQRPAGDMIPWLISQQYQDDDFASLSGARVVRIATHPDYAKMGYGSRALDLLTSFYQGKVSSLSEVGDADDEALAHVEDYELENANIKTDQVKVRDPSKMPPLLTKISEKRAHRLDYLGVSYGLTPSLHKFWKRAGFVPLYMRQTANDLTGEHTCVMIKALTKAEDSRVANTEWLDAFARDFSKRFINLLSYNFRDFTAVNALSIIDAAKHGQFLEAETGRELNKNTLGIFFTPYDLKRLESYANNMLDYHVILDMIPVIAELYFRNELPADIKLSGVQSAILLGIGLQRKTVDDLQNELSLASNQVLALFVKIVKKFSQYFSKIETKAYEEETPKFVSSKKTEEGDGAKRDVADEDAWKPLTEDVDEDLEEAGNEVLDDLKAKQRELIDSLDLSKYAIGGTDQDWTVAEERVKTLTSGKKGGVSSVVSIKNEKSSKKRKLESAQQLAEKEKKHKEGKVKLSKKS
>contig-100_90_-0_po2
MYARRTSCHSCPHVILCYSSHCHADDFHHLIFDPFILFIRNI
>contig-100_90_-0_po3
MSFSIFCVYCWHRKFDGLNSHKHGTMYNRNRFCLRCICCLFFARFIMLLKKVINVGFRKLGSIY
>contig-100_90_-0_po4
MFHDSSKRAIDKCLQPYISDHIIR
>contig-100_90_+1_po1
MEPSLRKPTLITFLSNIINLAKNKQQMHLRQNLFLLYIVPCLWLFSPSNFLCQQ
>contig-100_90_+1_po2
MFLMKRMNGSKIRWWKSSAWQ
>contig-100_90_+1_max_po3
MLRAFTAVKSRKLYDKRLMKRLEKSRAKASSHSVLATRESSALVNALIITHVCSPVKSFAV
>contig-100_90_+1_po4
MFLDTILASKHKTLFNHFSTGSSGA
>contig-100_90_+1_po5
MYWIVCRCCLKMLTRTIALLKSGLVDCTMS
>contig-100_90_+1_po6
MLVTVTKSSKGSSWLASLIPRLISFLIFASRFLR
>contig-100_90_-1_po1
MHTTKKHKIFLVTPTECVFSKILKPSHPIPWHVQSKQSKVEVWLYFY
>contig-100_90_-1_po2
MYTVDIVPKHIAMLLLVSMNVLYYLLVLVKHA
>contig-100_90_-1_po3
MFFQSVWVKMLNLWLSNLPTKRHLKKLNLLN
>contig-100_90_-1_max_po4
MLLDMKNTLIMTLCNLPIQTSTRLLSELTSLNNTDRQSNTFNPKMHMFLVKQSWLSLTKLLPFLCL
>contig-100_90_-1_po5
MLVLCPRTSKVVLTLQNVNYTMLIVTLYSLITLYRKLSYNV
>contig-100_90_-1_po6
MLKWAMVQEHLIFLPLSIKERYLA
>contig-100_90_-1_po7
MLLLVISLSVSSTFYRIISATLLP
>contig-100_90_-1_po8
MPSALLMPPSMVSFWKRKQDVN
>contig-100_90_-1_po9
MNYLWQATKSLRCLSRLSKNSLNISPRLKQKHMKKKHQNLFPQKRLRKEMVLNVT
>contig-100_90_-1_po10
MSSTAPSECTLEGLPAILVHT
>contig-100_90_-1_po11
MLAFASLVPSTKESHIFKFLS
>contig-100_90_-1_po12
MFSLLTKFCKSLTRVSKIFVAASLPATDRLI
>contig-100_90_+2_po1
MYSCSIHVLFPLPKTDHAWRHQ
>contig-100_90_+2_po2
MYAPQLSHLQFDAYKEEQSQHVSRICEEKV
>contig-100_90_+2_max_po3
MYVHLMNQHPRTSLLPSCGLQQFLPHHHLHSFQQILGIVHAIAESI
>contig-100_91_+0_po1
FLFSLSHKSIDFIKKNLFLKRNQLKMVYDFDTFLFSKFFSDLGH
>contig-100_91_+0_po2
MGRKTSIHSPGHITRYQQDLNLAIHVQFMHRLAITFLESSMIKANTKGQRHA
>contig-100_91_+0_po3
MRLDGRICRFVHHGHTWTIVLARETINVDFKRMRCRSEIVESCRLAHT
>contig-100_91_+0_po4
MDLVHNHQRYMIHNQFSPFTPPFGCRQNDVCSLDLFWRKMRSKLNQLLVRESV
>contig-100_91_+0_po5
MISEGGPERNIGSDGLACTCRSTQEDMMACVIESMKELCLNRIKVCHLLTVEQIFKFWITQGLDR
>contig-100_91_+0_po6
MACQGSHGGLQQEHRKLIDAFGKCQAHLLTVMD
>contig-100_91_+0_max_po7
MSLSSQQWIFNRLVVFHAVDHRILLHTYIEIGITQPGHCLIDIGHRAKRNLCVQIIHNVFNKFRFNRMLLCDGRDVVRESIVCRENVTHAVRLILRTTGTTKDLKYIENREVHKTTFGGIIDLRALDNDSISRQVDTPG
>contig-100_91_+0_po8
MSLSHKFRYLVETSLIHSFIRLNRVWFAFDTQKMLLKRNRSKAVIKIE
>contig-100_91_+0_po9
MHFINNQQFHFLSEFNITRSLSSDDIPFFGCGHDKLSGTDLCLCQLHITCQFTYVDP
>contig-100_91_-0_po1
MLVKHHYSVQIINQQQHLNILMFINLDCQEQPCPYLEHDLHYLQERLE
>contig-100_91_-0_po2
MIMTKQPFRCPNKHLCVQEKDVFQSLKWTA
>contig-100_91_-0_po3
MKIVVLLLKVLLQEPFDKLSQVSL
>contig-100_91_-0_po4
MVLVYIMPVCFDPTVLLLNACLLRGSSRSFAVQPP
>contig-100_91_-0_max_po5
MLSLSRARRSMMPPKVVLWTSLFSMYFKSLVVPVVLNMRRTAWVTFSRHTIDSLTTSLPSHSNIRLNRNLLKTLWII
>contig-100_91_-0_po6
MRTLMTLRLYPIVPMLLKMQVVLPALYLKSR
>contig-100_91_-0_po7
MSSWVLLQVQARPSLPILRSGPPSEIIRTPRWFT
>contig-100_91_-0_po8
MRPSRRMLQRNPSWCSQPPDVKSS
>contig-100_91_+1_po1
MTTRWAVRRLSIVQAISLVISKI
>contig-100_91_+1_max_po2
MRKNSSRIPSMSSSSSVMSSHCLGLSSIPQ
>contig-100_91_+1_po3
MTGCVGACALMAAYVGLFIMAIRGL
>contig-100_91_+1_po4
MISCRFRPSSGSSIGSSCFMP
>contig-100_91_+1_po5
MATSVLPAPVGAHTSMFSLVS
>contig-100_91_+1_po6
MFMDIECASSSILFLLAFFCS
>contig-100_91_-1_max_po1
MRRSISYAPAGGHHATPDTPCASDRPDDHTRFRLERSCSRKCRAMVYLG
>contig-100_91_-1_po2
MGRIGCGSCIAGDCGRDPFVERGPCP
>contig-100_91_+2_max_po1
MSVCSSWPYVDYSACQGNHQCRFQEDALSVGNCRVLSSCSHLASWLHPLHWQVGLREPRYGMGAVGWYALEKIQLSQGQGPRSTNGSRPQSPAIHDPQPILPIHSTLRVSSE
>contig-100_91_+2_po2
MQIVFQIRTGLFLTIQIDKHEDI
>contig-100_91_-2_max_po1
EQKKANKNKMEDDAHSISMNILGFDGQDLRQAREDALINASQAPLFSSNYKSAAAPKYPHVYQSGLSGTTLSLFGTRFALPAGTTRIEHNDYDETTIPVPKQAPVRSGERRIPIAEMDSLARNAFKAYDTLNRVQSIVYPVAYETNENMLVCAPTGAGKTDVAMLTVLRCLSQHCYPPPRKGTTEIDFKIAKNDFKIVYVAPMKALAAEVVEKMQKRLQFLGINVRELTGDMQLTKAEISATQFIVTTPEKWDVITRKGTGDVELTQKVKLLIIDEVHLLNEDRGAVIESIIARTLRQVESSQSLIRIVGLSATLPNYIDVASFLRVNPYQGLFYFDNGFRPVPLEQHFLGIKGKPNTVQSNERMNKACFDKVSELVREGHQVMVFVHARKETVKTAQMLKEEVSAEEGMSEFFDCIESPKYASFKKEIARSRNKEMKELFQYGFGIHHAGMLRSDRSLTERMFAEGVIKVLCCTATLAWGVNLPAYAVVIKGTQVYDATKGSFVDLSILDVLQIFGRAGRPQYETHGVGYILTTHDRLSHYISAITQQHPIESKFIENIVDNLNAEISLGTVTNIDEAVTWLSYTYLYVRMKKNPMVYGMKHDEPIEDPLLGRKRHEIITMAARKLAECQMILFEETAGYLIPKDLGRIASNFYIKHKSIETFNSIMKRRMTEADVMSMISMSSEFDQIKSRDTEHQELKKLLESTCACDIKGGPEDTQGKVNILLQSYISNAYIDDFALVSDCAYVAQNAGRIARALFEIALNRQWGPTASVLLEINKAVEKRMWTFQHPLRQMGLSKEVIYKLENRTHEVSVEEMREMKPQELADLVHHSQQMGLTLSKCVDQFPMLLLEATMRPLTRHVLQIDLTITPDFVWNDRAHGSVEPWYIWAEDAESEEICYSEYILMYKKQLGEPVKITFTIPLVDPMPSEIYLRAVSDRWLGAETVLSLSLENLILPELDPSHRELLPLQPLPIKALRNPELEDLFYSQQMTYFNPIQTQLFHTLYHTSHHVLLGAPAGAGKTIAADIALWAAFRDHPDSKVVYLASKRGWVKERSSDWSDRFTNKKLIELGPHLSPEKIKAADIILTTPEGWSEWGELVVDHVSLVIVDEIHLLSEDPALEIAVSSLKHTNLQHPFRILALSVPLANAVDVANWLGVSKTTGLYNFRPTAHPLEIYIDGFPGKHYSPRMAMMNKPTYAAIKAHAPTQPVMVFTASRRQIKLTALDLIAYCGMEDNPRQWLDMTDDELDMLGIRDEFLRMTLAFGIGLYHAALKESDRKAVHELYMNGKIQILLITSDMAWTMDRRLTAHLVVIKGTEFYDSKEERYLDYPITDLLAMTGRATEMGVVRVLVQESKKGFYQTFLREPLPVESSLHESLLDPVKKEIVAGRIKTRQDGVDYLSWTLMYRRLGQNPSYYGLENDKVDKYLSQLVTQVTEKLAEEKCIKIIDHFKLVPL
>contig-100_92_+0_max_po1
VNSNNSTEINIKANEAINEKKQSIMDDAIFNIILPENSELETEETGIFHWHIQDWKSLEDKSHGPVFYVKNIPWRILLFPRGNNQKKAFSFYLEVADPKDGSLADDWHVCAEFAVAISNPKDTTNYFSNNAHHRFSADEIDWGFTRFYEIEDLERLSGNKLGPFVINNETVLSVFVRIIKDETGVLWHNFINYDSRKETGYVGIKNQGATCYMNSLLQSLYCTNKLRKAVYDIPTEHDEPTKSVALALQRCFYNLQYSSAPVGTTELTKSFGWDSLDAFMQHDVQEFNRVLQDNLEEKMKGTPADGAISKLFQGKTKSYIKCIHVDFESSRVEDYYDIQLNVKGCKTLQDSFENYVAEEILEGDNKYMAEGHGLQDAKKGVVFESFPPVLHLQLKRFEYDFMRDTMVKINDRHEFPEEINLDKYCSNSNPDEPYDYQLHGVLVHSGDLSGGHYFALIRPGKDDKWFRFDDDRVTPVSKKEVFEENYGDEPHRDSKNMTSPIVNSKINSARLMKKFTNAYMLVYIRKSKLDDILDPVVESDIPIHLKRRLDDEKAMLEKRRKERQDMQHNVKVAVVTDDSFKDYQGFNLAIFDDRYLEVSPHVDVFKAPKTEKITEFKKQLMEHYNLEANAFRLWSVHGRQNKTTRVGQFLNSNEEKLTLEKLRELTGGSAFSNGFTKLFLETAEKGKPLPSFRNDQALLFIKYFDVKEQKMRGLGHMFVSQNDKVASILSLLVERAGLKKSTSIQLFEEVKPMEIEPIKTDQTFRKANIQHGDIICFQCTLSQRETDEILKKGNIASVPEYYASLYNRTMILFKPLPSANNKQEIKLILNRTATYTVIAKALAKELGADANRIRFTACHPITHQPRETITYKPTLRLEEMMPSLPKPNEYQQFVSLEKMNTPSLFYELLEVDIADLESKRSIEVNVLGPTLRKETKVTALVSRAGTVRQLLDQVILKGKMEAKDPAKIRLYEALDGKLTKEFSLEQPVDNVATEKNAIVYAEPIPKDELEMNLDTDRLVNVVHYHNRPTGLHSIPFRFVAIKGEPFEETKKRLQKRTGLGDMDWKKVKFTVLRNIFASEPQVTSIDTSDFELRKARLQEEDALGLDHVDRSSKSRFTHVFDKGIFIRG
>contig-100_92_+0_po2
MQEHVSFVQMSNKHYEMIMQAHAHHALLGKCASW
>contig-100_92_-0_po1
MPLSKTCVKRLLEDLSTWSNPSASSS
>contig-100_92_-0_po2
MSPNPVLFCNRFLVSSNGSPLMATNLKGILCNPVGLL
>contig-100_92_-0_po3
MWPSPLIFCSFTSKYFINKRA
>contig-100_92_-0_max_po4
MVSRIKSYSNLFSCKCKTGGKLSKTTPFFASCRPCPSAMYLLSPSNISSAT
>contig-100_92_-0_po5
MMRTKTDKTVSLLITKGPSLLPDSLSKSSIS
>contig-100_92_-0_po6
MASSIILCFFSFMASFAFIFISVELLLL
>contig-100_92_+1_po1
MRKNKVLWTMPYSILFYPKIVS
>contig-100_92_+1_po2
MFVLNLPLLFLTQKIPPTILVTMLTIDSRLTKLIGASRVFTKLKIWKDCLATNWDLL
>contig-100_92_+1_po3
MKPAYFGTTLSIMIHAKRRVMWVSKTKERRVT
>contig-100_92_+1_po4
MTSRPRVSPWPYNAAFITFNIPLHLWVRPS
>contig-100_92_+1_po5
MVRFPNCFKERQRATLNVFMLTLNLQGWKIIMIFS
>contig-100_92_+1_po6
MVYKMQRKVSSLRVFLLFYICS
>contig-100_92_+1_po7
MTVMNSLKKSILTSTVPTVTQTNLMIINFMGSLFTVATCLVVTILP
>contig-100_92_+1_po8
MTVLRLFRKKKYLKKIMVMNPIVIVKT
>contig-100_92_+1_max_po9
MMKRLCLRSVERKDKICSTMLKWLLLLMIHLKTIKDSIWLYLMIVIWKSHLMLTYSRHPKQRKSLNLKNN
>contig-100_92_+1_po10
MDLQNYFWKRQKRVNHCLLLEMIKPFCL
>contig-100_92_+1_po11
MQTGSGLPLVTPSRINLVRRLRTSPP
>contig-100_92_+1_po12
MWLLKRMLLSMQSQFQRMNWK
>contig-100_92_+1_po13
MHLDWTMLIDLPRVVLHMFLIKASLLGVNL
>contig-100_92_+1_po14
MLITHCWANVHLGRKVQVTDHITNHKALLNIFLSKVNMIRLNNI
>contig-100_92_-1_max_po1
MNTIKIPPGIKVFNKIADFRQWRRSLLLEQKSLGYVPTMGALHQGHLALVTAAKKNCDHVALTIFVNPAQFAPTEDLATYPRTLQSDLNSLAGLGEGVASAVLLPQIEEMYPSGIDLDVSKQKGTFVEVLGLSKQLEGKTRPNFFRGVSTVVSKFLNIVQPDHVYFGQKDIQQCFVIRNMISDLHFPTKMHICPTVRDEHGLALSSRNAYLTSAQKKHALALSKSLEHMKSMYQSGILDAPILLQKGIEIIQETQEQVKQEGLDWEMKLDYISINSAKDLSEVKGKIDKREGCVISMAVFVGKTRLIDNICLDVELNE
>contig-100_92_-1_po2
MMHNIQVQKQYSPFLIFHLFLFEIMCIESK
>contig-100_92_-1_po3
MYFFLNLLVQPRVTRCWLLYHFEKQTCGQVLSFFALLHQNTL
>contig-100_92_-1_po4
MSCFYYHDGVHHHNFLQILLFSKQA
>contig-100_92_-1_po5
MKTPFFGYCLLEIIKYAKECSSHKTQDHEIYPLNFSSLEYASEIYPFLLFLAHYFRVK
>contig-100_92_+2_po1
MDFMCSNDLDNARACFFCADVK
>contig-100_92_+2_max_po2
MPEGYISSIWGSKTAEATPSPSPAKLFKSLCNVRG
>contig-100_92_-2_po1
MLRLPSLLILLSLLPQRILLLILVRYRVT
>contig-100_92_-2_po2
MHPFFSKKVLRSFKKLKNKSSKKDWIGK
>contig-100_92_-2_po3
MNKKNFYYKLTPNKDAFIKNMCKTTLGRSINMVQSKCILLLKSCFTKFKITCVN
>contig-100_92_-2_po4
MIMNNVYKTICIQIHFQFILWNWLCIDNSILFSSHIIHRLFK
>contig-100_92_-2_po5
MRDGVTSGKPDPVCICTQLLGKCFCNDGISSGSIENQLDFLFIIGRR
>contig-100_92_-2_po6
MFHQLFFKFSDFLCFGCLEYVNMR
>contig-100_92_-2_max_po7
MGFITIIFFKYFFFRNRRNTVIVKTEPLVVFTWSNQGKIVTTRQVATVNKDPMKLIIIRFVWVTVGTVLVKIDFFREFMTVINLNHGITHKIVFESF
>contig-100_92_-2_po8
MSFCHVFIISFQYFFCNVVFKRVLQGLASLNVQLNIIIIFHP
>contig-100_92_-2_po9
MNTFNVALCLSLKQFGNRTIRWCSLHLFLQIILQHTVELLHIMLHKGVQRVPTKRFCQLGRTHRCRGILKVIKAAL
>contig-100_92_-2_po10
MFCGYIVHSLSEFIRAIKGLQQ
>contig-100_92_-2_po11
MVSIVTKIVGGIFWVRNSNGKFSTNMPVVSQTAVLWIGYFQIK
>contig-100_93_+0_po1
MCLMFEKGRFSPASLSSSSTRPSALLKRRPRLGEEWLVTTTSVVVVFLDLKRLKNEEF
>contig-100_93_+0_max_po2
MPPIPSDVSFVFVHQPRLCHKKPDPDWQAGQPYQERRGQKTFGGHPLLVQYLQSLMTMCYRLLLMDTDP
>contig-100_93_+0_po3
MKVISDVASGPIHCYYCLHPSYDVCTVYDDNLEEVMYMTLRILCVPIAKRSPCFLPH
>contig-100_93_+0_po4
MFQRPRCPCRLRVRLLQSMSQDCLAQ
>contig-100_93_+0_po5
MRLVVFAFSTRFGFIFIGCIMNSTKLGRALIYISLMVSKFM
>contig-100_93_+0_po6
MISIAVPTVSIRSSAINVAVIGKPTL
>contig-100_93_+0_po7
MRRYIYSSMVPVSLLFLVMLNINYMKFLFYLFQHIVPNRARFRLLFQNK
>contig-100_93_-0_max_po1
MQRLQDASCIQCFNCKIKTIHVFPNINSFSLSKRIISPRLATKVAKAYIPDYQSDVYNLSNQFWSIVNPEKETAWIEVHSPSLFICDSNTAHLETYVNKVREHYRKSLLTVRYKPKAPPSLFRLFINSIIQKIVIFLLSINIPVLILWLCLIAIITWMTPKWREQWLVPLLIRTFNRSVLAIIGLLLSIHNLYKGYIKSIRSKWEYDNGIHRGAIMAQVIFNKEHAYIKGIHVQTLSHQHVADIQNLSVNADGSLVSCGQEGRLVLWDAAKAVWIARLDKVYSRGGSLRALLNPTYRHKQARKKQQPILIPSHRSPRPLCAKVDRGNKWIATAYDDQTIRIWDLAEGVLIHEIAIGSYQFQSDNTKPIRNRFHPISESSDQQQQQQQKQQQRNNDRIMDIQFVAGGAVNNRYHRHSDPKGSQNCILSVHKSGLIREWDVLSGECLQTIETGHTRIVTQVHVVDDDIKDLYRHLGTTWIFTASRDGTIKCWERCSRGNSTWTLVYTIEQDSPVTSIAADAPVGDMGILVSGTLDGTIKVWSFETGEWVCTLSEGKAHTAMKDKVAGSIHHFSNYSDILSDNTMSDTDSVTNYRSIEDKRNHRGAIHQLVVTRYCEVENGSCLCQGNDVVCSGNGFLVASSSVAENKVNAWRLERRGSEGSCTLLPRDYHRKQYKRHKMDEGNSNSESAPKQRLRSPSLPKKIMGRYPSKVSDSTLSSGIVDIEQATDGLQMSFVPVFLGKVDQPASQGLVFCDKVLAGVRRQKTHPMEWEAWFAPLQYIDSAVDRERIKIPRS
>contig-100_93_-0_po2
MIVGSPAIMATLLSLFILMINKA
>contig-100_93_+1_po1
SSFFPFSKYLQERIKVAYSLVNKIKATVQVKRINLMKEAMQ
>contig-100_93_+1_po2
MCLLSSYTSQDFVTKNQTLTGRLVNLTKKDGDKRHLEAIRCLFNIYNP
>contig-100_93_+1_po3
MNRATMIPFIFYRAIIGHTVCIRHRIIRQNITVI
>contig-100_93_+1_po4
MTVEILDIIIYHMDLCHDPRMTCLYCLKAFTREDIPFSNQTTLVNRQNAILRSLRI
>contig-100_93_+1_po5
MTVITIVYSPTSNELNIHNTIVIALLLLLLLLLLLI
>contig-100_93_+1_po6
MNQDAFSKIPNTNGLVIICCSNPLVASIHLGTQRSG
>contig-100_93_+1_po7
MAWYQDRLLLFSGLFMTIGWVQQRSQTTSP
>contig-100_93_+1_po8
MLMTECLNMNALDISMFFIEDDLCHDGASVNAIIIFPFTAYTFNITLIEIMNRQE
>contig-100_93_+1_max_po9
MWLSLVNQHFEVLYKKLASPSNTAFANRKIFSRQARLTIKSNRYQGTLLNVIFNLSVIPHAVVKQAMDKKMAANPNVYPDLTRLDLPNATDTR
>contig-100_93_-1_max_po1
FIASKTYLLLIFSLGFISYFSLPVIKKQLTIPTTHYTALDGQCWQNSPHVNFEESTTSANYVIQQIRISHVDRPVTFDLVQQAHKIYNYITANDTLYQICYQQDDQCLVQAPPLFRDEQDWKEKSNYYARPQRYESHPFSIYGNLSFNQQGDYIKSDAIFLSFVLKQQPESCSIWNDMLEQVKQEFHIVDIQHNQEQEAHWYHATVNIPSHILQYKVNSFVLSPFFLYNPFFV
>contig-100_93_-1_po2
MIAYIVIFYLVSVAFGRSNLVKSGYTFGLAAIFLSIACFTTAWGITDKLNITFNNVPWYLLLLIVNLACLENIFLLANAVLDGLANFL
>contig-100_93_-1_po3
MSKRLHELANHETDVNQRPPKFCAIHDTADENKSKSCAECKDYKTHRVFNALIVRSKLYMYSQT
>contig-100_93_-1_po4
MIMAFTEAPSWHKSSSIKNMLISRAFMFRHSVISM
>contig-100_93_-1_po5
MLMVVLSRVAKKADWFSGMLPRLSGSRGWTRFIHGEVVCERC
>contig-100_93_-1_po6
MMISRISTVIWVPLGSSQPLEMARSNAGNVAREEIAPGLWYILLSKTVL
>contig-100_93_-1_po7
MVRSRYGALRLASGSVHYLKEKHTRR
>contig-100_93_-1_po8
MDPVCVKGMMWSVLVTDSWWLLLVWQKTR
>contig-100_93_-1_po9
MASKCLLSPSFLVRLTSLPVRVWFFVTKSWLVYEDKRHIRWNGRHGLHRFNILILQWIEKESKFLVLKSL
>contig-100_93_+2_po1
MGLSLLMLLLFQASSLLSLLVC
>contig-100_93_+2_max_po2
MPMSPTGASAAIDVTGLSCSIVYTKVQVLFPLEQRSQHLIVPSLEAVKIQVVPK
>contig-100_93_+2_po3
MVWSSYAVAIHLLPRSTLAHRGLGDRWLGIRIGCCFFLACL
>contig-100_93_+2_po4
MMARTDLLNVRINKGTNHCSRHLGVIQVMMAIRHNQRMRTGILMLSKKMTIF
>contig-100_93_+2_po5
MILFERENEFMFGNTCIVLILQLKH
>contig-100_93_-2_max_po1
LLLLKHIYCLYFHLDLFLIFLYPSLKSNSQYPLHIIQHLTDNVGRIHRMSILRSQQLQLITLFNKSVFLMSIGLSHLTLFNKHTKSTIILQPTILYTKSAINKTINVLFKHLLYFEMSKIGRRKVTTMLVLKDTNLTLSPFTAI
>contig-100_93_-2_po2
MDLLIFYKGLQSVGLPMTATLIAELLILTVGTAMDIIVIKELCLFLKIALVVDYVLEMTFVIAVLSIDIKRLEVTYTIWLLFFCTNLSFSLSSWRI
>contig-100_93_-2_po3
MIQPMKINPNLVLNAKTTRRIVYSML
>contig-100_93_-2_po4
MSDCHHHLDDTQMARTMVGPFVDPHIQ
>contig-100_94_+0_max_po1
KKDKVTLRQEFRLRNKLLEIIVEWTSDFSLKPDLASQYSTFESTQGEKLHRELDLACLNTIVGLLHQLPLQSPDPVHEVDSTPIKSRIFFKYFTFFLKLLNRCRDSEATNKNDMMKRHLYSDHTNVKHKGNISTYLAPLKESTILAMSNLLSANVDAGLKYSLSMGYHDDPQMRTAFMKVLTNILNQGTEFETLAETVMTDRYEKVIDMLAGEDLHISLSLCEVCPASDIEDAANALLACFASRGRTLDLLKAVIHKEVQNTDTETELLRRTSIATRILSVFAKQNGADYVKSVLQPVFIKLAEKSPEERTFELDQSKVGSGEDVARNKQNVVSATEMFLNAICDSANEAPRAFREVCHCILTSVRERYPEAKYTAVGAFIFLRFFCPAIVSPESEGLIKPNTVVSREMKRGHLIATKVIQNLANNVLFGAKETYMIVLNDFLTSNIYKVTSFLREISEVPPPTTTVLEDGSKVVEDVRPEIRPMEQKDYNCLHRVLFDNMERVSRELATRRMRQHVDPETATKIKQQFDKMSNLIAQLGRPTEISKSEFGGLKSYAFAAANQLYADFMRRNSHRSVDLIISKNIFYEGGVSKLNRPVFYYIARNVIADSIDFELLVYHVLQTLERASNRSIEIVFDMTLFTQANEISNQYVIQLVQLLPFDVYDNIANIIIYNPNSDMRKAVKKFPRPITHKLAKRFSFAVTLAEMYEYINPNELRLPKSTTSLDTDQSHVFHPAGRVAQNKVNVPVTIKVSAEYMQVMTVRKQEFLYNVTTILNDVYMISDIEDITIVPNTRNQEIVNEFHFKYKGKTQHVFTSMKRDAIVNHIRHNKRRLEMTRPNNISERSIRPNDVPGRLLNMALLNVGSDDPNLRLTAYNLLYALSITFHFDLSNQLLDAKDLCLPANSTAFVVAISEKVAKSQPNLTLEFLSECFIGFQKSSEPLRYLCLDYMMPWLPNLSKFCHSSKADNDQENSKTKEVLRNLIDLTIARTDMYKLIQAKIWKTIGQIDDILNLVLDSFIQFSIEHGVGSQQAEAMADTFVTLSNIAVRGKVVSRLRKVLQKTSFKPTRTLTDHWTWNEIAALLRLVLMLSFNNRGPVKSYVPEIFHIVSLVVGAGPTLIRASVHGLVVNIIQSLCTCMPLQEANLKKLQLVLSEISDTKFRLLFGLFKPHVSAFTITQETLTDIAEPISLHALETIVNTLFEVLSYSAPSADMANAWRARWMSLVASTAFQFNPAIQPQAFVVLGCLGREEMDDDLLYQILVALRGALAIFNESDPNLVLSIMMCLKNIVESLPPDSRYLLSLFWVAVALVEINNGPIFSMAIELLLSVLRAIDSAGYFTGESIVDILLAAREPMANVARQLDHLCGVNFDAHFSFAIASIFLKGLRYNNGEEIIFQGLTTFLDIECKHTDDISMVSSHQLGYLAGILPLAIKNEKLKEVLRLSGLLNSDLDLDDDDDDDNFDNYA
>contig-100_94_-0_max_po1
MKASKLIEEGQLSHSMSNDPSMFLLV
>contig-100_94_+1_po1
MKLTRRLLRAESFSSILHSSSSCSTDAETLKRQTKMI
>contig-100_94_+1_po2
MPYVILQMRHQELSVKFAIVFLRLYENVILKRNILLLVHSFSYVSFALQSFLLNQKV
>contig-100_94_+1_max_po3
MYDQKFDQWNRKITIVFTGSCLTIWNEFQESLQPDVCVNTLTQKQLLRLNNNLIKCQIL
>contig-100_94_+1_po4
MHLQRPINSMLISCDATVIEVWI
>contig-100_94_+1_po5
MNTLIQMNFVYQSQQLPWIQIRATFSILLVE
>contig-100_94_+1_po6
MHWKLSSTLYSKFYRTVLPLLTWLMLGVHDG
>contig-100_94_+1_po7
MRIFHLQSQVFSSKDCVTTTEKRLSFKD
>contig-100_94_-1_max_po1
MRIKIDTTQMVELSSYICHWFTSCEQDINNRFTSKITCGINGTQHRK
>contig-100_94_-1_po2
MLSFTFILEMKLVYNFLIPSIRYNGNIFNI
>contig-100_94_-1_po3
MTVASHEISIELIGRCKCIAFESTKL
>contig-100_94_-1_po4
MKVFSSKHINYFFIAICHNRFS
>contig-100_94_-1_po5
MTLHHIIFVCRFRVSASVEQLEEECKILEKDSALNRRRVNFMHRIW
>contig-100_94_+2_po1
MFEHDCWLTSSAPSSITRSCA
>contig-100_94_+2_max_po2
MLYWLPKIKRTLKIFVSGLYDALVA
>contig-100_94_-2_max_po1
MARNTESKSSIAIENIGPLFISTRATATQNKESKYLESGGRLSTIFLRHIIILRTRFGSDSLKMAKAPRKATRIWYNRSSSISSRPKQPSTTKACG
>contig-100_94_-2_po2
MSAEGALYDKTSNRVLTIVSSA
>contig-100_94_-2_po3
MFERVTNVSAIASACCEPTPCSIENWINESSTKLSISSICPIVFHILA
>contig-100_94_-2_po4
MYSYISANVTAKLKRLASLCVIGRGNFFTAFRMSELGLYMIMFAILSYTSKGNS
>contig-100_94_-2_po5
MAFKNISVALTTFCLFLATSSPLPTLD
>contig-100_95_+0_po1
MPFNPTNRGRSIMQIDISLPASRAVFFDSKSCHLE
>contig-100_95_+0_po2
MFAHFTKGYGYSKCVCERVHTAVGSLF
>contig-100_95_+0_po3
MLPKSCQFAYGWYWHSASQHFIC
>contig-100_95_+0_max_po4
MDQVGGRKLPSQRYIEELERTYPFYIGKIEERPKFV
>contig-100_95_-0_po1
QHSIFFLFYICYLFQFVFHNATQHSIFFS
>contig-100_95_-0_po2
MIIRVNQKSYLRNNLCIKQHQFSY
>contig-100_95_-0_max_po3
MGSALVTCRNGTQDIKSSSDCSNYLNIKQPLDKRKQTIFPCPKFTACIKAVSVDCCK
>contig-100_95_-0_po4
MSTFAIIFGVTRINFNWITHLVYCVFFISLQLV
>contig-100_95_-0_po5
MFYYRLKIICNIGMEFCIVIWIYCQPINHHD
>contig-100_95_-0_po6
MDFLHCIVSSSNIYSIVNLIRLHPTRRNSGQ
>contig-100_95_+1_max_po1
QQQQQQQQQQQQQQQVAEVTKFREDTIVLRIDQLKEERISLVQILYHVASLFWLPEADLLTLINLIQTTNLLDSASPYLLTTLLAAISPRWMEPNQVHYGIDITARDDTMKKIHETITANEYKVEGVKGVVLLQWALFNVKKSSISDRSIGAFKLGDQAATSLVKKGIELDAFGFLNEYLLHFKQKDGNMRPNTNRVKESSESIMVINGLTVDPNDYTKFHADITNDFQPIVEHELELLTDIFILKMSSLLHQLKTDEEDAIYQVGYPIEVNSSYTKDDSKSGHLEAFLILLATIYRNRLNAGSKFWTRENGLFAFVKWLFDIKVVGTIRAAFDVLGSISTGDQCASHAYDVLSMGIVQTDISSSHLFSWGKLFATLQFYSEAIHKTLPGDECPSIPQTEEEVLCKLIYLCQQVVQYSSTARVAIWNSASLNAHASIINMISCPTSVSLRVHLYNLLAAFCSSWGGGVNGIGRTISLQVWNSLEGSDFISASKKITNAGLDPVKDTAKETLLSSLLNPSTLTKPAQVANAQISPTSRILLPDQTSGFLTQFDSEKNSKSYTKTLALLKLMASLIHKQSEKDALISGFSAFEQSIPPYLGCEYRSPGASPYLSLVIDHVFLNLNNLQYSNPDGKWQLADACLKVIENSIMSFNLEALCDRVNHLIKKTSSITVNTSGFMNFLQNANVTELKQFQSLDMSESLLPFVTHPGFDIMVRILSGGSLIAEIFKVIGLGREETAKVAKAKKKKSFYLQRSLTRCLRILRKAMATQNVFVNVFIPQLDLCSEKLPAGELKLCDCVFPQVPSVLTSVGKLMLFNTQVITQIALLVNSDDHEELCALSVAILNALSLEPEANLDNACFPNHVNLPMGGIGTQLPSILFASSEATSIILGFSERLEIESTESITYDNYKYDINTIPFWLAEKTLGYDYSYEDESVFELLHSSLSIRTAILDLLLTCMQKDRPSPTLAEFLLGFDVLEIASKGSQYKSIPASYEQRPQLTCMFSILNMLRAGNDQASKKDGGVFTIQVHPLLTEKCYRLLYYLCSKESTSTATLYYLRTNGDDFLINQLQAISPRIDSHLIELEPCFSGIVKCMTKGDVPTDFFTLKSTLDQHTWLFKLITLELHTRKTAGTTPLLNLLYGYTHSPSSNTALDPESQLSEQMRSMHLQMNADYQQPNWNLLEIINSLELTWVDNQLNPTLSNIAYFKHFDSKDFEIEDPNGQCKLYDIRNVYKFLRYSQKLMASTMSGEEIKTVEEEMGRILQSLMAKNRDRQIAFSRLRCLQAWKQMVEITLFDCLDVFSFDIREKIAYDLLSMIWTKLEEENYQAKDILKSLSELILSILARLKKDQNSSDNAQYDLPIEKLRQTFIGIVQFICKNSVTVDIRNNLHTALVIFMQYASRSNKNASLKLIDSIDNESQQKLLNIISKITSDTAICSS
>contig-100_95_-1_max_po1
NTAFSFYFIFVIYFSLYSTMLPNTAFSFHDEQIAVSEVILLIIFSSFCCDSLSILSINFSEAFLLEREAYCMKITSAVCRLLRISTVTEFLQMNCTIPINVCRSFSIGKSY
>contig-100_95_-1_po2
MQVSCGRCSYDAGIDLYCEPLEAISNTSNPSKNSAKVGDGRSFCIHVSNKSKIAVRIESELCKSSKTLSSS
>contig-100_95_-1_po3
MLSVLSISKRSLNPRMIEVASLLANKMLGS
>contig-100_95_-1_po4
MTLNISAIREPPERMRTMISKPGCVTNGNNDSLISKDWNCFNSVTLAFCKKFIKPLVLTVILEVFFIK
>contig-100_95_-1_po5
MLFSITFKQASASCHLPSGFEYCKLFRFKKTWSITKER
>contig-100_95_-1_po6
MRDVGLIWAFATWAGLVRVEGFNKLLRRVSFAVSLTGSKPAFVIFLLAEIKSDPSKLFQT
>contig-100_95_-1_po7
MVLPIPLTPPPQEEQKAARRL
>contig-100_95_-1_po8
MIDACALSEALFQMATLAVEEYCTTCWQRYINLHNTSSSVCGIEGHSSPGSVLCIASE
>contig-100_95_-1_po9
MEPKTSKAARIVPTTLISNNHLTNANRPFSRVQNLLPALRRFL
>contig-100_95_-1_po10
MIDSELSFTRLVLGLMFPSFCLKCKRYSFKNPKASSSIPFFTSDVAA
>contig-100_95_-1_po11
MRKTIVSSLNLVTSATCCCCCCCCCCCCCCC
>contig-100_95_+2_po1
MKKTQYTKWVIQLKLILVTPKMIAKVDIWRHF
>contig-100_95_+2_po2
MQAVNFGHGKMVCLRLSSGCLILR
>contig-100_95_+2_po3
MSWVPFLQVTNALPMHTMFYLWELYKLI
>contig-100_95_+2_po4
MLCLWNLKLILTMHASQIMSICLWVVLALSFPAFYLLAVKPPLSSLGSASA
>contig-100_95_+2_po5
MTTAMKTKVFLNFCTAHFQYVPLSWIYYSHVCKKTDHPLL
>contig-100_95_+2_po6
MYWKLLPKAHSTSLSLHHTNNAHS
>contig-100_95_+2_po7
MLIISNPIGTYWKLSIRWSSPG
>contig-100_95_+2_max_po8
MLNMIYLLKNFDKHLLVLYNSSVKIQLQLIFATIYTPHLLFSCSMPLVLIRMLH
>contig-100_95_-2_max_po1
TQHFLFILYLLFISVCIPQCYPTQHFLFMMSKLLYLKLFC
>contig-100_95_-2_po2
MLDHYQHVTYSKSKTCRLAVGVVRMMQG
>contig-100_95_-2_po3
MSRRRALVERHNRRASTLRQAIFQNKDPTAV
>contig-100_95_-2_po4
MPLILIKRGFLYRTCYFFQSQIVLGSQKFGQVIKCVTLG
>contig-100_95_-2_po5
MRHDKEFVQERFFLLLTGRCVKR
>contig-100_96_+0_po1
MLCCNTQLLLHHLLESHDQIQSIVLSETDRNSGSFVHYSQGNDLFQKAPLNPIDG
>contig-100_96_+0_po2
MILKDRPLPCLCCLACCNRVKIVDLYNTVFPLMLLELVYYYQAFSVKHPKHLTGLSTCYLDKSRNNP
>contig-100_96_+0_max_po3
MKVAFYCTRSKTLPGKGSFSQVRNLPPFQRYLLFLQCLLLSFLGAVYKYIDLTYDHQAPELSRDNVMQIEN
>contig-100_96_+0_po4
MHVLGCSLYFVEKGSKELGYTYYKSNAH
>contig-100_96_-0_po1
VSVTFVICIPKLFTTFLHKIKATAQHMHFAFLKQLLSKVVKFINS
>contig-100_96_-0_po2
MRRSVVRLRKHVNFTMLLVRPVYWKVRWLLVESFCVTMCLDLSWKMLFMH
>contig-100_96_-0_po3
MRNIGTSNQSSVKLLSVLQFGILMALEAPKKTLMGLFFFYKNCQTNETMLVLTTGLLGLI
>contig-100_96_-0_po4
MWYRCTVSSVVQHPTIIQQPIVCLA
>contig-100_96_-0_max_po5
MYLSCESLVKIIIGNYGISTKNLKMNPVIRISILDLHYVVSGKLWSLVIICQVDIFVNSSQK
>contig-100_96_-0_po6
MKKRCHIEQIMGKHLIIHLILCWRSAFG
>contig-100_96_-0_po7
MDQIMLQTCFLPCTMLHTTIKMQCSSLLSTMNSKEQKDP
>contig-100_96_-0_po8
MLNIELKRLRKQRFDKKGSLLVLKLPLTISVWQLIKITVLPFMSLVCWK
>contig-100_96_-0_po9
MKSHLITLCMPTKMIQPILWPSSK
>contig-100_96_-0_po10
MLSSKLVSIFLIAGWILMARTLKKKALKY
>contig-100_96_+1_po1
MLTGFNSTLFVRECFFEIDFLSK
>contig-100_96_+1_po2
MRIQPAIKKIDTNFELSIFVS
>contig-100_96_+1_po3
MIIFTKLSQDRYIGRRKVNILIHN
>contig-100_96_+1_max_po4
MSGGQDKIFKGSVQVLSYRRSSMKVRDTYLCLSLCITQISSFQKKLECILLLIA
>contig-100_96_+1_po5
MRVFFGASNAIKIPNCNTDSSFTLD
>contig-100_96_+1_po6
MHRHYRFSHVDMSKVQMTSPEVDATHDIV
>contig-100_96_+1_po7
MIYRMNRRQINQFTIFHCVLKLILLIVVHC
>contig-100_96_+1_po8
MNSIFQLKSRHIVTQNDSTKSHLTFQYTGLTSSIVKLTCFLNLTTLLRINT
>contig-100_96_+1_po9
MVISVIFLSIICLIQHSTCTILR
>contig-100_96_+1_po10
MCWAVAFILWRKVVKSLGIHITKVTL
>contig-100_96_-1_max_po1
MLRRRPTWTRNQSRKSTLLQTACY
>contig-100_96_+2_po1
MLPNLDDSKRQTFALSLLFGML
>contig-100_96_+2_max_po2
MINFADWRRDSQPDVVFKSLNFATSKYFFNESRFLLHTFKNFARERLILSGTEPSAFSKISIVFTMSSSVIFGSCLQIYRPDI
>contig-100_96_+2_po3
MPLKFQTAIRTAASHLIDLMSQCSSWFNSHLKLMTERNS
>contig-100_96_+2_po4
MLFSLQRSYILSAASRLTWQPIPKVYI
>contig-100_96_+2_po5
MIKAALSPSLEASSMYIKASKGFFDTPTPNRQKIPSFLNATGDFVWTPLSSLCIDITDLAMWI
>contig-100_96_-2_max_po1
ERYFCNMYTQALYYLSPQNKGYSPAHAFRLLETIAIEGGEVYQQLDDLTKKIVALSQYRAGRMLYEADYTEEDDTYNHHQQNALMYLLRSQENGNPLAIYTLGVYAEERGKIKEACQFYYAACKAGVLEGKMAFGRIVLRHNVPGFKLEDAIHALTEASDEGYSYASLTLAMYYDQQDQFQNAVKYCKLVDLPPIHPVYHYSNYIMSCIYLRAGHLDLAHIHMAKSVMSMHNDESGVHTKSPVALRKLGIFCLLGVGVSKNPLDAFMYIEEASRLGDRAALIILAYMYTFGIGCQVNREAALKIYERCKENSIAARLSCGLLWMNINQERAYQEFLSVINFKCELNHEEHWDIKSIKCEAAVRIAVWNFNGIGGAKKDPHGAVFLLQELSNKRNYVGAYYWLAWAYLEGVKDTDGSTILPKDQNKAFHYFLKGATKNHEKCLYCVGLMLHEGYSGNSGYQKQDAFQFFLKAANLGYAKAQTQVGISYFHGTPPVAQNLDRAFEYFILAARHNDTEAVIYLADYLFKDYSKSNYINVVQVYSELSRAASNNNPAAYRMLGLVVNKDIDLSSTYVPILRKLGKDNHRELWDIYQKSKNESSNKDINSRFALRCLWKALELGDHMSGRYICKQLPKMTEEDIVKTIDIFEKAEGSVPERMSLSLAKFLNVCNKKRLSLKKYLEVAKFNDLNTTSGWESRLQSAKLIILENQGKARSKSLIFSYLQSMVKYNGKNLFWPYILLAKCHEEEICVGCNKFVAISLYEKALSYRTNHGQASDNTPDTMLEVSIRLKLIKDYYDSYQDSKLKAQLDALDALLKKLGNSKQAQEALAETLYYRGLLFLHDYSMPNNRDKAKVCLLESSKFGNILARLELGYFYATNEGQEDLAEACFSDVADSKKTSIDFQGRLVETMISLRPQRMKNPAEDYPKEFLQMKLAAAVTYSLFDMERQAVDWLREIPDEPLSQILLFYYKMKPPTNRTSQAISRLSDLMAPFETDHSLDYNARMILSYGQFRLGQCFEFGHGTPIDDAAAAEYYNKACAFLKSNEMYEKLAEISQKNGSNNAADLFPTLYNAAHNNKDAMFKLAQYYELQRTKGSLEKAIAHFRKAADLGHTEACYCYAKYRIKKTAETAIRQEGVASSSKIAADYLRLAANKNHGPAFYELGMLEMKAGMFEEAIDDLMEADFLNCSDASYQLGELYYTGFIGVVQNQVTFKVNQNYEISFDYFMHAYQNDSAHFMAIIKIGSFYEQGIFKKQDLSKAKQWYMMAFSLGKGNGAAEYALGCLEETNIELSGLTPTNELRKTAYEWFVKANALGNKDAKFKVGVYLLNSWLDPHGPDTEKKGLEILIEENNDSELKAMIVLAKYFERKGEYQTAFNYWRNAEMLEDPEALEYIGKCYEEGLLGQEINLEKALSYKQRAIEARKHAKETQCSVMGFQSDYSEERN
>contig-100_97_+0_po1
MIHPFEQKKWLHLQKQPYHQDGSWQLQRS
>contig-100_97_+0_max_po2
MSLPCRQQFRSRQHVQLSHEWWFRQEVTNSWAWRTKQMHDQ
>contig-100_97_-0_max_po1
[truncated: 11,794,189 more chars]
